# Supplementary material for: AIMNet2‐NSE: A Transferable Reactive Neural Network Potential for Open‐Shell Chemistry
Source: Angew Chem Int Ed Engl. 2025 Dec 16;65(5):e16763. doi: 10.1002/anie.202516763 (PMC12851018; doi:10.1002/anie.202516763)
Supplement: Supplementary file 2 — Supporting Information [file ANIE-65-e16763-s001.zip]

Archive with 904 entries (881 files):
- benzopinacol/
- benzopinacol/singlet_scan/
- benzopinacol/singlet_scan/input.001.xyz
- benzopinacol/singlet_scan/input.002.xyz
- benzopinacol/singlet_scan/input.003.xyz
- benzopinacol/singlet_scan/input.004.xyz
- benzopinacol/singlet_scan/input.005.xyz
- benzopinacol/singlet_scan/input.006.xyz
- benzopinacol/singlet_scan/input.007.xyz
- benzopinacol/singlet_scan/input.008.xyz
- benzopinacol/singlet_scan/input.009.xyz
- benzopinacol/singlet_scan/input.010.xyz
- benzopinacol/singlet_scan/input.011.xyz
- benzopinacol/singlet_scan/input.012.xyz
- benzopinacol/singlet_scan/input.013.xyz
- benzopinacol/singlet_scan/input.014.xyz
- benzopinacol/singlet_scan/input.015.xyz
- benzopinacol/singlet_scan/input.allxyz
- benzopinacol/singlet_scan/input.relaxscanact.dat
- benzopinacol/singlet_scan/input.relaxscanscf.dat
- benzopinacol/singlet_scan/input.xyz
- benzopinacol/singlet_scan/input_trj.xyz
- benzopinacol/triplet_scan/
- benzopinacol/triplet_scan/input.001.xyz
- benzopinacol/triplet_scan/input.002.xyz
- benzopinacol/triplet_scan/input.003.xyz
- benzopinacol/triplet_scan/input.004.xyz
- benzopinacol/triplet_scan/input.005.xyz
- benzopinacol/triplet_scan/input.006.xyz
- benzopinacol/triplet_scan/input.007.xyz
- benzopinacol/triplet_scan/input.008.xyz
- benzopinacol/triplet_scan/input.009.xyz
- benzopinacol/triplet_scan/input.010.xyz
- benzopinacol/triplet_scan/input.011.xyz
- benzopinacol/triplet_scan/input.012.xyz
- benzopinacol/triplet_scan/input.013.xyz
- benzopinacol/triplet_scan/input.014.xyz
- benzopinacol/triplet_scan/input.015.xyz
- benzopinacol/triplet_scan/input.relaxscanact.dat
- benzopinacol/triplet_scan/input.relaxscanscf.dat
- benzopinacol/triplet_scan/input.xyz
- benzopinacol/triplet_scan/input_trj.xyz
- dibenzoyl_peroxide/
- dibenzoyl_peroxide/singlet_scan/
- dibenzoyl_peroxide/singlet_scan/input.001.xyz
- dibenzoyl_peroxide/singlet_scan/input.002.xyz
- dibenzoyl_peroxide/singlet_scan/input.003.xyz
- dibenzoyl_peroxide/singlet_scan/input.004.xyz
- dibenzoyl_peroxide/singlet_scan/input.005.xyz
- dibenzoyl_peroxide/singlet_scan/input.006.xyz
- dibenzoyl_peroxide/singlet_scan/input.007.xyz
- dibenzoyl_peroxide/singlet_scan/input.008.xyz
- dibenzoyl_peroxide/singlet_scan/input.009.xyz
- dibenzoyl_peroxide/singlet_scan/input.010.xyz
- dibenzoyl_peroxide/singlet_scan/input.011.xyz
- dibenzoyl_peroxide/singlet_scan/input.012.xyz
- dibenzoyl_peroxide/singlet_scan/input.013.xyz
- dibenzoyl_peroxide/singlet_scan/input.014.xyz
- dibenzoyl_peroxide/singlet_scan/input.015.xyz
- dibenzoyl_peroxide/singlet_scan/input.016.xyz
- dibenzoyl_peroxide/singlet_scan/input.017.xyz
- dibenzoyl_peroxide/singlet_scan/input.018.xyz
- dibenzoyl_peroxide/singlet_scan/input.019.xyz
- dibenzoyl_peroxide/singlet_scan/input.020.xyz
- dibenzoyl_peroxide/singlet_scan/input.allxyz
- dibenzoyl_peroxide/singlet_scan/input.relaxscanact.dat
- dibenzoyl_peroxide/singlet_scan/input.relaxscanscf.dat
- dibenzoyl_peroxide/singlet_scan/input.xyz
- dibenzoyl_peroxide/singlet_scan/input_trj.xyz
- dibenzoyl_peroxide/triplet_scan/
- dibenzoyl_peroxide/triplet_scan/input.001.xyz
- dibenzoyl_peroxide/triplet_scan/input.002.xyz
- dibenzoyl_peroxide/triplet_scan/input.003.xyz
- dibenzoyl_peroxide/triplet_scan/input.004.xyz
- dibenzoyl_peroxide/triplet_scan/input.005.xyz
- dibenzoyl_peroxide/triplet_scan/input.006.xyz
- dibenzoyl_peroxide/triplet_scan/input.007.xyz
- dibenzoyl_peroxide/triplet_scan/input.008.xyz
- dibenzoyl_peroxide/triplet_scan/input.009.xyz
- dibenzoyl_peroxide/triplet_scan/input.010.xyz
- dibenzoyl_peroxide/triplet_scan/input.011.xyz
- dibenzoyl_peroxide/triplet_scan/input.012.xyz
- dibenzoyl_peroxide/triplet_scan/input.013.xyz
- dibenzoyl_peroxide/triplet_scan/input.014.xyz
- dibenzoyl_peroxide/triplet_scan/input.015.xyz
- dibenzoyl_peroxide/triplet_scan/input.016.xyz
- dibenzoyl_peroxide/triplet_scan/input.017.xyz
- dibenzoyl_peroxide/triplet_scan/input.018.xyz
- dibenzoyl_peroxide/triplet_scan/input.019.xyz
- dibenzoyl_peroxide/triplet_scan/input.020.xyz
- dibenzoyl_peroxide/triplet_scan/input.allxyz
- dibenzoyl_peroxide/triplet_scan/input.relaxscanact.dat
- dibenzoyl_peroxide/triplet_scan/input.relaxscanscf.dat
- dibenzoyl_peroxide/triplet_scan/input.xyz
- dibenzoyl_peroxide/triplet_scan/input_trj.xyz
- styrene/
- styrene/singlet_scan/
- styrene/singlet_scan/input.001.xyz
- styrene/singlet_scan/input.002.xyz
- styrene/singlet_scan/input.003.xyz
- styrene/singlet_scan/input.004.xyz
- styrene/singlet_scan/input.005.xyz
- styrene/singlet_scan/input.006.xyz
- styrene/singlet_scan/input.007.xyz
- styrene/singlet_scan/input.008.xyz
- styrene/singlet_scan/input.009.xyz
- styrene/singlet_scan/input.010.xyz
- styrene/singlet_scan/input.011.xyz
- styrene/singlet_scan/input.012.xyz
- styrene/singlet_scan/input.013.xyz
- styrene/singlet_scan/input.014.xyz
- styrene/singlet_scan/input.015.xyz
- styrene/singlet_scan/input.016.xyz
- styrene/singlet_scan/input.017.xyz
- styrene/singlet_scan/input.018.xyz
- styrene/singlet_scan/input.019.xyz
- styrene/singlet_scan/input.020.xyz
- styrene/singlet_scan/input.021.xyz
- styrene/singlet_scan/input.022.xyz
- styrene/singlet_scan/input.023.xyz
- styrene/singlet_scan/input.024.xyz
- styrene/singlet_scan/input.025.xyz
- styrene/singlet_scan/input.026.xyz
- styrene/singlet_scan/input.027.xyz
- styrene/singlet_scan/input.xyz
- styrene/singlet_scan/input_trj.xyz
- styrene/singlet_scan/relaxscanscf.dat
- styrene/singlet_uks_scan/
- styrene/singlet_uks_scan/input.001.xyz
- styrene/singlet_uks_scan/input.002.xyz
- styrene/singlet_uks_scan/input.003.xyz
- styrene/singlet_uks_scan/input.004.xyz
- styrene/singlet_uks_scan/input.005.xyz
- styrene/singlet_uks_scan/input.006.xyz
- styrene/singlet_uks_scan/input.007.xyz
- styrene/singlet_uks_scan/input.008.xyz
- styrene/singlet_uks_scan/input.009.xyz
- styrene/singlet_uks_scan/input.010.xyz
- styrene/singlet_uks_scan/input.011.xyz
- styrene/singlet_uks_scan/input.012.xyz
- styrene/singlet_uks_scan/input.013.xyz
- styrene/singlet_uks_scan/input.014.xyz
- styrene/singlet_uks_scan/input.015.xyz
- styrene/singlet_uks_scan/input.016.xyz
- styrene/singlet_uks_scan/input.017.xyz
- styrene/singlet_uks_scan/input.018.xyz
- styrene/singlet_uks_scan/input.019.xyz
- styrene/singlet_uks_scan/input.020.xyz
- styrene/singlet_uks_scan/input.021.xyz
- styrene/singlet_uks_scan/input.022.xyz
- styrene/singlet_uks_scan/input.023.xyz
- styrene/singlet_uks_scan/input.024.xyz
- styrene/singlet_uks_scan/input.025.xyz
- styrene/singlet_uks_scan/input.026.xyz
- styrene/singlet_uks_scan/input.027.xyz
- styrene/singlet_uks_scan/input.xyz
- styrene/singlet_uks_scan/input_trj.xyz
- styrene/singlet_uks_scan/relaxscanscf.dat
- styrene/triplet_scan/
- styrene/triplet_scan/input.001.xyz
- styrene/triplet_scan/input.002.xyz
- styrene/triplet_scan/input.003.xyz
- styrene/triplet_scan/input.004.xyz
- styrene/triplet_scan/input.005.xyz
- styrene/triplet_scan/input.006.xyz
- styrene/triplet_scan/input.007.xyz
- styrene/triplet_scan/input.008.xyz
- styrene/triplet_scan/input.009.xyz
- styrene/triplet_scan/input.010.xyz
- styrene/triplet_scan/input.011.xyz
- styrene/triplet_scan/input.012.xyz
- styrene/triplet_scan/input.013.xyz
- styrene/triplet_scan/input.014.xyz
- styrene/triplet_scan/input.015.xyz
- styrene/triplet_scan/input.016.xyz
- styrene/triplet_scan/input.017.xyz
- styrene/triplet_scan/input.018.xyz
- styrene/triplet_scan/input.019.xyz
- styrene/triplet_scan/input.020.xyz
- styrene/triplet_scan/input.021.xyz
- styrene/triplet_scan/input.022.xyz
- styrene/triplet_scan/input.023.xyz
- styrene/triplet_scan/input.024.xyz
- styrene/triplet_scan/input.025.xyz
- styrene/triplet_scan/input.026.xyz
- styrene/triplet_scan/input.027.xyz
- styrene/triplet_scan/input.xyz
- styrene/triplet_scan/input_trj.xyz
- styrene/triplet_scan/relaxscanscf.dat
- README.md
- 2-methylene-1_3-dioxepane/
- 2-methylene-1_3-dioxepane/input_IRC_Full_trj.xyz
- 2-methylene-1_3-dioxepane/input_NEB-TS_converged.xyz
- 2-methylene-1_3-dioxepane/product.xyz
- 2-methylene-1_3-dioxepane/reactant.xyz
- AIBN/
- AIBN/singlet_2Dscan/
- AIBN/singlet_2Dscan/part1/
- AIBN/singlet_2Dscan/part1/input.001.xyz
- AIBN/singlet_2Dscan/part1/input.002.xyz
- AIBN/singlet_2Dscan/part1/input.003.xyz
- AIBN/singlet_2Dscan/part1/input.004.xyz
- AIBN/singlet_2Dscan/part1/input.005.xyz
- AIBN/singlet_2Dscan/part1/input.006.xyz
- AIBN/singlet_2Dscan/part1/input.007.xyz
- AIBN/singlet_2Dscan/part1/input.008.xyz
- AIBN/singlet_2Dscan/part1/input.009.xyz
- AIBN/singlet_2Dscan/part1/input.010.xyz
- AIBN/singlet_2Dscan/part1/input.011.xyz
- AIBN/singlet_2Dscan/part1/input.012.xyz
- AIBN/singlet_2Dscan/part1/input.013.xyz
- AIBN/singlet_2Dscan/part1/input.014.xyz
- AIBN/singlet_2Dscan/part1/input.015.xyz
- AIBN/singlet_2Dscan/part1/input.016.xyz
- AIBN/singlet_2Dscan/part1/input.017.xyz
- AIBN/singlet_2Dscan/part1/input.018.xyz
- AIBN/singlet_2Dscan/part1/input.019.xyz
- AIBN/singlet_2Dscan/part1/input.020.xyz
- AIBN/singlet_2Dscan/part1/input.021.xyz
- AIBN/singlet_2Dscan/part1/input.022.xyz
- AIBN/singlet_2Dscan/part1/input.023.xyz
- AIBN/singlet_2Dscan/part1/input.024.xyz
- AIBN/singlet_2Dscan/part1/input.025.xyz
- AIBN/singlet_2Dscan/part1/input.026.xyz
- AIBN/singlet_2Dscan/part1/input.027.xyz
- AIBN/singlet_2Dscan/part1/input.028.xyz
- AIBN/singlet_2Dscan/part1/input.029.xyz
- AIBN/singlet_2Dscan/part1/input.030.xyz
- AIBN/singlet_2Dscan/part1/input.031.xyz
- AIBN/singlet_2Dscan/part1/input.032.xyz
- AIBN/singlet_2Dscan/part1/input.033.xyz
- AIBN/singlet_2Dscan/part1/input.034.xyz
- AIBN/singlet_2Dscan/part1/input.035.xyz
- AIBN/singlet_2Dscan/part1/input.036.xyz
- AIBN/singlet_2Dscan/part1/input.037.xyz
- AIBN/singlet_2Dscan/part1/input.038.xyz
- AIBN/singlet_2Dscan/part1/input.039.xyz
- AIBN/singlet_2Dscan/part1/input.040.xyz
- AIBN/singlet_2Dscan/part1/input.041.xyz
- AIBN/singlet_2Dscan/part1/input.042.xyz
- AIBN/singlet_2Dscan/part1/input.043.xyz
- AIBN/singlet_2Dscan/part1/input.044.xyz
- AIBN/singlet_2Dscan/part1/input.045.xyz
- AIBN/singlet_2Dscan/part1/input.046.xyz
- AIBN/singlet_2Dscan/part1/input.047.xyz
- AIBN/singlet_2Dscan/part1/input.048.xyz
- AIBN/singlet_2Dscan/part1/input.049.xyz
- AIBN/singlet_2Dscan/part1/input.050.xyz
- AIBN/singlet_2Dscan/part1/input.051.xyz
- AIBN/singlet_2Dscan/part1/input.052.xyz
- AIBN/singlet_2Dscan/part1/input.053.xyz
- AIBN/singlet_2Dscan/part1/input.054.xyz
- AIBN/singlet_2Dscan/part1/input.055.xyz
- AIBN/singlet_2Dscan/part1/input.056.xyz
- AIBN/singlet_2Dscan/part1/input.057.xyz
- AIBN/singlet_2Dscan/part1/input.058.xyz
- AIBN/singlet_2Dscan/part1/input.059.xyz
- AIBN/singlet_2Dscan/part1/input.060.xyz
- AIBN/singlet_2Dscan/part1/input.061.xyz
- AIBN/singlet_2Dscan/part1/input.062.xyz
- AIBN/singlet_2Dscan/part1/input.063.xyz
- AIBN/singlet_2Dscan/part1/input.064.xyz
- AIBN/singlet_2Dscan/part1/input.065.xyz
- AIBN/singlet_2Dscan/part1/input.066.xyz
- AIBN/singlet_2Dscan/part1/input.067.xyz
- AIBN/singlet_2Dscan/part1/input.068.xyz
- AIBN/singlet_2Dscan/part1/input.069.xyz
- AIBN/singlet_2Dscan/part1/input.070.xyz
- AIBN/singlet_2Dscan/part1/input.071.xyz
- AIBN/singlet_2Dscan/part1/input.072.xyz
- AIBN/singlet_2Dscan/part1/input.073.xyz
- AIBN/singlet_2Dscan/part1/input.074.xyz
- AIBN/singlet_2Dscan/part1/input.075.xyz
- AIBN/singlet_2Dscan/part1/input.076.xyz
- AIBN/singlet_2Dscan/part1/input.077.xyz
- AIBN/singlet_2Dscan/part1/input.078.xyz
- AIBN/singlet_2Dscan/part1/input.079.xyz
- AIBN/singlet_2Dscan/part1/input.080.xyz
- AIBN/singlet_2Dscan/part1/input.081.xyz
- AIBN/singlet_2Dscan/part1/input.allxyz
- AIBN/singlet_2Dscan/part1/input.relaxscanact.dat
- AIBN/singlet_2Dscan/part1/input.relaxscanscf.dat
- AIBN/singlet_2Dscan/part1/input.xyz
- AIBN/singlet_2Dscan/part1/input_trj.xyz
- AIBN/singlet_2Dscan/part2/
- AIBN/singlet_2Dscan/part2/input.001.xyz
- AIBN/singlet_2Dscan/part2/input.002.xyz
- AIBN/singlet_2Dscan/part2/input.003.xyz
- AIBN/singlet_2Dscan/part2/input.004.xyz
- AIBN/singlet_2Dscan/part2/input.005.xyz
- AIBN/singlet_2Dscan/part2/input.006.xyz
- AIBN/singlet_2Dscan/part2/input.007.xyz
- AIBN/singlet_2Dscan/part2/input.008.xyz
- AIBN/singlet_2Dscan/part2/input.009.xyz
- AIBN/singlet_2Dscan/part2/input.010.xyz
- AIBN/singlet_2Dscan/part2/input.011.xyz
- AIBN/singlet_2Dscan/part2/input.012.xyz
- AIBN/singlet_2Dscan/part2/input.013.xyz
- AIBN/singlet_2Dscan/part2/input.014.xyz
- AIBN/singlet_2Dscan/part2/input.015.xyz
[truncated: 604 more entries]
