# Supplementary material for: AIMNet2‐NSE: A Transferable Reactive Neural Network Potential for Open‐Shell Chemistry
Source: Angew Chem Int Ed Engl. 2025 Dec 16;65(5):e16763. doi: 10.1002/anie.202516763 (PMC12851018; doi:10.1002/anie.202516763)
Supplement: Supplementary file 2 — Supporting Information [file ANIE-65-e16763-s001.zip › benzopinacol/singlet_scan/input.001.xyz]

74
Coordinates from ORCA-job input
  O   -0.01372416536872      0.44526383762673      1.64988146546219
  O   0.34506776449827      0.37868107683926     -1.88789487088818
  C   -0.15316337944676     -0.15887732997414      0.38860369870923
  C   0.07656004750844      1.02056938566373     -0.66786806373477
  C   -1.56079859501120     -0.76161479867773      0.24678872662505
  C   0.90019492746366     -1.25874124039935      0.19362246169129
  C   1.26445373162885      1.89370207776843     -0.23860265457729
  C   -1.18909413586010      1.88331142231446     -0.80438203691264
  C   -2.24901000335950     -1.18935835044352      1.37307158542123
  C   0.64955365254042     -2.39570060896980     -0.56882591000419
  C   1.09973501864418      3.07181588007193      0.48311231241078
  C   -1.58544243506095      2.34242000986314     -2.05196826218314
  C   -2.17416709373990     -0.93093308758404     -0.99355441179806
  C   2.15124675747735     -1.13466949952571      0.78613575233238
  C   2.55879799654015      1.51052630936704     -0.56977569416436
  C   -1.96726738121280      2.23700737676289      0.29726232105487
  C   -3.50948501380839     -1.76234536038204      1.27604843567805
  C   1.61947975748501     -3.37196839507245     -0.73592910750768
  C   2.19242225097148      3.83481535006707      0.86530498204694
  C   -2.71642432140016      3.13209968147468     -2.20511792069861
  C   -3.43401720602615     -1.49686148245810     -1.09522538507253
  C   3.12801783444932     -2.10462565987822      0.61747290155584
  C   3.65617850910901      2.26806974800586     -0.18909317786137
  C   -3.09748742236190      3.02343594898336      0.14915015156442
  C   -4.11187133131537     -1.91691880530228      0.03965090514919
  C   2.86650855540057     -3.23059021364452     -0.14608439275899
  C   3.47834452040036      3.43583458340179      0.53461797004525
  C   -3.47990910553519      3.47896574726516     -1.10385057891714
  Si  0.37570477695134      0.18187500733692      3.23583755510993
  Si  1.12972232807580      0.48277392023363     -3.34026033260931
  H   -1.81251993943887     -1.07167318783379      2.34885151848979
  H   -0.31250512097284     -2.52949975312793     -1.03486455298525
  H   0.11141474491118      3.40819358828230      0.74815615225275
  H   -1.02209539374523      2.07176894033833     -2.92742942772705
  H   -1.66749919695145     -0.60921826511250     -1.88723409200966
  H   2.37569930675447     -0.26164665370859      1.37448344149329
  H   2.71931476372553      0.59875970688975     -1.11760998572054
  H   -1.69572903235087      1.88268004950028      1.27711558075902
  H   -4.01881262589842     -2.08190238848060      2.17412619790710
  H   1.39601599273418     -4.24662084845187     -1.32991774164114
  H   2.03415982402962      4.74711266756296      1.42266311150693
  H   -2.99961683766422      3.46900481920560     -3.19216760538904
  H   -3.88862067762314     -1.60304127059349     -2.06987279070046
  H   4.09305450418304     -1.97626157400990      1.08688250962262
  H   4.64940601658742      1.93971265715719     -0.46109980987513
  H   -3.68538959327654      3.27423866889725      1.02059722177282
  H   -5.09607206635402     -2.35527307427606     -0.04014511578367
  H   3.62274663830677     -3.99104572400273     -0.27676946558178
  H   4.32952451110591      4.03111811723511      0.83206175542133
  H   -4.36345149868376      4.09005812427394     -1.21888182543332
  C   0.59287936336931     -1.62226198445389      3.67095666090721
  C   1.92627609277656      1.14117789920112      3.63905381008081
  C   -1.03250277214139      0.92639759656850      4.21240275689423
  C   -0.10986114891981     -0.17910810980279     -4.56960418833229
  C   1.64723591290588      2.21565279578103     -3.79937276482161
  C   2.62616759180711     -0.63768589191889     -3.33395440568344
  H   2.83348956499867      0.65245623318216      3.28800754181418
  H   1.88590019503797      2.13098267615155      3.18630654198803
  H   2.01584116862845      1.26527671431392      4.71914027926622
  H   1.56439816797550     -1.99369959382839      3.35215886018945
  H   0.52223178738434     -1.74029962455752      4.75346743230916
  H   -0.16429714335069     -2.25756876990916      3.21539061300424
  H   -0.83586531419866      0.85762900692852      5.28277915985926
  H   -1.14714949496734      1.98161734018931      3.96239741810152
  H   -1.98249412722780      0.43302992622229      4.01283769467609
  H   2.80327125064537     -1.02224967255619     -4.33901485823716
  H   3.53142283964676     -0.12215225494030     -3.01712822555707
  H   2.46799058218000     -1.48805443909754     -2.67105871301672
  H   -1.00717416716031      0.43759676222630     -4.61033943398547
  H   0.31771752205702     -0.21981734387737     -5.57169563034025
  H   -0.41192905925678     -1.18974520371988     -4.29326304847362
  H   0.81087080574080      2.91024078897560     -3.85011856903521
  H   2.37035186215579      2.61515698678086     -3.09097260670138
  H   2.11837536089739      2.18910203166133     -4.78365182645314
