# Supplementary material for: AIMNet2‐NSE: A Transferable Reactive Neural Network Potential for Open‐Shell Chemistry
Source: Angew Chem Int Ed Engl. 2025 Dec 16;65(5):e16763. doi: 10.1002/anie.202516763 (PMC12851018; doi:10.1002/anie.202516763)
Supplement: Supplementary file 2 — Supporting Information [file ANIE-65-e16763-s001.zip › benzopinacol/singlet_scan/input.002.xyz]

74
Coordinates from ORCA-job input
  O   -0.02748593935578      0.40600900290052      1.68749162438828
  O   0.37975420751981      0.39474118425682     -1.90243644215400
  C   -0.18102144871059     -0.20935740669479      0.44299568457671
  C   0.06708653329282      1.05942469283801     -0.71516600569036
  C   -1.59667646953222     -0.75953790516568      0.29279372511367
  C   0.87407638255671     -1.28318166826774      0.20237232536014
  C   1.21817175309296      1.93363848628773     -0.22995130441273
  C   -1.22396456826560      1.85797091183937     -0.87348453274882
  C   -2.36087740364965     -1.04311249955270      1.41545623254185
  C   0.61569377458078     -2.43141206320050     -0.54079099474954
  C   1.01366188671363      3.08796000961309      0.52142220560127
  C   -1.66239619856228      2.23505599220675     -2.13453078537947
  C   -2.16225067041600     -0.99165144266624     -0.96031672759232
  C   2.15025262164501     -1.12689448288537      0.73344606349305
  C   2.52933983648392      1.57759971387084     -0.52710522609639
  C   -1.99936540890044      2.22521235204801      0.22590079205856
  C   -3.64780620915434     -1.55121193276036      1.30028038622865
  C   1.60106125589006     -3.38464605596589     -0.74889247651028
  C   2.08233858989459      3.85272451186905      0.96312582841794
  C   -2.82989880758702      2.96646812772080     -2.30223652902083
  C   -3.44800914816182     -1.48990025888145     -1.07991695751657
  C   3.14053950882966     -2.07432271065944      0.52535474254244
  C   3.60243185857133      2.33825156895923     -0.08859589521104
  C   -3.16615514792788      2.95220764111421      0.06291087755997
  C   -4.19952377142743     -1.77589866511377      0.05102756075618
  C   2.87072449383839     -3.21115454849595     -0.21944738427312
  C   3.38418765391284      3.48216562642067      0.66193505474924
  C   -3.58831181474919      3.33120739080143     -1.20331412133618
  Si  0.45863751981630      0.12389306622756      3.24716729011132
  Si  1.19521640614652      0.51946419438720     -3.33798632761667
  H   -1.96285555175181     -0.85247727678001      2.39717209944092
  H   -0.36494260148781     -2.59803255151541     -0.95346617532839
  H   0.01320426881096      3.40705841971213      0.75882250581634
  H   -1.10249740029575      1.94346124968554     -3.00605676963771
  H   -1.59671227353380     -0.76215573111793     -1.84824637260529
  H   2.38157898521222     -0.24737593906239      1.30743347458429
  H   2.72071283914637      0.68342360204496     -1.09320569707681
  H   -1.69648496170029      1.92098239300256      1.21444924591613
  H   -4.21903886137715     -1.76261976192347      2.19311556332345
  H   1.37011168832327     -4.26934728696106     -1.32483700973923
  H   1.89288026569915      4.74533211449234      1.54212888833939
  H   -3.14607661647169      3.24296697940117     -3.29803889498724
  H   -3.86644500755816     -1.64679352156770     -2.06384035332463
  H   4.12273889041380     -1.92013549287837      0.94918860153196
  H   4.60874137431958      2.03104476361325     -0.33600817398864
  H   -3.75271385560526      3.21551568191722      0.93149721417063
  H   -5.20421052657002     -2.16187410011418     -0.04299913369182
  H   3.63745405040568     -3.95497530474813     -0.38085733376865
  H   4.21644759403627      4.07982585887556      1.00452833740110
  H   -4.50047369912326      3.89622639993864     -1.32997457593285
  C   0.49248542936356     -1.68689230423344      3.69501254741479
  C   2.13500449443022      0.89917614500865      3.54108903472078
  C   -0.79718118935690      1.02960007824419      4.28979596651687
  C   0.01676998544801     -0.18675635757263     -4.60233224668586
  C   1.65417683235750      2.27336942778750     -3.77491986171096
  C   2.72274248690996     -0.55803402365707     -3.28700280829058
  H   2.95396286154223      0.19738003068219      3.39263994487137
  H   2.28543853014568      1.74574430048994      2.87087784873031
  H   2.19715852081564      1.26695742012595      4.56585240445848
  H   1.22442354872536     -2.23229544288086      3.10265039616004
  H   0.76814838902356     -1.78571481407761      4.74646457779060
  H   -0.47486878343021     -2.16731737551009      3.55840181396318
  H   -0.55503212831570      0.93899556616380      5.34910469179616
  H   -0.80350813900722      2.09056995263084      4.03828433519881
  H   -1.80560459375118      0.64531612830169      4.14134890886839
  H   2.93470420854519     -0.94876407199815     -4.28274685924448
  H   3.60708883328957     -0.01834090390852     -2.95221328780190
  H   2.56785323130123     -1.40573189055858     -2.61903747146426
  H   -0.90239697058492      0.39332670563812     -4.67357547872367
  H   0.47705438340235     -0.21070150895236     -5.59041666026798
  H   -0.25327861999638     -1.20882724446754     -4.33499452224942
  H   0.78985296604342      2.93402000165043     -3.81504819020842
  H   2.35997650479784      2.69010037182055     -3.05896468935352
  H   2.12647734102378      2.28115748020684     -4.75878651812260
