# Supplementary material for: AIMNet2‐NSE: A Transferable Reactive Neural Network Potential for Open‐Shell Chemistry
Source: Angew Chem Int Ed Engl. 2025 Dec 16;65(5):e16763. doi: 10.1002/anie.202516763 (PMC12851018; doi:10.1002/anie.202516763)
Supplement: Supplementary file 2 — Supporting Information [file ANIE-65-e16763-s001.zip › benzopinacol/singlet_scan/input.003.xyz]

74
Coordinates from ORCA-job input
  O   -0.00158011137301      0.39108348369392      1.71249080644636
  O   0.40168850400411      0.39846467447317     -1.93493526616011
  C   -0.18260004153197     -0.25566944460725      0.49750523654982
  C   0.07939386178160      1.09081227630484     -0.77551914241108
  C   -1.60323557371804     -0.76252774633587      0.34597998457751
  C   0.87315011469359     -1.30338342483676      0.22225318394959
  C   1.21910926604619      1.94020061796112     -0.25710722844603
  C   -1.22704213042175      1.84539430250957     -0.92542206848181
  C   -2.40316120596856     -0.96049526052451      1.46277710330652
  C   0.62205787894945     -2.43937125685112     -0.54375771054907
  C   1.01308687997363      3.08757266851641      0.50620170500169
  C   -1.71407801285788      2.16193875268224     -2.18609928749433
  C   -2.15232179219007     -1.02332978287250     -0.90920604057304
  C   2.15664671192780     -1.13730157235791      0.73536158471409
  C   2.53331188435774      1.56562583230540     -0.52189390246961
  C   -1.98387671779014      2.22423065932227      0.18333890785620
  C   -3.70746495491380     -1.41961625782557      1.33987853739421
  C   1.62067354199565     -3.36860516802495     -0.79157658432192
  C   2.08195374721896      3.82607491594749      0.98967028078719
  C   -2.90922010061459      2.84936982413938     -2.34369177856546
  C   -3.45497306623822     -1.47260765655732     -1.03658707478234
  C   3.15888266865671     -2.06228370098833      0.48858264891524
  C   3.60575158409262      2.30114673973430     -0.04187380217390
  C   -3.17849383204368      2.90612433569883      0.03028217997552
  C   -4.24069953973185     -1.67757749607736      0.08886579336871
  C   2.89626172762953     -3.18537280139488     -0.27934827660688
  C   3.38560556685217      3.43739797709108      0.71997003333104
  C   -3.64787291818160      3.22705621750515     -1.23562727213748
  Si  0.47024876755529      0.10849827349822      3.27853228457225
  Si  1.22133645029746      0.54770907729369     -3.36930246423767
  H   -2.01770440673524     -0.73934617311230      2.44333262211518
  H   -0.36348514262113     -2.61750477377962     -0.93905167697323
  H   0.01226137017952      3.42368940830853      0.71666330976576
  H   -1.16934473687306      1.85688489263317     -3.06293034859678
  H   -1.56024853635341     -0.84673276994551     -1.79245279130571
  H   2.38230629593745     -0.26622869197783      1.32367457065219
  H   2.72469525759605      0.67651544435906     -1.09552084840999
  H   -1.64525807119657      1.95841081774759      1.17160881656948
  H   -4.30702213713103     -1.56653906813729      2.22708338564773
  H   1.39529319858772     -4.24400169461449     -1.38378989238188
  H   1.89150620702117      4.71379317792798      1.57587697216292
  H   -3.26297100534056      3.08098541715692     -3.33832210234434
  H   -3.86074731025681     -1.65277748717213     -2.02179715058385
  H   4.14549093334875     -1.90092766367758      0.89936796714224
  H   4.61348625761634      1.98025813274417     -0.26500462116190
  H   -3.75063720496821      3.17795474616022      0.90581357816457
  H   -5.25881489568001     -2.02484892990779     -0.01141703677289
  H   3.67278643798203     -3.91148551139026     -0.47159116144526
  H   4.21769423771371      4.01528319386594      1.09529189938751
  H   -4.58204039392535      3.75664646918488     -1.35465921725182
  C   0.44493004944925     -1.70303631320088      3.72034106668605
  C   2.16812436121135      0.83555744820738      3.57033188156744
  C   -0.75313364903640      1.06494252893545      4.31386036388045
  C   0.06920094414534     -0.17514413145434     -4.64805375117680
  C   1.63615045438903      2.31942227244541     -3.77422835217769
  C   2.76701306688858     -0.50341998450114     -3.31627222757221
  H   2.96756149541155      0.11365494413744      3.41282819880312
  H   2.33630416961011      1.68274097099260      2.90472194480168
  H   2.24470234020114      1.19497142580623      4.59706395151891
  H   1.16132875828598     -2.26548466039075      3.12427483836909
  H   0.71390017004725     -1.82102493438028      4.77132575774519
  H   -0.53717812145466     -2.14979293481039      3.57457414210710
  H   -0.51123648672398      0.97597125429808      5.37337829035958
  H   -0.71965486317259      2.12291229632999      4.05181701171479
  H   -1.77584756485124      0.71818846576506      4.17216018118092
  H   2.99321677706742     -0.88406992715517     -4.31270076031476
  H   3.63980351440757      0.04675011162409     -2.96891530200254
  H   2.61828348022149     -1.35822966645510     -2.65559382915826
  H   -0.85721743829294      0.39035538686526     -4.73709421451401
  H   0.54615018518557     -0.19468805749069     -5.62835871425411
  H   -0.18903241820232     -1.20073972630735     -4.38248004530473
  H   0.75333706150542      2.95660054820006     -3.78793864179878
  H   2.33746861864694      2.73592052023291     -3.05356101200554
  H   2.09833758170140      2.36515516650962     -4.76160142417006
