# Supplementary material for: AIMNet2‐NSE: A Transferable Reactive Neural Network Potential for Open‐Shell Chemistry
Source: Angew Chem Int Ed Engl. 2025 Dec 16;65(5):e16763. doi: 10.1002/anie.202516763 (PMC12851018; doi:10.1002/anie.202516763)
Supplement: Supplementary file 2 — Supporting Information [file ANIE-65-e16763-s001.zip › benzopinacol/singlet_scan/input.004.xyz]

74
Coordinates from ORCA-job input
  O   0.02069554264177      0.37574259008200      1.73995342311716
  O   0.42195523592872      0.40699633106165     -1.96674483780550
  C   -0.18447193329294     -0.29844970524144      0.55280005674832
  C   0.09297112624124      1.12552459619832     -0.83426338196557
  C   -1.60929310422960     -0.76216228676128      0.39526398713609
  C   0.87186380460515     -1.31791244462949      0.24066916524685
  C   1.22144493059502      1.94655837397595     -0.28128917258219
  C   -1.22719806712699      1.83870153638566     -0.97278184263502
  C   -2.43579108712015     -0.89369912039435      1.50383322087248
  C   0.62706738532727     -2.43849783139088     -0.55250981819382
  C   1.01342648968088      3.08650506816288      0.49526664723053
  C   -1.75324451959879      2.10794828872890     -2.22994954148624
  C   -2.14960811240555     -1.03430339141740     -0.86212215459718
  C   2.16217471559745     -1.14551341930920      0.73857701118939
  C   2.53791922913931      1.55505646335814     -0.51685933389374
  C   -1.97296691755203      2.21727053350859      0.14426514437909
  C   -3.75561239345529     -1.30192675574458      1.37093622902567
  C   1.63598365071129     -3.34421133551767     -0.83946116843745
  C   2.08060194508124      3.79997169360510      1.01724136199495
  C   -2.97489346273394      2.74954309389746     -2.37532523840336
  C   -3.46724677971358     -1.43328900584704     -0.99908984782924
  C   3.17372011369677     -2.04846386219353      0.45230269650508
  C   3.60778043268263      2.26669602648180      0.00259497064128
  C   -3.19418050565700      2.85225413760768      0.00304158051108
  C   -4.27848859922984     -1.57377628770389      0.11831840726980
  C   2.91670062829904     -3.15475142223337     -0.34144417972617
  C   3.38515094747671      3.39479794079487      0.77588247947799
  C   -3.70217747640565      3.12619328762834     -1.25920561314762
  Si  0.48164354836989      0.09626981085679      3.31236099142265
  Si  1.24548882003428      0.56438199428681     -3.40155740446134
  H   -2.05653584305131     -0.66018860542174      2.48419914223026
  H   -0.36231321619840     -2.62457997574828     -0.93394140004257
  H   0.01302153653738      3.43790058800545      0.68132087407306
  H   -1.21553793225487      1.80257195766851     -3.11137223932412
  H   -1.53888439904240     -0.89714102967144     -1.74000070515681
  H   2.38339270456075     -0.28601001785881      1.34502508251186
  H   2.73003964744853      0.67189577516981     -1.09906828738817
  H   -1.60573776596552      1.98104401703734      1.12999590028757
  H   -4.37548299960245     -1.39822071151804      2.25110113925518
  H   1.41498828952673     -4.20773546937844     -1.45052201295590
  H   1.88874432438757      4.68247638809713      1.61087038638678
  H   -3.35862094355890      2.94626540900346     -3.36636265144308
  H   -3.86571127036555     -1.62193583356448     -1.98566499153559
  H   4.16413737249617     -1.88272796724016      0.85212311573352
  H   4.61615649066369      1.93344999178708     -0.19857188290814
  H   -3.75777101440239      3.12190544770911      0.88476563392102
  H   -5.30863850021591     -1.88082037935800      0.01011645043201
  H   3.70106761080479     -3.86334664243678     -0.56464810068839
  H   4.21574223927548      3.95390886477268      1.18164808472568
  H   -4.65766044853354      3.61839336444233     -1.36899567178909
  C   0.42420454901412     -1.71611172458854      3.74485028692893
  C   2.18876825627986      0.79988244875233      3.60292431825183
  C   -0.72583537828237      1.07772786454648      4.34248491971045
  C   0.11185084337373     -0.17572745460119     -4.68617388522268
  C   1.62921871119066      2.34622377309440     -3.79004836439349
  C   2.80395980355695     -0.46619859395957     -3.34092240855452
  H   2.97970261597096      0.07194958313374      3.43134945246952
  H   2.36105074930544      1.65334292037377      2.94635231860162
  H   2.27509679708499      1.14596531775971      4.63345890543410
  H   1.13841825966312     -2.28410452204823      3.15106523826684
  H   0.67896666061054     -1.84866196771171      4.79745486375211
  H   -0.56352785481618     -2.14451446373779      3.58200506086207
  H   -0.47977236878829      0.99599296096876      5.40164335664481
  H   -0.67773690945545      2.13236078893646      4.06946613120979
  H   -1.75428000399672      0.74519462957595      4.20986591261605
  H   3.04393533161861     -0.83926098526951     -4.33696350923357
  H   3.66611997572977      0.09301900386970     -2.98196618104176
  H   2.65894060068596     -1.32599151246125     -2.68578491771123
  H   -0.82132218589145      0.37653413295379     -4.78543376632516
  H   0.59732474188990     -0.19230715139587     -5.66233872814618
  H   -0.13415120312400     -1.20387402766997     -4.41889801302522
  H   0.73330094733377      2.96527349677522     -3.79490161592332
  H   2.32233107801991      2.76698279184366     -3.06373578032715
  H   2.08992251292896      2.41384362112595     -4.77667729877289
