# Supplementary material for: AIMNet2‐NSE: A Transferable Reactive Neural Network Potential for Open‐Shell Chemistry
Source: Angew Chem Int Ed Engl. 2025 Dec 16;65(5):e16763. doi: 10.1002/anie.202516763 (PMC12851018; doi:10.1002/anie.202516763)
Supplement: Supplementary file 2 — Supporting Information [file ANIE-65-e16763-s001.zip › benzopinacol/singlet_scan/input.005.xyz]

74
Coordinates from ORCA-job input
  O   0.03849129623428      0.36143089061371      1.76865527397210
  O   0.44220930714929      0.41544153331798     -1.99813297496617
  C   -0.18892696669768     -0.33865672144951      0.60859306627409
  C   0.10618786891286      1.16083680592295     -0.89349321963225
  C   -1.61735558412198     -0.75714024719073      0.44270495174425
  C   0.86643878209711     -1.32846038004985      0.25750520187857
  C   1.22185103953296      1.95047132972735     -0.30303949935398
  C   -1.22729900441904      1.83120337945628     -1.02084359333860
  C   -2.46485246090681     -0.82838387569631      1.54283331286676
  C   0.62536564289917     -2.43341367701071     -0.56223526069483
  C   1.01108198179704      3.08416414297037      0.48565979424760
  C   -1.78996034404208      2.04870264419311     -2.27372167214484
  C   -2.15352162187660     -1.03524511359615     -0.81631337123441
  C   2.16391600661755     -1.15282948473286      0.74081795596728
  C   2.54038535997227      1.54260100029828     -0.50893283254275
  C   -1.96479007570600      2.21108012243471      0.10243879986453
  C   -3.79761143809285     -1.18690024426163      1.40069159567111
  C   1.64119232730617     -3.31741037176029     -0.88613502194701
  C   2.07443904278107      3.77333012723051      1.04475845532793
  C   -3.03643855303116      2.64246001340414     -2.40828582187390
  C   -3.48378719216298     -1.38497562240406     -0.96183974826340
  C   3.18148445746880     -2.03574476358380      0.41659129777081
  C   3.60552309059688      2.23131131076534      0.04919967625592
  C   -3.21082192705589      2.79724282789978     -0.02847601401727
  C   -4.31441416370046     -1.46743440703566      0.14724256911998
  C   2.92721367171194     -3.12447947263294     -0.40174681400289
  C   3.37940412386484      3.35180631105822      0.83238958403189
  C   -3.75417312396176      3.02032235263599     -1.28615677914612
  Si  0.49721401297364      0.08656933204055      3.34562069381021
  Si  1.27269761873064      0.57885705632584     -3.43239367590651
  H   -2.08852591489039     -0.58757520370482      2.52280044168944
  H   -0.36764454176999     -2.62606091466553     -0.93033888811948
  H   0.01207418745062      3.45142856346832      0.64655347271778
  H   -1.25822406878716      1.74106882170405     -3.15828775308893
  H   -1.52954455610492     -0.93236555765331     -1.68970612451715
  H   2.38331500755759     -0.30637283846641      1.36565891547177
  H   2.73473991855655      0.66558095654290     -1.09927472853008
  H   -1.57277703288817      2.00561956951412      1.08559349545484
  H   -4.43248152782965     -1.23745700892581      2.27396066024621
  H   1.42195543165653     -4.16859359143409     -1.51494515133842
  H   1.88016492012078      4.65131400841859      1.64433271757419
  H   -3.44747925965090      2.80080646906265     -3.39525304620731
  H   -3.87786562077780     -1.57729143970938     -1.94943797357717
  H   4.17563686395538     -1.86769203146777      0.80618143497197
  H   4.61401955784970      1.88580279725958     -0.12964617198857
  H   -3.76745831847358      3.06538602920234      0.85810329347263
  H   -5.35457894663507     -1.73544575315161      0.03157804712153
  H   3.71688200460943     -3.81713916367456     -0.65423415287022
  H   4.20701238613782      3.89276402347084      1.26768757462562
  H   -4.72966384933159      3.47346463436019     -1.38749859891696
  C   0.41349232052739     -1.72629372798460      3.76862527332481
  C   2.21215979540669      0.77177602282009      3.62916447783343
  C   -0.69386531649920      1.08677298006833      4.37619793839011
  C   0.15849713167692     -0.17752878772133     -4.72371010796217
  C   1.62595141318973      2.36967160324279     -3.80492903889437
  C   2.84294529463716     -0.43163912675328     -3.36154386141491
  H   2.99593928344519      0.03917064251188      3.44551261968552
  H   2.38560392447659      1.62883106774894      2.97759847763150
  H   2.30901497269353      1.10919735783781      4.66161861014606
  H   1.12475503462097     -2.29909347802228      3.17569886600644
  H   0.65687170415335     -1.87151243541716      4.82209458987500
  H   -0.57909782075606     -2.13826200391253      3.59231319202436
  H   -0.43687313540889      1.01309583594124      5.43338891184963
  H   -0.63867465488942      2.13818706483775      4.09237308327915
  H   -1.72662011799745      0.76267554008781      4.25855803630217
  H   3.09753266124952     -0.79716479954429     -4.35672574765416
  H   3.69406460385774      0.13610880885657     -2.99016005261988
  H   2.70053393136257     -1.29617829649555     -2.71206008316160
  H   -0.78080480857737      0.36183406148666     -4.83395117745673
  H   0.65343645808817     -0.19082162804492     -5.69517220737316
  H   -0.07582033831887     -1.20808064570060     -4.45528847688326
  H   0.71740809992353      2.97034791778105     -3.80016563629116
  H   2.31190869286177      2.79463174135179     -3.07412807596754
  H   2.08323905465000      2.45837611598277     -4.79129500459892
