# Supplementary material for: AIMNet2‐NSE: A Transferable Reactive Neural Network Potential for Open‐Shell Chemistry
Source: Angew Chem Int Ed Engl. 2025 Dec 16;65(5):e16763. doi: 10.1002/anie.202516763 (PMC12851018; doi:10.1002/anie.202516763)
Supplement: Supplementary file 2 — Supporting Information [file ANIE-65-e16763-s001.zip › benzopinacol/singlet_scan/input.006.xyz]

74
Coordinates from ORCA-job input
  O   0.04872660360564      0.35190897751585      1.80229622157502
  O   0.46352656150243      0.42606482138643     -2.02487483610517
  C   -0.19557509133268     -0.37313090841515      0.66812475845493
  C   0.11891533134525      1.19956710938695     -0.95039440919596
  C   -1.62506653299780     -0.74445178196429      0.48816835077449
  C   0.85976424491234     -1.32879345216416      0.27736754629219
  C   1.21929069880848      1.95582433829297     -0.32092718938119
  C   -1.22698265571302      1.82406775948403     -1.06819329131149
  C   -2.49470509216140     -0.74786611164631      1.57526773128744
  C   0.62132262152348     -2.42715794728355     -0.55616768954587
  C   1.00468925862459      3.07928677036630      0.48559222615151
  C   -1.82176428780585      1.98363103218015     -2.31668791247784
  C   -2.15356517876886     -1.03467355298056     -0.77263437187630
  C   2.16582371249241     -1.14057605380634      0.73788051833976
  C   2.53988778281778      1.53760354448587     -0.50525172656989
  C   -1.95898066383433      2.21020306959305      0.05782188183448
  C   -3.83749945690787     -1.05815406970448      1.42032446556351
  C   1.64449144505714     -3.28776416149474     -0.91373660013912
  C   2.06264395396226      3.74453515832994      1.08018456755449
  C   -3.08926213548945      2.53132385619240     -2.44443998002951
  C   -3.49388951015390     -1.33596426229697     -0.93024051146647
  C   3.19002051915382     -2.00201100119121      0.37865865357505
  C   3.59892664011662      2.20424729959836      0.08997006557715
  C   -3.22652639100224      2.74893462825156     -0.06680371363390
  C   -4.34484860406770     -1.35494053823333      0.16640120256898
  C   2.93772685414215     -3.08126642069451     -0.45243091044198
  C   3.36816534518322      3.31188788643972      0.88955972859660
  C   -3.79954243924088      2.91718497158804     -1.31986386296652
  Si  0.51555708272174      0.06935952165061      3.37894288677248
  Si  1.29572173062771      0.58860233799885     -3.46155756556440
  H   -2.12366052957183     -0.49298072760052      2.55388569062521
  H   -0.37618672570167     -2.63553210224168     -0.90231710927899
  H   0.00770441974873      3.45944634392636      0.62681073656055
  H   -1.29494376230598      1.66819539602480     -3.20159342432918
  H   -1.51552143699129     -0.97202956096175     -1.63955163068221
  H   2.38399560782443     -0.30236234874209      1.37359688929547
  H   2.73861065947995      0.67102235263608     -1.10885135619520
  H   -1.54737302921129      2.03902752350864      1.03945779535787
  H   -4.48797718187961     -1.05796384621177      2.28351755841103
  H   1.42602155689221     -4.13371153441185     -1.54990582087246
  H   1.86487882607489      4.61462614018815      1.69008474600250
  H   -3.52316420523087      2.64739960679865     -3.42750776896662
  H   -3.88028765659205     -1.53671115488457     -1.91919114731608
  H   4.18894690729918     -1.82391465214824      0.75136741623024
  H   4.60734146359028      1.85067180848293     -0.07317976091282
  H   -3.77768858143877      3.01978060655668      0.82235563269795
  H   -5.39279107150228     -1.58517484477890      0.04033224178258
  H   3.73311672971862     -3.75675849806993     -0.73190542281527
  H   4.19162521883192      3.83522747481255      1.35324367059862
  H   -4.79202252957536      3.33303593501746     -1.41549484899467
  C   0.40166342274107     -1.74686531494263      3.77713667814124
  C   2.24050019155831      0.73070800533407      3.65473637420018
  C   -0.65265703803255      1.08040280773436      4.42464129332812
  C   0.19875879642947     -0.19031813878847     -4.75345080841043
  C   1.61647101690040      2.38642148106646     -3.82689926649697
  C   2.87865182536309     -0.39958777672217     -3.38203779260833
  H   3.01365181274856     -0.00920114420949      3.45631585357472
  H   2.41845353159027      1.59240630847062      3.01055012018822
  H   2.34956935987960      1.05627613865304      4.68973085765934
  H   1.10591032031168     -2.32204080215579      3.17802919757583
  H   0.63499256048359     -1.91555734271312      4.82916733524201
  H   -0.59773820265462     -2.13578069967627      3.58607258523136
  H   -0.37544050143401      1.00825141092857      5.47687041799752
  H   -0.59603651983057      2.13055177211525      4.13672297880336
  H   -1.68944703561987      0.76236545108743      4.32923919982157
  H   3.14426751199332     -0.75848099016432     -4.37678186057581
  H   3.71906186799033      0.17874846760627     -3.00291267647762
  H   2.74350934716793     -1.26799417179326     -2.73630225785226
  H   -0.74784746954032      0.33391609159687     -4.87272507181387
  H   0.69974991867909     -0.20126483718558     -5.72184823661231
  H   -0.02100234644415     -1.22296313581410     -4.48091181379819
  H   0.69444804907248      2.96647405026014     -3.81930377234746
  H   2.29115316382233      2.82014270956617     -3.09056987178190
  H   2.07403739024418      2.49271392097921     -4.81118178439925
