# Supplementary material for: AIMNet2‐NSE: A Transferable Reactive Neural Network Potential for Open‐Shell Chemistry
Source: Angew Chem Int Ed Engl. 2025 Dec 16;65(5):e16763. doi: 10.1002/anie.202516763 (PMC12851018; doi:10.1002/anie.202516763)
Supplement: Supplementary file 2 — Supporting Information [file ANIE-65-e16763-s001.zip › benzopinacol/singlet_scan/input.007.xyz]

74
Coordinates from ORCA-job input
  O   0.06650343301552      0.33927392201623      1.83770819751930
  O   0.48968676769361      0.43650607926183     -2.04933609277267
  C   -0.20017092604111     -0.40722769150177      0.72842347884093
  C   0.13314170078257      1.23846563133472     -1.00633053672524
  C   -1.63119369993456     -0.72285301710342      0.53532490687511
  C   0.85056166460192     -1.33012528937853      0.29307851242446
  C   1.21436334734903      1.96403854610192     -0.33674710933960
  C   -1.22647729719482      1.80966551619866     -1.11630081124779
  C   -2.51666179943205     -0.65324241081048      1.60980204544933
  C   0.60763731633489     -2.42086613687875     -0.55396514228091
  C   0.99215734124346      3.08155905352448      0.48085436413357
  C   -1.85082954526371      1.89770502164132     -2.35966052535073
  C   -2.15917604116035     -1.01446932840078     -0.72698766441240
  C   2.16680519579444     -1.13397977727019      0.72700020880995
  C   2.53761658046760      1.53610873763195     -0.49471271431645
  C   -1.95883702547246      2.20043976501992      0.00952061445739
  C   -3.87094862823594     -0.89572789780720      1.44211808771211
  C   1.63266556994503     -3.26070213097746     -0.94877607232546
  C   2.04123822728311      3.72623634238819      1.10985734503483
  C   -3.14303696166119      2.38301214722831     -2.48291437399918
  C   -3.51127045598460     -1.24573396826900     -0.89679462569321
  C   3.19214992478135     -1.97684184918317      0.32893796556474
  C   3.58708852402791      2.18462273895706      0.13635881715991
  C   -3.25255744073715      2.67249584474995     -0.11101345381537
  C   -4.37693781562979     -1.19299705987799      0.18729652153177
  C   2.93485750594755     -3.04480979034554     -0.51475231411389
  C   3.34777764643358      3.28240410602863      0.94649500221222
  C   -3.85309714288116      2.77151367172108     -1.35863496353105
  Si  0.53917419003720      0.04516650669509      3.41380247709364
  Si  1.32757769440454      0.60099259428549     -3.48600081833577
  H   -2.14498073119105     -0.39501886957193      2.58736563470959
  H   -0.39549509061710     -2.64143911591398     -0.87509764885893
  H   -0.00267378135712      3.47512227568901      0.59735066812524
  H   -1.32432636285332      1.57477169900296     -3.24212128909221
  H   -1.50988422082803     -0.99711214756994     -1.58748340147817
  H   2.38881451437943     -0.30616533596931      1.37446370433361
  H   2.74355734508761      0.67823518364915     -1.10769047416276
  H   -1.52847070415738      2.07303126180383      0.98966160391465
  H   -4.53229650601090     -0.84072270226061      2.29524775782809
  H   1.40973661270713     -4.10028191876254     -1.59186196219631
  H   1.83739785765813      4.59140383202809      1.72479148326406
  H   -3.59773949485624      2.44694421946367     -3.46137245262668
  H   -3.89538445973526     -1.44416129228273     -1.88707982506727
  H   4.19722764409161     -1.79255314523204      0.68176751857530
  H   4.59594755619628      1.82369975129249     -0.00724791187171
  H   -3.80343827601716      2.94232022573419      0.77856025404177
  H   -5.43412042309284     -1.36817595810358      0.05058725960256
  H   3.73177579089673     -3.70532929125124     -0.82396669907513
  H   4.16446282243371      3.79091434693375      1.43775541231769
  H   -4.86612065465664      3.13543526297232     -1.44994114132121
  C   0.39320062010595     -1.77335411848895      3.78643603720288
  C   2.27496965554936      0.67918571704875      3.68013417154755
  C   -0.60448646660573      1.06451781506003      4.47822558013443
  C   0.25500454631494     -0.20794851203683     -4.77936572286286
  C   1.60559935355995      2.40608802586679     -3.84694019749802
  C   2.92808293071516     -0.35576886876910     -3.39275982335395
  H   3.03581404216110     -0.06716162426483      3.45980685353390
  H   2.45625360326767      1.54886228469088      3.04775273622412
  H   2.40047420771283      0.98620645291844      4.71889338913557
  H   1.08722997162661     -2.35240222099716      3.17910680825517
  H   0.61953159149385     -1.96440755658638      4.83599225382499
  H   -0.61370286654851     -2.13785749304718      3.58539943722109
  H   -0.30380371099927      0.99391221827069      5.52412898299347
  H   -0.54981111696057      2.11361935834000      4.18641960333298
  H   -1.64431630585862      0.75018679230335      4.40836323516081
  H   3.20935743469094     -0.70907547960139     -4.38519582262606
  H   3.75338202102738      0.23844494777912     -3.00524971158089
  H   2.80330840128054     -1.22703984296136     -2.74886061734765
  H   -0.69873667623055      0.29881968765374     -4.91519221269338
  H   0.76675753901402     -0.22116069060087     -5.74210122395502
  H   0.05010574734165     -1.24117499278431     -4.49760653266275
  H   0.66755447068323      2.96007063685251     -3.83063439074945
  H   2.27134442888244      2.85262716956689     -3.10994753026395
  H   2.05538728918360      2.53136313515477     -4.83234712049469
