# Supplementary material for: AIMNet2‐NSE: A Transferable Reactive Neural Network Potential for Open‐Shell Chemistry
Source: Angew Chem Int Ed Engl. 2025 Dec 16;65(5):e16763. doi: 10.1002/anie.202516763 (PMC12851018; doi:10.1002/anie.202516763)
Supplement: Supplementary file 2 — Supporting Information [file ANIE-65-e16763-s001.zip › benzopinacol/singlet_scan/input.008.xyz]

74
Coordinates from ORCA-job input
  O   0.08277255580980      0.32196276361132      1.87339788471361
  O   0.51759859724540      0.44930698047655     -2.07492008048269
  C   -0.20649891199512     -0.44370040229317      0.78763060284629
  C   0.14776567313025      1.27633653785988     -1.06127969376627
  C   -1.63756636890537     -0.70468638329040      0.58239611063715
  C   0.83920617065252     -1.33375019678033      0.30751125870803
  C   1.20980866871921      1.97052812224689     -0.35081625974951
  C   -1.22318743337711      1.79591671002713     -1.16334947629714
  C   -2.53149921993047     -0.57261257262846      1.64680419965983
  C   0.59170920313048     -2.41558201323320     -0.55440205025177
  C   0.98072547625734      3.08227941655425      0.47768560783755
  C   -1.87026516859196      1.81776736378422     -2.40054328088127
  C   -2.16856583893326     -0.99293757506902     -0.68117222928734
  C   2.16438818439381     -1.13048908384285      0.71728915321667
  C   2.53469106229734      1.53188137220241     -0.48370689822934
  C   -1.95770561888768      2.19094680169282     -0.03853269483237
  C   -3.89303705689912     -0.75393134715966      1.46893247174785
  C   1.61758848806912     -3.23395764812921     -0.98561441506232
  C   2.02079525344234      3.70586092841447      1.13911890306586
  C   -3.18189519128324      2.24595998396931     -2.51895935862699
  C   -3.52834129067694     -1.16002002361569     -0.86062194319037
  C   3.18988123509467     -1.95441644376321      0.28131172149447
  C   3.57455410407232      2.16200259640973      0.18117553494547
  C   -3.27181982082517      2.60242492053598     -0.15487859147712
  C   -4.40093418794588     -1.04677662619156      0.21329200893672
  C   2.92758079905165     -3.00947532527434     -0.57647387792251
  C   3.32739970757033      3.25009250914790      1.00138763284509
  C   -3.89297043061154      2.63763987756563     -1.39586005090908
  Si  0.55833039252688      0.02308340772664      3.45036887196063
  Si  1.35591373453481      0.61519157981845     -3.51385934530275
  H   -2.15711412948427     -0.31574141115326      2.62367663152091
  H   -0.41580588611396     -2.64714181516417     -0.85312201017052
  H   -0.01084414408530      3.48967524485580      0.57121602308234
  H   -1.34290558871738      1.48839884322936     -3.28007136198691
  H   -1.51347154600774     -1.01491463300850     -1.53694972960024
  H   2.39051237475337     -0.31454431669587      1.37789775130661
  H   2.74753418525739      0.68310431603555     -1.10638751417220
  H   -1.51350983342262      2.10432280339421      0.93971915674182
  H   -4.55944121254823     -0.65307301431345      2.31390197456490
  H   1.39059701320323     -4.06605456530036     -1.63701900982855
  H   1.81172345907009      4.56629611811582      1.75897954162007
  H   -3.65230501501373      2.26160324900933     -3.49196479255067
  H   -3.91233045310503     -1.35186625262710     -1.85219813192810
  H   4.20014157967108     -1.76483288618061      0.61628323519978
  H   4.58308724905991      1.79332126092624      0.05560655616778
  H   -3.82310939269274      2.87100085710152      0.73471578625211
  H   -5.46406677617047     -1.17180246147312      0.06815717208457
  H   3.72517215532066     -3.65470955260857     -0.91478312800501
  H   4.13715429604472      3.74364725293112      1.51863266448307
  H   -4.92200472351382      2.95455494846078     -1.48282187517312
  C   0.38303140064576     -1.79517549453447      3.80817177357245
  C   2.30377847355799      0.63122355860996      3.70806487228250
  C   -0.56583552767930      1.05410510505088      4.52384746253349
  C   0.30507103005652     -0.22558931330390     -4.80424234719442
  C   1.59172639627400      2.42534185052562     -3.87696284684852
  C   2.97605674857411     -0.30517646349493     -3.40985958144267
  H   3.05202011222691     -0.12138284357727      3.46700924356147
  H   2.48962312099138      1.50825889204128      3.08737046520491
  H   2.44442725779210      0.92003913934196      4.75007008073543
  H   1.06162646190922     -2.38057217169914      3.18942701662259
  H   0.61248737296319     -2.00224488980604      4.85386609479887
  H   -0.63227212012028     -2.13763359701774      3.60982234235123
  H   -0.24542720452186      0.99272805329631      5.56447527557558
  H   -0.51589970789951      2.10032589667908      4.22131095241843
  H   -1.60679018977361      0.73935345929518      4.47730384875649
  H   3.27301523253000     -0.64888453369823     -4.40113730695453
  H   3.78378921673259      0.30719891987598     -3.01375216292467
  H   2.86628705698574     -1.18114692480811     -2.76973216594201
  H   -0.65538066597947      0.26409754314331     -4.95413073853691
  H   0.82497233654602     -0.24135993546557     -5.76260348617020
  H   0.11484893608275     -1.25870933134066     -4.51218469022139
  H   0.63774023387251      2.95179836466430     -3.88360238712110
  H   2.22742339579495      2.89176667057844     -3.12564836844915
  H   2.06054225379767      2.56164882933636     -4.85186600256282
