# Supplementary material for: AIMNet2‐NSE: A Transferable Reactive Neural Network Potential for Open‐Shell Chemistry
Source: Angew Chem Int Ed Engl. 2025 Dec 16;65(5):e16763. doi: 10.1002/anie.202516763 (PMC12851018; doi:10.1002/anie.202516763)
Supplement: Supplementary file 2 — Supporting Information [file ANIE-65-e16763-s001.zip › benzopinacol/singlet_scan/input.009.xyz]

74
Coordinates from ORCA-job input
  O   0.09063208271157      0.30086779490371      1.90749633195574
  O   0.53747758542969      0.46508621858189     -2.10940792604227
  C   -0.21535483558210     -0.48395122596157      0.84366427928172
  C   0.15949496405981      1.31134225064197     -1.11834245613661
  C   -1.64418459642110     -0.69911500066921      0.62494590586744
  C   0.82860379355149     -1.34041673770420      0.32494116664707
  C   1.20619264633597      1.97249537180603     -0.37081822515942
  C   -1.22040221724012      1.78512901198119     -1.20564390872030
  C   -2.54481300236594     -0.51578031265128      1.67902492354196
  C   0.58201525420121     -2.41549871421414     -0.55033126505895
  C   0.97608099018922      3.08010190349285      0.46779242377204
  C   -1.89043559260717      1.75171121518674     -2.43291200384341
  C   -2.17568749475377     -0.98924595360844     -0.63960828554139
  C   2.16010950447907     -1.12597559103779      0.71523584360144
  C   2.53028508625803      1.51884411244198     -0.48201928535040
  C   -1.95084078510238      2.18695932634805     -0.07862795420773
  C   -3.90891633614109     -0.65546853399911      1.49186462913613
  C   1.61116188232358     -3.21075326557834     -1.01154021960624
  C   2.01019289084661      3.68061898972560      1.15658012648860
  C   -3.21392759867948      2.14118262517144     -2.54069631942770
  C   -3.53852463329482     -1.11450148241434     -0.82745930558067
  C   3.18827407171231     -1.92962577405875      0.24834094482085
  C   3.56392197109736      2.12880750834613      0.21095179009585
  C   -3.27691768506556      2.55940831534762     -0.18540472978782
  C   -4.41589786385144     -0.95400178859990      0.23641528641831
  C   2.92624428026621     -2.97389609203116     -0.62198333846627
  C   3.31454000378381      3.20907649606553      1.04009780184711
  C   -3.91787977842276      2.54525834750770     -1.41670170574623
  Si  0.56626793168781      0.00804337843896      3.48736781131552
  Si  1.37913292916128      0.63431589166644     -3.54820469942050
  H   -2.17024757751695     -0.25559384459445      2.65492931069798
  H   -0.42735658080706     -2.66109654887694     -0.83085551145209
  H   -0.00986383018070      3.50459092618552      0.54180589757111
  H   -1.36809514926694      1.41195883473540     -3.31149400470614
  H   -1.51648229929500     -1.04244750497970     -1.49063277636573
  H   2.38681068588415     -0.32011214144503      1.38757495439012
  H   2.74610983408539      0.67762032395303     -1.11341416883107
  H   -1.49287877027490      2.13231097098254      0.89539640645425
  H   -4.57896065880296     -0.51729151207438      2.32863356365869
  H   1.38443788622216     -4.03695122909293     -1.67055755076625
  H   1.80035298749445      4.53761276474907      1.78100359058191
  H   -3.70036220655317      2.11663850908088     -3.50561703964254
  H   -3.92072304482828     -1.30713244151320     -1.81949779637674
  H   4.20150341406819     -1.73162994443306      0.56941298769566
  H   4.57017313837846      1.74907532870205      0.10032099492066
  H   -3.82286800748685      2.83290756328018      0.70589383763243
  H   -5.48127006041818     -1.04617172563997      0.08360367521348
  H   3.72636485978336     -3.60279588052669     -0.98412521961463
  H   4.11979599098832      3.68631440025043      1.57917108226223
  H   -4.95625313252714      2.83239952946167     -1.49512246096895
  C   0.37058644458876     -1.80792914928645      3.84392905663088
  C   2.31822579828617      0.59816849691168      3.73731249966436
  C   -0.54527949766938      1.05283652627226      4.56021455068840
  C   0.34293509950868     -0.21761383349301     -4.84275579115677
  C   1.59050804577151      2.44818042681248     -3.90552730927991
  C   3.00900182356129     -0.26644884310249     -3.43516511435797
  H   3.05710740170261     -0.15829105200161      3.48011668359827
  H   2.50711609582549      1.48099490314583      3.12592616193232
  H   2.47009615847967      0.87253315819350      4.78165869926989
  H   1.03499424944027     -2.40010510287144      3.21606044256278
  H   0.60741562105314     -2.02225904896647      4.88638651482877
  H   -0.65132419738330     -2.13556534356407      3.65420124445801
  H   -0.21308794948216      1.00327031674145      5.59775706944396
  H   -0.49812217932836      2.09534102652923      4.24482061272601
  H   -1.58668682884848      0.73769235382259      4.52955202577371
  H   3.31937384189160     -0.59978817978857     -4.42588359436082
  H   3.80449041240910      0.35423026815470     -3.02737618254838
  H   2.90504917755628     -1.14777021736524     -2.80147007701977
  H   -0.61456927988203      0.27246682459929     -5.00925583895256
  H   0.87478279108833     -0.24160537848156     -5.79437583733908
  H   0.14783984176537     -1.24799928260642     -4.54458795619289
  H   0.62678584366771      2.95642130812944     -3.92873607481567
  H   2.20340975319678      2.92427349155859     -3.14129661844820
  H   2.07461660528729      2.59584266732597     -4.87115457615357
