# Supplementary material for: AIMNet2‐NSE: A Transferable Reactive Neural Network Potential for Open‐Shell Chemistry
Source: Angew Chem Int Ed Engl. 2025 Dec 16;65(5):e16763. doi: 10.1002/anie.202516763 (PMC12851018; doi:10.1002/anie.202516763)
Supplement: Supplementary file 2 — Supporting Information [file ANIE-65-e16763-s001.zip › benzopinacol/singlet_scan/input.010.xyz]

74
Coordinates from ORCA-job input
  O   0.09214515231244      0.28281730729452      1.94156668714543
  O   0.54965958440895      0.48365667425574     -2.15809870977842
  C   -0.22586403564284     -0.52373976673804      0.90012763366906
  C   0.16376196469933      1.34062056315701     -1.18141304739559
  C   -1.65107473068990     -0.70352161310702      0.66927596049049
  C   0.81853178115839     -1.35143375179578      0.35229904580378
  C   1.19716188789160      1.97391537223132     -0.40245949530897
  C   -1.22511214989239      1.76747665758673     -1.24926493492467
  C   -2.55778506442737     -0.47608001573835      1.71225357393951
  C   0.57427628065374     -2.43052129048919     -0.52259921336222
  C   0.96693285282344      3.08007183849852      0.44197381318651
  C   -1.91919261549729      1.67783939378614     -2.46274587561745
  C   -2.18079174069049     -1.00191781220967     -0.59566091012900
  C   2.15485000811690     -1.11756771072785      0.72040527950377
  C   2.51972816323932      1.50599168387047     -0.49438824978757
  C   -1.94888280513579      2.17754387433908     -0.11869938242790
  C   -3.92213073068260     -0.58856010241286      1.51616868223573
  C   1.60756777688003     -3.20606488135275     -1.00400353862188
  C   1.99582686205033      3.66166304997154      1.15228308655756
  C   -3.25251331567158      2.03274930334165     -2.55641698077769
  C   -3.54435950959919     -1.10102881155779     -0.79129846005922
  C   3.18677272871432     -1.90417345094389      0.23272615675659
  C   3.54815122625081      2.09991892183921      0.22003339326886
  C   -3.28427431822630      2.51685169741200     -0.21290001084995
  C   -4.42612438841909     -0.90100833278441      0.26212194265088
  C   2.92656660651085     -2.94886007850530     -0.63689128204071
  C   3.29745976361159      3.17556140211207      1.05426322118573
  C   -3.94590510876649      2.45490316343306     -1.43180878070891
  Si  0.57305779380355      0.00157740447936      3.52369685944008
  Si  1.40712180930026      0.66510945300275     -3.58851707971561
  H   -2.18464353927931     -0.20764016488914      2.68648487157127
  H   -0.43603852919468     -2.69461053756601     -0.78237088805606
  H   -0.01323752347871      3.52029070198644      0.49823905544875
  H   -1.40451417236985      1.32305069720272     -3.33984710223234
  H   -1.51762137103291     -1.08173246381560     -1.44138134365006
  H   2.38032005864922     -0.31259947120644      1.39396753789450
  H   2.73760917501898      0.66915201636846     -1.13099678764422
  H   -1.47659144995229      2.15469611459395      0.84956507114200
  H   -4.59565894877764     -0.41827161259327      2.34417782448064
  H   1.38284129062272     -4.03474786877875     -1.66061553190570
  H   1.78592582822529      4.51732843877719      1.77858090061422
  H   -3.75594337719066      1.96661097147404     -3.51063247313258
  H   -3.92327538590749     -1.30071831350040     -1.78311211304698
  H   4.20216808490806     -1.69150925271314      0.53740052302309
  H   4.55189238706351      1.70992480828819      0.12254853612151
  H   -3.82204917344439      2.79887922636589      0.68065170756124
  H   -5.49201522248143     -0.97241364918973      0.10224071026443
  H   3.73004591195505     -3.56380711262515     -1.01506881484217
  H   4.09888710093006      3.63957262558161      1.61029858755084
  H   -4.99159293494346      2.71699491335551     -1.49949776419392
  C   0.37155864739625     -1.81232666536948      3.88587252662364
  C   2.32754662359734      0.58691932033847      3.76191740293979
  C   -0.53186164281410      1.05396175556327      4.59550356954962
  C   0.36102473794791     -0.11399825311975     -4.92145145138127
  C   1.66359134490122      2.48134683100951     -3.89832525199056
  C   3.00873472862953     -0.28380336301221     -3.47259897844402
  H   3.06198805524630     -0.16878204630200      3.49027721956743
  H   2.51262540136054      1.47475358452877      3.15675536145191
  H   2.48988760723892      0.85118423346184      4.80730957632560
  H   1.02773872219537     -2.40861572575298      3.25311862843691
  H   0.61550443448047     -2.02685358203955      4.92656007314648
  H   -0.65370880021955     -2.13443122279867      3.70462114012591
  H   -0.18860130111841      1.01740496206419      5.62997258095719
  H   -0.49327339976072      2.09305374536372      4.26808348542813
  H   -1.57177053605047      0.73279048355334      4.57953687434645
  H   3.32890129379299     -0.60191034961556     -4.46502647082876
  H   3.81224959777290      0.30620965944348     -3.03577564719067
  H   2.87144891938632     -1.17548326458125     -2.86023366083578
  H   -0.54027528350988      0.45801729475822     -5.13510189832599
  H   0.93117402791904     -0.19006904307049     -5.84781272696549
  H   0.06281124356814     -1.12107344502099     -4.62951842391144
  H   0.70917609162492      3.00813136025071     -3.90407151679944
  H   2.28972471818898      2.92697811796510     -3.12683715601657
  H   2.14403282982135      2.64245640301741     -4.86363914750562
