# Supplementary material for: AIMNet2‐NSE: A Transferable Reactive Neural Network Potential for Open‐Shell Chemistry
Source: Angew Chem Int Ed Engl. 2025 Dec 16;65(5):e16763. doi: 10.1002/anie.202516763 (PMC12851018; doi:10.1002/anie.202516763)
Supplement: Supplementary file 2 — Supporting Information [file ANIE-65-e16763-s001.zip › benzopinacol/singlet_scan/input.011.xyz]

74
Coordinates from ORCA-job input
  O   0.08258814281392      0.26301864100590      1.98519603813579
  O   0.55517095439297      0.50632828704702     -2.20816304133830
  C   -0.24109089723151     -0.55892004179708      0.95910066835110
  C   0.16585475306327      1.37280069847473     -1.24261330187741
  C   -1.66135313056174     -0.70646207904562      0.70984676270624
  C   0.80586052946970     -1.36008120080790      0.38745950122269
  C   1.19053339717387      1.98051666926600     -0.43904322111575
  C   -1.22949805827083      1.76070866662432     -1.28939434884961
  C   -2.57767137439652     -0.43860012327703      1.73728089952071
  C   0.56666280897108     -2.44545837961166     -0.48422998561381
  C   0.96412276932594      3.08825133460384      0.40761116232302
  C   -1.94537594735930      1.62725923127044     -2.48843676210487
  C   -2.18322464999046     -1.01159182870168     -0.55826180708803
  C   2.14497116632228     -1.10350405968798      0.73474345355467
  C   2.50947241726453      1.49511183314039     -0.51382705311222
  C   -1.94500047855293      2.17590188153565     -0.15344998674210
  C   -3.94062654546205     -0.52623468405264      1.52571493822532
  C   1.60522494964030     -3.20205098817868     -0.98129171250900
  C   1.99036651311256      3.65191949658471      1.13415716281130
  C   -3.28602188337447      1.95418461984996     -2.56560066916639
  C   -3.54579347529503     -1.08656263158306     -0.76823667123397
  C   3.18196941325460     -1.87358335303363      0.23127480993232
  C   3.53555911732208      2.07405538121034      0.21627497672241
  C   -3.28721631903909      2.48921649697088     -0.23276787339364
  C   -4.43605342245037     -0.85097932655108      0.27059941483993
  C   2.92620519926121     -2.92198172531678     -0.63451059727017
  C   3.28766535244829      3.14883400977166      1.05189693930228
  C   -3.96818986468483      2.38980958357973     -1.43852092504332
  Si  0.57809995822540     -0.01434073173120      3.56499742455346
  Si  1.42859427866649      0.68968604694574     -3.63008038570471
  H   -2.21023789542636     -0.16252529343070      2.71161416089375
  H   -0.44319799106764     -2.72899170021716     -0.72507473448590
  H   -0.00942716430443      3.54470451277599      0.44841364428780
  H   -1.43878100627642      1.26303650198421     -3.36642088319280
  H   -1.51279525800938     -1.11608690201584     -1.39541913450125
  H   2.36725436834970     -0.29557376576086      1.40569912058818
  H   2.72581893908144      0.65890678457985     -1.15194602651706
  H   -1.45894919843912      2.17869851929308      0.80809877288410
  H   -4.62072457113150     -0.32662041686072      2.34171399857270
  H   1.38493796318114     -4.03542780940669     -1.63348817870999
  H   1.78373604028233      4.50857566462029      1.76023304494368
  H   -3.80491254501831      1.85528456777703     -3.50866266435586
  H   -3.91676026595285     -1.29242661375499     -1.76173223482254
  H   4.19824414517178     -1.64375846505812      0.52036868994733
  H   4.53550630776319      1.67165488036827      0.13043282960104
  H   -3.81572651541094      2.77756538701677      0.66423940647795
  H   -5.50113846218523     -0.90355678994919      0.09877666367327
  H   3.73392776379640     -3.52348050875465     -1.02498583824384
  H   4.08736942971512      3.60045530986445      1.62044904281107
  H   -5.01933017602445      2.63204320499791     -1.49391468395322
  C   0.40190432777281     -1.83183358620282      3.92035927647329
  C   2.32585667771388      0.59529860564676      3.78828758985704
  C   -0.53590839112025      1.01603173962018      4.64843460614443
  C   0.37149759677476     -0.02955953335156     -4.98820064340268
  C   1.73792814764405      2.50297398797220     -3.90584584711051
  C   3.00125947732765     -0.30552118685949     -3.51186103427184
  H   3.06746201866240     -0.14784316993795      3.50183087529208
  H   2.49123196531271      1.48958043882347      3.18690298196516
  H   2.49723169364353      0.85430119794430      4.83349870773133
  H   1.06202329180397     -2.41784037136779      3.28219422601674
  H   0.65220748681401     -2.04788412431464      4.95917677155469
  H   -0.62073702816941     -2.16403879284196      3.74187531526095
  H   -0.17671155678671      0.99233345095455      5.67785727281897
  H   -0.52964538525485      2.05444044390537      4.31686244530141
  H   -1.56693196366734      0.66686093528285      4.64921584411081
  H   3.33007426720418     -0.60852776065516     -4.50612129534513
  H   3.81213350101771      0.25315758070483     -3.04812581460904
  H   2.83187588449602     -1.20669588949998     -2.92195950404479
  H   -0.49071553338307      0.59473664954810     -5.21717920939295
  H   0.95569650138190     -0.13280600306707     -5.90307699817877
  H   0.01035515397684     -1.01932585127069     -4.70896251047152
  H   0.79827240649283      3.05582620167467     -3.90852913538671
  H   2.37197659545258      2.91899843375654     -3.12453034636646
  H   2.22734128273582      2.66570881096068     -4.86642637988273
