# Supplementary material for: AIMNet2‐NSE: A Transferable Reactive Neural Network Potential for Open‐Shell Chemistry
Source: Angew Chem Int Ed Engl. 2025 Dec 16;65(5):e16763. doi: 10.1002/anie.202516763 (PMC12851018; doi:10.1002/anie.202516763)
Supplement: Supplementary file 2 — Supporting Information [file ANIE-65-e16763-s001.zip › benzopinacol/singlet_scan/input.012.xyz]

74
Coordinates from ORCA-job input
  O   0.04226475306634      0.23881770454383      2.05854624578600
  O   0.54947913857760      0.51096274897751     -2.25182223631738
  C   -0.27778531542510     -0.57953345249151      1.02852697579533
  C   0.18881094491070      1.40292034193340     -1.29911784773619
  C   -1.68841269215122     -0.67460773824773      0.73465898659429
  C   0.77662944156640     -1.35985432235799      0.44729548257362
  C   1.22939750126249      1.96865479123305     -0.48971901163386
  C   -1.20116403734163      1.79429562206661     -1.31886575830284
  C   -2.62619867490501     -0.33142107549608      1.72282388802123
  C   0.55043820468467     -2.45042456347377     -0.42358138928567
  C   1.04414237256463      3.09101466068370      0.35074731607627
  C   -1.94679920017989      1.64281254026720     -2.49979275026984
  C   -2.18533334108082     -0.99317133413144     -0.54236275729185
  C   2.11455217990652     -1.08336785115466      0.78865940683417
  C   2.52918567883295      1.43118057164972     -0.55764899811672
  C   -1.89076019547804      2.23127206689848     -0.17345426962922
  C   -3.98360182436440     -0.37438908357724      1.47128585379295
  C   1.59779181815930     -3.19255025909347     -0.92215979068714
  C   2.08873254406873      3.61565929263388      1.07798001260408
  C   -3.28564016010929      1.97736676366984     -2.55256723206132
  C   -3.54252459995055     -1.02312759905937     -0.79052431315526
  C   3.16017089829449     -1.84190433342293      0.28581201187072
  C   3.57475506766476      1.97367309528045      0.17407673039628
  C   -3.23184054169053      2.55221074831871     -0.22961721363460
  C   -4.45442266317194     -0.72277189207962      0.21274625117772
  C   2.91644604609801     -2.89424945922158     -0.57829792131248
  C   3.36604607993089      3.05952210214683      1.00435758181749
  C   -3.94038054990791      2.43644093379400     -1.41787775011466
  Si  0.56054225193986     -0.04690822150000      3.62977060666937
  Si  1.40831994489075      0.66042041741339     -3.68666504763567
  H   -2.27717287065007     -0.03084913280386      2.69605328753514
  H   -0.45637290117591     -2.75071908302056     -0.65743548163130
  H   0.08942941068272      3.58679882057466      0.38321889407993
  H   -1.46182975969376      1.26149869754154     -3.38260310562456
  H   -1.49722685352191     -1.14427554697881     -1.35764914366196
  H   2.32740155794048     -0.27168139785343      1.45955272569646
  H   2.71466181859124      0.58508961781853     -1.19239777463163
  H   -1.38500888593437      2.24654567547972      0.77775178939720
  H   -4.67901658550212     -0.11771594963219      2.25793648399443
  H   1.38750686990665     -4.03046755908104     -1.57191533808278
  H   1.91495021972251      4.48378476329321      1.69835083458744
  H   -3.82634413956501      1.86501575235780     -3.48177418559214
  H   -3.89124997266022     -1.24244477979002     -1.78920194059038
  H   4.17394505089328     -1.59803390366527      0.57219626690484
  H   4.55839718810386      1.53164024803826      0.09400183263680
  H   -3.73908440483634      2.85693321602064      0.67419723006272
  H   -5.51507432738720     -0.74171083683787      0.00972851655402
  H   3.73120675869264     -3.48572053050324     -0.96939860137555
  H   4.17989907992540      3.48021278090872      1.57644837724158
  H   -4.99088742686528      2.68468233616450     -1.45397723048081
  C   0.79428194827392     -1.87465188703457      3.88274618470038
  C   2.11935547791391      0.93301880273260      3.89850714259010
  C   -0.75648088112461      0.60962954856738      4.77827760118545
  C   0.31188250500906     -0.03422824867379     -5.02641983946571
  C   1.76974176774940      2.46228625804592     -3.97207458647706
  C   2.95295406619121     -0.37818618592904     -3.58208738115295
  H   2.97901167947836      0.50894270324581      3.38380467523333
  H   1.98876165751942      1.95305458188015      3.53898930581599
  H   2.35334978583601      0.97421068969085      4.96286168102862
  H   1.60847101401530     -2.26548425663351      3.27608650435354
  H   1.01466260122341     -2.08329404232051      4.93022997553211
  H   -0.11318790226036     -2.41705516716620      3.61625522567117
  H   -0.35865340085291      0.68845083367996      5.79065790155959
  H   -1.08235365149752      1.60302604849030      4.47011600768249
  H   -1.63042898578666     -0.03881139774154      4.81817972148645
  H   3.27835828164988     -0.66760141315076     -4.58158457671741
  H   3.77551745092170      0.14963902252075     -3.10317292459530
  H   2.75865848115849     -1.28737259025094     -3.01253900245663
  H   -0.53006793870634      0.61870303084786     -5.25089221214080
  H   0.88026953923234     -0.16734452256385     -5.94732025011097
  H   -0.08118958250772     -1.00745206422009     -4.73265926020462
  H   0.84782296662271      3.04410778904215     -3.97537778352459
  H   2.41796759486311      2.86099845244569     -3.19319338138522
  H   2.26262262774840      2.60598861026047     -4.93388922845206
