# Supplementary material for: AIMNet2‐NSE: A Transferable Reactive Neural Network Potential for Open‐Shell Chemistry
Source: Angew Chem Int Ed Engl. 2025 Dec 16;65(5):e16763. doi: 10.1002/anie.202516763 (PMC12851018; doi:10.1002/anie.202516763)
Supplement: Supplementary file 2 — Supporting Information [file ANIE-65-e16763-s001.zip › benzopinacol/singlet_scan/input.013.xyz]

74
Coordinates from ORCA-job input
  O   0.02927692901929      0.21029735213782      2.10820468203404
  O   0.54693698218716      0.54071356450669     -2.31717332870204
  C   -0.29742735101110     -0.61599712445409      1.08758875399663
  C   0.18087112519131      1.42969494427639     -1.36395123077796
  C   -1.70171680687954     -0.68221627297864      0.77776157449282
  C   0.75681916113600     -1.38385607093252      0.49158348316304
  C   1.21444606127876      1.97809304169080     -0.53566763528624
  C   -1.21379934337887      1.78640466572224     -1.36291115603072
  C   -2.64508966009499     -0.30144983171951      1.74944458583384
  C   0.53017982251669     -2.48518908482517     -0.36663731061411
  C   1.03262145678196      3.10658898094532      0.29836710369758
  C   -1.97714965349700      1.60386860170835     -2.53036850816008
  C   -2.19165081373902     -1.00903100248380     -0.50146790122074
  C   2.09680730591874     -1.08642752895215      0.80794716892612
  C   2.50729170439072      1.42036425880215     -0.58096165444740
  C   -1.89564108226944      2.22063897928646     -0.21002659754188
  C   -3.99932609673618     -0.32404418291061      1.48289777686020
  C   1.57872926295652     -3.21500888791597     -0.87940481936456
  C   2.07346854114420      3.61800376575432      1.03956104768817
  C   -3.32249557056557      1.90988677129746     -2.56418556450997
  C   -3.54595045286386     -1.01953870988044     -0.76325146727924
  C   3.14371574333832     -1.83436986273400      0.29192216951547
  C   3.54957849228985      1.95123345531063      0.16356417701917
  C   -3.24260139649738      2.51620975021866     -0.24934426531996
  C   -4.46319719456180     -0.68613179970452      0.22481531699472
  C   2.89941525967524     -2.89530753634535     -0.56123930563849
  C   3.34416082069907      3.04335078821550      0.98644514973904
  C   -3.96811843565149      2.37114265533683     -1.42416469121980
  Si  0.57387348801575     -0.06342542532874      3.67260161587399
  Si  1.43737579044471      0.70204713755050     -3.73179655105713
  H   -2.30027918259398      0.00811686000077      2.72164467646741
  H   -0.47685890488307     -2.80176754884425     -0.57796604565010
  H   0.08468990398188      3.61653716076837      0.31249956088037
  H   -1.49717001489963      1.22441537909047     -3.41682527990862
  H   -1.49834375053476     -1.18511063147114     -1.30726280776331
  H   2.30999752540172     -0.26541902428586      1.46741807122971
  H   2.68895327136789      0.56716889818176     -1.20763288685894
  H   -1.37619627626870      2.25637327328253      0.73318553648691
  H   -4.69888818051862     -0.04048986441158      2.25655330390169
  H   1.36918752630222     -4.06097764662278     -1.51889664101697
  H   1.90351031203356      4.49114200965478      1.65390377458338
  H   -3.87641483093043      1.77418479120750     -3.48246237260574
  H   -3.88777047206075     -1.24755267022969     -1.76232757272518
  H   4.15894966638180     -1.57438499912748      0.55838296094588
  H   4.52758568195760      1.49411055110918      0.10058679723864
  H   -3.74150841176795      2.82108867281684      0.65896160770909
  H   -5.52186762336334     -0.69044385381578      0.01115367605564
  H   3.71530202461208     -3.47798847853931     -0.96299437170275
  H   4.15533279538248      3.45475386819725      1.56896014453608
  H   -5.02357857785292      2.59895345759688     -1.44663892439812
  C   0.83446235146709     -1.88689023592064      3.92962581446355
  C   2.12420530883552      0.93747909670282      3.91202664430597
  C   -0.74018290839914      0.57964258991109      4.83110196288589
  C   0.34450548995668      0.08021529668483     -5.10920664904258
  C   1.86496889511480      2.49667543189457     -3.96667075400850
  C   2.94438778409234     -0.38898537554980     -3.61815245368409
  H   2.98488787044074      0.50761006895197      3.40367071043811
  H   1.98227469717417      1.94676660107550      3.52700297188793
  H   2.36317416053176      1.00830198510695      4.97363923682587
  H   1.64063910963194     -2.27111776670875      3.30815458107218
  H   1.07928502791372     -2.08739466908745      4.97328145189036
  H   -0.07169475481319     -2.44159988777609      3.68508170583839
  H   -0.34455478287644      0.64336546976930      5.84536593489088
  H   -1.06452541252296      1.57757169951088      4.53625146944344
  H   -1.61484679509136     -0.06867700210883      4.85875524681538
  H   3.28550325222656     -0.66446857626080     -4.61631135958699
  H   3.77095675793832      0.10056941140357     -3.10648656394854
  H   2.70863831108951     -1.30497449903133     -3.07567759092070
  H   -0.47562270297445      0.76425153563317     -5.32192250521162
  H   0.92230845889935     -0.03733984613451     -6.02640684691996
  H   -0.07897688860509     -0.89112558121229     -4.85430432315568
  H   0.96442383842705      3.11095584595417     -3.97100973770827
  H   2.51418703387471      2.85396323978593     -3.16893156000776
  H   2.37785732668313      2.64405057125227     -4.91747521263271
