# Supplementary material for: AIMNet2‐NSE: A Transferable Reactive Neural Network Potential for Open‐Shell Chemistry
Source: Angew Chem Int Ed Engl. 2025 Dec 16;65(5):e16763. doi: 10.1002/anie.202516763 (PMC12851018; doi:10.1002/anie.202516763)
Supplement: Supplementary file 2 — Supporting Information [file ANIE-65-e16763-s001.zip › benzopinacol/singlet_scan/input.014.xyz]

74
Coordinates from ORCA-job input
  O   0.01615789947119      0.17812129449176      2.15560904599695
  O   0.56088794000673      0.57755498447118     -2.37656027595949
  C   -0.32338366985694     -0.65527862588027      1.14634521565047
  C   0.16266553561807      1.45665383131905     -1.42696319972837
  C   -1.72170315815467     -0.69742392840913      0.83103865408138
  C   0.72757840663084     -1.41651860777824      0.53353550294886
  C   1.17795316636007      2.01807226715226     -0.58214827511186
  C   -1.24019159100559      1.75086906093028     -1.41087905224962
  C   -2.66307544422742     -0.27515310636672      1.79109266570494
  C   0.49366619085129     -2.53455513775846     -0.30015865500456
  C   0.97954361675181      3.16399411000804      0.22262803090868
  C   -2.01840087992525      1.49553613278400     -2.55787221338232
  C   -2.21476987491034     -1.04353858108660     -0.44406394866487
  C   2.07030238670839     -1.09411113301812      0.80954566692687
  C   2.47013273117839      1.45730058848703     -0.58596109107285
  C   -1.92165446069849      2.19848281312627     -0.25978554103811
  C   -4.01561192438555     -0.28497135762705      1.52139899127749
  C   1.53868274969703     -3.25213739224446     -0.83683628190113
  C   2.00448557687784      3.68953900968404      0.97690230913434
  C   -3.37222515324727      1.75863549281120     -2.57891906062755
  C   -3.56837674632096     -1.04355837088016     -0.70670604546134
  C   3.11380751403439     -1.82934618032923      0.26920793984225
  C   3.49573218142197      2.00028020825079      0.17147045868612
  C   -3.27614714482356      2.45386090964092     -0.28913628415342
  C   -4.48253406606761     -0.67234097051374      0.27073099750429
  C   2.86232071141523     -2.90393191304180     -0.56480496389545
  C   3.27414872841656      3.11107376054812      0.96565780492866
  C   -4.01474091052518      2.24513444607593     -1.44659568603594
  Si  0.60713621653790     -0.07741481474750      3.70562811991529
  Si  1.50050744618904      0.75192667677790     -3.75692888158246
  H   -2.31463948510679      0.05005830235222      2.75722752241912
  H   -0.51451446308603     -2.87033613746585     -0.47450035865722
  H   0.03261791507509      3.67609526935242      0.20167322822192
  H   -1.53919267216357      1.09917639906378     -3.43749911152715
  H   -1.52346031696355     -1.25051967642779     -1.24418384011965
  H   2.28852863023613     -0.25966208072994      1.45070380419300
  H   2.66345018225919      0.59111547109700     -1.19183760940374
  H   -1.39057969288944      2.28400461894616      0.67362096583048
  H   -4.71293956330604      0.02816924066058      2.28565668179554
  H   1.32507654194016     -4.11054888333883     -1.45815870465075
  H   1.82288071905951      4.57625981401760      1.56791809798094
  H   -3.93653469705296      1.56877556617930     -3.48120120111879
  H   -3.91213115475606     -1.29012604215659     -1.70060792290558
  H   4.13207393099060     -1.54911423557712      0.50173205549561
  H   4.47385605385586      1.54008130354626      0.14106348801707
  H   -3.77088931375675      2.77497645795962      0.61580397927572
  H   -5.54087278091454     -0.66892408130199      0.05560545476307
  H   3.67585061233907     -3.47582263382426     -0.98616495349893
  H   4.07285091674558      3.53305404840768      1.55770813741588
  H   -5.07625736110921      2.44327400402547     -1.46101991832313
  C   0.88086246670664     -1.89718975517181      3.97555729451570
  C   2.16000207710301      0.93538691134111      3.87495062572617
  C   -0.68144224477816      0.57142467591185      4.88787650133132
  C   0.40129207870342      0.36889287088625     -5.21406262127381
  C   2.14004351837922      2.49514782141293     -3.87122314746578
  C   2.85307200038691     -0.52279018953339     -3.66738902750083
  H   3.02596022520973      0.44717103971806      3.43176369878076
  H   2.03067535731498      1.89624302015635      3.37711697366856
  H   2.38214165491051      1.12218461518334      4.92581652185376
  H   1.66304745542088     -2.28773751949415      3.32780567476940
  H   1.16682697274882     -2.08485741047903      5.01112733988045
  H   -0.03318095314996     -2.45612847092203      3.77383529839737
  H   -0.27512811029103      0.61478866182824      5.89898462359056
  H   -0.99395365642705      1.57780929715523      4.60969260531314
  H   -1.56511900265961     -0.06488073159548      4.91380184209954
  H   3.30404252075394     -0.66383240008490     -4.65003534001939
  H   3.64372749578565     -0.24457120053376     -2.97324965526998
  H   2.44331384464635     -1.47831694436114     -3.33965493769168
  H   -0.33752926621952      1.15116236014983     -5.38305229477739
  H   0.99851491027651      0.27576803705967     -6.12174803314575
  H   -0.12635332248585     -0.57283995602029     -5.06399357908499
  H   1.31910021721967      3.20913805308705     -3.80072657715208
  H   2.85108438543830      2.72171833161322     -3.07952006653233
  H   2.63322939959227      2.64766769102933     -4.83188746285336
