# Supplementary material for: AIMNet2‐NSE: A Transferable Reactive Neural Network Potential for Open‐Shell Chemistry
Source: Angew Chem Int Ed Engl. 2025 Dec 16;65(5):e16763. doi: 10.1002/anie.202516763 (PMC12851018; doi:10.1002/anie.202516763)
Supplement: Supplementary file 2 — Supporting Information [file ANIE-65-e16763-s001.zip › benzopinacol/singlet_scan/input.015.xyz]

74
Coordinates from ORCA-job input
  O   -0.01703664291381      0.13964808962933      2.22041792230225
  O   0.56024627660227      0.60093477357252     -2.44446357701946
  C   -0.34912027645717     -0.69346853877683      1.20966311950917
  C   0.17600491619814      1.47700732816305     -1.48538387219252
  C   -1.73660275849222     -0.70747760749588      0.86071256468137
  C   0.70800599019992     -1.44395766070479      0.59430161899579
  C   1.19976487697427      2.00607750795966     -0.63081615092262
  C   -1.22396511389558      1.76357393896983     -1.44226572671406
  C   -2.69345651956693     -0.26222190478846      1.79694595945815
  C   0.48081665305416     -2.56953003438245     -0.23123885475648
  C   1.02631424832279      3.15264212153868      0.17947850208855
  C   -2.02368394559366      1.50425177960140     -2.57561551627490
  C   -2.20523741850234     -1.04584908952952     -0.42701952039755
  C   2.04822789044897     -1.10102950007372      0.85701339163348
  C   2.47599551212948      1.40939056031228     -0.62932949375106
  C   -1.88715639305624      2.20858470772235     -0.27784704594649
  C   -4.03787613651969     -0.24591068136869      1.49318621440246
  C   1.53047081823502     -3.27543211531867     -0.77365743238666
  C   2.05951211321953      3.64503437561740      0.94420928090162
  C   -3.37723040284191      1.76486004880012     -2.57206081656066
  C   -3.55132610570430     -1.02089559551854     -0.72216969277332
  C   3.09667061379210     -1.82667580312967      0.31338665704692
  C   3.51112416547875      1.92167830198693      0.13685566301041
  C   -3.24163811905217      2.46289180629696     -0.28423017153597
  C   -4.48160788185599     -0.62779605394282      0.23162255874027
  C   2.85201729874540     -2.90864059624337     -0.51311790902766
  C   3.31399552163516      3.03291686474812      0.93667617309143
  C   -4.00069908134571      2.25146198135843     -1.42821945806209
  Si  0.59094980771937     -0.11031311781866      3.76463266257502
  Si  1.49460075153224      0.80161621993509     -3.82496417748535
  H   -2.36173955885495      0.05664804853703      2.77137314985410
  H   -0.52543453485405     -2.91721662603788     -0.39508411863568
  H   0.09276237125869      3.68903315576550      0.15467199697267
  H   -1.55852062099900      1.10943762020567     -3.46368395329838
  H   -1.49877036115505     -1.26918598390713     -1.20951377472592
  H   2.26062703094777     -0.25623653983758      1.48677847292749
  H   2.64716315593064      0.53731963677753     -1.23373298160380
  H   -1.34009136251536      2.29616650764676      0.64619885906562
  H   -4.74802898501041      0.08368400811767      2.23848299448263
  H   1.32362905313962     -4.13943015173000     -1.38938868133161
  H   1.89811555716014      4.53257367867729      1.53986566531723
  H   -3.95770576952644      1.57349756944606     -3.46374520822892
  H   -3.87546437904326     -1.26257180682116     -1.72377081428189
  H   4.11300609744275     -1.53083585571561      0.53447396086956
  H   4.47634023569991      1.43467427110298      0.11114513708093
  H   -3.72095039353824      2.78348156682961      0.62911694342887
  H   -5.53412642854045     -0.60509850778667     -0.00908386431142
  H   3.66950029292958     -3.47266894790303     -0.93750807522895
  H   4.11961531872457      3.42976113977681      1.53668182611551
  H   -5.06224199518899      2.44964146857719     -1.42458935048400
  C   0.87261993895585     -1.92863488856540      4.03538049004017
  C   2.14253594703641      0.90821780481817      3.91532888043909
  C   -0.69414615362425      0.53800726621238      4.94974395334582
  C   0.41633996049681      0.30259688686998     -5.26152447140183
  C   2.00880722502703      2.58362908118750     -3.96434285832158
  C   2.94593215983212     -0.36153969801087     -3.70832115234022
  H   3.01064186940712      0.40845922210145      3.48948218746913
  H   2.01479261135363      1.85513607932942      3.39066909980382
  H   2.35996460188949      1.12425010084601      4.96151196150607
  H   1.64801143618445     -2.31799274818420      3.37870164342221
  H   1.17193412719732     -2.11389914759687      5.06757489417726
  H   -0.04226835152422     -2.49038488291002      3.84577267392558
  H   -0.29553497598840      0.56101836143158      5.96452980748554
  H   -0.99153441040979      1.55225080800464      4.68388750337170
  H   -1.58613575725790     -0.08728026327100      4.95808746432494
  H   3.31573771747891     -0.61196414705295     -4.70272846940916
  H   3.77073679998372      0.07006730904341     -3.14398893492856
  H   2.64876223772176     -1.28696685080429     -3.21382954172569
  H   -0.38882758797097      1.01640731706791     -5.42997496154198
  H   1.00542203211836      0.24462042996496     -6.17731514884663
  H   -0.02772981074601     -0.67724281822466     -5.08682216330270
  H   1.13781645677750      3.23895792384329     -3.95016957930670
  H   2.66254018227714      2.87336385464172     -3.14350170425734
  H   2.54011436128640      2.75097764041617     -4.90174463054299
