# Supplementary material for: AIMNet2‐NSE: A Transferable Reactive Neural Network Potential for Open‐Shell Chemistry
Source: Angew Chem Int Ed Engl. 2025 Dec 16;65(5):e16763. doi: 10.1002/anie.202516763 (PMC12851018; doi:10.1002/anie.202516763)
Supplement: Supplementary file 2 — Supporting Information [file ANIE-65-e16763-s001.zip › benzopinacol/singlet_scan/input.allxyz]

>
74
Coordinates from ORCA-job input Relaxed Surface Scan Step 1
  O      -0.013724      0.445264      1.649881
  O       0.345068      0.378681     -1.887895
  C      -0.153163     -0.158877      0.388604
  C       0.076560      1.020569     -0.667868
  C      -1.560799     -0.761615      0.246789
  C       0.900195     -1.258741      0.193622
  C       1.264454      1.893702     -0.238603
  C      -1.189094      1.883311     -0.804382
  C      -2.249010     -1.189358      1.373072
  C       0.649554     -2.395701     -0.568826
  C       1.099735      3.071816      0.483112
  C      -1.585442      2.342420     -2.051968
  C      -2.174167     -0.930933     -0.993554
  C       2.151247     -1.134669      0.786136
  C       2.558798      1.510526     -0.569776
  C      -1.967267      2.237007      0.297262
  C      -3.509485     -1.762345      1.276048
  C       1.619480     -3.371968     -0.735929
  C       2.192422      3.834815      0.865305
  C      -2.716424      3.132100     -2.205118
  C      -3.434017     -1.496861     -1.095225
  C       3.128018     -2.104626      0.617473
  C       3.656179      2.268070     -0.189093
  C      -3.097487      3.023436      0.149150
  C      -4.111871     -1.916919      0.039651
  C       2.866509     -3.230590     -0.146084
  C       3.478345      3.435835      0.534618
  C      -3.479909      3.478966     -1.103851
  Si      0.375705      0.181875      3.235838
  Si      1.129722      0.482774     -3.340260
  H      -1.812520     -1.071673      2.348852
  H      -0.312505     -2.529500     -1.034865
  H       0.111415      3.408194      0.748156
  H      -1.022095      2.071769     -2.927429
  H      -1.667499     -0.609218     -1.887234
  H       2.375699     -0.261647      1.374483
  H       2.719315      0.598760     -1.117610
  H      -1.695729      1.882680      1.277116
  H      -4.018813     -2.081902      2.174126
  H       1.396016     -4.246621     -1.329918
  H       2.034160      4.747113      1.422663
  H      -2.999617      3.469005     -3.192168
  H      -3.888621     -1.603041     -2.069873
  H       4.093055     -1.976262      1.086883
  H       4.649406      1.939713     -0.461100
  H      -3.685390      3.274239      1.020597
  H      -5.096072     -2.355273     -0.040145
  H       3.622747     -3.991046     -0.276769
  H       4.329525      4.031118      0.832062
  H      -4.363451      4.090058     -1.218882
  C       0.592879     -1.622262      3.670957
  C       1.926276      1.141178      3.639054
  C      -1.032503      0.926398      4.212403
  C      -0.109861     -0.179108     -4.569604
  C       1.647236      2.215653     -3.799373
  C       2.626168     -0.637686     -3.333954
  H       2.833490      0.652456      3.288008
  H       1.885900      2.130983      3.186307
  H       2.015841      1.265277      4.719140
  H       1.564398     -1.993700      3.352159
  H       0.522232     -1.740300      4.753467
  H      -0.164297     -2.257569      3.215391
  H      -0.835865      0.857629      5.282779
  H      -1.147149      1.981617      3.962397
  H      -1.982494      0.433030      4.012838
  H       2.803271     -1.022250     -4.339015
  H       3.531423     -0.122152     -3.017128
  H       2.467991     -1.488054     -2.671059
  H      -1.007174      0.437597     -4.610339
  H       0.317718     -0.219817     -5.571696
  H      -0.411929     -1.189745     -4.293263
  H       0.810871      2.910241     -3.850119
  H       2.370352      2.615157     -3.090973
  H       2.118375      2.189102     -4.783652
>
74
Coordinates from ORCA-job input Relaxed Surface Scan Step 2
  O      -0.027486      0.406009      1.687492
  O       0.379754      0.394741     -1.902436
  C      -0.181021     -0.209357      0.442996
  C       0.067087      1.059425     -0.715166
  C      -1.596676     -0.759538      0.292794
  C       0.874076     -1.283182      0.202372
  C       1.218172      1.933638     -0.229951
  C      -1.223965      1.857971     -0.873485
  C      -2.360877     -1.043112      1.415456
  C       0.615694     -2.431412     -0.540791
  C       1.013662      3.087960      0.521422
  C      -1.662396      2.235056     -2.134531
  C      -2.162251     -0.991651     -0.960317
  C       2.150253     -1.126894      0.733446
  C       2.529340      1.577600     -0.527105
  C      -1.999365      2.225212      0.225901
  C      -3.647806     -1.551212      1.300280
  C       1.601061     -3.384646     -0.748892
  C       2.082339      3.852725      0.963126
  C      -2.829899      2.966468     -2.302237
  C      -3.448009     -1.489900     -1.079917
  C       3.140540     -2.074323      0.525355
  C       3.602432      2.338252     -0.088596
  C      -3.166155      2.952208      0.062911
  C      -4.199524     -1.775899      0.051028
  C       2.870724     -3.211155     -0.219447
  C       3.384188      3.482166      0.661935
  C      -3.588312      3.331207     -1.203314
  Si      0.458638      0.123893      3.247167
  Si      1.195216      0.519464     -3.337986
  H      -1.962856     -0.852477      2.397172
  H      -0.364943     -2.598033     -0.953466
  H       0.013204      3.407058      0.758823
  H      -1.102497      1.943461     -3.006057
  H      -1.596712     -0.762156     -1.848246
  H       2.381579     -0.247376      1.307433
  H       2.720713      0.683424     -1.093206
  H      -1.696485      1.920982      1.214449
  H      -4.219039     -1.762620      2.193116
  H       1.370112     -4.269347     -1.324837
  H       1.892880      4.745332      1.542129
  H      -3.146077      3.242967     -3.298039
  H      -3.866445     -1.646794     -2.063840
  H       4.122739     -1.920135      0.949189
  H       4.608741      2.031045     -0.336008
  H      -3.752714      3.215516      0.931497
  H      -5.204211     -2.161874     -0.042999
  H       3.637454     -3.954975     -0.380857
  H       4.216448      4.079826      1.004528
  H      -4.500474      3.896226     -1.329975
  C       0.492485     -1.686892      3.695013
  C       2.135004      0.899176      3.541089
  C      -0.797181      1.029600      4.289796
  C       0.016770     -0.186756     -4.602332
  C       1.654177      2.273369     -3.774920
  C       2.722742     -0.558034     -3.287003
  H       2.953963      0.197380      3.392640
  H       2.285439      1.745744      2.870878
  H       2.197159      1.266957      4.565852
  H       1.224424     -2.232295      3.102650
  H       0.768148     -1.785715      4.746465
  H      -0.474869     -2.167317      3.558402
  H      -0.555032      0.938996      5.349105
  H      -0.803508      2.090570      4.038284
  H      -1.805605      0.645316      4.141349
  H       2.934704     -0.948764     -4.282747
  H       3.607089     -0.018341     -2.952213
  H       2.567853     -1.405732     -2.619037
  H      -0.902397      0.393327     -4.673575
  H       0.477054     -0.210702     -5.590417
  H      -0.253279     -1.208827     -4.334995
  H       0.789853      2.934020     -3.815048
  H       2.359977      2.690100     -3.058965
  H       2.126477      2.281157     -4.758787
>
74
Coordinates from ORCA-job input Relaxed Surface Scan Step 3
  O      -0.001580      0.391083      1.712491
  O       0.401689      0.398465     -1.934935
  C      -0.182600     -0.255669      0.497505
  C       0.079394      1.090812     -0.775519
  C      -1.603236     -0.762528      0.345980
  C       0.873150     -1.303383      0.222253
  C       1.219109      1.940201     -0.257107
  C      -1.227042      1.845394     -0.925422
  C      -2.403161     -0.960495      1.462777
  C       0.622058     -2.439371     -0.543758
  C       1.013087      3.087573      0.506202
  C      -1.714078      2.161939     -2.186099
  C      -2.152322     -1.023330     -0.909206
  C       2.156647     -1.137302      0.735362
  C       2.533312      1.565626     -0.521894
  C      -1.983877      2.224231      0.183339
  C      -3.707465     -1.419616      1.339879
  C       1.620674     -3.368605     -0.791577
  C       2.081954      3.826075      0.989670
  C      -2.909220      2.849370     -2.343692
  C      -3.454973     -1.472608     -1.036587
  C       3.158883     -2.062284      0.488583
  C       3.605752      2.301147     -0.041874
  C      -3.178494      2.906124      0.030282
  C      -4.240700     -1.677577      0.088866
  C       2.896262     -3.185373     -0.279348
  C       3.385606      3.437398      0.719970
  C      -3.647873      3.227056     -1.235627
  Si      0.470249      0.108498      3.278532
  Si      1.221336      0.547709     -3.369302
  H      -2.017704     -0.739346      2.443333
  H      -0.363485     -2.617505     -0.939052
  H       0.012261      3.423689      0.716663
  H      -1.169345      1.856885     -3.062930
  H      -1.560249     -0.846733     -1.792453
  H       2.382306     -0.266229      1.323675
  H       2.724695      0.676515     -1.095521
  H      -1.645258      1.958411      1.171609
  H      -4.307022     -1.566539      2.227083
  H       1.395293     -4.244002     -1.383790
  H       1.891506      4.713793      1.575877
  H      -3.262971      3.080985     -3.338322
  H      -3.860747     -1.652777     -2.021797
  H       4.145491     -1.900928      0.899368
  H       4.613486      1.980258     -0.265005
  H      -3.750637      3.177955      0.905814
  H      -5.258815     -2.024849     -0.011417
  H       3.672786     -3.911486     -0.471591
  H       4.217694      4.015283      1.095292
  H      -4.582040      3.756646     -1.354659
  C       0.444930     -1.703036      3.720341
  C       2.168124      0.835557      3.570332
  C      -0.753134      1.064943      4.313860
  C       0.069201     -0.175144     -4.648054
  C       1.636150      2.319422     -3.774228
  C       2.767013     -0.503420     -3.316272
  H       2.967561      0.113655      3.412828
  H       2.336304      1.682741      2.904722
  H       2.244702      1.194971      4.597064
  H       1.161329     -2.265485      3.124275
  H       0.713900     -1.821025      4.771326
  H      -0.537178     -2.149793      3.574574
  H      -0.511236      0.975971      5.373378
  H      -0.719655      2.122912      4.051817
  H      -1.775848      0.718188      4.172160
  H       2.993217     -0.884070     -4.312701
  H       3.639804      0.046750     -2.968915
  H       2.618283     -1.358230     -2.655594
  H      -0.857217      0.390355     -4.737094
  H       0.546150     -0.194688     -5.628359
  H      -0.189032     -1.200740     -4.382480
  H       0.753337      2.956601     -3.787939
  H       2.337469      2.735921     -3.053561
  H       2.098338      2.365155     -4.761601
>
74
Coordinates from ORCA-job input Relaxed Surface Scan Step 4
  O       0.020696      0.375743      1.739953
  O       0.421955      0.406996     -1.966745
  C      -0.184472     -0.298450      0.552800
  C       0.092971      1.125525     -0.834263
  C      -1.609293     -0.762162      0.395264
  C       0.871864     -1.317912      0.240669
  C       1.221445      1.946558     -0.281289
  C      -1.227198      1.838702     -0.972782
  C      -2.435791     -0.893699      1.503833
  C       0.627067     -2.438498     -0.552510
  C       1.013426      3.086505      0.495267
  C      -1.753245      2.107948     -2.229950
  C      -2.149608     -1.034303     -0.862122
  C       2.162175     -1.145513      0.738577
  C       2.537919      1.555056     -0.516859
  C      -1.972967      2.217271      0.144265
  C      -3.755612     -1.301927      1.370936
  C       1.635984     -3.344211     -0.839461
  C       2.080602      3.799972      1.017241
  C      -2.974893      2.749543     -2.375325
  C      -3.467247     -1.433289     -0.999090
  C       3.173720     -2.048464      0.452303
  C       3.607780      2.266696      0.002595
  C      -3.194181      2.852254      0.003042
  C      -4.278489     -1.573776      0.118318
  C       2.916701     -3.154751     -0.341444
  C       3.385151      3.394798      0.775882
  C      -3.702177      3.126193     -1.259206
  Si      0.481644      0.096270      3.312361
  Si      1.245489      0.564382     -3.401557
  H      -2.056536     -0.660189      2.484199
  H      -0.362313     -2.624580     -0.933941
  H       0.013022      3.437901      0.681321
  H      -1.215538      1.802572     -3.111372
  H      -1.538884     -0.897141     -1.740001
  H       2.383393     -0.286010      1.345025
  H       2.730040      0.671896     -1.099068
  H      -1.605738      1.981044      1.129996
  H      -4.375483     -1.398221      2.251101
  H       1.414988     -4.207735     -1.450522
  H       1.888744      4.682476      1.610870
  H      -3.358621      2.946265     -3.366363
  H      -3.865711     -1.621936     -1.985665
  H       4.164137     -1.882728      0.852123
  H       4.616156      1.933450     -0.198572
  H      -3.757771      3.121905      0.884766
  H      -5.308639     -1.880820      0.010116
  H       3.701068     -3.863347     -0.564648
  H       4.215742      3.953909      1.181648
  H      -4.657660      3.618393     -1.368996
  C       0.424205     -1.716112      3.744850
  C       2.188768      0.799882      3.602924
  C      -0.725835      1.077728      4.342485
  C       0.111851     -0.175727     -4.686174
  C       1.629219      2.346224     -3.790048
  C       2.803960     -0.466199     -3.340922
  H       2.979703      0.071950      3.431349
  H       2.361051      1.653343      2.946352
  H       2.275097      1.145965      4.633459
  H       1.138418     -2.284105      3.151065
  H       0.678967     -1.848662      4.797455
  H      -0.563528     -2.144514      3.582005
  H      -0.479772      0.995993      5.401643
  H      -0.677737      2.132361      4.069466
  H      -1.754280      0.745195      4.209866
  H       3.043935     -0.839261     -4.336964
  H       3.666120      0.093019     -2.981966
  H       2.658941     -1.325992     -2.685785
  H      -0.821322      0.376534     -4.785434
  H       0.597325     -0.192307     -5.662339
  H      -0.134151     -1.203874     -4.418898
  H       0.733301      2.965273     -3.794902
  H       2.322331      2.766983     -3.063736
  H       2.089923      2.413844     -4.776677
>
74
Coordinates from ORCA-job input Relaxed Surface Scan Step 5
  O       0.038491      0.361431      1.768655
  O       0.442209      0.415442     -1.998133
  C      -0.188927     -0.338657      0.608593
  C       0.106188      1.160837     -0.893493
  C      -1.617356     -0.757140      0.442705
  C       0.866439     -1.328460      0.257505
  C       1.221851      1.950471     -0.303039
  C      -1.227299      1.831203     -1.020844
  C      -2.464852     -0.828384      1.542833
  C       0.625366     -2.433414     -0.562235
  C       1.011082      3.084164      0.485660
  C      -1.789960      2.048703     -2.273722
  C      -2.153522     -1.035245     -0.816313
  C       2.163916     -1.152829      0.740818
  C       2.540385      1.542601     -0.508933
  C      -1.964790      2.211080      0.102439
  C      -3.797611     -1.186900      1.400692
  C       1.641192     -3.317410     -0.886135
  C       2.074439      3.773330      1.044758
  C      -3.036439      2.642460     -2.408286
  C      -3.483787     -1.384976     -0.961840
  C       3.181484     -2.035745      0.416591
  C       3.605523      2.231311      0.049200
  C      -3.210822      2.797243     -0.028476
  C      -4.314414     -1.467434      0.147243
  C       2.927214     -3.124479     -0.401747
  C       3.379404      3.351806      0.832390
  C      -3.754173      3.020322     -1.286157
  Si      0.497214      0.086569      3.345621
  Si      1.272698      0.578857     -3.432394
  H      -2.088526     -0.587575      2.522800
  H      -0.367645     -2.626061     -0.930339
  H       0.012074      3.451429      0.646553
  H      -1.258224      1.741069     -3.158288
  H      -1.529545     -0.932366     -1.689706
  H       2.383315     -0.306373      1.365659
  H       2.734740      0.665581     -1.099275
  H      -1.572777      2.005620      1.085593
  H      -4.432482     -1.237457      2.273961
  H       1.421955     -4.168594     -1.514945
  H       1.880165      4.651314      1.644333
  H      -3.447479      2.800806     -3.395253
  H      -3.877866     -1.577291     -1.949438
  H       4.175637     -1.867692      0.806181
  H       4.614020      1.885803     -0.129646
  H      -3.767458      3.065386      0.858103
  H      -5.354579     -1.735446      0.031578
  H       3.716882     -3.817139     -0.654234
  H       4.207012      3.892764      1.267688
  H      -4.729664      3.473465     -1.387499
  C       0.413492     -1.726294      3.768625
  C       2.212160      0.771776      3.629164
  C      -0.693865      1.086773      4.376198
  C       0.158497     -0.177529     -4.723710
  C       1.625951      2.369672     -3.804929
  C       2.842945     -0.431639     -3.361544
  H       2.995939      0.039171      3.445513
  H       2.385604      1.628831      2.977598
  H       2.309015      1.109197      4.661619
  H       1.124755     -2.299093      3.175699
  H       0.656872     -1.871512      4.822095
  H      -0.579098     -2.138262      3.592313
  H      -0.436873      1.013096      5.433389
  H      -0.638675      2.138187      4.092373
  H      -1.726620      0.762676      4.258558
  H       3.097533     -0.797165     -4.356726
  H       3.694065      0.136109     -2.990160
  H       2.700534     -1.296178     -2.712060
  H      -0.780805      0.361834     -4.833951
  H       0.653436     -0.190822     -5.695172
  H      -0.075820     -1.208081     -4.455288
  H       0.717408      2.970348     -3.800166
  H       2.311909      2.794632     -3.074128
  H       2.083239      2.458376     -4.791295
>
74
Coordinates from ORCA-job input Relaxed Surface Scan Step 6
  O       0.048727      0.351909      1.802296
  O       0.463527      0.426065     -2.024875
  C      -0.195575     -0.373131      0.668125
  C       0.118915      1.199567     -0.950394
  C      -1.625067     -0.744452      0.488168
  C       0.859764     -1.328793      0.277368
  C       1.219291      1.955824     -0.320927
  C      -1.226983      1.824068     -1.068193
  C      -2.494705     -0.747866      1.575268
  C       0.621323     -2.427158     -0.556168
  C       1.004689      3.079287      0.485592
  C      -1.821764      1.983631     -2.316688
  C      -2.153565     -1.034674     -0.772634
  C       2.165824     -1.140576      0.737881
  C       2.539888      1.537604     -0.505252
  C      -1.958981      2.210203      0.057822
  C      -3.837499     -1.058154      1.420324
  C       1.644491     -3.287764     -0.913737
  C       2.062644      3.744535      1.080185
  C      -3.089262      2.531324     -2.444440
  C      -3.493890     -1.335964     -0.930241
  C       3.190021     -2.002011      0.378659
  C       3.598927      2.204247      0.089970
  C      -3.226526      2.748935     -0.066804
  C      -4.344849     -1.354941      0.166401
  C       2.937727     -3.081266     -0.452431
  C       3.368165      3.311888      0.889560
  C      -3.799542      2.917185     -1.319864
  Si      0.515557      0.069360      3.378943
  Si      1.295722      0.588602     -3.461558
  H      -2.123661     -0.492981      2.553886
  H      -0.376187     -2.635532     -0.902317
  H       0.007704      3.459446      0.626811
  H      -1.294944      1.668195     -3.201593
  H      -1.515521     -0.972030     -1.639552
  H       2.383996     -0.302362      1.373597
  H       2.738611      0.671022     -1.108851
  H      -1.547373      2.039028      1.039458
  H      -4.487977     -1.057964      2.283518
  H       1.426022     -4.133712     -1.549906
  H       1.864879      4.614626      1.690085
  H      -3.523164      2.647400     -3.427508
  H      -3.880288     -1.536711     -1.919191
  H       4.188947     -1.823915      0.751367
  H       4.607341      1.850672     -0.073180
  H      -3.777689      3.019781      0.822356
  H      -5.392791     -1.585175      0.040332
  H       3.733117     -3.756758     -0.731905
  H       4.191625      3.835227      1.353244
  H      -4.792023      3.333036     -1.415495
  C       0.401663     -1.746865      3.777137
  C       2.240500      0.730708      3.654736
  C      -0.652657      1.080403      4.424641
  C       0.198759     -0.190318     -4.753451
  C       1.616471      2.386421     -3.826899
  C       2.878652     -0.399588     -3.382038
  H       3.013652     -0.009201      3.456316
  H       2.418454      1.592406      3.010550
  H       2.349569      1.056276      4.689731
  H       1.105910     -2.322041      3.178029
  H       0.634993     -1.915557      4.829167
  H      -0.597738     -2.135781      3.586073
  H      -0.375441      1.008251      5.476870
  H      -0.596037      2.130552      4.136723
  H      -1.689447      0.762365      4.329239
  H       3.144268     -0.758481     -4.376782
  H       3.719062      0.178748     -3.002913
  H       2.743509     -1.267994     -2.736302
  H      -0.747847      0.333916     -4.872725
  H       0.699750     -0.201265     -5.721848
  H      -0.021002     -1.222963     -4.480912
  H       0.694448      2.966474     -3.819304
  H       2.291153      2.820143     -3.090570
  H       2.074037      2.492714     -4.811182
>
74
Coordinates from ORCA-job input Relaxed Surface Scan Step 7
  O       0.066503      0.339274      1.837708
  O       0.489687      0.436506     -2.049336
  C      -0.200171     -0.407228      0.728423
  C       0.133142      1.238466     -1.006331
  C      -1.631194     -0.722853      0.535325
  C       0.850562     -1.330125      0.293079
  C       1.214363      1.964039     -0.336747
  C      -1.226477      1.809666     -1.116301
  C      -2.516662     -0.653242      1.609802
  C       0.607637     -2.420866     -0.553965
  C       0.992157      3.081559      0.480854
  C      -1.850830      1.897705     -2.359661
  C      -2.159176     -1.014469     -0.726988
  C       2.166805     -1.133980      0.727000
  C       2.537617      1.536109     -0.494713
  C      -1.958837      2.200440      0.009521
  C      -3.870949     -0.895728      1.442118
  C       1.632666     -3.260702     -0.948776
  C       2.041238      3.726236      1.109857
  C      -3.143037      2.383012     -2.482914
  C      -3.511270     -1.245734     -0.896795
  C       3.192150     -1.976842      0.328938
  C       3.587089      2.184623      0.136359
  C      -3.252557      2.672496     -0.111013
  C      -4.376938     -1.192997      0.187297
  C       2.934858     -3.044810     -0.514752
  C       3.347778      3.282404      0.946495
  C      -3.853097      2.771514     -1.358635
  Si      0.539174      0.045167      3.413802
  Si      1.327578      0.600993     -3.486001
  H      -2.144981     -0.395019      2.587366
  H      -0.395495     -2.641439     -0.875098
  H      -0.002674      3.475122      0.597351
  H      -1.324326      1.574772     -3.242121
  H      -1.509884     -0.997112     -1.587483
  H       2.388815     -0.306165      1.374464
  H       2.743557      0.678235     -1.107690
  H      -1.528471      2.073031      0.989662
  H      -4.532297     -0.840723      2.295248
  H       1.409737     -4.100282     -1.591862
  H       1.837398      4.591404      1.724791
  H      -3.597739      2.446944     -3.461372
  H      -3.895384     -1.444161     -1.887080
  H       4.197228     -1.792553      0.681768
  H       4.595948      1.823700     -0.007248
  H      -3.803438      2.942320      0.778560
  H      -5.434120     -1.368176      0.050587
  H       3.731776     -3.705329     -0.823967
  H       4.164463      3.790914      1.437755
  H      -4.866121      3.135435     -1.449941
  C       0.393201     -1.773354      3.786436
  C       2.274970      0.679186      3.680134
  C      -0.604486      1.064518      4.478226
  C       0.255005     -0.207949     -4.779366
  C       1.605599      2.406088     -3.846940
  C       2.928083     -0.355769     -3.392760
  H       3.035814     -0.067162      3.459807
  H       2.456254      1.548862      3.047753
  H       2.400474      0.986206      4.718893
  H       1.087230     -2.352402      3.179107
  H       0.619532     -1.964408      4.835992
  H      -0.613703     -2.137857      3.585399
  H      -0.303804      0.993912      5.524129
  H      -0.549811      2.113619      4.186420
  H      -1.644316      0.750187      4.408363
  H       3.209357     -0.709075     -4.385196
  H       3.753382      0.238445     -3.005250
  H       2.803308     -1.227040     -2.748861
  H      -0.698737      0.298820     -4.915192
  H       0.766758     -0.221161     -5.742101
  H       0.050106     -1.241175     -4.497607
  H       0.667554      2.960071     -3.830634
  H       2.271344      2.852627     -3.109948
  H       2.055387      2.531363     -4.832347
>
74
Coordinates from ORCA-job input Relaxed Surface Scan Step 8
  O       0.082773      0.321963      1.873398
  O       0.517599      0.449307     -2.074920
  C      -0.206499     -0.443700      0.787631
  C       0.147766      1.276337     -1.061280
  C      -1.637566     -0.704686      0.582396
  C       0.839206     -1.333750      0.307511
  C       1.209809      1.970528     -0.350816
  C      -1.223187      1.795917     -1.163349
  C      -2.531499     -0.572613      1.646804
  C       0.591709     -2.415582     -0.554402
  C       0.980725      3.082279      0.477686
  C      -1.870265      1.817767     -2.400543
  C      -2.168566     -0.992938     -0.681172
  C       2.164388     -1.130489      0.717289
  C       2.534691      1.531881     -0.483707
  C      -1.957706      2.190947     -0.038533
  C      -3.893037     -0.753931      1.468932
  C       1.617588     -3.233958     -0.985614
  C       2.020795      3.705861      1.139119
  C      -3.181895      2.245960     -2.518959
  C      -3.528341     -1.160020     -0.860622
  C       3.189881     -1.954416      0.281312
  C       3.574554      2.162003      0.181176
  C      -3.271820      2.602425     -0.154879
  C      -4.400934     -1.046777      0.213292
  C       2.927581     -3.009475     -0.576474
  C       3.327400      3.250093      1.001388
  C      -3.892970      2.637640     -1.395860
  Si      0.558330      0.023083      3.450369
  Si      1.355914      0.615192     -3.513859
  H      -2.157114     -0.315741      2.623677
  H      -0.415806     -2.647142     -0.853122
  H      -0.010844      3.489675      0.571216
  H      -1.342906      1.488399     -3.280071
  H      -1.513472     -1.014915     -1.536950
  H       2.390512     -0.314544      1.377898
  H       2.747534      0.683104     -1.106388
  H      -1.513510      2.104323      0.939719
  H      -4.559441     -0.653073      2.313902
  H       1.390597     -4.066055     -1.637019
  H       1.811723      4.566296      1.758980
  H      -3.652305      2.261603     -3.491965
  H      -3.912330     -1.351866     -1.852198
  H       4.200142     -1.764833      0.616283
  H       4.583087      1.793321      0.055607
  H      -3.823109      2.871001      0.734716
  H      -5.464067     -1.171802      0.068157
  H       3.725172     -3.654710     -0.914783
  H       4.137154      3.743647      1.518633
  H      -4.922005      2.954555     -1.482822
  C       0.383031     -1.795175      3.808172
  C       2.303778      0.631224      3.708065
  C      -0.565836      1.054105      4.523847
  C       0.305071     -0.225589     -4.804242
  C       1.591726      2.425342     -3.876963
  C       2.976057     -0.305176     -3.409860
  H       3.052020     -0.121383      3.467009
  H       2.489623      1.508259      3.087370
  H       2.444427      0.920039      4.750070
  H       1.061626     -2.380572      3.189427
  H       0.612487     -2.002245      4.853866
  H      -0.632272     -2.137634      3.609822
  H      -0.245427      0.992728      5.564475
  H      -0.515900      2.100326      4.221311
  H      -1.606790      0.739353      4.477304
  H       3.273015     -0.648885     -4.401137
  H       3.783789      0.307199     -3.013752
  H       2.866287     -1.181147     -2.769732
  H      -0.655381      0.264098     -4.954131
  H       0.824972     -0.241360     -5.762603
  H       0.114849     -1.258709     -4.512185
  H       0.637740      2.951798     -3.883602
  H       2.227423      2.891767     -3.125648
  H       2.060542      2.561649     -4.851866
>
74
Coordinates from ORCA-job input Relaxed Surface Scan Step 9
  O       0.090632      0.300868      1.907496
  O       0.537478      0.465086     -2.109408
  C      -0.215355     -0.483951      0.843664
  C       0.159495      1.311342     -1.118342
  C      -1.644185     -0.699115      0.624946
  C       0.828604     -1.340417      0.324941
  C       1.206193      1.972495     -0.370818
  C      -1.220402      1.785129     -1.205644
  C      -2.544813     -0.515780      1.679025
  C       0.582015     -2.415499     -0.550331
  C       0.976081      3.080102      0.467792
  C      -1.890436      1.751711     -2.432912
  C      -2.175687     -0.989246     -0.639608
  C       2.160110     -1.125976      0.715236
  C       2.530285      1.518844     -0.482019
  C      -1.950841      2.186959     -0.078628
  C      -3.908916     -0.655469      1.491865
  C       1.611162     -3.210753     -1.011540
  C       2.010193      3.680619      1.156580
  C      -3.213928      2.141183     -2.540696
  C      -3.538525     -1.114501     -0.827459
  C       3.188274     -1.929626      0.248341
  C       3.563922      2.128808      0.210952
  C      -3.276918      2.559408     -0.185405
  C      -4.415898     -0.954002      0.236415
  C       2.926244     -2.973896     -0.621983
  C       3.314540      3.209076      1.040098
  C      -3.917880      2.545258     -1.416702
  Si      0.566268      0.008043      3.487368
  Si      1.379133      0.634316     -3.548205
  H      -2.170248     -0.255594      2.654929
  H      -0.427357     -2.661097     -0.830856
  H      -0.009864      3.504591      0.541806
  H      -1.368095      1.411959     -3.311494
  H      -1.516482     -1.042448     -1.490633
  H       2.386811     -0.320112      1.387575
  H       2.746110      0.677620     -1.113414
  H      -1.492879      2.132311      0.895396
  H      -4.578961     -0.517292      2.328634
  H       1.384438     -4.036951     -1.670558
  H       1.800353      4.537613      1.781004
  H      -3.700362      2.116639     -3.505617
  H      -3.920723     -1.307132     -1.819498
  H       4.201503     -1.731630      0.569413
  H       4.570173      1.749075      0.100321
  H      -3.822868      2.832908      0.705894
  H      -5.481270     -1.046172      0.083604
  H       3.726365     -3.602796     -0.984125
  H       4.119796      3.686314      1.579171
  H      -4.956253      2.832400     -1.495122
  C       0.370586     -1.807929      3.843929
  C       2.318226      0.598168      3.737312
  C      -0.545279      1.052837      4.560215
  C       0.342935     -0.217614     -4.842756
  C       1.590508      2.448180     -3.905527
  C       3.009002     -0.266449     -3.435165
  H       3.057107     -0.158291      3.480117
  H       2.507116      1.480995      3.125926
  H       2.470096      0.872533      4.781659
  H       1.034994     -2.400105      3.216060
  H       0.607416     -2.022259      4.886387
  H      -0.651324     -2.135565      3.654201
  H      -0.213088      1.003270      5.597757
  H      -0.498122      2.095341      4.244821
  H      -1.586687      0.737692      4.529552
  H       3.319374     -0.599788     -4.425884
  H       3.804490      0.354230     -3.027376
  H       2.905049     -1.147770     -2.801470
  H      -0.614569      0.272467     -5.009256
  H       0.874783     -0.241605     -5.794376
  H       0.147840     -1.247999     -4.544588
  H       0.626786      2.956421     -3.928736
  H       2.203410      2.924273     -3.141297
  H       2.074617      2.595843     -4.871155
>
74
Coordinates from ORCA-job input Relaxed Surface Scan Step 10
  O       0.092145      0.282817      1.941567
  O       0.549660      0.483657     -2.158099
  C      -0.225864     -0.523740      0.900128
  C       0.163762      1.340621     -1.181413
  C      -1.651075     -0.703522      0.669276
  C       0.818532     -1.351434      0.352299
  C       1.197162      1.973915     -0.402459
  C      -1.225112      1.767477     -1.249265
  C      -2.557785     -0.476080      1.712254
  C       0.574276     -2.430521     -0.522599
  C       0.966933      3.080072      0.441974
  C      -1.919193      1.677839     -2.462746
  C      -2.180792     -1.001918     -0.595661
  C       2.154850     -1.117568      0.720405
  C       2.519728      1.505992     -0.494388
  C      -1.948883      2.177544     -0.118699
  C      -3.922131     -0.588560      1.516169
  C       1.607568     -3.206065     -1.004004
  C       1.995827      3.661663      1.152283
  C      -3.252513      2.032749     -2.556417
  C      -3.544360     -1.101029     -0.791298
  C       3.186773     -1.904173      0.232726
  C       3.548151      2.099919      0.220033
  C      -3.284274      2.516852     -0.212900
  C      -4.426124     -0.901008      0.262122
  C       2.926567     -2.948860     -0.636891
  C       3.297460      3.175561      1.054263
  C      -3.945905      2.454903     -1.431809
  Si      0.573058      0.001577      3.523697
  Si      1.407122      0.665109     -3.588517
  H      -2.184644     -0.207640      2.686485
  H      -0.436039     -2.694611     -0.782371
  H      -0.013238      3.520291      0.498239
  H      -1.404514      1.323051     -3.339847
  H      -1.517621     -1.081732     -1.441381
  H       2.380320     -0.312599      1.393968
  H       2.737609      0.669152     -1.130997
  H      -1.476591      2.154696      0.849565
  H      -4.595659     -0.418272      2.344178
  H       1.382841     -4.034748     -1.660616
  H       1.785926      4.517328      1.778581
  H      -3.755943      1.966611     -3.510632
  H      -3.923275     -1.300718     -1.783112
  H       4.202168     -1.691509      0.537401
  H       4.551892      1.709925      0.122549
  H      -3.822049      2.798879      0.680652
  H      -5.492015     -0.972414      0.102241
  H       3.730046     -3.563807     -1.015069
  H       4.098887      3.639573      1.610299
  H      -4.991593      2.716995     -1.499498
  C       0.371559     -1.812327      3.885873
  C       2.327547      0.586919      3.761917
  C      -0.531862      1.053962      4.595504
  C       0.361025     -0.113998     -4.921451
  C       1.663591      2.481347     -3.898325
  C       3.008735     -0.283803     -3.472599
  H       3.061988     -0.168782      3.490277
  H       2.512625      1.474754      3.156755
  H       2.489888      0.851184      4.807310
  H       1.027739     -2.408616      3.253119
  H       0.615504     -2.026854      4.926560
  H      -0.653709     -2.134431      3.704621
  H      -0.188601      1.017405      5.629973
  H      -0.493273      2.093054      4.268083
  H      -1.571771      0.732790      4.579537
  H       3.328901     -0.601910     -4.465026
  H       3.812250      0.306210     -3.035776
  H       2.871449     -1.175483     -2.860234
  H      -0.540275      0.458017     -5.135102
  H       0.931174     -0.190069     -5.847813
  H       0.062811     -1.121073     -4.629518
  H       0.709176      3.008131     -3.904072
  H       2.289725      2.926978     -3.126837
  H       2.144033      2.642456     -4.863639
>
74
Coordinates from ORCA-job input Relaxed Surface Scan Step 11
  O       0.082588      0.263019      1.985196
  O       0.555171      0.506328     -2.208163
  C      -0.241091     -0.558920      0.959101
  C       0.165855      1.372801     -1.242613
  C      -1.661353     -0.706462      0.709847
  C       0.805861     -1.360081      0.387460
  C       1.190533      1.980517     -0.439043
  C      -1.229498      1.760709     -1.289394
  C      -2.577671     -0.438600      1.737281
  C       0.566663     -2.445458     -0.484230
  C       0.964123      3.088251      0.407611
  C      -1.945376      1.627259     -2.488437
  C      -2.183225     -1.011592     -0.558262
  C       2.144971     -1.103504      0.734743
  C       2.509472      1.495112     -0.513827
  C      -1.945000      2.175902     -0.153450
  C      -3.940627     -0.526235      1.525715
  C       1.605225     -3.202051     -0.981292
  C       1.990367      3.651919      1.134157
  C      -3.286022      1.954185     -2.565601
  C      -3.545793     -1.086563     -0.768237
  C       3.181969     -1.873583      0.231275
  C       3.535559      2.074055      0.216275
  C      -3.287216      2.489216     -0.232768
  C      -4.436053     -0.850979      0.270599
  C       2.926205     -2.921982     -0.634511
  C       3.287665      3.148834      1.051897
  C      -3.968190      2.389810     -1.438521
  Si      0.578100     -0.014341      3.564997
  Si      1.428594      0.689686     -3.630080
  H      -2.210238     -0.162525      2.711614
  H      -0.443198     -2.728992     -0.725075
  H      -0.009427      3.544705      0.448414
  H      -1.438781      1.263037     -3.366421
  H      -1.512795     -1.116087     -1.395419
  H       2.367254     -0.295574      1.405699
  H       2.725819      0.658907     -1.151946
  H      -1.458949      2.178699      0.808099
  H      -4.620725     -0.326620      2.341714
  H       1.384938     -4.035428     -1.633488
  H       1.783736      4.508576      1.760233
  H      -3.804913      1.855285     -3.508663
  H      -3.916760     -1.292427     -1.761732
  H       4.198244     -1.643758      0.520369
  H       4.535506      1.671655      0.130433
  H      -3.815727      2.777565      0.664239
  H      -5.501138     -0.903557      0.098777
  H       3.733928     -3.523481     -1.024986
  H       4.087369      3.600455      1.620449
  H      -5.019330      2.632043     -1.493915
  C       0.401904     -1.831834      3.920359
  C       2.325857      0.595299      3.788288
  C      -0.535908      1.016032      4.648435
  C       0.371498     -0.029560     -4.988201
  C       1.737928      2.502974     -3.905846
  C       3.001259     -0.305521     -3.511861
  H       3.067462     -0.147843      3.501831
  H       2.491232      1.489580      3.186903
  H       2.497232      0.854301      4.833499
  H       1.062023     -2.417840      3.282194
  H       0.652207     -2.047884      4.959177
  H      -0.620737     -2.164039      3.741875
  H      -0.176712      0.992333      5.677857
  H      -0.529645      2.054440      4.316862
  H      -1.566932      0.666861      4.649216
  H       3.330074     -0.608528     -4.506121
  H       3.812134      0.253158     -3.048126
  H       2.831876     -1.206696     -2.921960
  H      -0.490716      0.594737     -5.217179
  H       0.955697     -0.132806     -5.903077
  H       0.010355     -1.019326     -4.708963
  H       0.798272      3.055826     -3.908529
  H       2.371977      2.918998     -3.124530
  H       2.227341      2.665709     -4.866426
>
74
Coordinates from ORCA-job input Relaxed Surface Scan Step 12
  O       0.042265      0.238818      2.058546
  O       0.549479      0.510963     -2.251822
  C      -0.277785     -0.579533      1.028527
  C       0.188811      1.402920     -1.299118
  C      -1.688413     -0.674608      0.734659
  C       0.776629     -1.359854      0.447295
  C       1.229398      1.968655     -0.489719
  C      -1.201164      1.794296     -1.318866
  C      -2.626199     -0.331421      1.722824
  C       0.550438     -2.450425     -0.423581
  C       1.044142      3.091015      0.350747
  C      -1.946799      1.642813     -2.499793
  C      -2.185333     -0.993171     -0.542363
  C       2.114552     -1.083368      0.788659
  C       2.529186      1.431181     -0.557649
  C      -1.890760      2.231272     -0.173454
  C      -3.983602     -0.374389      1.471286
  C       1.597792     -3.192550     -0.922160
  C       2.088733      3.615659      1.077980
  C      -3.285640      1.977367     -2.552567
  C      -3.542525     -1.023128     -0.790524
  C       3.160171     -1.841904      0.285812
  C       3.574755      1.973673      0.174077
  C      -3.231841      2.552211     -0.229617
  C      -4.454423     -0.722772      0.212746
  C       2.916446     -2.894249     -0.578298
  C       3.366046      3.059522      1.004358
  C      -3.940381      2.436441     -1.417878
  Si      0.560542     -0.046908      3.629771
  Si      1.408320      0.660420     -3.686665
  H      -2.277173     -0.030849      2.696053
  H      -0.456373     -2.750719     -0.657435
  H       0.089429      3.586799      0.383219
  H      -1.461830      1.261499     -3.382603
  H      -1.497227     -1.144276     -1.357649
  H       2.327402     -0.271681      1.459553
  H       2.714662      0.585090     -1.192398
  H      -1.385009      2.246546      0.777752
  H      -4.679017     -0.117716      2.257936
  H       1.387507     -4.030468     -1.571915
  H       1.914950      4.483785      1.698351
  H      -3.826344      1.865016     -3.481774
  H      -3.891250     -1.242445     -1.789202
  H       4.173945     -1.598034      0.572196
  H       4.558397      1.531640      0.094002
  H      -3.739084      2.856933      0.674197
  H      -5.515074     -0.741711      0.009729
  H       3.731207     -3.485721     -0.969399
  H       4.179899      3.480213      1.576448
  H      -4.990887      2.684682     -1.453977
  C       0.794282     -1.874652      3.882746
  C       2.119355      0.933019      3.898507
  C      -0.756481      0.609630      4.778278
  C       0.311883     -0.034228     -5.026420
  C       1.769742      2.462286     -3.972075
  C       2.952954     -0.378186     -3.582087
  H       2.979012      0.508943      3.383805
  H       1.988762      1.953055      3.538989
  H       2.353350      0.974211      4.962862
  H       1.608471     -2.265484      3.276087
  H       1.014663     -2.083294      4.930230
  H      -0.113188     -2.417055      3.616255
  H      -0.358653      0.688451      5.790658
  H      -1.082354      1.603026      4.470116
  H      -1.630429     -0.038811      4.818180
  H       3.278358     -0.667601     -4.581585
  H       3.775517      0.149639     -3.103173
  H       2.758658     -1.287373     -3.012539
  H      -0.530068      0.618703     -5.250892
  H       0.880270     -0.167345     -5.947320
  H      -0.081190     -1.007452     -4.732659
  H       0.847823      3.044108     -3.975378
  H       2.417968      2.860998     -3.193193
  H       2.262623      2.605989     -4.933889
>
74
Coordinates from ORCA-job input Relaxed Surface Scan Step 13
  O       0.029277      0.210297      2.108205
  O       0.546937      0.540714     -2.317173
  C      -0.297427     -0.615997      1.087589
  C       0.180871      1.429695     -1.363951
  C      -1.701717     -0.682216      0.777762
  C       0.756819     -1.383856      0.491583
  C       1.214446      1.978093     -0.535668
  C      -1.213799      1.786405     -1.362911
  C      -2.645090     -0.301450      1.749445
  C       0.530180     -2.485189     -0.366637
  C       1.032621      3.106589      0.298367
  C      -1.977150      1.603869     -2.530369
  C      -2.191651     -1.009031     -0.501468
  C       2.096807     -1.086428      0.807947
  C       2.507292      1.420364     -0.580962
  C      -1.895641      2.220639     -0.210027
  C      -3.999326     -0.324044      1.482898
  C       1.578729     -3.215009     -0.879405
  C       2.073469      3.618004      1.039561
  C      -3.322496      1.909887     -2.564186
  C      -3.545950     -1.019539     -0.763251
  C       3.143716     -1.834370      0.291922
  C       3.549578      1.951233      0.163564
  C      -3.242601      2.516210     -0.249344
  C      -4.463197     -0.686132      0.224815
  C       2.899415     -2.895308     -0.561239
  C       3.344161      3.043351      0.986445
  C      -3.968118      2.371143     -1.424165
  Si      0.573873     -0.063425      3.672602
  Si      1.437376      0.702047     -3.731797
  H      -2.300279      0.008117      2.721645
  H      -0.476859     -2.801768     -0.577966
  H       0.084690      3.616537      0.312500
  H      -1.497170      1.224415     -3.416825
  H      -1.498344     -1.185111     -1.307263
  H       2.309998     -0.265419      1.467418
  H       2.688953      0.567169     -1.207633
  H      -1.376196      2.256373      0.733186
  H      -4.698888     -0.040490      2.256553
  H       1.369188     -4.060978     -1.518897
  H       1.903510      4.491142      1.653904
  H      -3.876415      1.774185     -3.482462
  H      -3.887770     -1.247553     -1.762328
  H       4.158950     -1.574385      0.558383
  H       4.527586      1.494111      0.100587
  H      -3.741508      2.821089      0.658962
  H      -5.521868     -0.690444      0.011154
  H       3.715302     -3.477988     -0.962994
  H       4.155333      3.454754      1.568960
  H      -5.023579      2.598953     -1.446639
  C       0.834462     -1.886890      3.929626
  C       2.124205      0.937479      3.912027
  C      -0.740183      0.579643      4.831102
  C       0.344505      0.080215     -5.109207
  C       1.864969      2.496675     -3.966671
  C       2.944388     -0.388985     -3.618152
  H       2.984888      0.507610      3.403671
  H       1.982275      1.946767      3.527003
  H       2.363174      1.008302      4.973639
  H       1.640639     -2.271118      3.308155
  H       1.079285     -2.087395      4.973281
  H      -0.071695     -2.441600      3.685082
  H      -0.344555      0.643365      5.845366
  H      -1.064525      1.577572      4.536251
  H      -1.614847     -0.068677      4.858755
  H       3.285503     -0.664469     -4.616311
  H       3.770957      0.100569     -3.106487
  H       2.708638     -1.304974     -3.075678
  H      -0.475623      0.764252     -5.321923
  H       0.922308     -0.037340     -6.026407
  H      -0.078977     -0.891126     -4.854304
  H       0.964424      3.110956     -3.971010
  H       2.514187      2.853963     -3.168932
  H       2.377857      2.644051     -4.917475
>
74
Coordinates from ORCA-job input Relaxed Surface Scan Step 14
  O       0.016158      0.178121      2.155609
  O       0.560888      0.577555     -2.376560
  C      -0.323384     -0.655279      1.146345
  C       0.162666      1.456654     -1.426963
  C      -1.721703     -0.697424      0.831039
  C       0.727578     -1.416519      0.533536
  C       1.177953      2.018072     -0.582148
  C      -1.240192      1.750869     -1.410879
  C      -2.663075     -0.275153      1.791093
  C       0.493666     -2.534555     -0.300159
  C       0.979544      3.163994      0.222628
  C      -2.018401      1.495536     -2.557872
  C      -2.214770     -1.043539     -0.444064
  C       2.070302     -1.094111      0.809546
  C       2.470133      1.457301     -0.585961
  C      -1.921654      2.198483     -0.259786
  C      -4.015612     -0.284971      1.521399
  C       1.538683     -3.252137     -0.836836
  C       2.004486      3.689539      0.976902
  C      -3.372225      1.758635     -2.578919
  C      -3.568377     -1.043558     -0.706706
  C       3.113808     -1.829346      0.269208
  C       3.495732      2.000280      0.171470
  C      -3.276147      2.453861     -0.289136
  C      -4.482534     -0.672341      0.270731
  C       2.862321     -2.903932     -0.564805
  C       3.274149      3.111074      0.965658
  C      -4.014741      2.245134     -1.446596
  Si      0.607136     -0.077415      3.705628
  Si      1.500507      0.751927     -3.756929
  H      -2.314639      0.050058      2.757228
  H      -0.514514     -2.870336     -0.474500
  H       0.032618      3.676095      0.201673
  H      -1.539193      1.099176     -3.437499
  H      -1.523460     -1.250520     -1.244184
  H       2.288529     -0.259662      1.450704
  H       2.663450      0.591115     -1.191838
  H      -1.390580      2.284005      0.673621
  H      -4.712940      0.028169      2.285657
  H       1.325077     -4.110549     -1.458159
  H       1.822881      4.576260      1.567918
  H      -3.936535      1.568776     -3.481201
  H      -3.912131     -1.290126     -1.700608
  H       4.132074     -1.549114      0.501732
  H       4.473856      1.540081      0.141063
  H      -3.770889      2.774976      0.615804
  H      -5.540873     -0.668924      0.055605
  H       3.675851     -3.475823     -0.986165
  H       4.072851      3.533054      1.557708
  H      -5.076257      2.443274     -1.461020
  C       0.880862     -1.897190      3.975557
  C       2.160002      0.935387      3.874951
  C      -0.681442      0.571425      4.887877
  C       0.401292      0.368893     -5.214063
  C       2.140044      2.495148     -3.871223
  C       2.853072     -0.522790     -3.667389
  H       3.025960      0.447171      3.431764
  H       2.030675      1.896243      3.377117
  H       2.382142      1.122185      4.925817
  H       1.663047     -2.287738      3.327806
  H       1.166827     -2.084857      5.011127
  H      -0.033181     -2.456128      3.773835
  H      -0.275128      0.614789      5.898985
  H      -0.993954      1.577809      4.609693
  H      -1.565119     -0.064881      4.913802
  H       3.304043     -0.663832     -4.650035
  H       3.643727     -0.244571     -2.973250
  H       2.443314     -1.478317     -3.339655
  H      -0.337529      1.151162     -5.383052
  H       0.998515      0.275768     -6.121748
  H      -0.126353     -0.572840     -5.063994
  H       1.319100      3.209138     -3.800727
  H       2.851084      2.721718     -3.079520
  H       2.633229      2.647668     -4.831887
>
74
Coordinates from ORCA-job input Relaxed Surface Scan Step 15
  O      -0.017037      0.139648      2.220418
  O       0.560246      0.600935     -2.444464
  C      -0.349120     -0.693469      1.209663
  C       0.176005      1.477007     -1.485384
  C      -1.736603     -0.707478      0.860713
  C       0.708006     -1.443958      0.594302
  C       1.199765      2.006078     -0.630816
  C      -1.223965      1.763574     -1.442266
  C      -2.693457     -0.262222      1.796946
  C       0.480817     -2.569530     -0.231239
  C       1.026314      3.152642      0.179479
  C      -2.023684      1.504252     -2.575616
  C      -2.205237     -1.045849     -0.427020
  C       2.048228     -1.101030      0.857013
  C       2.475996      1.409391     -0.629329
  C      -1.887156      2.208585     -0.277847
  C      -4.037876     -0.245911      1.493186
  C       1.530471     -3.275432     -0.773657
  C       2.059512      3.645034      0.944209
  C      -3.377230      1.764860     -2.572061
  C      -3.551326     -1.020896     -0.722170
  C       3.096671     -1.826676      0.313387
  C       3.511124      1.921678      0.136856
  C      -3.241638      2.462892     -0.284230
  C      -4.481608     -0.627796      0.231623
  C       2.852017     -2.908641     -0.513118
  C       3.313996      3.032917      0.936676
  C      -4.000699      2.251462     -1.428219
  Si      0.590950     -0.110313      3.764633
  Si      1.494601      0.801616     -3.824964
  H      -2.361740      0.056648      2.771373
  H      -0.525435     -2.917217     -0.395084
  H       0.092762      3.689033      0.154672
  H      -1.558521      1.109438     -3.463684
  H      -1.498770     -1.269186     -1.209514
  H       2.260627     -0.256237      1.486778
  H       2.647163      0.537320     -1.233733
  H      -1.340091      2.296167      0.646199
  H      -4.748029      0.083684      2.238483
  H       1.323629     -4.139430     -1.389389
  H       1.898116      4.532574      1.539866
  H      -3.957706      1.573498     -3.463745
  H      -3.875464     -1.262572     -1.723771
  H       4.113006     -1.530836      0.534474
  H       4.476340      1.434674      0.111145
  H      -3.720950      2.783482      0.629117
  H      -5.534126     -0.605099     -0.009084
  H       3.669500     -3.472669     -0.937508
  H       4.119615      3.429761      1.536682
  H      -5.062242      2.449641     -1.424589
  C       0.872620     -1.928635      4.035380
  C       2.142536      0.908218      3.915329
  C      -0.694146      0.538007      4.949744
  C       0.416340      0.302597     -5.261524
  C       2.008807      2.583629     -3.964343
  C       2.945932     -0.361540     -3.708321
  H       3.010642      0.408459      3.489482
  H       2.014793      1.855136      3.390669
  H       2.359965      1.124250      4.961512
  H       1.648011     -2.317993      3.378702
  H       1.171934     -2.113899      5.067575
  H      -0.042268     -2.490385      3.845773
  H      -0.295535      0.561018      5.964530
  H      -0.991534      1.552251      4.683888
  H      -1.586136     -0.087280      4.958087
  H       3.315738     -0.611964     -4.702728
  H       3.770737      0.070067     -3.143989
  H       2.648762     -1.286967     -3.213830
  H      -0.388828      1.016407     -5.429975
  H       1.005422      0.244620     -6.177315
  H      -0.027730     -0.677243     -5.086822
  H       1.137816      3.238958     -3.950170
  H       2.662540      2.873364     -3.143502
  H       2.540114      2.750978     -4.901745
