# Supplementary material for: AIMNet2‐NSE: A Transferable Reactive Neural Network Potential for Open‐Shell Chemistry
Source: Angew Chem Int Ed Engl. 2025 Dec 16;65(5):e16763. doi: 10.1002/anie.202516763 (PMC12851018; doi:10.1002/anie.202516763)
Supplement: Supplementary file 2 — Supporting Information [file ANIE-65-e16763-s001.zip › benzopinacol/singlet_scan/input.relaxscanact.dat]

   1.60000000 -1972.97375393 
   1.73571429 -1972.97017127 
   1.87142857 -1972.96123536 
   2.00714286 -1972.95119067 
   2.14285714 -1972.94229512 
   2.27857143 -1972.93415687 
   2.41428571 -1972.92703013 
   2.55000000 -1972.92120151 
   2.68571429 -1972.91632204 
   2.82142857 -1972.91194969 
   2.95714286 -1972.90788570 
   3.09285714 -1972.90386245 
   3.22857143 -1972.90033045 
   3.36428571 -1972.89701229 
   3.50000000 -1972.89384036 
