# Supplementary material for: AIMNet2‐NSE: A Transferable Reactive Neural Network Potential for Open‐Shell Chemistry
Source: Angew Chem Int Ed Engl. 2025 Dec 16;65(5):e16763. doi: 10.1002/anie.202516763 (PMC12851018; doi:10.1002/anie.202516763)
Supplement: Supplementary file 2 — Supporting Information [file ANIE-65-e16763-s001.zip › benzopinacol/singlet_scan/input.relaxscanscf.dat]

   1.60000000 -1972.80661463 
   1.73571429 -1972.80376864 
   1.87142857 -1972.79566977 
   2.00714286 -1972.78598323 
   2.14285714 -1972.77647854 
   2.27857143 -1972.76794976 
   2.41428571 -1972.76063195 
   2.55000000 -1972.75480775 
   2.68571429 -1972.75028845 
   2.82142857 -1972.74654534 
   2.95714286 -1972.74329581 
   3.09285714 -1972.74009020 
   3.22857143 -1972.73761309 
   3.36428571 -1972.73540604 
   3.50000000 -1972.73342211 
