# Supplementary material for: AIMNet2‐NSE: A Transferable Reactive Neural Network Potential for Open‐Shell Chemistry
Source: Angew Chem Int Ed Engl. 2025 Dec 16;65(5):e16763. doi: 10.1002/anie.202516763 (PMC12851018; doi:10.1002/anie.202516763)
Supplement: Supplementary file 2 — Supporting Information [file ANIE-65-e16763-s001.zip › benzopinacol/singlet_scan/input_trj.xyz]

74
Coordinates from ORCA-job input E -1972.973749317273
  O      -0.012935      0.446340      1.649198
  O       0.345890      0.377313     -1.887056
  C      -0.153416     -0.158737      0.388920
  C       0.076364      1.020154     -0.668159
  C      -1.561298     -0.759760      0.247075
  C       0.899914     -1.257695      0.192308
  C       1.263598      1.892567     -0.237175
  C      -1.189903      1.881206     -0.804910
  C      -2.251333     -1.184308      1.373459
  C       0.649228     -2.394270     -0.570727
  C       1.098406      3.070246      0.485174
  C      -1.588173      2.337753     -2.052811
  C      -2.173643     -0.930255     -0.993611
  C       2.151528     -1.133227      0.783616
  C       2.558254      1.509087     -0.566935
  C      -1.967286      2.235650      0.297070
  C      -3.512636     -1.755439      1.276130
  C       1.619640     -3.369770     -0.739521
  C       2.190917      3.832523      0.869301
  C      -2.720299      3.125806     -2.205918
  C      -3.434307     -1.494274     -1.095589
  C       3.128742     -2.102434      0.613275
  C       3.655432      2.265941     -0.184324
  C      -3.098632      3.020445      0.148994
  C      -4.113989     -1.911188      0.039381
  C       2.867176     -3.228016     -0.150829
  C       3.477106      3.433269      0.539983
  C      -3.482963      3.473483     -1.104344
  Si      0.377557      0.182825      3.234923
  Si      1.130930      0.481799     -3.339193
  H      -1.815619     -1.065437      2.349451
  H      -0.313259     -2.528466     -1.035751
  H       0.109897      3.406923      0.749101
  H      -1.025432      2.066289     -2.928432
  H      -1.665499     -0.610734     -1.887272
  H       2.375979     -0.260474      1.372338
  H       2.719031      0.597614     -1.115189
  H      -1.694179      1.883029      1.277127
  H      -4.023449     -2.072585      2.174218
  H       1.396139     -4.244176     -1.333856
  H       2.032330      4.744494      1.427103
  H      -3.005053      3.460787     -3.193174
  H      -3.888144     -1.601394     -2.070487
  H       4.094182     -1.973761      1.081770
  H       4.648886      1.937430     -0.455309
  H      -3.685915      3.271890      1.020670
  H      -5.098843     -2.348033     -0.040626
  H       3.623761     -3.987902     -0.282813
  H       4.328127      4.028043      0.838899
  H      -4.367398      4.083283     -1.219388
  C       0.592300     -1.621754      3.669339
  C       1.929711      1.140060      3.636755
  C      -1.028811      0.929487      4.212537
  C      -0.107415     -0.181608     -4.568958
  C       1.646664      2.215258     -3.797827
  C       2.628510     -0.637152     -3.332060
  H       2.836056      0.649798      3.285651
  H       1.890533      2.129551      3.183194
  H       2.020018      1.264906      4.716688
  H       1.562733     -1.994900      3.349222
  H       0.522658     -1.740085      4.751881
  H      -0.166655     -2.255400      3.214373
  H      -0.831167      0.861140      5.282755
  H      -1.142589      1.984678      3.962025
  H      -1.979538      0.437035      4.014246
  H       2.806772     -1.021433     -4.337021
  H       3.533005     -0.120739     -3.014491
  H       2.470707     -1.487748     -2.669346
  H      -1.005574      0.433837     -4.609883
  H       0.320429     -0.221702     -5.570960
  H      -0.408171     -1.192669     -4.292720
  H       0.809408      2.908723     -3.849280
  H       2.368606      2.615625     -3.088708
  H       2.118693      2.189341     -4.781696
74
Coordinates from ORCA-job input E -1972.973741230233
  O      -0.013218      0.445031      1.650167
  O       0.346054      0.378634     -1.888048
  C      -0.151811     -0.159007      0.388921
  C       0.078112      1.020119     -0.667865
  C      -1.559355     -0.761759      0.246887
  C       0.901003     -1.259570      0.195603
  C       1.266037      1.893762     -0.240010
  C      -1.187313      1.883087     -0.804349
  C      -2.249552     -1.185069      1.373641
  C       0.651400     -2.395402     -0.568905
  C       1.101752      3.070495      0.484091
  C      -1.585256      2.339475     -2.052426
  C      -2.170731     -0.935779     -0.993830
  C       2.149464     -1.139060      0.794335
  C       2.559872      1.514202     -0.577402
  C      -1.963530      2.240134      0.297650
  C      -3.510199     -1.757728      1.276779
  C       1.620242     -3.373226     -0.733140
  C       2.194386      3.834747      0.863901
  C      -2.716188      3.129184     -2.205833
  C      -3.430717     -1.501388     -1.095369
  C       3.125189     -2.110573      0.628560
  C       3.657215      2.273010     -0.199118
  C      -3.093666      3.026612      0.149287
  C      -4.110682     -1.916624      0.040030
  C       2.865020     -3.234893     -0.137851
  C       3.479856      3.438780      0.527899
  C      -3.477876      3.479045     -1.104295
  Si      0.374513      0.179716      3.236279
  Si      1.128565      0.485555     -3.341382
  H      -1.814538     -1.063811      2.349653
  H      -0.309060     -2.527122     -1.038797
  H       0.113771      3.404786      0.752970
  H      -1.023260      2.066418     -2.928040
  H      -1.662412     -0.617835     -1.887882
  H       2.372625     -0.267780      1.385675
  H       2.720014      0.604427     -1.128586
  H      -1.690583      1.888218      1.277943
  H      -4.021156     -2.073631      2.175224
  H       1.397646     -4.246802     -1.329036
  H       2.036441      4.745721      1.423512
  H      -3.000742      3.463790     -3.193274
  H      -3.883797     -1.611126     -2.070330
  H       4.088260     -1.984832      1.102695
  H       4.650033      1.947342     -0.475814
  H      -3.680098      3.279924      1.020998
  H      -5.095004     -2.354724     -0.039672
  H       3.620376     -3.996621     -0.266209
  H       4.330987      4.035099      0.823401
  H      -4.361353      4.090197     -1.219520
  C       0.587961     -1.625378      3.669161
  C       1.926286      1.135989      3.641888
  C      -1.033275      0.925766      4.212313
  C      -0.110387     -0.179714     -4.569539
  C       1.639901      2.220375     -3.799853
  C       2.628531     -0.630182     -3.337350
  H       2.833061      0.645978      3.291527
  H       1.888096      2.126130      3.189713
  H       2.014893      1.259258      4.722144
  H       1.558720     -1.998506      3.350006
  H       0.516798     -1.744804      4.751483
  H      -0.170572     -2.258303      3.212499
  H      -0.837506      0.856101      5.282786
  H      -1.146206      1.981297      3.962838
  H      -1.983851      0.433916      4.011813
  H       2.805888     -1.013546     -4.342821
  H       3.532454     -0.111995     -3.021053
  H       2.473682     -1.481446     -2.674840
  H      -1.009847      0.433945     -4.608742
  H       0.315971     -0.218405     -5.572225
  H      -0.408667     -1.191533     -4.293388
  H       0.801113      2.912140     -3.849338
  H       2.362288      2.621781     -3.091772
  H       2.110232      2.196091     -4.784573
74
Coordinates from ORCA-job input E -1972.973755434828
  O      -0.013713      0.444995      1.650229
  O       0.345266      0.378800     -1.888037
  C      -0.152591     -0.159048      0.388829
  C       0.076895      1.020312     -0.667791
  C      -1.559908     -0.763000      0.247451
  C       0.901350     -1.258532      0.194364
  C       1.264995      1.893531     -0.239060
  C      -1.188473      1.883615     -0.804834
  C      -2.248610     -1.188454      1.374315
  C       0.650841     -2.396811     -0.566207
  C       1.100488      3.073072      0.480416
  C      -1.585663      2.340335     -2.053037
  C      -2.172585     -0.935647     -0.992831
  C       2.152848     -1.132898      0.785611
  C       2.559379      1.509219     -0.568782
  C      -1.965587      2.240198      0.296696
  C      -3.508848     -1.762101      1.277995
  C       1.621228     -3.372714     -0.732701
  C       2.193317      3.836184      0.861949
  C      -2.716468      3.130120     -2.206986
  C      -3.432194     -1.502198     -1.093821
  C       3.130134     -2.102432      0.617455
  C       3.656927      2.266799     -0.188635
  C      -3.095626      3.026715      0.147792
  C      -4.110540     -1.919753      0.041683
  C       2.868689     -3.229695     -0.144173
  C       3.479252      3.435938      0.532861
  C      -3.478924      3.479641     -1.105880
  Si      0.374074      0.180196      3.236442
  Si      1.128714      0.485002     -3.340947
  H      -1.812706     -1.068251      2.350019
  H      -0.311552     -2.532042     -1.031088
  H       0.112207      3.410593      0.744056
  H      -1.023196      2.067468     -2.928366
  H      -1.665638     -0.615791     -1.886972
  H       2.377320     -0.258832      1.372344
  H       2.719769      0.596349     -1.114737
  H      -1.693476      1.887829      1.277047
  H      -4.018548     -2.079741      2.176544
  H       1.397783     -4.248407     -1.325163
  H       2.035172      4.749578      1.417547
  H      -3.000348      3.465001     -3.194528
  H      -3.886264     -1.610835     -2.068446
  H       4.095509     -1.972728      1.085802
  H       4.650165      1.937394     -0.459336
  H      -3.682716      3.279659      1.019168
  H      -5.094566     -2.358595     -0.037591
  H       3.625299     -3.989858     -0.274409
  H       4.330553      4.031278      0.829843
  H      -4.362330      4.090817     -1.221521
  C       0.585770     -1.624771      3.670754
  C       1.926816      1.135274      3.641238
  C      -1.032730      0.928389      4.212272
  C      -0.111741     -0.175339     -4.570245
  C       1.645403      2.218732     -3.797616
  C       2.625309     -0.635282     -3.337686
  H       2.833119      0.644077      3.291333
  H       1.889618      2.125086      3.188246
  H       2.015512      1.259355      4.721394
  H       1.556252     -1.999017      3.352127
  H       0.514270     -1.743296      4.753156
  H      -0.173224     -2.257372      3.214427
  H      -0.836779      0.859264      5.282746
  H      -1.144605      1.983869      3.962102
  H      -1.983876      0.437420      4.012352
  H       2.801472     -1.018488     -4.343429
  H       3.530820     -0.120085     -3.021079
  H       2.467869     -1.486548     -2.675772
  H      -1.009367      0.441019     -4.609156
  H       0.314893     -0.214244     -5.572803
  H      -0.413108     -1.186562     -4.295269
  H       0.808747      2.913083     -3.846694
  H       2.368798      2.617283     -3.088962
  H       2.115958      2.193977     -4.782219
74
Coordinates from ORCA-job input E -1972.973731331365
  O      -0.013509      0.446123      1.649324
  O       0.345596      0.376933     -1.886788
  C      -0.156111     -0.158746      0.388778
  C       0.074464      1.020180     -0.668090
  C      -1.565240     -0.758184      0.247439
  C       0.896103     -1.259349      0.191916
  C       1.261778      1.893015     -0.236628
  C      -1.192026      1.881436     -0.806135
  C      -2.254619     -1.184889      1.373418
  C       0.644338     -2.395448     -0.571471
  C       1.096491      3.071005      0.485195
  C      -1.588026      2.340144     -2.053983
  C      -2.179919     -0.923393     -0.992828
  C       2.148125     -1.135918      0.782521
  C       2.556611      1.508493     -0.564390
  C      -1.972390      2.232827      0.294715
  C      -3.516807     -1.754053      1.276048
  C       1.613963     -3.371599     -0.741006
  C       2.189008      3.832769      0.870345
  C      -2.720143      3.128039     -2.207987
  C      -3.441507     -1.485350     -1.094837
  C       3.124477     -2.105908      0.611707
  C       3.653794      2.264905     -0.180930
  C      -3.103827      3.017325      0.145740
  C      -4.120081     -1.905208      0.039676
  C       2.861781     -3.231062     -0.152630
  C       3.475343      3.432671      0.542623
  C      -3.485463      3.473054     -1.107424
  Si      0.383309      0.184045      3.233733
  Si      1.134141      0.479616     -3.337169
  H      -1.817736     -1.069474      2.349172
  H      -0.318271     -2.528638     -1.036484
  H       0.107926      3.408271      0.748072
  H      -1.023442      2.070731     -2.928939
  H      -1.672877     -0.601252     -1.886190
  H       2.373661     -0.263260      1.371009
  H       2.717576      0.596474     -1.111743
  H      -1.701575      1.878018      1.274631
  H      -4.026845     -2.073163      2.173882
  H       1.389610     -4.245563     -1.335676
  H       2.030291      4.745030      1.427629
  H      -3.002849      3.464894     -3.195194
  H      -3.896937     -1.588487     -2.069426
  H       4.090206     -1.978073      1.079838
  H       4.647367      1.935568     -0.450472
  H      -3.693296      3.266449      1.016610
  H      -5.105653     -2.340429     -0.040347
  H       3.617741     -3.991479     -0.285141
  H       4.326380      4.027012      0.842355
  H      -4.369949      4.082645     -1.223158
  C       0.618046     -1.618720      3.665442
  C       1.926547      1.156685      3.633105
  C      -1.028073      0.915139      4.215909
  C      -0.103000     -0.180575     -4.569901
  C       1.655840      2.211605     -3.794813
  C       2.628611     -0.643452     -3.326475
  H       2.837099      0.675906      3.279795
  H       1.876397      2.146149      3.180454
  H       2.017755      1.281564      4.712958
  H       1.591453     -1.981216      3.342103
  H       0.552866     -1.738987      4.748049
  H      -0.135427     -2.259874      3.212003
  H      -0.826989      0.847376      5.285523
  H      -1.153118      1.969470      3.967144
  H      -1.974307      0.413411      4.019397
  H       2.808111     -1.028275     -4.331007
  H       3.533784     -0.129523     -3.006817
  H       2.466891     -1.493606     -2.664091
  H      -0.999324      0.437367     -4.613269
  H       0.327310     -0.222075     -5.570791
  H      -0.407277     -1.190745     -4.294267
  H       0.820748      2.907506     -3.848136
  H       2.377409      2.609946     -3.084187
  H       2.129962      2.184280     -4.777637
74
Coordinates from ORCA-job input E -1972.973749731589
  O      -0.012734      0.445737      1.649657
  O       0.346009      0.377805     -1.887346
  C      -0.153073     -0.158959      0.388770
  C       0.076398      1.020329     -0.667934
  C      -1.561072     -0.760577      0.246656
  C       0.900192     -1.258735      0.192949
  C       1.263706      1.893951     -0.238103
  C      -1.190238      1.881532     -0.804264
  C      -2.249676     -1.189255      1.372332
  C       0.649912     -2.394809     -0.570939
  C       1.098529      3.070875      0.485455
  C      -1.587578      2.340617     -2.051538
  C      -2.174749     -0.927297     -0.993888
  C       2.151251     -1.135039      0.785544
  C       2.558190      1.512193     -0.570451
  C      -1.968915      2.233207      0.297671
  C      -3.510656     -1.761003      1.274489
  C       1.620166     -3.370527     -0.739362
  C       2.190877      3.833996      0.868381
  C      -2.719765      3.128704     -2.204023
  C      -3.435120     -1.491885     -1.096376
  C       3.128289     -2.104513      0.615723
  C       3.655217      2.269945     -0.189187
  C      -3.100375      3.017955      0.150223
  C      -4.113260     -1.913131      0.037897
  C       2.867149     -3.229550     -0.149322
  C       3.476925      3.436420      0.536494
  C      -3.483619      3.473738     -1.102439
  Si      0.376703      0.182398      3.235682
  Si      1.131271      0.482179     -3.339380
  H      -1.813036     -1.073492      2.348233
  H      -0.312047     -2.528292     -1.037260
  H       0.110130      3.406205      0.751506
  H      -1.024025      2.071308     -2.927238
  H      -1.667887     -0.604394     -1.887080
  H       2.375467     -0.262666      1.374982
  H       2.719056      0.601492     -1.120024
  H      -1.696748      1.878472      1.277251
  H      -4.020223     -2.081491      2.172099
  H       1.396987     -4.244452     -1.334528
  H       2.032246      4.745324      1.427214
  H      -3.003639      3.465754     -3.190828
  H      -3.889920     -1.596062     -2.071147
  H       4.093275     -1.976451      1.085320
  H       4.648534      1.942766     -0.462280
  H      -3.688593      3.267235      1.021893
  H      -5.097869     -2.350454     -0.042508
  H       3.623621     -3.989603     -0.280993
  H       4.327830      4.031836      0.834462
  H      -4.368126      4.083524     -1.216977
  C       0.583589     -1.622392      3.673055
  C       1.933264      1.133257      3.635745
  C      -1.025901      0.936884      4.212732
  C      -0.105281     -0.185145     -4.568868
  C       1.644192      2.215935     -3.800255
  C       2.630832     -0.634074     -3.330129
  H       2.837303      0.638455      3.285009
  H       1.898384      2.122360      3.180945
  H       2.024407      1.259073      4.715496
  H       1.552491     -2.000136      3.353745
  H       0.513323     -1.738637      4.755786
  H      -0.177938     -2.253615      3.219042
  H      -0.828238      0.868942      5.282975
  H      -1.134715      1.992297      3.960952
  H      -1.979041      0.448761      4.015391
  H       2.810206     -1.019281     -4.334537
  H       3.534252     -0.115641     -3.012769
  H       2.474233     -1.484142     -2.666431
  H      -1.004411      0.428770     -4.611367
  H       0.323311     -0.226099     -5.570519
  H      -0.404567     -1.196273     -4.291295
  H       0.805841      2.908006     -3.852563
  H       2.365521      2.618390     -3.091715
  H       2.116256      2.189548     -4.784095
74
Coordinates from ORCA-job input E -1972.973717269243
  O      -0.018074      0.444676      1.650402
  O       0.341330      0.380204     -1.890101
  C      -0.151233     -0.159272      0.388304
  C       0.078588      1.020427     -0.667865
  C      -1.556223     -0.768004      0.244674
  C       0.904768     -1.257456      0.197942
  C       1.269547      1.891118     -0.241971
  C      -1.183726      1.888684     -0.801531
  C      -2.247573     -1.188920      1.371590
  C       0.657177     -2.396892     -0.561787
  C       1.108572      3.071195      0.477354
  C      -1.582400      2.346162     -2.048959
  C      -2.162884     -0.951908     -0.996927
  C       2.154122     -1.130523      0.793379
  C       2.562467      1.504708     -0.574827
  C      -1.954895      2.251219      0.302203
  C      -3.505458     -1.767504      1.274168
  C       1.628490     -3.372628     -0.723720
  C       2.203473      3.832796      0.855924
  C      -2.709893      3.141157     -2.200287
  C      -3.420013     -1.523731     -1.099095
  C       3.132451     -2.099767      0.629577
  C       3.662118      2.260640     -0.197461
  C      -3.081472      3.043180      0.155961
  C      -4.101628     -1.935608      0.036542
  C       2.874004     -3.228172     -0.131404
  C       3.488000      3.430341      0.524007
  C      -3.466957      3.495923     -1.097123
  Si      0.365176      0.180540      3.237800
  Si      1.119785      0.486619     -3.345686
  H      -1.815888     -1.060550      2.348291
  H      -0.303797     -2.533205     -1.029427
  H       0.121354      3.410302      0.743171
  H      -1.023927      2.069546     -2.925795
  H      -1.653048     -0.637391     -1.891270
  H       2.376096     -0.255827      1.380081
  H       2.720125      0.591489     -1.120889
  H      -1.680826      1.899574      1.282250
  H      -4.017613     -2.080875      2.172817
  H       1.407326     -4.249275     -1.315622
  H       2.048068      4.746656      1.411530
  H      -2.995328      3.476169     -3.187335
  H      -3.869543     -1.641057     -2.074815
  H       4.096184     -1.969067      1.101019
  H       4.654188      1.929563     -0.470404
  H      -3.664138      3.300589      1.028996
  H      -5.083746     -2.378526     -0.043697
  H       3.631374     -3.988170     -0.258124
  H       4.340943      4.024436      0.818755
  H      -4.347674      4.111359     -1.210657
  C       0.589170     -1.623294      3.670666
  C       1.908602      1.147167      3.650822
  C      -1.051843      0.915959      4.208453
  C      -0.128128     -0.165969     -4.571546
  C       1.641351      2.219344     -3.800717
  C       2.612016     -0.639488     -3.350980
  H       2.820259      0.663702      3.304067
  H       1.865565      2.137385      3.199323
  H       1.991631      1.270142      4.731561
  H       1.564011     -1.989376      3.355872
  H       0.513849     -1.743787      4.752588
  H      -0.162713     -2.261372      3.210210
  H      -0.860254      0.846452      5.279693
  H      -1.170831      1.970966      3.959580
  H      -1.998183      0.417842      4.003258
  H       2.782250     -1.021531     -4.358188
  H       3.520930     -0.128430     -3.037460
  H       2.454160     -1.491333     -2.689962
  H      -1.023390      0.454134     -4.605537
  H       0.294420     -0.204307     -5.575855
  H      -0.432511     -1.176577     -4.297644
  H       0.807228      2.917094     -3.844743
  H       2.369296      2.613506     -3.094271
  H       2.107647      2.194925     -4.787349
74
Coordinates from ORCA-job input E -1972.973757662051
  O      -0.012166      0.444678      1.650065
  O       0.346705      0.378711     -1.887464
  C      -0.153541     -0.158873      0.388710
  C       0.076192      1.020512     -0.667829
  C      -1.561890     -0.760579      0.248723
  C       0.898731     -1.259643      0.192790
  C       1.262908      1.894944     -0.237825
  C      -1.189961      1.882275     -0.806609
  C      -2.249219     -1.186894      1.376085
  C       0.646388     -2.396678     -0.568997
  C       1.096409      3.073775      0.482321
  C      -1.585265      2.339383     -2.055257
  C      -2.176990     -0.930096     -0.990769
  C       2.150433     -1.136515      0.784118
  C       2.557966      1.512443     -0.566980
  C      -1.969647      2.237020      0.293667
  C      -3.510336     -1.758795      1.280972
  C       1.615314     -3.373832     -0.736698
  C       2.188029      3.838038      0.865031
  C      -2.716612      3.128071     -2.210805
  C      -3.437481     -1.494928     -1.090538
  C       3.126222     -2.107352      0.614843
  C       3.654296      2.271230     -0.185746
  C      -3.100242      3.022454      0.143162
  C      -4.114348     -1.913651      0.045419
  C       2.863035     -3.233332     -0.148106
  C       3.474674      3.439663      0.536434
  C      -3.481574      3.475962     -1.110904
  Si      0.378876      0.179782      3.235423
  Si      1.132551      0.484134     -3.339119
  H      -1.811497     -1.068862      2.351276
  H      -0.316255     -2.529899     -1.033970
  H       0.107512      3.409790      0.745643
  H      -1.020775      2.067829     -2.929725
  H      -1.671208     -0.609326     -1.885243
  H       2.376195     -0.263501      1.371970
  H       2.719869      0.600176     -1.113539
  H      -1.699005      1.884290      1.274289
  H      -4.018886     -2.077256      2.179879
  H       1.390518     -4.248505     -1.330155
  H       2.028364      4.750855      1.421138
  H      -2.998923      3.463381     -3.198650
  H      -3.893381     -1.601284     -2.064562
  H       4.091802     -1.979664      1.083319
  H       4.648114      1.943305     -0.456113
  H      -3.689295      3.274089      1.013593
  H      -5.099052     -2.351144     -0.032900
  H       3.618492     -3.994482     -0.279259
  H       4.325027      4.035916      0.834301
  H      -4.365405      4.086286     -1.227792
  C       0.594672     -1.624920      3.668831
  C       1.930795      1.137320      3.637634
  C      -1.027422      0.925094      4.214157
  C      -0.105440     -0.178001     -4.569934
  C       1.649175      2.217672     -3.796681
  C       2.629738     -0.635343     -3.332192
  H       2.837227      0.647816      3.285673
  H       1.891027      2.127310      3.185249
  H       2.021399      1.260982      4.717683
  H       1.565264     -1.997241      3.348241
  H       0.525516     -1.743795      4.751344
  H      -0.163970     -2.258913      3.213867
  H      -0.829480      0.855590      5.284242
  H      -1.141396      1.980555      3.964858
  H      -1.978144      0.432735      4.015575
  H       2.807871     -1.019348     -4.337283
  H       3.534413     -0.119374     -3.014434
  H       2.471587     -1.486102     -2.669801
  H      -1.003263      0.437936     -4.611065
  H       0.323026     -0.217717     -5.571683
  H      -0.406856     -1.189083     -4.294494
  H       0.812311      2.911635     -3.847743
  H       2.371319      2.617254     -3.087330
  H       2.121256      2.192139     -4.780533
74
Coordinates from ORCA-job input E -1972.973738437620
  O      -0.016908      0.446576      1.649265
  O       0.341905      0.377825     -1.888325
  C      -0.153507     -0.159184      0.388468
  C       0.076167      1.020257     -0.668020
  C      -1.560011     -0.763401      0.243130
  C       0.902229     -1.257001      0.194979
  C       1.266236      1.890792     -0.239660
  C      -1.188870      1.884286     -0.800640
  C      -2.251104     -1.192389      1.367156
  C       0.655489     -2.393862     -0.568884
  C       1.105167      3.067213      0.485627
  C      -1.588002      2.346052     -2.046346
  C      -2.169578     -0.932472     -0.999088
  C       2.152111     -1.130432      0.789445
  C       2.559199      1.506151     -0.574587
  C      -1.964162      2.236082      0.303601
  C      -3.510754     -1.766500      1.266056
  C       1.627963     -3.367720     -0.735254
  C       2.200052      3.827160      0.867623
  C      -2.718813      3.136835     -2.195064
  C      -3.428608     -1.499438     -1.104843
  C       3.131368     -2.098023      0.621645
  C       3.658739      2.260728     -0.194264
  C      -3.094224      3.023528      0.159921
  C      -4.109391     -1.920818      0.027797
  C       2.873694     -3.223976     -0.143235
  C       3.484550      3.426791      0.533082
  C      -3.479358      3.481948     -1.091202
  Si      0.371473      0.186027      3.235975
  Si      1.125374      0.480402     -3.341432
  H      -1.817630     -1.074927      2.344231
  H      -0.305419     -2.529433     -1.036762
  H       0.118060      3.404559      0.753884
  H      -1.027062      2.076809     -2.923715
  H      -1.660504     -0.609599     -1.891093
  H       2.373636     -0.257302      1.378777
  H       2.716878      0.595662     -1.125485
  H      -1.690463      1.879307      1.282081
  H      -4.022423     -2.087094      2.162432
  H       1.407505     -4.242365     -1.330375
  H       2.044628      4.738184      1.427849
  H      -3.004222      3.475946     -3.180720
  H      -3.880266     -1.605382     -2.080883
  H       4.095354     -1.967789      1.092696
  H       4.650784      1.931396     -0.469385
  H      -3.679871      3.272836      1.033310
  H      -5.092962     -2.359995     -0.055153
  H       3.631896     -3.982578     -0.273311
  H       4.337430      4.019736      0.830330
  H      -4.362783      4.093840     -1.202808
  C       0.589093     -1.617261      3.674388
  C       1.921435      1.146708      3.638234
  C      -1.037445      0.931963      4.210484
  C      -0.115375     -0.181634     -4.569548
  C       1.643901      2.212582     -3.802024
  C       2.620970     -0.641180     -3.335008
  H       2.829105      0.657346      3.289258
  H       1.881206      2.135387      3.182919
  H       2.009965      1.273558      4.718083
  H       1.560942     -1.988902      3.356856
  H       0.517793     -1.733478      4.757054
  H      -0.167577     -2.253594      3.219412
  H      -0.841179      0.865458      5.281077
  H      -1.152385      1.986626      3.958287
  H      -1.987187      0.437874      4.011614
  H       2.797609     -1.026284     -4.339939
  H       3.526659     -0.126195     -3.018488
  H       2.462242     -1.491178     -2.671715
  H      -1.012302      0.435606     -4.610367
  H       0.311633     -0.223517     -5.571839
  H      -0.417966     -1.191826     -4.292167
  H       0.808016      2.907747     -3.852688
  H       2.367752      2.612001     -3.094335
  H       2.114402      2.185046     -4.786581
74
Coordinates from ORCA-job input E -1972.973754651535
  O      -0.013676      0.445241      1.649840
  O       0.345232      0.378537     -1.887874
  C      -0.153244     -0.158935      0.388590
  C       0.076561      1.020477     -0.667904
  C      -1.560948     -0.761523      0.246844
  C       0.900033     -1.258874      0.193578
  C       1.264425      1.893585     -0.238488
  C      -1.189075      1.883219     -0.804540
  C      -2.249454     -1.188611      1.373191
  C       0.649308     -2.395854     -0.568811
  C       1.099664      3.071754      0.483125
  C      -1.585438      2.342208     -2.052162
  C      -2.174154     -0.931260     -0.993530
  C       2.151129     -1.134840      0.786003
  C       2.558815      1.510265     -0.569325
  C      -1.967226      2.237059      0.297081
  C      -3.510034     -1.761377      1.276208
  C       1.619193     -3.372154     -0.735958
  C       2.192338      3.834657      0.865551
  C      -2.716412      3.131889     -2.205378
  C      -3.434106     -1.496957     -1.095167
  C       3.127858     -2.104832      0.617312
  C       3.656184      2.267707     -0.188410
  C      -3.097446      3.023469      0.148903
  C      -4.112245     -1.916369      0.039781
  C       2.866268     -3.230806     -0.146203
  C       3.478301      3.435522      0.535207
  C      -3.479883      3.478870     -1.104141
  Si      0.375982      0.181693      3.235741
  Si      1.129763      0.483023     -3.340293
  H      -1.813129     -1.070537      2.348997
  H      -0.312786     -2.529656     -1.034775
  H       0.111322      3.408264      0.747917
  H      -1.022107      2.071463     -2.927606
  H      -1.667278     -0.610010     -1.887259
  H       2.375655     -0.261806      1.374301
  H       2.719369      0.598454     -1.117080
  H      -1.695675      1.882821      1.276965
  H      -4.019588     -2.080417      2.174342
  H       1.395658     -4.246816     -1.329907
  H       2.034033      4.746997      1.422825
  H      -2.999608      3.468702     -3.192458
  H      -3.888571     -1.603460     -2.069843
  H       4.092925     -1.976484      1.086663
  H       4.649442      1.939225     -0.460154
  H      -3.685333      3.274370      1.020332
  H      -5.096527     -2.354544     -0.039988
  H       3.622472     -3.991290     -0.276919
  H       4.329472      4.030722      0.832844
  H      -4.363419      4.089961     -1.219224
  C       0.592782     -1.622528      3.670671
  C       1.926795      1.140696      3.638751
  C      -1.031856      0.926555      4.212594
  C      -0.109176     -0.180255     -4.569545
  C       1.645739      2.216276     -3.799695
  C       2.627147     -0.636185     -3.333711
  H       2.833918      0.651629      3.287957
  H       1.886704      2.130358      3.185654
  H       2.016303      1.265151      4.718800
  H       1.564064     -1.994251      3.351489
  H       0.522473     -1.740660      4.753192
  H      -0.164779     -2.257520      3.215298
  H      -0.834948      0.857843      5.282924
  H      -1.146357      1.981776      3.962532
  H      -1.982005      0.433367      4.013339
  H       2.804611     -1.020827     -4.338677
  H       3.531961     -0.119836     -3.016951
  H       2.469639     -1.486536     -2.670630
  H      -1.007070      0.435587     -4.610481
  H       0.318488     -0.220801     -5.571606
  H      -0.410307     -1.191115     -4.292993
  H       0.808745      2.910104     -3.850497
  H       2.368520      2.616513     -3.091373
  H       2.116865      2.190016     -4.783987
74
Coordinates from ORCA-job input E -1972.973754201138
  O      -0.013775      0.445318      1.649810
  O       0.344732      0.378774     -1.887908
  C      -0.153451     -0.158854      0.388574
  C       0.075785      1.020625     -0.667967
  C      -1.560930     -0.762146      0.247237
  C       0.900238     -1.258380      0.193462
  C       1.263345      1.894272     -0.238838
  C      -1.190138      1.882971     -0.804818
  C      -2.248662     -1.189926      1.373798
  C       0.650013     -2.395299     -0.569184
  C       1.098215      3.072258      0.482990
  C      -1.587018      2.340788     -2.052707
  C      -2.174573     -0.932040     -0.992901
  C       2.151198     -1.134028      0.786114
  C       2.557788      1.511854     -0.570501
  C      -1.968054      2.237549      0.296736
  C      -3.508943     -1.763423      1.277265
  C       1.620274     -3.371216     -0.736398
  C       2.190613      3.835786      0.864951
  C      -2.718246      3.130036     -2.206260
  C      -3.434231     -1.498479     -1.094085
  C       3.128293     -2.103642      0.617363
  C       3.654882      2.269944     -0.190075
  C      -3.098505      3.023570      0.148230
  C      -4.111618     -1.918515      0.041078
  C       2.867213     -3.229545     -0.146431
  C       3.476649      3.437517      0.533848
  C      -3.481450      3.477795     -1.105085
  Si      0.376118      0.181845      3.235650
  Si      1.130735      0.482701     -3.339559
  H      -1.811939     -1.071862      2.349427
  H      -0.311969     -2.529345     -1.035305
  H       0.109795      3.408114      0.748326
  H      -1.023950      2.069351     -2.928103
  H      -1.668284     -0.610356     -1.886796
  H       2.375312     -0.261054      1.374675
  H       2.718611      0.600272     -1.118546
  H      -1.696105      1.884272      1.276839
  H      -4.017889     -2.082978      2.175560
  H       1.397132     -4.245841     -1.330548
  H       2.032031      4.747948      1.422439
  H      -3.001854      3.465892     -3.193548
  H      -3.889058     -1.605081     -2.068583
  H       4.093241     -1.975062      1.086895
  H       4.648198      1.942160     -0.462447
  H      -3.686180      3.275081      1.019626
  H      -5.095668     -2.357275     -0.038341
  H       3.623702     -3.989739     -0.277184
  H       4.327602      4.033219      0.831102
  H      -4.365178      4.088561     -1.220421
  C       0.591974     -1.622416      3.670881
  C       1.927643      1.139956      3.638028
  C      -1.031025      0.927707      4.212738
  C      -0.110271     -0.172703     -4.570929
  C       1.654632      2.214580     -3.795177
  C       2.623261     -0.642993     -3.334192
  H       2.834325      0.650390      3.286779
  H       1.887915      2.129669      3.185020
  H       2.017710      1.264282      4.718046
  H       1.562979     -1.994752      3.351566
  H       0.521839     -1.740275      4.753444
  H      -0.166039     -2.257086      3.215811
  H      -0.833915      0.859006      5.283032
  H      -1.144931      1.982969      3.962570
  H      -1.981523      0.435082      4.013758
  H       2.799723     -1.026424     -4.339797
  H       3.530093     -0.131195     -3.015832
  H       2.461623     -1.493965     -2.672896
  H      -1.005466      0.447113     -4.611123
  H       0.317835     -0.213016     -5.572810
  H      -0.415939     -1.182819     -4.296648
  H       0.820728      2.912136     -3.845516
  H       2.378443      2.610342     -3.085371
  H       2.126636      2.188125     -4.779042
74
Coordinates from ORCA-job input E -1972.973754364371
  O      -0.013849      0.445239      1.649818
  O       0.344943      0.378667     -1.887882
  C      -0.153432     -0.158931      0.388572
  C       0.076284      1.020532     -0.667884
  C      -1.561052     -0.761775      0.246864
  C       0.900007     -1.258712      0.193584
  C       1.264198      1.893588     -0.238533
  C      -1.189310      1.883349     -0.804566
  C      -2.249261     -1.189352      1.373211
  C       0.649471     -2.395724     -0.568820
  C       1.099542      3.071646      0.483287
  C      -1.585543      2.342325     -2.052235
  C      -2.174398     -0.931379     -0.993457
  C       2.151052     -1.134499      0.786082
  C       2.558528      1.510336     -0.569680
  C      -1.967501      2.237308      0.296988
  C      -3.509713     -1.762408      1.276282
  C       1.619496     -3.371897     -0.735902
  C       2.192276      3.834497      0.865640
  C      -2.716442      3.132090     -2.205567
  C      -3.434224     -1.497374     -1.095037
  C       3.127921     -2.104361      0.617443
  C       3.655955      2.267738     -0.188846
  C      -3.097639      3.023818      0.148695
  C      -4.112081     -1.917234      0.039911
  C       2.866518     -3.230375     -0.146077
  C       3.478184      3.435432      0.534995
  C      -3.479955      3.479190     -1.104396
  Si      0.375951      0.181830      3.235689
  Si      1.129786      0.482953     -3.340135
  H      -1.812796     -1.071463      2.348972
  H      -0.312581     -2.529650     -1.034832
  H       0.111241      3.408086      0.748316
  H      -1.022168      2.071496     -2.927628
  H      -1.667736     -0.609810     -1.887191
  H       2.375419     -0.261436      1.374414
  H       2.718993      0.598621     -1.117629
  H      -1.696039      1.883124      1.276909
  H      -4.019036     -2.081818      2.174414
  H       1.396111     -4.246594     -1.329856
  H       2.034062      4.746745      1.423092
  H      -2.999541      3.468883     -3.192681
  H      -3.888810     -1.603759     -2.069670
  H       4.092945     -1.975886      1.086847
  H       4.649169      1.939322     -0.460832
  H      -3.685559      3.274816      1.020074
  H      -5.096264     -2.355641     -0.039814
  H       3.622830     -3.990760     -0.276743
  H       4.329400      4.030600      0.832566
  H      -4.363430      4.090354     -1.219566
  C       0.592902     -1.622339      3.670771
  C       1.926801      1.140883      3.638427
  C      -1.031830      0.926685      4.212624
  C      -0.109510     -0.178992     -4.569738
  C       1.647180      2.215929     -3.798999
  C       2.626337     -0.637365     -3.333640
  H       2.833853      0.651911      3.287309
  H       1.886536      2.130608      3.185486
  H       2.016591      1.265182      4.718471
  H       1.564211     -1.994005      3.351597
  H       0.522647     -1.740353      4.753309
  H      -0.164606     -2.257466      3.215501
  H      -0.834862      0.857982      5.282944
  H      -1.146363      1.981903      3.962560
  H      -1.981979      0.433478      4.013418
  H       2.803696     -1.021802     -4.338703
  H       3.531475     -0.121787     -3.016550
  H       2.468085     -1.487821     -2.670873
  H      -1.006901      0.437590     -4.610594
  H       0.318249     -0.219577     -5.571757
  H      -0.411489     -1.189691     -4.293522
  H       0.810740      2.910424     -3.849804
  H       2.370134      2.615439     -3.090436
  H       2.118482      2.189538     -4.783203
74
Coordinates from ORCA-job input E -1972.973753933927
  O      -0.013724      0.445264      1.649881
  O       0.345068      0.378681     -1.887895
  C      -0.153163     -0.158877      0.388604
  C       0.076560      1.020569     -0.667868
  C      -1.560799     -0.761615      0.246789
  C       0.900195     -1.258741      0.193622
  C       1.264454      1.893702     -0.238603
  C      -1.189094      1.883311     -0.804382
  C      -2.249010     -1.189358      1.373072
  C       0.649554     -2.395701     -0.568826
  C       1.099735      3.071816      0.483112
  C      -1.585442      2.342420     -2.051968
  C      -2.174167     -0.930933     -0.993554
  C       2.151247     -1.134669      0.786136
  C       2.558798      1.510526     -0.569776
  C      -1.967267      2.237007      0.297262
  C      -3.509485     -1.762345      1.276048
  C       1.619480     -3.371968     -0.735929
  C       2.192422      3.834815      0.865305
  C      -2.716424      3.132100     -2.205118
  C      -3.434017     -1.496861     -1.095225
  C       3.128018     -2.104626      0.617473
  C       3.656179      2.268070     -0.189093
  C      -3.097487      3.023436      0.149150
  C      -4.111871     -1.916919      0.039651
  C       2.866509     -3.230590     -0.146084
  C       3.478345      3.435835      0.534618
  C      -3.479909      3.478966     -1.103851
  Si      0.375705      0.181875      3.235838
  Si      1.129722      0.482774     -3.340260
  H      -1.812520     -1.071673      2.348852
  H      -0.312505     -2.529500     -1.034865
  H       0.111415      3.408194      0.748156
  H      -1.022095      2.071769     -2.927429
  H      -1.667499     -0.609218     -1.887234
  H       2.375699     -0.261647      1.374483
  H       2.719315      0.598760     -1.117610
  H      -1.695729      1.882680      1.277116
  H      -4.018813     -2.081902      2.174126
  H       1.396016     -4.246621     -1.329918
  H       2.034160      4.747113      1.422663
  H      -2.999617      3.469005     -3.192168
  H      -3.888621     -1.603041     -2.069873
  H       4.093055     -1.976262      1.086883
  H       4.649406      1.939713     -0.461100
  H      -3.685390      3.274239      1.020597
  H      -5.096072     -2.355273     -0.040145
  H       3.622747     -3.991046     -0.276769
  H       4.329525      4.031118      0.832062
  H      -4.363451      4.090058     -1.218882
  C       0.592879     -1.622262      3.670957
  C       1.926276      1.141178      3.639054
  C      -1.032503      0.926398      4.212403
  C      -0.109861     -0.179108     -4.569604
  C       1.647236      2.215653     -3.799373
  C       2.626168     -0.637686     -3.333954
  H       2.833490      0.652456      3.288008
  H       1.885900      2.130983      3.186307
  H       2.015841      1.265277      4.719140
  H       1.564398     -1.993700      3.352159
  H       0.522232     -1.740300      4.753467
  H      -0.164297     -2.257569      3.215391
  H      -0.835865      0.857629      5.282779
  H      -1.147149      1.981617      3.962397
  H      -1.982494      0.433030      4.012838
  H       2.803271     -1.022250     -4.339015
  H       3.531423     -0.122152     -3.017128
  H       2.467991     -1.488054     -2.671059
  H      -1.007174      0.437597     -4.610339
  H       0.317718     -0.219817     -5.571696
  H      -0.411929     -1.189745     -4.293263
  H       0.810871      2.910241     -3.850119
  H       2.370352      2.615157     -3.090973
  H       2.118375      2.189102     -4.783652
74
Coordinates from ORCA-job input E -1972.967710401068
  O      -0.023304      0.397216      1.694646
  O       0.354653      0.426724     -1.932699
  C      -0.162941     -0.208296      0.434046
  C       0.086344      1.069996     -0.713356
  C      -1.570675     -0.810988      0.293019
  C       0.890243     -1.308525      0.240185
  C       1.274400      1.943431     -0.285158
  C      -1.179199      1.932768     -0.850710
  C      -2.258848     -1.237392      1.419834
  C       0.639372     -2.446289     -0.520988
  C       1.109914      3.122364      0.435273
  C      -1.575591      2.390559     -2.098767
  C      -2.184176     -0.981585     -0.947083
  C       2.141365     -1.183979      0.832451
  C       2.568661      1.559705     -0.616022
  C      -1.957225      2.287790      0.250613
  C      -3.519414     -1.810305      1.323553
  C       1.609144     -3.422880     -0.687101
  C       2.202744      3.885629      0.816529
  C      -2.706473      3.180231     -2.252688
  C      -3.444116     -1.547446     -1.048020
  C       3.117982     -2.154261      0.664772
  C       3.666183      2.317511     -0.236271
  C      -3.087345      3.074217      0.101733
  C      -4.121931     -1.966155      0.087379
  C       2.856245     -3.281030     -0.097522
  C       3.488580      3.486099      0.486169
  C      -3.469812      3.528420     -1.151736
  Si      0.366227      0.135519      3.280858
  Si      1.139194      0.529104     -3.385249
  H      -1.822256     -1.118693      2.395446
  H      -0.322747     -2.580464     -0.986795
  H       0.121665      3.459175      0.700033
  H      -1.012360      2.118862     -2.973980
  H      -1.677541     -0.660928     -1.841162
  H       2.365994     -0.310340      1.419817
  H       2.728999      0.647312     -1.162866
  H      -1.685651      1.934504      1.230833
  H      -4.028708     -2.128799      2.222028
  H       1.385503     -4.298155     -1.280106
  H       2.044661      4.798563      1.372895
  H      -2.989704      3.516089     -3.240084
  H      -3.898821     -1.654635     -2.022510
  H       4.083078     -2.025518      1.133955
  H       4.659340      1.988712     -0.508003
  H      -3.675135      3.326064      0.972956
  H      -5.106201     -2.404457      0.008153
  H       3.612362     -4.041738     -0.227435
  H       4.339871      4.081589      0.782881
  H      -4.353277      4.139512     -1.267363
  C       0.583181     -1.668169      3.717947
  C       1.916971      1.095045      3.682881
  C      -1.041789      0.881320      4.256727
  C      -0.100592     -0.133956     -4.613754
  C       1.656916      2.261403     -3.846316
  C       2.635480     -0.591563     -3.377839
  H       2.824083      0.605806      3.332293
  H       1.876697      2.084356      3.229046
  H       2.006648      1.220321      4.762823
  H       1.554619     -2.040097      3.399473
  H       0.512612     -1.785004      4.800594
  H      -0.174126     -2.303870      3.263147
  H      -0.845067      0.813703      5.327161
  H      -1.156306      1.936280      4.005568
  H      -1.991868      0.387868      4.057789
  H       2.812440     -0.977260     -4.382491
  H       3.540837     -0.075810     -3.061661
  H       2.477239     -1.441178     -2.713992
  H      -0.997820      0.482833     -4.655090
  H       0.326893     -0.175831     -5.615838
  H      -0.402780     -1.144245     -4.336272
  H       0.820645      2.956054     -3.897754
  H       2.380151      2.661584     -3.138420
  H       2.127965      2.233700     -4.830608
74
Coordinates from ORCA-job input E -1972.966701411247
  O      -0.024330      0.424150      1.675809
  O       0.342695      0.399540     -1.915418
  C      -0.187527     -0.204229      0.435092
  C       0.059543      1.068360     -0.719109
  C      -1.598580     -0.775756      0.284210
  C       0.881195     -1.266647      0.186187
  C       1.241556      1.907513     -0.237363
  C      -1.219177      1.897694     -0.846860
  C      -2.301360     -1.214448      1.397238
  C       0.632010     -2.406066     -0.573112
  C       1.075911      3.090474      0.476336
  C      -1.634137      2.362255     -2.086340
  C      -2.209933     -0.891495     -0.962292
  C       2.166601     -1.079314      0.681172
  C       2.537869      1.461671     -0.468335
  C      -2.003677      2.204283      0.263363
  C      -3.572265     -1.759357      1.277872
  C       1.632216     -3.335761     -0.812737
  C       2.171508      3.810538      0.927729
  C      -2.785868      3.124988     -2.220031
  C      -3.480483     -1.428390     -1.085788
  C       3.171964     -2.003405      0.440856
  C       3.637264      2.176890     -0.018909
  C      -3.155006      2.962880      0.134322
  C      -4.170955     -1.867873      0.034238
  C       2.908476     -3.140038     -0.306653
  C       3.459183      3.358359      0.682876
  C      -3.552899      3.432342     -1.108934
  Si      0.409053      0.205113      3.256946
  Si      1.164389      0.451783     -3.349866
  H      -1.867652     -1.130870      2.377746
  H      -0.351345     -2.579304     -0.977709
  H       0.086548      3.465828      0.677484
  H      -1.068175      2.120320     -2.968495
  H      -1.691683     -0.549825     -1.843400
  H       2.394278     -0.189964      1.244511
  H       2.695621      0.531833     -0.987126
  H      -1.718787      1.834024      1.234940
  H      -4.093146     -2.092535      2.164289
  H       1.409713     -4.216301     -1.398321
  H       2.014308      4.730776      1.472101
  H      -3.083015      3.471252     -3.199701
  H      -3.933631     -1.495449     -2.064583
  H       4.162064     -1.829083      0.837608
  H       4.632061      1.803045     -0.216146
  H      -3.747344      3.179800      1.011824
  H      -5.163571     -2.283312     -0.062016
  H       3.688055     -3.864047     -0.494634
  H       4.312289      3.919950      1.035263
  H      -4.452964      4.021437     -1.209603
  C       0.680556     -1.583114      3.726090
  C       1.945303      1.210545      3.598667
  C      -0.992422      0.938139      4.251543
  C      -0.073664     -0.169083     -4.601732
  C       1.770149      2.154271     -3.814914
  C       2.607689     -0.735391     -3.294241
  H       2.855564      0.733865      3.239099
  H       1.870674      2.187186      3.121198
  H       2.056870      1.365392      4.672701
  H       1.652849     -1.938506      3.391717
  H       0.638922     -1.678264      4.812341
  H      -0.071748     -2.246388      3.303495
  H      -0.768207      0.898459      5.318025
  H      -1.138691      1.984250      3.980877
  H      -1.934679      0.417982      4.086561
  H       2.792019     -1.139138     -4.290411
  H       3.527460     -0.258179     -2.959648
  H       2.393900     -1.570507     -2.626760
  H      -0.941569      0.485918     -4.670460
  H       0.375296     -0.240237     -5.592777
  H      -0.426536     -1.162076     -4.321909
  H       0.967329      2.884904     -3.893424
  H       2.493571      2.529477     -3.093627
  H       2.262805      2.094971     -4.787144
74
Coordinates from ORCA-job input E -1972.968435687794
  O       0.011397      0.420774      1.673856
  O       0.381038      0.395221     -1.914516
  C      -0.152282     -0.207802      0.437987
  C       0.098096      1.060137     -0.720609
  C      -1.572080     -0.738836      0.273110
  C       0.884275     -1.299568      0.205936
  C       1.260765      1.926384     -0.253100
  C      -1.196200      1.857183     -0.834536
  C      -2.302029     -1.143764      1.381444
  C       0.621713     -2.407357     -0.594582
  C       1.071433      3.074108      0.510597
  C      -1.637438      2.305587     -2.070895
  C      -2.166487     -0.853712     -0.981334
  C       2.139422     -1.202047      0.796246
  C       2.563844      1.569150     -0.581713
  C      -1.968794      2.154963      0.286063
  C      -3.586120     -1.653654      1.249377
  C       1.584442     -3.384168     -0.797885
  C       2.150406      3.835429      0.933550
  C      -2.806805      3.043202     -2.191682
  C      -3.449742     -1.356173     -1.117420
  C       3.107008     -2.174176      0.593526
  C       3.646330      2.327448     -0.163055
  C      -3.137270      2.888950      0.169766
  C      -4.168960     -1.760732     -0.002123
  C       2.833864     -3.272111     -0.206684
  C       3.444751      3.465401      0.601703
  C      -3.563378      3.341306     -1.070697
  Si      0.420665      0.188545      3.259145
  Si      1.177764      0.475896     -3.361445
  H      -1.879138     -1.059720      2.367587
  H      -0.343862     -2.518589     -1.059960
  H       0.075427      3.387971      0.775621
  H      -1.077597      2.070633     -2.959753
  H      -1.624172     -0.539635     -1.858267
  H       2.369678     -0.353041      1.416905
  H       2.740862      0.682527     -1.165196
  H      -1.659927      1.797884      1.255351
  H      -4.129478     -1.960934      2.131633
  H       1.352924     -4.236882     -1.419996
  H       1.974690      4.724490      1.522252
  H      -3.125464      3.377844     -3.168618
  H      -3.890106     -1.423536     -2.102001
  H       4.074036     -2.070187      1.064903
  H       4.646754      2.023365     -0.436965
  H      -3.720648      3.099953      1.054669
  H      -5.171440     -2.149198     -0.108246
  H       3.583428     -4.034050     -0.364325
  H       4.284697      4.060612      0.929640
  H      -4.476676      3.911346     -1.161410
  C       0.621770     -1.609245      3.725992
  C       1.989700      1.135820      3.616104
  C      -0.964165      0.969709      4.239954
  C      -0.034630     -0.240750     -4.586972
  C       1.665160      2.207658     -3.855979
  C       2.696190     -0.612988     -3.309278
  H       2.884598      0.625892      3.263227
  H       1.955498      2.114991      3.139857
  H       2.097667      1.284861      4.691356
  H       1.582721     -2.000012      3.397585
  H       0.568412     -1.705245      4.811580
  H      -0.152048     -2.242755      3.296015
  H      -0.753166      0.920589      5.308745
  H      -1.070154      2.020646      3.969317
  H      -1.922444      0.483444      4.063712
  H       2.896335     -1.014975     -4.303125
  H       3.585823     -0.072210     -2.989702
  H       2.545356     -1.452304     -2.630995
  H      -0.943713      0.356193     -4.651778
  H       0.404408     -0.297147     -5.583410
  H      -0.319102     -1.250179     -4.288722
  H       0.814823      2.883200     -3.931474
  H       2.372321      2.638595     -3.149667
  H       2.147330      2.167875     -4.834402
74
Coordinates from ORCA-job input E -1972.968156022724
  O      -0.021171      0.407277      1.678260
  O       0.351934      0.418808     -1.924987
  C      -0.159693     -0.207894      0.432563
  C       0.088312      1.067810     -0.717992
  C      -1.558201     -0.810744      0.292029
  C       0.898560     -1.282730      0.222114
  C       1.271720      1.916059     -0.269634
  C      -1.170905      1.925873     -0.848471
  C      -2.262069     -1.179637      1.429615
  C       0.655153     -2.409215     -0.558384
  C       1.106869      3.084054      0.468812
  C      -1.585576      2.351391     -2.102196
  C      -2.145392     -1.057210     -0.947964
  C       2.148258     -1.158971      0.819049
  C       2.566562      1.530598     -0.598806
  C      -1.917692      2.327713      0.258488
  C      -3.521558     -1.756486      1.343388
  C       1.631547     -3.376732     -0.738426
  C       2.200921      3.835421      0.869641
  C      -2.714128      3.144072     -2.257451
  C      -3.403191     -1.629156     -1.038845
  C       3.130733     -2.120516      0.637033
  C       3.664612      2.276733     -0.198593
  C      -3.044148      3.118829      0.108071
  C      -4.102283     -1.979875      0.107009
  C       2.876629     -3.236488     -0.144047
  C       3.486981      3.434493      0.541604
  C      -3.451323      3.532377     -1.152005
  Si      0.351208      0.143790      3.267829
  Si      1.124927      0.529963     -3.382880
  H      -1.838800     -1.006286      2.405118
  H      -0.307552     -2.542926     -1.024008
  H       0.117528      3.422250      0.728913
  H      -1.038887      2.048074     -2.979607
  H      -1.619000     -0.794070     -1.848417
  H       2.363217     -0.297139      1.426626
  H       2.725112      0.629609     -1.164077
  H      -1.623772      2.008132      1.243008
  H      -4.046525     -2.026142      2.248801
  H       1.414339     -4.244356     -1.344877
  H       2.043817      4.740382      1.439206
  H      -3.015211      3.452465     -3.248521
  H      -3.839921     -1.794484     -2.013391
  H       4.093798     -1.995068      1.111265
  H       4.658270      1.948668     -0.469458
  H      -3.610000      3.406251      0.982789
  H      -5.085142     -2.422602      0.035250
  H       3.637180     -3.990976     -0.283886
  H       4.338960      4.021292      0.853200
  H      -4.331982      4.147321     -1.268720
  C       0.501198     -1.665906      3.705594
  C       1.931297      1.050416      3.676311
  C      -1.039821      0.936301      4.230244
  C      -0.105952     -0.168731     -4.599976
  C       1.589181      2.275540     -3.849191
  C       2.651662     -0.548454     -3.381316
  H       2.822927      0.527897      3.333868
  H       1.928601      2.037813      3.217785
  H       2.018252      1.177741      4.756280
  H       1.458960     -2.073561      3.388738
  H       0.423573     -1.780462      4.787896
  H      -0.279181     -2.272318      3.248465
  H      -0.854881      0.864831      5.302493
  H      -1.118772      1.993651      3.975538
  H      -2.003086      0.472117      4.023400
  H       2.835460     -0.928835     -4.386773
  H       3.543601     -0.007847     -3.068390
  H       2.519934     -1.402097     -2.717634
  H      -1.019811      0.423613     -4.634311
  H       0.313938     -0.200634     -5.605586
  H      -0.378256     -1.186264     -4.318081
  H       0.731490      2.944782     -3.894015
  H       2.305676      2.697292     -3.146617
  H       2.053282      2.261216     -4.836967
74
Coordinates from ORCA-job input E -1972.969534585481
  O      -0.011106      0.414418      1.677804
  O       0.357268      0.405053     -1.915606
  C      -0.171487     -0.206806      0.437195
  C       0.076742      1.064634     -0.718023
  C      -1.583108     -0.777088      0.291918
  C       0.885718     -1.280303      0.206180
  C       1.254405      1.913705     -0.253005
  C      -1.200081      1.894489     -0.852870
  C      -2.304431     -1.140648      1.420554
  C       0.644720     -2.399302     -0.586656
  C       1.086257      3.079503      0.488996
  C      -1.630014      2.306218     -2.106267
  C      -2.177743     -0.972703     -0.953506
  C       2.140308     -1.154811      0.792644
  C       2.551962      1.523439     -0.565946
  C      -1.963720      2.263666      0.253863
  C      -3.579369     -1.680056      1.319222
  C       1.626638     -3.357498     -0.786047
  C       2.178855      3.824218      0.906121
  C      -2.780557      3.067151     -2.259393
  C      -3.451716     -1.504943     -1.059280
  C       3.127743     -2.107431      0.592177
  C       3.648366      2.263174     -0.149864
  C      -3.113140      3.021420      0.105393
  C      -4.162220     -1.862655      0.077172
  C       2.875162     -3.216071     -0.199501
  C       3.466999      3.419160      0.591956
  C      -3.529058      3.430713     -1.153116
  Si      0.402720      0.164915      3.259764
  Si      1.159802      0.498165     -3.358978
  H      -1.882542     -0.995591      2.399446
  H      -0.319482     -2.535303     -1.046561
  H       0.096417      3.422081      0.738331
  H      -1.077688      2.018332     -2.983961
  H      -1.644583     -0.696121     -1.847021
  H       2.356131     -0.295756      1.403878
  H       2.713664      0.621182     -1.128451
  H      -1.665210      1.941756      1.237052
  H      -4.115526     -1.950956      2.217697
  H       1.410776     -4.219313     -1.401247
  H       2.018916      4.727725      1.477202
  H      -3.090969      3.368510     -3.249758
  H      -3.892282     -1.632641     -2.037763
  H       4.094202     -1.979856      1.058887
  H       4.643831      1.930643     -0.408320
  H      -3.690231      3.285338      0.980178
  H      -5.157660     -2.274214     -0.005919
  H       3.639818     -3.963466     -0.354355
  H       4.317747      4.000830      0.916339
  H      -4.427727      4.019282     -1.268463
  C       0.636956     -1.637276      3.692278
  C       1.952349      1.135274      3.637833
  C      -0.998272      0.902173      4.251646
  C      -0.073453     -0.145090     -4.603866
  C       1.699061      2.228244     -3.802087
  C       2.644200     -0.637944     -3.339451
  H       2.857890      0.648594      3.280115
  H       1.901266      2.121242      3.178067
  H       2.053853      1.268144      4.715831
  H       1.601615     -2.005853      3.349338
  H       0.593473     -1.754708      4.776217
  H      -0.129951     -2.274801      3.256067
  H      -0.787698      0.839371      5.319702
  H      -1.124984      1.955281      3.998647
  H      -1.946375      0.399905      4.065786
  H       2.831762     -1.016895     -4.344762
  H       3.550196     -0.134654     -3.005791
  H       2.467503     -1.491723     -2.685745
  H      -0.964570      0.480139     -4.648931
  H       0.363058     -0.183662     -5.602144
  H      -0.387226     -1.154507     -4.336231
  H       0.868971      2.930068     -3.858438
  H       2.416895      2.616919     -3.081903
  H       2.182263      2.203671     -4.780472
74
Coordinates from ORCA-job input E -1972.967494039527
  O       0.032086      0.416254      1.680561
  O       0.398923      0.390438     -1.908515
  C      -0.142027     -0.209649      0.443871
  C       0.104201      1.056353     -0.717729
  C      -1.565599     -0.736608      0.288067
  C       0.905607     -1.287536      0.188008
  C       1.267958      1.914144     -0.234186
  C      -1.195651      1.844285     -0.844756
  C      -2.299251     -1.122821      1.401030
  C       0.643035     -2.412431     -0.589918
  C       1.084032      3.083546      0.498719
  C      -1.644260      2.262792     -2.089433
  C      -2.168383     -0.849234     -0.963254
  C       2.181927     -1.150029      0.722912
  C       2.572622      1.517924     -0.508549
  C      -1.975149      2.151319      0.269291
  C      -3.589956     -1.618113      1.276590
  C       1.622126     -3.366868     -0.818824
  C       2.167390      3.828190      0.939371
  C      -2.823176      2.982661     -2.224452
  C      -3.459039     -1.334016     -1.091543
  C       3.167019     -2.097822      0.491250
  C       3.659732      2.257223     -0.068344
  C      -3.154116      2.865522      0.138559
  C      -4.178608     -1.724810      0.028226
  C       2.891026     -3.214426     -0.280950
  C       3.462235      3.418496      0.660926
  C      -3.584607      3.290527     -1.109844
  Si      0.402724      0.165319      3.273656
  Si      1.172522      0.500151     -3.366919
  H      -1.872544     -1.037202      2.383720
  H      -0.335897     -2.557192     -1.013985
  H       0.089473      3.429974      0.721773
  H      -1.081954      2.017395     -2.972704
  H      -1.629153     -0.536931     -1.843029
  H       2.418611     -0.280761      1.311772
  H       2.746821      0.608647     -1.056734
  H      -1.666186      1.809962      1.244279
  H      -4.134243     -1.913599      2.162336
  H       1.388623     -4.233733     -1.420394
  H       1.995040      4.735060      1.501431
  H      -3.146113      3.294779     -3.207445
  H      -3.905602     -1.397537     -2.073578
  H       4.150692     -1.959375      0.917112
  H       4.660710      1.919613     -0.297175
  H      -3.742719      3.082368      1.018574
  H      -5.186741     -2.100026     -0.072073
  H       3.654026     -3.958027     -0.460298
  H       4.305769      3.999793      1.004287
  H      -4.506038      3.845440     -1.211550
  C       0.390751     -1.637045      3.764324
  C       2.065845      0.933580      3.634069
  C      -0.888318      1.115915      4.233635
  C       0.012958     -0.344807     -4.561693
  C       1.504236      2.255913     -3.903075
  C       2.777271     -0.456696     -3.311526
  H       2.900569      0.320045      3.299925
  H       2.148187      1.902471      3.142997
  H       2.179127      1.086592      4.708170
  H       1.296952     -2.143772      3.439711
  H       0.328987     -1.713193      4.851124
  H      -0.455064     -2.177602      3.342759
  H      -0.688622      1.060846      5.304241
  H      -0.872390      2.167611      3.945966
  H      -1.895129      0.740399      4.060592
  H       2.998815     -0.862125     -4.299456
  H       3.622159      0.163156     -3.015664
  H       2.705210     -1.290791     -2.613826
  H      -0.944675      0.169940     -4.628114
  H       0.444548     -0.385417     -5.562072
  H      -0.180320     -1.368313     -4.239070
  H       0.597576      2.853751     -3.977914
  H       2.180823      2.759901     -3.215677
  H       1.974888      2.238309     -4.887773
74
Coordinates from ORCA-job input E -1972.969815112970
  O       0.005834      0.414592      1.676295
  O       0.375625      0.398293     -1.914461
  C      -0.163973     -0.208568      0.438184
  C       0.084803      1.059713     -0.720384
  C      -1.579874     -0.763462      0.292364
  C       0.884268     -1.287405      0.196703
  C       1.252025      1.915710     -0.244588
  C      -1.198864      1.875857     -0.854097
  C      -2.312035     -1.114020      1.417992
  C       0.625799     -2.409061     -0.586595
  C       1.068749      3.081883      0.493012
  C      -1.641324      2.280124     -2.105537
  C      -2.171524     -0.951401     -0.955587
  C       2.150902     -1.161335      0.756610
  C       2.555623      1.528629     -0.535922
  C      -1.961161      2.235149      0.256557
  C      -3.593982     -1.635453      1.311099
  C       1.602017     -3.369404     -0.802268
  C       2.152211      3.830140      0.926989
  C      -2.802271      3.026238     -2.252574
  C      -3.452450     -1.465113     -1.067066
  C       3.132833     -2.115989      0.539690
  C       3.643034      2.272271     -0.103558
  C      -3.121189      2.977551      0.114251
  C      -4.173355     -1.811411      0.066437
  C       2.862619     -3.227545     -0.242030
  C       3.446497      3.428531      0.634022
  C      -3.549153      3.380861     -1.142217
  Si      0.412518      0.162706      3.260280
  Si      1.174413      0.502199     -3.359563
  H      -1.893102     -0.972619      2.398384
  H      -0.347813     -2.545091     -1.027143
  H       0.073721      3.421750      0.726469
  H      -1.090491      1.998268     -2.985776
  H      -1.630588     -0.680584     -1.846720
  H       2.381671     -0.298005      1.355971
  H       2.728932      0.625063     -1.092908
  H      -1.653488      1.915170      1.238277
  H      -4.138478     -1.897272      2.207254
  H       1.372509     -4.233069     -1.409892
  H       1.980438      4.733777      1.494400
  H      -3.122329      3.322752     -3.241341
  H      -3.890440     -1.586881     -2.047451
  H       4.109211     -1.987138      0.984918
  H       4.643472      1.942178     -0.345373
  H      -3.697191      3.233914      0.991970
  H      -5.174231     -2.208627     -0.021022
  H       3.623056     -3.976419     -0.409935
  H       4.290226      4.013059      0.971331
  H      -4.456104      3.957512     -1.252855
  C       0.556932     -1.644021      3.712554
  C       2.010752      1.057070      3.622506
  C      -0.943012      0.983245      4.250056
  C      -0.023913     -0.223084     -4.593612
  C       1.631134      2.247859     -3.833333
  C       2.710297     -0.562492     -3.318364
  H       2.889465      0.518613      3.272156
  H       2.010079      2.037653      3.147936
  H       2.120092      1.200646      4.698335
  H       1.497228     -2.066653      3.364419
  H       0.519156     -1.746777      4.798190
  H      -0.247056     -2.245141      3.291942
  H      -0.728683      0.924053      5.317580
  H      -1.017564      2.038002      3.983536
  H      -1.916796      0.527812      4.077339
  H       2.917072     -0.949939     -4.316660
  H       3.590986     -0.011317     -2.992729
  H       2.572614     -1.412099     -2.649715
  H      -0.943867      0.357460     -4.652724
  H       0.416561     -0.260161     -5.590217
  H      -0.289608     -1.241058     -4.307063
  H       0.768281      2.907894     -3.901180
  H       2.329304      2.682689     -3.120345
  H       2.115248      2.229830     -4.811407
74
Coordinates from ORCA-job input E -1972.969752994595
  O      -0.006155      0.417305      1.678614
  O       0.362781      0.399494     -1.917941
  C      -0.159570     -0.206092      0.439350
  C       0.086398      1.060950     -0.721170
  C      -1.570515     -0.770391      0.292621
  C       0.897249     -1.280292      0.211184
  C       1.264058      1.912548     -0.261306
  C      -1.193915      1.882269     -0.851265
  C      -2.297117     -1.131042      1.418489
  C       0.654272     -2.407207     -0.569744
  C       1.098033      3.088812      0.464512
  C      -1.640146      2.282943     -2.102418
  C      -2.164451     -0.953843     -0.954920
  C       2.155703     -1.146575      0.787670
  C       2.561614      1.511973     -0.561440
  C      -1.951300      2.246834      0.261180
  C      -3.576114     -1.659837      1.312260
  C       1.638052     -3.363361     -0.769062
  C       2.192045      3.831869      0.880599
  C      -2.798983      3.032753     -2.247520
  C      -3.442757     -1.473968     -1.065558
  C       3.145042     -2.097292      0.587621
  C       3.659572      2.249883     -0.146238
  C      -3.109290      2.992590      0.120769
  C      -4.158089     -1.831582      0.068195
  C       2.890706     -3.213049     -0.193375
  C       3.480115      3.415296      0.581054
  C      -3.540325      3.393622     -1.135478
  Si      0.389396      0.161443      3.264653
  Si      1.156653      0.504799     -3.365563
  H      -1.874927     -0.993011      2.398947
  H      -0.313280     -2.551506     -1.020284
  H       0.108655      3.441454      0.701598
  H      -1.092872      1.996187     -2.984006
  H      -1.628299     -0.672187     -1.845776
  H       2.373639     -0.280946      1.388613
  H       2.721733      0.601920     -1.111869
  H      -1.641568      1.927952      1.242529
  H      -4.116344     -1.930503      2.208357
  H       1.420272     -4.231144     -1.375121
  H       2.033444      4.743252      1.439386
  H      -3.121757      3.327253     -3.235986
  H      -3.883429     -1.591584     -2.045234
  H       4.114394     -1.962520      1.046262
  H       4.654759      1.908471     -0.394009
  H      -3.681423      3.253381      0.999714
  H      -5.156931     -2.233977     -0.018710
  H       3.656717     -3.959110     -0.347940
  H       4.332038      3.995528      0.904888
  H      -4.445641      3.973119     -1.244563
  C       0.580949     -1.645797      3.695333
  C       1.954782      1.099742      3.657897
  C      -1.003320      0.929440      4.244946
  C      -0.072937     -0.152895     -4.606646
  C       1.668305      2.244275     -3.803041
  C       2.655478     -0.612420     -3.355781
  H       2.854695      0.589131      3.320170
  H       1.933520      2.082270      3.188201
  H       2.041602      1.240769      4.736132
  H       1.530031     -2.040403      3.338020
  H       0.550464     -1.762584      4.779766
  H      -0.210372     -2.261299      3.270355
  H      -0.800087      0.866673      5.314410
  H      -1.107838      1.983856      3.987353
  H      -1.960198      0.445275      4.055998
  H       2.841773     -0.988102     -4.362550
  H       3.556924     -0.098190     -3.026707
  H       2.492983     -1.469151     -2.701793
  H      -0.974148      0.457958     -4.645570
  H       0.359257     -0.180777     -5.607145
  H      -0.369180     -1.168267     -4.341572
  H       0.827094      2.933747     -3.848936
  H       2.385143      2.638724     -3.084910
  H       2.145237      2.233242     -4.784699
74
Coordinates from ORCA-job input E -1972.969845000913
  O       0.000300      0.417208      1.675974
  O       0.370074      0.396012     -1.914721
  C      -0.167815     -0.206814      0.438766
  C       0.081142      1.059516     -0.721894
  C      -1.583169     -0.762836      0.297867
  C       0.882243     -1.284733      0.200918
  C       1.253078      1.911966     -0.250603
  C      -1.200513      1.877577     -0.859980
  C      -2.310332     -1.114935      1.426146
  C       0.630315     -2.405748     -0.585446
  C       1.079127      3.083112      0.481471
  C      -1.641525      2.276374     -2.113620
  C      -2.179320     -0.950571     -0.948086
  C       2.144565     -1.159039      0.770785
  C       2.553737      1.514957     -0.542239
  C      -1.962343      2.244476      0.248711
  C      -3.592471     -1.636901      1.323929
  C       1.609250     -3.364385     -0.796343
  C       2.168516      3.825066      0.911497
  C      -2.800720      3.024419     -2.264887
  C      -3.460660     -1.464009     -1.054796
  C       3.128906     -2.112465      0.559550
  C       3.646996      2.252142     -0.113722
  C      -3.120736      2.988416      0.102134
  C      -4.176964     -1.811309      0.081472
  C       2.865739     -3.222419     -0.226876
  C       3.459673      3.412475      0.619790
  C      -3.547335      3.386101     -1.156668
  Si      0.411516      0.161530      3.258173
  Si      1.172142      0.504870     -3.357668
  H      -1.886275     -0.975381      2.405142
  H      -0.340240     -2.542968     -1.032042
  H       0.087148      3.432245      0.713391
  H      -1.089769      1.989709     -2.992204
  H      -1.641992     -0.678018     -1.840923
  H       2.369477     -0.297347      1.375091
  H       2.719794      0.608547     -1.097178
  H      -1.655530      1.928830      1.231958
  H      -4.133110     -1.900350      2.221932
  H       1.384794     -4.227364     -1.406831
  H       2.003877      4.732471      1.474975
  H      -3.119533      3.317097     -3.255179
  H      -3.902825     -1.584727     -2.033432
  H       4.101438     -1.984142      1.013272
  H       4.644725      1.913955     -0.355597
  H      -3.696522      3.250681      0.978257
  H      -5.178154     -2.208509     -0.002329
  H       3.628012     -3.970342     -0.390613
  H       4.307970      3.991861      0.954482
  H      -4.452859      3.964352     -1.270585
  C       0.592866     -1.646288      3.690667
  C       1.989424      1.087611      3.629895
  C      -0.962276      0.944729      4.253233
  C      -0.028649     -0.201059     -4.600622
  C       1.640593      2.252154     -3.811859
  C       2.699578     -0.572209     -3.321427
  H       2.881173      0.566796      3.285996
  H       1.972297      2.067643      3.154555
  H       2.088485      1.234128      4.706320
  H       1.531063     -2.051473      3.317012
  H       0.581360     -1.759957      4.775809
  H      -0.212438     -2.254631      3.282200
  H      -0.746069      0.883676      5.320265
  H      -1.060796      1.999208      3.993533
  H      -1.925689      0.468590      4.078145
  H       2.904966     -0.954473     -4.321979
  H       3.584071     -0.030574     -2.990204
  H       2.553545     -1.425268     -2.658792
  H      -0.945305      0.384956     -4.655753
  H       0.413300     -0.230532     -5.596824
  H      -0.300375     -1.220432     -4.324869
  H       0.781421      2.918088     -3.871097
  H       2.341441      2.673692     -3.093488
  H       2.124472      2.243075     -4.790139
74
Coordinates from ORCA-job input E -1972.969812541047
  O      -0.000188      0.420263      1.674853
  O       0.366847      0.391827     -1.917681
  C      -0.160961     -0.209965      0.439216
  C       0.083903      1.055701     -0.723038
  C      -1.572874     -0.772006      0.288100
  C       0.895395     -1.281662      0.202815
  C       1.255546      1.908559     -0.252710
  C      -1.200125      1.871300     -0.848257
  C      -2.311607     -1.121354      1.409696
  C       0.651118     -2.401419     -0.587558
  C       1.080809      3.074138      0.487820
  C      -1.660146      2.265189     -2.096629
  C      -2.153271     -0.970360     -0.963657
  C       2.156758     -1.149583      0.773427
  C       2.556269      1.518065     -0.552836
  C      -1.945944      2.240843      0.270329
  C      -3.590258     -1.649325      1.295298
  C       1.635968     -3.353486     -0.800615
  C       2.169475      3.817179      0.917844
  C      -2.822684      3.010882     -2.233118
  C      -3.430938     -1.490178     -1.082654
  C       3.147081     -2.096228      0.559920
  C       3.648797      2.256595     -0.124862
  C      -3.107517      2.982549      0.138552
  C      -4.159285     -1.833502      0.047093
  C       2.891162     -3.205559     -0.229816
  C       3.460739      3.411242      0.617473
  C      -3.553328      3.375231     -1.115149
  Si      0.396006      0.173090      3.262589
  Si      1.164754      0.502256     -3.363139
  H      -1.899834     -0.975000      2.392342
  H      -0.318104     -2.542565     -1.036188
  H       0.088461      3.418028      0.726841
  H      -1.121700      1.975837     -2.982127
  H      -1.605772     -0.701873     -1.851662
  H       2.376392     -0.287808      1.379543
  H       2.722932      0.616286     -1.114700
  H      -1.623691      1.928786      1.250006
  H      -4.140356     -1.910056      2.188341
  H       1.417355     -4.215712     -1.414284
  H       2.004151      4.720230      1.488068
  H      -3.156844      3.299448     -3.219558
  H      -3.860714     -1.619223     -2.065740
  H       4.118673     -1.963008      1.014245
  H       4.646585      1.923758     -0.373811
  H      -3.670695      3.246926      1.022194
  H      -5.157701     -2.235544     -0.046210
  H       3.658214     -3.948126     -0.395575
  H       4.308482      3.991415      0.952211
  H      -4.461450      3.951550     -1.217587
  C       0.517970     -1.633148      3.721583
  C       2.000729      1.054698      3.627853
  C      -0.955102      1.014155      4.241638
  C      -0.047767     -0.181743     -4.607068
  C       1.650747      2.247728     -3.805638
  C       2.679524     -0.593015     -3.340682
  H       2.877449      0.499649      3.298940
  H       2.017746      2.026097      3.134968
  H       2.098017      1.217378      4.702092
  H       1.440707     -2.075393      3.352061
  H       0.505732     -1.730494      4.808335
  H      -0.308707     -2.219491      3.324163
  H      -0.743522      0.962272      5.310120
  H      -1.019194      2.067259      3.966065
  H      -1.932838      0.566747      4.071157
  H       2.875445     -0.972124     -4.344339
  H       3.571982     -0.063914     -3.010688
  H       2.526344     -1.448012     -2.682117
  H      -0.958261      0.414336     -4.655492
  H       0.390866     -0.209048     -5.604823
  H      -0.329606     -1.200055     -4.337664
  H       0.798583      2.923109     -3.856238
  H       2.358537      2.655801     -3.086376
  H       2.131032      2.241675     -4.785703
74
Coordinates from ORCA-job input E -1972.969902479676
  O       0.007386      0.416453      1.676716
  O       0.376016      0.392185     -1.915782
  C      -0.161614     -0.209275      0.439909
  C       0.085758      1.055678     -0.722590
  C      -1.578116     -0.762519      0.298428
  C       0.886080     -1.289326      0.200355
  C       1.253317      1.913850     -0.250216
  C      -1.199200      1.868456     -0.859622
  C      -2.311622     -1.103408      1.426014
  C       0.629002     -2.411122     -0.583155
  C       1.072377      3.087134      0.476633
  C      -1.648353      2.259049     -2.112958
  C      -2.169864     -0.956938     -0.948706
  C       2.151500     -1.164445      0.763497
  C       2.556612      1.521053     -0.535772
  C      -1.957444      2.236928      0.251075
  C      -3.595179     -1.621544      1.321995
  C       1.605353     -3.371731     -0.796932
  C       2.157278      3.835228      0.907395
  C      -2.811550      3.001314     -2.261963
  C      -3.452402     -1.466899     -1.057308
  C       3.133498     -2.119533      0.548986
  C       3.645457      2.264251     -0.106451
  C      -3.119778      2.975093      0.106760
  C      -4.174774     -1.803393      0.078348
  C       2.864813     -3.230667     -0.233872
  C       3.451076      3.426671      0.621902
  C      -3.554158      3.365123     -1.151784
  Si      0.412121      0.161223      3.261103
  Si      1.176446      0.508881     -3.359463
  H      -1.891791     -0.957266      2.405570
  H      -0.343893     -2.547681     -1.024924
  H       0.078203      3.433640      0.703399
  H      -1.100381      1.969720     -2.992822
  H      -1.627625     -0.692648     -1.841069
  H       2.381023     -0.301655      1.364236
  H       2.728179      0.613345     -1.086344
  H      -1.644631      1.926444      1.234132
  H      -4.140859     -1.876068      2.219526
  H       1.376651     -4.235385     -1.404885
  H       1.987028      4.744257      1.466581
  H      -3.136807      3.287553     -3.252048
  H      -3.890806     -1.593326     -2.036917
  H       4.108530     -1.991573      0.997419
  H       4.645326      1.929027     -0.343574
  H      -3.692612      3.238744      0.984394
  H      -5.177054     -2.197529     -0.006907
  H       3.625230     -3.979905     -0.400184
  H       4.295898      4.010621      0.957446
  H      -4.462864      3.938702     -1.263961
  C       0.566626     -1.646938      3.702061
  C       2.001709      1.067421      3.632373
  C      -0.951765      0.968832      4.250411
  C      -0.026860     -0.187104     -4.605699
  C       1.646361      2.258790     -3.801453
  C       2.701230     -0.572391     -3.333235
  H       2.887809      0.529751      3.299958
  H       2.002080      2.042232      3.146155
  H       2.096165      1.224463      4.707710
  H       1.493020     -2.070958      3.320376
  H       0.565540     -1.754636      4.787894
  H      -0.254217     -2.242524      3.306302
  H      -0.737228      0.910561      5.317959
  H      -1.035025      2.023212      3.984991
  H      -1.921782      0.505654      4.077283
  H       2.901770     -0.951628     -4.335927
  H       3.588473     -0.034617     -3.003256
  H       2.555048     -1.427430     -2.673218
  H      -0.942874      0.400275     -4.656558
  H       0.414298     -0.210690     -5.602427
  H      -0.299616     -1.207949     -4.336488
  H       0.787677      2.925874     -3.852696
  H       2.349406      2.673469     -3.081310
  H       2.127673      2.257646     -4.781019
74
Coordinates from ORCA-job input E -1972.969802362126
  O      -0.010586      0.418033      1.675876
  O       0.358971      0.391732     -1.917685
  C      -0.166607     -0.209365      0.438870
  C       0.082451      1.056370     -0.722418
  C      -1.578302     -0.771512      0.288499
  C       0.892221     -1.281143      0.211010
  C       1.264345      1.899712     -0.258971
  C      -1.195366      1.881698     -0.850182
  C      -2.316806     -1.117062      1.411260
  C       0.655906     -2.404404     -0.577055
  C       1.106444      3.073003      0.473279
  C      -1.647292      2.280597     -2.099820
  C      -2.162019     -0.965932     -0.962428
  C       2.147976     -1.146976      0.793459
  C       2.559410      1.491023     -0.559692
  C      -1.944787      2.252888      0.265656
  C      -3.597008     -1.641780      1.298880
  C       1.643604     -3.356146     -0.778108
  C       2.205652      3.804707      0.895926
  C      -2.804165      3.034361     -2.240299
  C      -3.441331     -1.481925     -1.079371
  C       3.140954     -2.093611      0.592468
  C       3.662404      2.217932     -0.138764
  C      -3.100890      3.002253      0.129862
  C      -4.168389     -1.824477      0.051563
  C       2.893428     -3.205423     -0.196366
  C       3.490963      3.379909      0.596036
  C      -3.537774      3.401030     -1.125119
  Si      0.392171      0.165244      3.261164
  Si      1.152304      0.508173     -3.365339
  H      -1.903461     -0.969574      2.393646
  H      -0.309233     -2.549336     -1.032435
  H       0.119638      3.432287      0.711151
  H      -1.106249      1.989398     -2.983514
  H      -1.616444     -0.695503     -1.851076
  H       2.360751     -0.284001      1.400390
  H       2.713151      0.583699     -1.116825
  H      -1.630118      1.935478      1.245957
  H      -4.146702     -1.900432      2.192774
  H       1.431035     -4.220964     -1.390235
  H       2.053254      4.713854      1.460037
  H      -3.131623      3.327321     -3.227686
  H      -3.873734     -1.608105     -2.061667
  H       4.107796     -1.958654      1.056321
  H       4.655221      1.870527     -0.387690
  H      -3.666976      3.267876      1.011271
  H      -5.168202     -2.223373     -0.040203
  H       3.662375     -3.948175     -0.352233
  H       4.346864      3.951210      0.925202
  H      -4.441595      3.983511     -1.230666
  C       0.580309     -1.641192      3.695245
  C       1.962263      1.101114      3.641493
  C      -0.991274      0.942833      4.247437
  C      -0.051622     -0.197985     -4.605373
  C       1.610906      2.259589     -3.812640
  C       2.682352     -0.565639     -3.340082
  H       2.860280      0.580549      3.313853
  H       1.946644      2.075975      3.155485
  H       2.047640      1.259572      4.717369
  H       1.509610     -2.049133      3.302948
  H       0.592011     -1.752036      4.780685
  H      -0.235168     -2.248523      3.305935
  H      -0.779479      0.885841      5.315597
  H      -1.094271      1.996111      3.984600
  H      -1.951416      0.461148      4.069540
  H       2.882468     -0.946598     -4.342166
  H       3.567741     -0.022843     -3.013168
  H       2.541491     -1.419620     -2.677381
  H      -0.970804      0.384398     -4.655817
  H       0.386772     -0.222833     -5.603299
  H      -0.318317     -1.219295     -4.331880
  H       0.748158      2.921847     -3.859704
  H       2.315602      2.678856     -3.096753
  H       2.086775      2.260015     -4.794836
74
Coordinates from ORCA-job input E -1972.969917738833
  O       0.002670      0.415925      1.675134
  O       0.370044      0.390776     -1.915535
  C      -0.167155     -0.209670      0.438779
  C       0.078739      1.055678     -0.723605
  C      -1.582713     -0.765972      0.300510
  C       0.884539     -1.286149      0.200569
  C       1.249366      1.910934     -0.253453
  C      -1.205159      1.870115     -0.862947
  C      -2.312646     -1.108363      1.429818
  C       0.635925     -2.406853     -0.587288
  C       1.074760      3.084704      0.474173
  C      -1.654932      2.255697     -2.117548
  C      -2.178144     -0.959318     -0.945150
  C       2.146400     -1.158389      0.771135
  C       2.550526      1.513765     -0.543078
  C      -1.962279      2.244425      0.246728
  C      -3.595850     -1.628098      1.329073
  C       1.617532     -3.362463     -0.799509
  C       2.163681      3.828039      0.903118
  C      -2.817143      2.999064     -2.268932
  C      -3.460453     -1.470358     -1.050476
  C       3.133288     -2.108946      0.559060
  C       3.643298      2.252351     -0.115881
  C      -3.123654      2.983529      0.100070
  C      -4.178940     -1.809244      0.087005
  C       2.873460     -3.218228     -0.229394
  C       3.455228      3.414666      0.614317
  C      -3.558365      3.368791     -1.159863
  Si      0.411785      0.158558      3.258232
  Si      1.177481      0.511725     -3.355209
  H      -1.890013     -0.962170      2.408380
  H      -0.334077     -2.546609     -1.033997
  H       0.082735      3.435315      0.703432
  H      -1.108280      1.961286     -2.996640
  H      -1.639360     -0.691934     -1.838678
  H       2.368909     -0.297165      1.377047
  H       2.717131      0.606373     -1.096138
  H      -1.649198      1.937666      1.230778
  H      -4.138611     -1.884182      2.227933
  H       1.395440     -4.225147     -1.411272
  H       1.998306      4.737271      1.463425
  H      -3.142782      3.281383     -3.260016
  H      -3.901917     -1.595664     -2.028850
  H       4.105122     -1.978909      1.013795
  H       4.641244      1.913669     -0.356165
  H      -3.695527      3.251780      0.976939
  H      -5.181048     -2.204353      0.004287
  H       3.637688     -3.963960     -0.393995
  H       4.303116      3.994955      0.948466
  H      -4.466300      3.943229     -1.273870
  C       0.562294     -1.650214      3.696866
  C       2.005208      1.060387      3.623639
  C      -0.946011      0.970296      4.252693
  C      -0.018790     -0.179759     -4.610814
  C       1.650061      2.263376     -3.786635
  C       2.700594     -0.571854     -3.323049
  H       2.889132      0.518015      3.293014
  H       2.008444      2.032847      3.132626
  H       2.101054      1.222389      4.698096
  H       1.475571     -2.082282      3.293123
  H       0.586908     -1.757313      4.782478
  H      -0.273477     -2.238637      3.321792
  H      -0.726911      0.912047      5.319312
  H      -1.027245      2.024793      3.987099
  H      -1.918244      0.510006      4.084270
  H       2.906628     -0.948991     -4.325380
  H       3.586654     -0.036518     -2.985937
  H       2.548630     -1.428348     -2.666005
  H      -0.934262      0.407998     -4.666386
  H       0.428973     -0.200797     -5.604662
  H      -0.293642     -1.201294     -4.346376
  H       0.791455      2.930659     -3.837102
  H       2.350311      2.673754     -3.061272
  H       2.135098      2.268018     -4.764309
74
Coordinates from ORCA-job input E -1972.969891390978
  O       0.010790      0.416223      1.676175
  O       0.379152      0.386287     -1.918247
  C      -0.156253     -0.212506      0.440183
  C       0.091485      1.050690     -0.724148
  C      -1.573262     -0.762677      0.294966
  C       0.889760     -1.294164      0.201176
  C       1.257646      1.910114     -0.250442
  C      -1.194694      1.861319     -0.856680
  C      -2.317569     -1.088036      1.419968
  C       0.630085     -2.415731     -0.581636
  C       1.074055      3.084538      0.473752
  C      -1.653736      2.246581     -2.108032
  C      -2.155418     -0.968431     -0.954938
  C       2.156131     -1.171106      0.762541
  C       2.562147      1.516761     -0.529804
  C      -1.945197      2.232528      0.258372
  C      -3.602234     -1.602405      1.310773
  C       1.604463     -3.378218     -0.795958
  C       2.157248      3.833485      0.907444
  C      -2.818828      2.987095     -2.250897
  C      -3.438868     -1.474785     -1.068824
  C       3.136221     -2.128028      0.547634
  C       3.649292      2.260845     -0.097864
  C      -3.109444      2.968749      0.120201
  C      -4.172000     -1.795998      0.064385
  C       2.864753     -3.239183     -0.234258
  C       3.452162      3.424566      0.627721
  C      -3.553490      3.354020     -1.136488
  Si      0.409929      0.164534      3.263132
  Si      1.174101      0.513239     -3.364838
  H      -1.905856     -0.931549      2.401182
  H      -0.343619     -2.550917     -1.022345
  H       0.079002      3.431643      0.696208
  H      -1.112581      1.954007     -2.990893
  H      -1.604489     -0.715708     -1.845433
  H       2.388157     -0.308125      1.361738
  H       2.735874      0.608036     -1.077545
  H      -1.624568      1.925200      1.240064
  H      -4.156609     -1.844612      2.206385
  H       1.373562     -4.241717     -1.403301
  H       1.984720      4.743442      1.464409
  H      -3.151929      3.269325     -3.239526
  H      -3.869602     -1.610403     -2.050604
  H       4.111963     -2.001380      0.994904
  H       4.650049      1.925058     -0.330413
  H      -3.676204      3.234679      1.001076
  H      -5.175046     -2.187262     -0.025011
  H       3.623681     -3.989809     -0.401094
  H       4.295659      4.008979      0.965776
  H      -4.463656      3.926190     -1.243898
  C       0.556469     -1.641939      3.712531
  C       2.000835      1.067976      3.636063
  C      -0.953598      0.981673      4.245223
  C      -0.028507     -0.185481     -4.610418
  C       1.631055      2.268148     -3.800043
  C       2.703505     -0.561993     -3.348311
  H       2.887618      0.521553      3.320280
  H       2.010193      2.035559      3.135512
  H       2.085616      1.240593      4.709789
  H       1.467875     -2.079103      3.310468
  H       0.582496     -1.742324      4.798781
  H      -0.281447     -2.230270      3.342666
  H      -0.741333      0.927885      5.313482
  H      -1.032007      2.035085      3.974526
  H      -1.925209      0.521691      4.072676
  H       2.899245     -0.941229     -4.351935
  H       3.590799     -0.021081     -3.023820
  H       2.564090     -1.417166     -2.686930
  H      -0.947707      0.396989     -4.659375
  H       0.411641     -0.204658     -5.607714
  H      -0.295514     -1.208396     -4.343314
  H       0.767574      2.929735     -3.840343
  H       2.336422      2.682375     -3.082048
  H       2.105254      2.277095     -4.782996
74
Coordinates from ORCA-job input E -1972.969953210950
  O       0.004276      0.415344      1.675590
  O       0.371780      0.387545     -1.916909
  C      -0.163197     -0.211711      0.439320
  C       0.083432      1.052714     -0.723911
  C      -1.579009     -0.766051      0.297283
  C       0.887421     -1.289503      0.202191
  C       1.253985      1.908179     -0.253679
  C      -1.200814      1.866626     -0.859700
  C      -2.316900     -1.098766      1.424271
  C       0.636856     -2.410840     -0.584066
  C       1.078726      3.083436      0.471324
  C      -1.656053      2.250808     -2.112732
  C      -2.167250     -0.966163     -0.950756
  C       2.149971     -1.162592      0.771379
  C       2.555543      1.509703     -0.539729
  C      -1.953558      2.241199      0.252855
  C      -3.600749     -1.616026      1.318955
  C       1.616908     -3.368208     -0.795534
  C       2.167203      3.827152      0.900811
  C      -2.819111      2.993731     -2.259782
  C      -3.450049     -1.474920     -1.060722
  C       3.135426     -2.114766      0.559944
  C       3.647882      2.248611     -0.112048
  C      -3.115809      2.979725      0.110526
  C      -4.176423     -1.804395      0.074514
  C       2.873444     -3.224950     -0.226527
  C       3.459084      3.412568      0.615358
  C      -3.555773      3.364074     -1.147893
  Si      0.409114      0.160387      3.260525
  Si      1.173811      0.514688     -3.359543
  H      -1.900433     -0.946122      2.404330
  H      -0.333716     -2.549971     -1.029874
  H       0.086470      3.435256      0.697916
  H      -1.113363      1.955424     -2.993859
  H      -1.622129     -0.705929     -1.842630
  H       2.374385     -0.300603      1.375249
  H       2.722762      0.601074     -1.090254
  H      -1.636335      1.934690      1.235765
  H      -4.149903     -1.864409      2.216093
  H       1.393143     -4.231435     -1.405918
  H       2.001172      4.737620      1.458912
  H      -3.149062      3.275092     -3.249714
  H      -3.885731     -1.605802     -2.040958
  H       4.107815     -1.985258      1.013646
  H       4.646093      1.908796     -0.349625
  H      -3.684278      3.248225      0.989523
  H      -5.178958     -2.197640     -0.011835
  H       3.636523     -3.971957     -0.390662
  H       4.306632      3.993041      0.950042
  H      -4.464372      3.938115     -1.258535
  C       0.559061     -1.647060      3.704142
  C       2.000746      1.064218      3.629124
  C      -0.951599      0.973950      4.249523
  C      -0.022776     -0.181493     -4.612358
  C       1.635258      2.269581     -3.789659
  C       2.701506     -0.562808     -3.334409
  H       2.886746      0.518976      3.309042
  H       2.007430      2.032650      3.130172
  H       2.089343      1.235086      4.702816
  H       1.464578     -2.084664      3.289220
  H       0.599236     -1.749704      4.789740
  H      -0.284731     -2.233290      3.344077
  H      -0.735135      0.918093      5.316822
  H      -1.032024      2.027875      3.981412
  H      -1.923478      0.513416      4.079791
  H       2.903672     -0.940769     -4.337207
  H       3.587328     -0.023814     -3.002628
  H       2.556009     -1.418853     -2.675317
  H      -0.940932      0.402162     -4.666449
  H       0.423200     -0.200663     -5.607063
  H      -0.292621     -1.204245     -4.347464
  H       0.772692      2.932225     -3.832981
  H       2.337520      2.681647     -3.067294
  H       2.114381      2.279784     -4.770184
74
Coordinates from ORCA-job input E -1972.969967718190
  O       0.004243      0.414617      1.674842
  O       0.371389      0.385996     -1.917554
  C      -0.163780     -0.212628      0.438782
  C       0.082512      1.051570     -0.724767
  C      -1.579738     -0.766636      0.297678
  C       0.886967     -1.290336      0.201797
  C       1.252969      1.907110     -0.254476
  C      -1.201911      1.865040     -0.860858
  C      -2.318033     -1.096611      1.425153
  C       0.637176     -2.411465     -0.584992
  C       1.077867      3.082950      0.469587
  C      -1.658819      2.246611     -2.114053
  C      -2.168142     -0.968192     -0.950092
  C       2.149080     -1.163524      0.772004
  C       2.554546      1.507815     -0.539408
  C      -1.953424      2.241546      0.251913
  C      -3.602261     -1.613128      1.320624
  C       1.617603     -3.368514     -0.796216
  C       2.166468      3.826307      0.899443
  C      -2.822155      2.989116     -2.261100
  C      -3.451313     -1.476106     -1.059286
  C       3.134848     -2.115466      0.561015
  C       3.646988      2.246374     -0.111438
  C      -3.115960      2.979579      0.109599
  C      -4.177965     -1.803233      0.076478
  C       2.873691     -3.225316     -0.226205
  C       3.458333      3.410834      0.615220
  C      -3.557478      3.361513     -1.149035
  Si      0.409915      0.159754      3.259736
  Si      1.175255      0.517088     -3.359106
  H      -1.901596     -0.942174      2.404983
  H      -0.333048     -2.550806     -1.031432
  H       0.085702      3.435613      0.695232
  H      -1.117396      1.949292     -2.995316
  H      -1.622901     -0.709361     -1.842308
  H       2.372905     -0.301814      1.376501
  H       2.721638      0.598870     -1.089467
  H      -1.634934      1.936817      1.234977
  H      -4.151719     -1.859476      2.218139
  H       1.394407     -4.231548     -1.407080
  H       2.000513      4.737196      1.456875
  H      -3.153394      3.268460     -3.251174
  H      -3.887132     -1.608140     -2.039306
  H       4.106802     -1.986024      1.015663
  H       4.645167      1.905860     -0.348140
  H      -3.683456      3.249622      0.988751
  H      -5.180792     -2.195862     -0.009289
  H       3.636997     -3.972156     -0.390043
  H       4.305961      3.990992      0.950244
  H      -4.466279      3.935237     -1.259666
  C       0.557152     -1.647332      3.704965
  C       2.003284      1.061393      3.626320
  C      -0.948557      0.976575      4.249154
  C      -0.018247     -0.178343     -4.615344
  C       1.634704      2.273600     -3.784483
  C       2.703539     -0.559707     -3.333448
  H       2.888541      0.512691      3.310139
  H       2.012698      2.027463      3.122800
  H       2.090678      1.237183      4.699307
  H       1.453173     -2.091230      3.276357
  H       0.614888     -1.747420      4.790025
  H      -0.296114     -2.229364      3.360668
  H      -0.731209      0.921138      5.316299
  H      -1.026994      2.030465      3.980303
  H      -1.921571      0.517951      4.080731
  H       2.906803     -0.937311     -4.336141
  H       3.588883     -0.020706     -3.000423
  H       2.557440     -1.416049     -2.674796
  H      -0.936679      0.404657     -4.671576
  H       0.430444     -0.196357     -5.608860
  H      -0.288040     -1.201548     -4.352143
  H       0.771104      2.935055     -3.825430
  H       2.336524      2.684394     -3.060977
  H       2.113537      2.287641     -4.765083
74
Coordinates from ORCA-job input E -1972.970022469511
  O       0.005382      0.410291      1.674603
  O       0.370032      0.378956     -1.918375
  C      -0.164177     -0.216810      0.438529
  C       0.080384      1.046667     -0.726168
  C      -1.580681     -0.769363      0.298673
  C       0.886616     -1.294548      0.201177
  C       1.250747      1.903406     -0.257033
  C      -1.205446      1.857369     -0.863703
  C      -2.324586     -1.084855      1.426405
  C       0.638345     -2.414751     -0.587315
  C       1.076706      3.083828      0.459764
  C      -1.668845      2.228011     -2.117690
  C      -2.165640     -0.980010     -0.949386
  C       2.148039     -1.168410      0.773140
  C       2.552338      1.500114     -0.536724
  C      -1.953726      2.239735      0.249445
  C      -3.610192     -1.598116      1.322067
  C       1.619474     -3.371069     -0.798812
  C       2.166000      3.826969      0.888551
  C      -2.834112      2.967455     -2.265320
  C      -3.450044     -1.484538     -1.058481
  C       3.134351     -2.119848      0.562539
  C       3.645374      2.238486     -0.110179
  C      -3.118328      2.974224      0.106566
  C      -4.181794     -1.798686      0.077744
  C       2.874710     -3.228566     -0.226783
  C       3.457657      3.407108      0.610048
  C      -3.565414      3.346681     -1.153039
  Si      0.412247      0.156009      3.260076
  Si      1.179384      0.529247     -3.356526
  H      -1.911833     -0.920195      2.406103
  H      -0.331227     -2.554577     -1.034824
  H       0.085169      3.441007      0.680481
  H      -1.131833      1.923454     -2.999179
  H      -1.616678     -0.729694     -1.841823
  H       2.371040     -0.307679      1.379208
  H       2.718756      0.588448     -1.082364
  H      -1.630956      1.941553      1.233115
  H      -4.164096     -1.833362      2.219836
  H       1.397193     -4.233365     -1.411035
  H       2.000551      4.741250      1.440546
  H      -3.170134      3.238559     -3.256075
  H      -3.883078     -1.623950     -2.038715
  H       4.105396     -1.990840      1.019247
  H       4.643313      1.894452     -0.342750
  H      -3.683223      3.248978      0.985927
  H      -5.185613     -2.188762     -0.008042
  H       3.638324     -3.975129     -0.390423
  H       4.305741      3.986993      0.944368
  H      -4.475709      3.917938     -1.264100
  C       0.541014     -1.648832      3.716332
  C       2.015920      1.042583      3.619000
  C      -0.934587      0.993026      4.248541
  C      -0.002059     -0.163595     -4.625837
  C       1.626866      2.293363     -3.761654
  C       2.711053     -0.543546     -3.332011
  H       2.896282      0.474220      3.324778
  H       2.042497      1.995910      3.092142
  H       2.096041      1.243661      4.688059
  H       1.384445     -2.127108      3.223070
  H       0.686210     -1.735963      4.794408
  H      -0.356522     -2.206629      3.454109
  H      -0.715540      0.938913      5.315426
  H      -0.999315      2.046893      3.975876
  H      -1.914083      0.546868      4.084177
  H       2.916625     -0.920636     -4.334331
  H       3.594998     -0.003885     -2.996447
  H       2.564361     -1.400524     -2.673993
  H      -0.921487      0.416735     -4.691616
  H       0.457873     -0.177782     -5.614319
  H      -0.271650     -1.188415     -4.368734
  H       0.757856      2.948439     -3.788547
  H       2.329043      2.698999     -3.035685
  H       2.100553      2.325341     -4.744238
74
Coordinates from ORCA-job input E -1972.970023614323
  O       0.006217      0.408686      1.671639
  O       0.370952      0.376888     -1.921495
  C      -0.163577     -0.219157      0.436114
  C       0.080807      1.044165     -0.728789
  C      -1.580584     -0.770622      0.297542
  C       0.887287     -1.297337      0.200094
  C       1.249603      1.901746     -0.257718
  C      -1.205531      1.854033     -0.865236
  C      -2.324613     -1.082622      1.426143
  C       0.639492     -2.419001     -0.586492
  C       1.072805      3.081736      0.459029
  C      -1.672956      2.220941     -2.118820
  C      -2.166512     -0.982214     -0.949930
  C       2.148230     -1.170655      0.773040
  C       2.552228      1.499257     -0.533735
  C      -1.949893      2.240163      0.249217
  C      -3.610964     -1.594324      1.323244
  C       1.620597     -3.375973     -0.795290
  C       2.160406      3.825625      0.890873
  C      -2.838540      2.960213     -2.264849
  C      -3.451651     -1.485157     -1.057579
  C       3.134507     -2.122712      0.565157
  C       3.643568      2.238487     -0.104393
  C      -3.114718      2.974597      0.107965
  C      -4.183275     -1.796493      0.079512
  C       2.875336     -3.232802     -0.222372
  C       3.453098      3.406898      0.615500
  C      -3.565953      3.343184     -1.151313
  Si      0.413155      0.156005      3.257384
  Si      1.181344      0.533415     -3.358938
  H      -1.911331     -0.916241      2.405397
  H      -0.329723     -2.559797     -1.034316
  H       0.080371      3.438000      0.677526
  H      -1.139329      1.913173     -3.001172
  H      -1.617817     -0.733562     -1.842990
  H       2.370911     -0.309051      1.377928
  H       2.720795      0.587582     -1.078579
  H      -1.623596      1.945245      1.232778
  H      -4.164916     -1.827014      2.221654
  H       1.398592     -4.239409     -1.406000
  H       1.992767      4.739566      1.442761
  H      -3.177832      3.228215     -3.255335
  H      -3.885399     -1.625480     -2.037366
  H       4.105088     -1.993132      1.022684
  H       4.642373      1.895157     -0.334271
  H      -3.676523      3.252396      0.988347
  H      -5.187654     -2.185368     -0.005192
  H       3.638866     -3.979928     -0.383824
  H       4.299865      3.987353      0.952161
  H      -4.476417      3.914418     -1.261105
  C       0.535110     -1.647803      3.718483
  C       2.020645      1.036644      3.613978
  C      -0.930251      1.000133      4.244262
  C       0.002509     -0.158578     -4.631206
  C       1.624760      2.299675     -3.759087
  C       2.714251     -0.537907     -3.336070
  H       2.898901      0.460307      3.329110
  H       2.054494      1.984728      3.077992
  H       2.097604      1.247717      4.681333
  H       1.359023     -2.138255      3.204552
  H       0.710074     -1.730100      4.792563
  H      -0.375794     -2.196925      3.485715
  H      -0.712505      0.945258      5.311384
  H      -0.989134      2.054232      3.971142
  H      -1.911864      0.558913      4.079018
  H       2.919336     -0.915555     -4.338249
  H       3.598168      0.002255     -3.001269
  H       2.568302     -1.394587     -2.677458
  H      -0.916619      0.421830     -4.700096
  H       0.465549     -0.172955     -5.618250
  H      -0.267929     -1.183378     -4.374893
  H       0.754277      2.953005     -3.780108
  H       2.328842      2.703995     -3.034290
  H       2.094595      2.336359     -4.743348
74
Coordinates from ORCA-job input E -1972.970036412870
  O       0.006819      0.408375      1.671643
  O       0.371162      0.376727     -1.921549
  C      -0.162992     -0.219096      0.435981
  C       0.080752      1.044287     -0.728991
  C      -1.579950     -0.770469      0.297650
  C       0.887523     -1.297354      0.198983
  C       1.249150      1.902394     -0.258019
  C      -1.206376      1.852919     -0.865096
  C      -2.324767     -1.079637      1.426537
  C       0.638869     -2.418580     -0.587888
  C       1.071965      3.082315      0.458772
  C      -1.674642      2.219268     -2.118543
  C      -2.164786     -0.985401     -0.949722
  C       2.148948     -1.171177      0.770999
  C       2.551908      1.500607     -0.534465
  C      -1.951068      2.237798      0.249551
  C      -3.611083     -1.591466      1.323952
  C       1.619503     -3.375872     -0.797560
  C       2.159320      3.826736      0.890350
  C      -2.841096      2.957241     -2.264202
  C      -3.449845     -1.488650     -1.057055
  C       3.134728     -2.123544      0.562279
  C       3.642987      2.240439     -0.105513
  C      -3.116767      2.970931      0.108666
  C      -4.182401     -1.796887      0.080274
  C       2.874624     -3.233374     -0.225328
  C       3.452137      3.408724      0.614486
  C      -3.568644      3.339298     -1.150443
  Si      0.413024      0.156001      3.257516
  Si      1.183167      0.535180     -3.358157
  H      -1.912165     -0.910799      2.405704
  H      -0.330669     -2.558787     -1.035312
  H       0.079451      3.438168      0.677471
  H      -1.141136      1.911958     -3.001093
  H      -1.615236     -0.739403     -1.843005
  H       2.372431     -0.309761      1.375757
  H       2.720835      0.588943     -1.079243
  H      -1.624398      1.942819      1.232999
  H      -4.165775     -1.821761      2.222523
  H       1.396819     -4.239016     -1.408433
  H       1.991354      4.740563      1.442327
  H      -3.180968      3.224860     -3.254594
  H      -3.882762     -1.631692     -2.036818
  H       4.105666     -1.994365      1.019163
  H       4.641906      1.897654     -0.335707
  H      -3.678772      3.247831      0.989205
  H      -5.186707     -2.186002     -0.004213
  H       3.637773     -3.980749     -0.387428
  H       4.298708      3.989650      0.950829
  H      -4.479790      3.909500     -1.259948
  C       0.527362     -1.647431      3.721616
  C       2.024467      1.029469      3.613932
  C      -0.927483      1.006345      4.242712
  C       0.005971     -0.156587     -4.632098
  C       1.625635      2.301952     -3.757088
  C       2.716231     -0.536032     -3.334093
  H       2.900242      0.445091      3.337923
  H       2.066517      1.973064      3.070563
  H       2.098029      1.248618      4.679899
  H       1.336666     -2.147419      3.193803
  H       0.722621     -1.726733      4.792471
  H      -0.392928     -2.189193      3.509572
  H      -0.712632      0.948576      5.310272
  H      -0.979712      2.061178      3.971041
  H      -1.911080      0.570742      4.074221
  H       2.921844     -0.914849     -4.335699
  H       3.600098      0.004195     -2.999243
  H       2.569615     -1.391984     -2.674643
  H      -0.911911      0.425315     -4.704691
  H       0.471756     -0.173589     -5.617818
  H      -0.266922     -1.180453     -4.374661
  H       0.754880      2.955033     -3.774904
  H       2.331668      2.705742     -3.033912
  H       2.092631      2.339703     -4.742666
74
Coordinates from ORCA-job input E -1972.970064406563
  O       0.008251      0.405672      1.673873
  O       0.370132      0.376310     -1.920098
  C      -0.161534     -0.219555      0.437125
  C       0.079844      1.044475     -0.727636
  C      -1.577769     -0.771992      0.296831
  C       0.889259     -1.296857      0.197420
  C       1.246548      1.905106     -0.257128
  C      -1.209634      1.849072     -0.864689
  C      -2.326463     -1.076203      1.424634
  C       0.640517     -2.416255     -0.591783
  C       1.067061      3.085945      0.457719
  C      -1.678906      2.211055     -2.119075
  C      -2.157529     -0.993560     -0.951591
  C       2.150608     -1.172069      0.770044
  C       2.550139      1.505178     -0.532294
  C      -1.956410      2.232927      0.248859
  C      -3.612147     -1.589042      1.319629
  C       1.620816     -3.373777     -0.802465
  C       2.152931      3.832915      0.888720
  C      -2.847658      2.944990     -2.266647
  C      -3.441886     -1.498241     -1.061292
  C       3.135947     -2.124613      0.560399
  C       3.639728      2.247785     -0.104359
  C      -3.124445      2.962059      0.106042
  C      -4.178568     -1.801066      0.074744
  C       2.875586     -3.233123     -0.229064
  C       3.446564      3.416927      0.613616
  C      -3.576790      3.326955     -1.153902
  Si      0.415115      0.154507      3.259228
  Si      1.185282      0.542115     -3.355159
  H      -1.917609     -0.902527      2.404481
  H      -0.328848     -2.554977     -1.040305
  H       0.073954      3.440731      0.675032
  H      -1.144747      1.902945     -3.000984
  H      -1.604544     -0.751920     -1.844056
  H       2.374376     -0.311862      1.376163
  H       2.721162      0.592326     -1.074340
  H      -1.629863      1.940124      1.233008
  H      -4.170248     -1.815049      2.217183
  H       1.398059     -4.235700     -1.415020
  H       1.983051      4.747224      1.439309
  H      -3.188056      3.209276     -3.257760
  H      -3.870892     -1.646623     -2.041983
  H       4.106694     -1.996564      1.017990
  H       4.639369      1.906374     -0.333434
  H      -3.687935      3.238445      0.985793
  H      -5.182306     -2.191245     -0.011642
  H       3.638363     -3.980747     -0.391745
  H       4.291990      4.000028      0.949079
  H      -4.489718      3.894028     -1.264866
  C       0.496317     -1.647011      3.736519
  C       2.045729      0.993908      3.609984
  C      -0.908431      1.033790      4.240765
  C       0.010680     -0.147981     -4.632505
  C       1.623238      2.310737     -3.750769
  C       2.719012     -0.528683     -3.330746
  H       2.907518      0.373047      3.372017
  H       2.124226      1.915500      3.033577
  H       2.108412      1.249908      4.668409
  H       1.238385     -2.186646      3.151870
  H       0.779025     -1.716778      4.788583
  H      -0.458828     -2.155027      3.615475
  H      -0.704274      0.962855      5.309627
  H      -0.930693      2.091490      3.976105
  H      -1.901179      0.624413      4.060056
  H       2.923525     -0.912531     -4.330570
  H       3.603758      0.011953     -2.998879
  H       2.571948     -1.381463     -2.667158
  H      -0.901885      0.440573     -4.716940
  H       0.484322     -0.175707     -5.614266
  H      -0.272036     -1.167859     -4.369888
  H       0.751737      2.963159     -3.752692
  H       2.339939      2.712411     -3.037068
  H       2.075011      2.352111     -4.743315
74
Coordinates from ORCA-job input E -1972.970075871237
  O       0.006865      0.405986      1.673667
  O       0.369933      0.379288     -1.920163
  C      -0.161714     -0.219607      0.436928
  C       0.079827      1.045290     -0.726858
  C      -1.577589     -0.773436      0.296329
  C       0.890327     -1.295962      0.197656
  C       1.246981      1.905099     -0.256031
  C      -1.208968      1.851391     -0.863340
  C      -2.324159     -1.082742      1.424242
  C       0.642472     -2.416586     -0.590192
  C       1.067972      3.082708      0.464315
  C      -1.674023      2.219914     -2.117445
  C      -2.159109     -0.991170     -0.951909
  C       2.151942     -1.168732      0.769144
  C       2.550204      1.507768     -0.536436
  C      -1.958612      2.230878      0.249710
  C      -3.609248     -1.597054      1.319418
  C       1.623885     -3.373022     -0.800508
  C       2.154096      3.829103      0.895530
  C      -2.841840      2.955266     -2.265120
  C      -3.442967     -1.497279     -1.061390
  C       3.138461     -2.120090      0.559542
  C       3.640086      2.249938     -0.108370
  C      -3.125784      2.961447      0.106760
  C      -4.177383     -1.805321      0.074658
  C       2.878942     -3.229894     -0.228359
  C       3.447459      3.415838      0.614964
  C      -3.574206      3.332353     -1.152785
  Si      0.413101      0.156526      3.259111
  Si      1.183185      0.538817     -3.356317
  H      -1.914001     -0.912396      2.404093
  H      -0.327009     -2.556919     -1.037849
  H       0.074923      3.435018      0.685896
  H      -1.136787      1.916369     -2.999090
  H      -1.608022     -0.745699     -1.844432
  H       2.375038     -0.307289      1.373780
  H       2.720838      0.597269     -1.082623
  H      -1.635239      1.933642      1.233550
  H      -4.165548     -1.827182      2.217036
  H       1.401899     -4.235916     -1.411982
  H       1.984723      4.740848      1.450516
  H      -3.178970      3.224629     -3.255982
  H      -3.873279     -1.642656     -2.041961
  H       4.109568     -1.990060      1.015810
  H       4.639516      1.910797     -0.341691
  H      -3.691608      3.234229      0.986138
  H      -5.180732     -2.196541     -0.011507
  H       3.642697     -3.976533     -0.390978
  H       4.293118      3.998629      0.950385
  H      -4.486475      3.900465     -1.263848
  C       0.494551     -1.645284      3.737206
  C       2.043834      0.995353      3.610597
  C      -0.911485      1.035801      4.239056
  C       0.003980     -0.151320     -4.629304
  C       1.625443      2.305011     -3.758282
  C       2.716173     -0.532668     -3.332146
  H       2.904879      0.373180      3.373241
  H       2.124109      1.916809      3.034266
  H       2.106174      1.251180      4.669096
  H       1.258057     -2.177456      3.173685
  H       0.746526     -1.714616      4.797026
  H      -0.451870     -2.161687      3.587109
  H      -0.710167      0.963311      5.308325
  H      -0.933106      2.093824      3.975706
  H      -1.903691      0.626567      4.054955
  H       2.920392     -0.915378     -4.332504
  H       3.600979      0.007924     -3.000349
  H       2.569709     -1.386087     -2.669384
  H      -0.908286      0.438359     -4.709342
  H       0.473118     -0.179596     -5.613183
  H      -0.278786     -1.170793     -4.365190
  H       0.755939      2.960041     -3.764601
  H       2.342488      2.708124     -3.045696
  H       2.078553      2.340079     -4.750503
74
Coordinates from ORCA-job input E -1972.970087768367
  O       0.006029      0.404187      1.672325
  O       0.370521      0.379449     -1.921057
  C      -0.163332     -0.220968      0.435630
  C       0.077779      1.044303     -0.727838
  C      -1.579519     -0.774054      0.296685
  C       0.889084     -1.296928      0.195868
  C       1.243097      1.905384     -0.255059
  C      -1.211398      1.849827     -0.864996
  C      -2.325645     -1.081082      1.425491
  C       0.641522     -2.418513     -0.590763
  C       1.061125      3.080766      0.468177
  C      -1.675469      2.219541     -2.119151
  C      -2.162691     -0.991107     -0.950903
  C       2.151136     -1.168000      0.766047
  C       2.547251      1.511448     -0.535774
  C      -1.961569      2.228861      0.247808
  C      -3.611524     -1.593726      1.322113
  C       1.623726     -3.374072     -0.801324
  C       2.145362      3.828509      0.901708
  C      -2.843231      2.954882     -2.267083
  C      -3.447371     -1.495421     -1.058933
  C       3.138407     -2.118533      0.556185
  C       3.635309      2.255122     -0.105597
  C      -3.128743      2.959405      0.104605
  C      -4.181065     -1.802010      0.077974
  C       2.879220     -3.229217     -0.230568
  C       3.439770      3.418875      0.620420
  C      -3.576472      3.330975     -1.154968
  Si      0.416250      0.155564      3.256745
  Si      1.186587      0.537994     -3.355468
  H      -1.914526     -0.909969      2.404904
  H      -0.328283     -2.560356     -1.037072
  H       0.067066      3.430034      0.690315
  H      -1.137316      1.917170     -3.000557
  H      -1.612430     -0.746051     -1.844049
  H       2.374024     -0.305721      1.369617
  H       2.720129      0.602525     -1.083937
  H      -1.638514      1.931486      1.231777
  H      -4.167436     -1.822371      2.220346
  H       1.402001     -4.237729     -1.411815
  H       1.973770      4.738361      1.459112
  H      -3.179630      3.225110     -3.257958
  H      -3.878908     -1.640362     -2.039030
  H       4.109867     -1.987140      1.011306
  H       4.635587      1.918822     -0.339367
  H      -3.695039      3.231717      0.983822
  H      -5.185061     -2.191816     -0.007030
  H       3.643568     -3.975205     -0.393374
  H       4.283997      4.002724      0.957588
  H      -4.488729      3.899060     -1.266239
  C       0.492489     -1.645833      3.737929
  C       2.052365      0.986182      3.602964
  C      -0.902388      1.041630      4.238300
  C       0.009713     -0.152535     -4.630457
  C       1.629719      2.303938     -3.757505
  C       2.720341     -0.532148     -3.327689
  H       2.908576      0.352229      3.379476
  H       2.143817      1.898166      3.013401
  H       2.111862      1.257235      4.657814
  H       1.249569     -2.182176      3.169649
  H       0.752838     -1.713840      4.795823
  H      -0.457146     -2.158927      3.596892
  H      -0.702361      0.965750      5.307538
  H      -0.917832      2.100242      3.977002
  H      -1.896680      0.638189      4.052273
  H       2.927252     -0.914394     -4.327680
  H       3.603775      0.009448     -2.993892
  H       2.573454     -1.385863     -2.665419
  H      -0.902529      0.437071     -4.711219
  H       0.479864     -0.180476     -5.613850
  H      -0.273266     -1.172088     -4.366897
  H       0.760472      2.959235     -3.765931
  H       2.345788      2.707608     -3.044274
  H       2.084325      2.337710     -4.749111
74
Coordinates from ORCA-job input E -1972.970113164917
  O       0.002866      0.399186      1.671128
  O       0.371470      0.383508     -1.920781
  C      -0.167988     -0.222567      0.433515
  C       0.071558      1.044918     -0.727864
  C      -1.584080     -0.775167      0.296758
  C       0.886253     -1.296286      0.191499
  C       1.230763      1.911066     -0.248732
  C      -1.219606      1.846736     -0.869360
  C      -2.331595     -1.075406      1.426444
  C       0.641187     -2.418625     -0.594911
  C       1.038831      3.081013      0.480954
  C      -1.677187      2.220411     -2.124802
  C      -2.167290     -0.994405     -0.950391
  C       2.147730     -1.164646      0.762505
  C       2.538189      1.526691     -0.526829
  C      -1.976850      2.219941      0.240471
  C      -3.618433     -1.585879      1.324029
  C       1.625818     -3.371674     -0.805460
  C       2.116595      3.833568      0.921939
  C      -2.845991      2.953117     -2.276717
  C      -3.453004     -1.496237     -1.057416
  C       3.137212     -2.112929      0.552759
  C       3.620015      2.275581     -0.089745
  C      -3.145224      2.947886      0.093296
  C      -4.187662     -1.797658      0.080245
  C       2.880861     -3.223961     -0.234407
  C       3.414553      3.434405      0.641357
  C      -3.586852      3.322744     -1.167400
  Si      0.429044      0.151305      3.250794
  Si      1.193013      0.536279     -3.351795
  H      -1.920867     -0.899936      2.405524
  H      -0.328421     -2.563198     -1.040534
  H       0.041567      3.421650      0.702194
  H      -1.132262      1.923857     -3.003970
  H      -1.616664     -0.751841     -1.844086
  H       2.368334     -0.302094      1.366532
  H       2.718887      0.620870     -1.077602
  H      -1.658282      1.920600      1.225457
  H      -4.175580     -1.809926      2.222648
  H       1.406286     -4.235937     -1.415881
  H       1.937418      4.738677      1.484635
  H      -3.177244      3.226588     -3.268436
  H      -3.884511     -1.643011     -2.037253
  H       4.108224     -1.979468      1.008227
  H       4.623219      1.947109     -0.322054
  H      -3.717129      3.215574      0.970292
  H      -5.192409     -2.185715     -0.003851
  H       3.646985     -3.968135     -0.397140
  H       4.253897      4.022075      0.983995
  H      -4.500101      3.888594     -1.281817
  C       0.472294     -1.648581      3.743755
  C       2.092170      0.936793      3.574865
  C      -0.859084      1.072556      4.239074
  C       0.018614     -0.155573     -4.628446
  C       1.639291      2.300345     -3.758624
  C       2.728421     -0.530807     -3.316136
  H       2.921836      0.250201      3.414722
  H       2.236266      1.802596      2.928738
  H       2.142770      1.275078      4.610548
  H       1.193901     -2.207663      3.151287
  H       0.773339     -1.714157      4.791022
  H      -0.494271     -2.139741      3.646464
  H      -0.665537      0.981013      5.308148
  H      -0.842070      2.133237      3.986753
  H      -1.863939      0.699647      4.044687
  H       2.939511     -0.914190     -4.314850
  H       3.609280      0.014189     -2.981122
  H       2.582439     -1.383736     -2.652705
  H      -0.892592      0.435638     -4.709331
  H       0.488664     -0.184946     -5.611788
  H      -0.266297     -1.174350     -4.364017
  H       0.771680      2.957686     -3.770770
  H       2.356357      2.706257     -3.047798
  H       2.093714      2.327361     -4.750639
74
Coordinates from ORCA-job input E -1972.970122515530
  O      -0.000012      0.400679      1.672740
  O       0.371880      0.385623     -1.918067
  C      -0.171286     -0.220486      0.434827
  C       0.069713      1.047129     -0.726111
  C      -1.587486     -0.772105      0.297430
  C       0.881690     -1.295390      0.192174
  C       1.228272      1.913643     -0.245260
  C      -1.220724      1.849208     -0.870951
  C      -2.335606     -1.074272      1.426059
  C       0.633754     -2.418901     -0.591738
  C       1.035179      3.083269      0.484697
  C      -1.676837      2.219981     -2.127689
  C      -2.170051     -0.988829     -0.950562
  C       2.144524     -1.164265      0.760222
  C       2.536167      1.529462     -0.521376
  C      -1.978654      2.225691      0.237361
  C      -3.622518     -1.584324      1.321887
  C       1.616877     -3.373297     -0.802950
  C       2.112178      3.835585      0.927869
  C      -2.845253      2.952714     -2.282480
  C      -3.455863     -1.489812     -1.059355
  C       3.132608     -2.113881      0.549699
  C       3.617299      2.277827     -0.081602
  C      -3.146482      2.953836      0.087369
  C      -4.191161     -1.793389      0.077414
  C       2.873431     -3.225865     -0.235115
  C       3.410632      3.436420      0.649523
  C      -3.586916      3.325468     -1.174739
  Si      0.435728      0.150160      3.249715
  Si      1.193310      0.532091     -3.348936
  H      -1.925205     -0.900524      2.405588
  H      -0.337177     -2.563599     -1.034448
  H       0.037549      3.423631      0.704655
  H      -1.130789      1.921105     -3.005510
  H      -1.618844     -0.744083     -1.843413
  H       2.367347     -0.301193      1.362559
  H       2.717645      0.624160     -1.072768
  H      -1.660604      1.929184      1.223349
  H      -4.180183     -1.810233      2.219722
  H       1.395011     -4.238431     -1.411295
  H       1.932125      4.740354      1.490820
  H      -3.175576      3.223919     -3.275126
  H      -3.887020     -1.634293     -2.039680
  H       4.104735     -1.980786      1.002904
  H       4.620869      1.949230     -0.312144
  H      -3.718954      3.224191      0.963177
  H      -5.195952     -2.181047     -0.007973
  H       3.638442     -3.971043     -0.398499
  H       4.249407      4.023722      0.994169
  H      -4.499858      3.891355     -1.291408
  C       0.492594     -1.651977      3.732940
  C       2.095871      0.946077      3.566825
  C      -0.852534      1.060818      4.248012
  C       0.019996     -0.164121     -4.624078
  C       1.640810      2.294938     -3.759815
  C       2.729842     -0.532924     -3.309579
  H       2.928607      0.264937      3.399412
  H       2.231454      1.814316      2.922118
  H       2.150373      1.282426      4.602946
  H       1.243510     -2.192787      3.160136
  H       0.759112     -1.723335      4.789031
  H      -0.461505     -2.158236      3.596734
  H      -0.647999      0.973439      5.315373
  H      -0.848708      2.121043      3.993390
  H      -1.855558      0.677688      4.064323
  H       2.943243     -0.914728     -4.308469
  H       3.608848      0.014119     -2.973001
  H       2.585184     -1.386814     -2.647180
  H      -0.895668      0.421166     -4.698024
  H       0.485520     -0.186212     -5.609714
  H      -0.256966     -1.185851     -4.362617
  H       0.772890      2.951500     -3.785041
  H       2.349099      2.704393     -3.042201
  H       2.106924      2.318634     -4.746461
74
Coordinates from ORCA-job input E -1972.970134388440
  O      -0.003240      0.400538      1.673442
  O       0.372386      0.384972     -1.917146
  C      -0.173133     -0.221400      0.435315
  C       0.069079      1.046353     -0.725219
  C      -1.589978     -0.771717      0.297404
  C       0.878325     -1.298653      0.192749
  C       1.227967      1.912604     -0.243961
  C      -1.221165      1.847844     -0.871665
  C      -2.341050     -1.068086      1.425485
  C       0.625313     -2.426574     -0.583238
  C       1.036192      3.083318      0.484637
  C      -1.678865      2.213981     -2.129037
  C      -2.170192     -0.992565     -0.951161
  C       2.144624     -1.165780      0.752522
  C       2.535586      1.527967     -0.521105
  C      -1.978717      2.226379      0.236358
  C      -3.628434     -1.576965      1.320443
  C       1.605964     -3.383736     -0.793544
  C       2.114010      3.835076      0.926920
  C      -2.848007      2.945439     -2.284901
  C      -3.456321     -1.492292     -1.060827
  C       3.130480     -2.117836      0.542657
  C       3.617470      2.275517     -0.081910
  C      -3.147194      2.953102      0.085301
  C      -4.194431     -1.790530      0.075634
  C       2.865720     -3.234579     -0.233392
  C       3.412065      3.434671      0.648696
  C      -3.588799      3.320986     -1.177605
  Si      0.438822      0.149498      3.249295
  Si      1.196115      0.537525     -3.346296
  H      -1.932577     -0.889990      2.404968
  H      -0.348061     -2.573396     -1.019698
  H       0.039199      3.425401      0.704316
  H      -1.133870      1.911873     -3.006523
  H      -1.616572     -0.751779     -1.843602
  H       2.372241     -0.299457      1.347939
  H       2.716049      0.623236     -1.073702
  H      -1.659878      1.931814      1.222662
  H      -4.188552     -1.798341      2.217890
  H       1.379573     -4.252415     -1.395128
  H       1.934789      4.740611      1.488884
  H      -3.179637      3.213220     -3.278047
  H      -3.885696     -1.640107     -2.041437
  H       4.105150     -1.982972      0.989856
  H       4.620645      1.946022     -0.312866
  H      -3.719497      3.225121      0.960695
  H      -5.199516     -2.177279     -0.010473
  H       3.628837     -3.981840     -0.396120
  H       4.251412      4.021540      0.992685
  H      -4.502280      3.885834     -1.295132
  C       0.499251     -1.652641      3.729591
  C       2.097823      0.951730      3.561018
  C      -0.848146      1.057313      4.252073
  C       0.029791     -0.161006     -4.626421
  C       1.637396      2.303561     -3.750122
  C       2.735369     -0.523825     -3.305530
  H       2.932281      0.271967      3.397053
  H       2.230451      1.815942      2.910086
  H       2.152341      1.296088      4.594494
  H       1.244182     -2.192644      3.148443
  H       0.775516     -1.727370      4.782917
  H      -0.456838     -2.156769      3.599984
  H      -0.633553      0.977933      5.318135
  H      -0.852882      2.115929      3.990773
  H      -1.850603      0.667309      4.080394
  H       2.951525     -0.903769     -4.304530
  H       3.612366      0.024886     -2.966356
  H       2.591471     -1.379005     -2.644598
  H      -0.889922      0.417985     -4.700051
  H       0.497622     -0.175458     -5.611097
  H      -0.240476     -1.185869     -4.370227
  H       0.766030      2.955475     -3.779176
  H       2.337887      2.713699     -3.025187
  H       2.111063      2.334484     -4.732884
74
Coordinates from ORCA-job input E -1972.970165633297
  O      -0.006102      0.400408      1.674931
  O       0.372729      0.385572     -1.915974
  C      -0.173429     -0.220121      0.435753
  C       0.069391      1.047938     -0.724320
  C      -1.590204     -0.770231      0.296617
  C       0.878248     -1.297315      0.193291
  C       1.227500      1.915224     -0.242973
  C      -1.221475      1.848416     -0.870586
  C      -2.343423     -1.061809      1.424515
  C       0.626331     -2.424649     -0.583872
  C       1.034318      3.088525      0.481079
  C      -1.678583      2.216667     -2.127551
  C      -2.168016     -0.995613     -0.952263
  C       2.144033     -1.164841      0.754313
  C       2.535693      1.530489     -0.517270
  C      -1.980508      2.223468      0.237671
  C      -3.630784     -1.570734      1.318956
  C       1.607594     -3.381180     -0.794494
  C       2.111212      3.842858      0.921297
  C      -2.848383      2.947281     -2.282748
  C      -3.453980     -1.495588     -1.062405
  C       3.130381     -2.116336      0.544526
  C       3.616652      2.280299     -0.079706
  C      -3.149713      2.949110      0.087211
  C      -4.194303     -1.789179      0.073896
  C       2.866807     -3.232287     -0.233091
  C       3.409802      3.442305      0.645940
  C      -3.590515      3.319479     -1.175275
  Si      0.440135      0.146009      3.249323
  Si      1.196713      0.536653     -3.345282
  H      -1.936610     -0.879279      2.404011
  H      -0.346378     -2.571392     -1.021833
  H       0.036978      3.431284      0.698047
  H      -1.132640      1.917098     -3.005213
  H      -1.612175     -0.759200     -1.844468
  H       2.370840     -0.299546      1.351599
  H       2.717327      0.623885     -1.066285
  H      -1.662604      1.926119      1.223477
  H      -4.192840     -1.788193      2.216147
  H       1.381981     -4.249227     -1.397274
  H       1.930755      4.750610      1.479265
  H      -3.179480      3.216901     -3.275579
  H      -3.881525     -1.647450     -2.043196
  H       4.104480     -1.981605      0.993000
  H       4.620261      1.950447     -0.308254
  H      -3.723331      3.218241      0.962632
  H      -5.199297     -2.176084     -0.012652
  H       3.630270     -3.979192     -0.395818
  H       4.248411      4.031126      0.988372
  H      -4.504512      3.883597     -1.292331
  C       0.492119     -1.656958      3.726356
  C       2.103294      0.941779      3.558456
  C      -0.841790      1.057232      4.255130
  C       0.030853     -0.163600     -4.624735
  C       1.637897      2.302339     -3.751059
  C       2.735092     -0.526229     -3.303371
  H       2.933979      0.255666      3.401894
  H       2.242080      1.799522      2.900266
  H       2.157973      1.295236      4.588807
  H       1.230384     -2.200401      3.139980
  H       0.773346     -1.735708      4.778050
  H      -0.467870     -2.154439      3.600515
  H      -0.623538      0.978369      5.320523
  H      -0.844957      2.115596      3.992696
  H      -1.845737      0.669219      4.087560
  H       2.949990     -0.908746     -4.301646
  H       3.613038      0.022192     -2.966160
  H       2.590723     -1.379784     -2.640353
  H      -0.889177      0.414740     -4.699366
  H       0.499089     -0.178687     -5.609213
  H      -0.238874     -1.188382     -4.367675
  H       0.766160      2.953727     -3.781784
  H       2.336996      2.713288     -3.025224
  H       2.113199      2.333169     -4.733003
74
Coordinates from ORCA-job input E -1972.970172924215
  O      -0.010714      0.399167      1.677841
  O       0.372790      0.387918     -1.913247
  C      -0.174955     -0.218889      0.437054
  C       0.067661      1.050101     -0.722044
  C      -1.591336     -0.768981      0.295686
  C       0.877099     -1.295164      0.192927
  C       1.223309      1.919645     -0.239281
  C      -1.224327      1.848377     -0.870423
  C      -2.347099     -1.057552      1.422746
  C       0.624553     -2.423730     -0.582117
  C       1.026270      3.090107      0.488376
  C      -1.679353      2.215913     -2.128373
  C      -2.166167     -0.996517     -0.954073
  C       2.144154     -1.160708      0.750606
  C       2.532721      1.540625     -0.515646
  C      -1.985675      2.223023      0.236368
  C      -3.634341     -1.566394      1.315182
  C       1.606464     -3.379387     -0.794027
  C       2.100626      3.847520      0.929535
  C      -2.849689      2.945181     -2.285964
  C      -3.452028     -1.496333     -1.066098
  C       3.131120     -2.111200      0.539564
  C       3.611153      2.293745     -0.077541
  C      -3.155326      2.947470      0.083472
  C      -4.194915     -1.787391      0.069213
  C       2.866944     -3.228437     -0.236060
  C       3.400487      3.453119      0.651247
  C      -3.594228      3.316893     -1.179966
  Si      0.446084      0.142052      3.248836
  Si      1.198592      0.534690     -3.341830
  H      -1.942341     -0.871965      2.402661
  H      -0.348996     -2.572308     -1.017717
  H       0.027802      3.428143      0.707617
  H      -1.131172      1.917078     -3.004907
  H      -1.607991     -0.761980     -1.845418
  H       2.371675     -0.294694      1.346528
  H       2.717450      0.635855     -1.066708
  H      -1.669024      1.926655      1.222904
  H      -4.198742     -1.781560      2.211453
  H       1.380263     -4.248399     -1.395186
  H       1.917120      4.752914      1.490325
  H      -3.179198      3.214206     -3.279486
  H      -3.877506     -1.650086     -2.047490
  H       4.106185     -1.974538      0.985332
  H       4.615816      1.968476     -0.308018
  H      -3.730771      3.216527      0.957714
  H      -5.199798     -2.174248     -0.018855
  H       3.630860     -3.974649     -0.399796
  H       4.237126      4.044525      0.994024
  H      -4.508570      3.880073     -1.298880
  C       0.480802     -1.661205      3.726052
  C       2.119879      0.920201      3.549185
  C      -0.823063      1.064715      4.259450
  C       0.033234     -0.168318     -4.620032
  C       1.640881      2.298972     -3.752912
  C       2.736443     -0.528975     -3.295683
  H       2.939135      0.214510      3.421629
  H       2.279173      1.754982      2.866415
  H       2.172155      1.304537      4.568455
  H       1.205097     -2.213738      3.130671
  H       0.773784     -1.743086      4.774282
  H      -0.486713     -2.146804      3.612438
  H      -0.602859      0.981877      5.324142
  H      -0.816679      2.123429      3.998488
  H      -1.830929      0.686037      4.093529
  H       2.951441     -0.914950     -4.292594
  H       3.614729      0.019959     -2.960121
  H       2.591395     -1.380235     -2.629868
  H      -0.886502      0.410296     -4.696227
  H       0.501811     -0.185796     -5.604318
  H      -0.237002     -1.192362     -4.360615
  H       0.769345      2.950477     -3.786841
  H       2.339125      2.712155     -3.027509
  H       2.117554      2.326537     -4.734279
74
Coordinates from ORCA-job input E -1972.970179840895
  O      -0.014759      0.400057      1.679023
  O       0.373322      0.389941     -1.912182
  C      -0.176756     -0.217450      0.437631
  C       0.067006      1.051680     -0.721072
  C      -1.593208     -0.767377      0.294741
  C       0.875325     -1.293636      0.194381
  C       1.221424      1.921938     -0.236892
  C      -1.225298      1.849238     -0.871151
  C      -2.350662     -1.053358      1.421404
  C       0.621692     -2.425016     -0.576100
  C       1.022605      3.089765      0.494532
  C      -1.677106      2.218751     -2.129696
  C      -2.165971     -0.997796     -0.955386
  C       2.143445     -1.156917      0.749139
  C       2.531435      1.546184     -0.514907
  C      -1.990261      2.220707      0.234210
  C      -3.637782     -1.562326      1.312965
  C       1.603627     -3.380999     -0.786653
  C       2.095778      3.848185      0.936876
  C      -2.847711      2.947194     -2.289197
  C      -3.451762     -1.497640     -1.068234
  C       3.130499     -2.107521      0.539254
  C       3.608664      2.300456     -0.075897
  C      -3.160152      2.944355      0.079358
  C      -4.196417     -1.785997      0.066606
  C       2.865259     -3.227558     -0.232002
  C       3.396202      3.457481      0.656130
  C      -3.595737      3.315974     -1.184591
  Si      0.451275      0.140327      3.247183
  Si      1.199357      0.533894     -3.340840
  H      -1.947260     -0.865055      2.401341
  H      -0.352716     -2.575854     -1.009087
  H       0.023698      3.425030      0.715872
  H      -1.126072      1.922303     -3.005278
  H      -1.606151     -0.765670     -1.846329
  H       2.371925     -0.289126      1.342122
  H       2.717638      0.642970     -1.068014
  H      -1.676295      1.922295      1.221014
  H      -4.203642     -1.775401      2.208818
  H       1.376436     -4.252229     -1.384209
  H       1.910801      4.751603      1.500359
  H      -3.174659      3.217815     -3.283132
  H      -3.875808     -1.653676     -2.049883
  H       4.106408     -1.968715      0.982494
  H       4.613806      1.977840     -0.308017
  H      -3.738491      3.211013      0.952423
  H      -5.201177     -2.173021     -0.022173
  H       3.629190     -3.973951     -0.394806
  H       4.231889      4.049830      0.999595
  H      -4.510319      3.878449     -1.304990
  C       0.481458     -1.664009      3.720299
  C       2.128110      0.915142      3.541512
  C      -0.812070      1.063615      4.264207
  C       0.032779     -0.169109     -4.617764
  C       1.643843      2.297116     -3.754300
  C       2.735646     -0.532136     -3.294047
  H       2.944675      0.206070      3.415162
  H       2.288479      1.746337      2.854602
  H       2.184221      1.304349      4.558631
  H       1.210187     -2.215583      3.129392
  H       0.764651     -1.749805      4.770863
  H      -0.485668     -2.147856      3.596064
  H      -0.584756      0.982332      5.327551
  H      -0.807795      2.121965      4.001703
  H      -1.820781      0.684156      4.105575
  H       2.949403     -0.919504     -4.290686
  H       3.615200      0.015464     -2.959612
  H       2.589414     -1.382426     -2.627302
  H      -0.887306      0.409123     -4.692691
  H       0.500325     -0.185925     -5.602568
  H      -0.236655     -1.193379     -4.358419
  H       0.772745      2.949001     -3.791609
  H       2.340122      2.710937     -3.027328
  H       2.123536      2.323244     -4.734194
74
Coordinates from ORCA-job input E -1972.970181265683
  O      -0.019557      0.401270      1.682002
  O       0.373452      0.390919     -1.909536
  C      -0.178461     -0.215441      0.439566
  C       0.066704      1.053498     -0.719051
  C      -1.595005     -0.765180      0.293844
  C       0.873884     -1.291515      0.197109
  C       1.220802      1.924141     -0.235192
  C      -1.225210      1.851820     -0.870967
  C      -2.354188     -1.051595      1.419317
  C       0.618410     -2.427065     -0.566560
  C       1.021314      3.089379      0.500168
  C      -1.674733      2.221214     -2.130392
  C      -2.165967     -0.994771     -0.957188
  C       2.144368     -1.150595      0.745479
  C       2.530930      1.552298     -0.517945
  C      -1.991669      2.224407      0.232970
  C      -3.641168     -1.560403      1.308742
  C       1.600671     -3.382897     -0.776598
  C       2.093944      3.849497      0.940898
  C      -2.844557      2.950399     -2.292152
  C      -3.451759     -1.494224     -1.072134
  C       3.131773     -2.100859      0.535926
  C       3.607623      2.308177     -0.080431
  C      -3.160732      2.948922      0.075853
  C      -4.198028     -1.783242      0.061426
  C       2.864580     -3.225110     -0.228516
  C       3.394458      3.463010      0.654902
  C      -3.594063      3.320267     -1.188927
  Si      0.454733      0.136570      3.247395
  Si      1.199058      0.530784     -3.338911
  H      -1.952123     -0.863354      2.399713
  H      -0.357675     -2.581654     -0.994339
  H       0.022284      3.421547      0.725544
  H      -1.122593      1.924119     -3.005017
  H      -1.604809     -0.762171     -1.847152
  H       2.374693     -0.279816      1.333134
  H       2.717776      0.650706     -1.073525
  H      -1.679597      1.926122      1.220411
  H      -4.208333     -1.773965      2.203661
  H       1.371799     -4.257435     -1.368655
  H       1.908343      4.751056      1.507143
  H      -3.169686      3.220707     -3.286771
  H      -3.874531     -1.649549     -2.054447
  H       4.109488     -1.958375      0.973980
  H       4.612860      1.988692     -0.316420
  H      -3.740320      3.216426      0.947833
  H      -5.202700     -2.170103     -0.029065
  H       3.628784     -3.971273     -0.391083
  H       4.229680      4.056829      0.996957
  H      -4.508071      3.883307     -1.311020
  C       0.487313     -1.670076      3.711313
  C       2.129732      0.915832      3.540985
  C      -0.807866      1.052109      4.272411
  C       0.031438     -0.174894     -4.613345
  C       1.644788      2.292526     -3.757411
  C       2.734045     -0.537093     -3.289945
  H       2.948907      0.212345      3.401232
  H       2.281594      1.755318      2.862313
  H       2.190946      1.294448      4.561735
  H       1.228138     -2.215786      3.130121
  H       0.751373     -1.761581      4.766328
  H      -0.475853     -2.156153      3.566196
  H      -0.571808      0.973073      5.334055
  H      -0.811987      2.110313      4.009253
  H      -1.815410      0.666448      4.122066
  H       2.946748     -0.927220     -4.285728
  H       3.614919      0.009324     -2.957024
  H       2.586137     -1.385488     -2.621171
  H      -0.889205      0.402335     -4.688771
  H       0.498530     -0.192969     -5.598379
  H      -0.236780     -1.198991     -4.352064
  H       0.773687      2.944177     -3.798088
  H       2.339441      2.708331     -3.029992
  H       2.126599      2.316283     -4.736275
74
Coordinates from ORCA-job input E -1972.970179000644
  O      -0.021144      0.401399      1.681478
  O       0.373976      0.390952     -1.909484
  C      -0.180128     -0.215589      0.439162
  C       0.065615      1.053294     -0.719393
  C      -1.596876     -0.764909      0.293964
  C       0.872503     -1.291608      0.197265
  C       1.218896      1.924551     -0.234364
  C      -1.226083      1.851792     -0.872796
  C      -2.356312     -1.049742      1.419640
  C       0.616108     -2.430037     -0.561820
  C       1.018034      3.087571      0.504199
  C      -1.673279      2.222621     -2.132636
  C      -2.168121     -0.995014     -0.956851
  C       2.144185     -1.147802      0.742167
  C       2.529449      1.555349     -0.518516
  C      -1.994558      2.223236      0.230072
  C      -3.643656     -1.557695      1.309543
  C       1.598666     -3.385787     -0.770916
  C       2.089698      3.847923      0.946781
  C      -2.842631      2.952186     -2.295786
  C      -3.454350     -1.493470     -1.071360
  C       3.131849     -2.097999      0.533477
  C       3.605248      2.311423     -0.079066
  C      -3.163227      2.948110      0.071595
  C      -4.200784     -1.781097      0.062416
  C       2.863749     -3.225070     -0.226481
  C       3.390672      3.463993      0.659375
  C      -3.594163      3.320964     -1.193531
  Si      0.457678      0.135619      3.245472
  Si      1.200396      0.530317     -3.338442
  H      -1.954086     -0.860783      2.399857
  H      -0.360981     -2.587092     -0.986300
  H       0.018598      3.417555      0.730843
  H      -1.119550      1.926503     -3.006597
  H      -1.606997     -0.763294     -1.847043
  H       2.375145     -0.274973      1.326471
  H       2.717475      0.655312     -1.076239
  H      -1.684489      1.923731      1.217807
  H      -4.210918     -1.770170      2.204659
  H       1.369048     -4.262618     -1.359288
  H       1.903013      4.747539      1.515758
  H      -3.165800      3.223689     -3.290719
  H      -3.877281     -1.649089     -2.053561
  H       4.110460     -1.953327      0.968807
  H       4.610870      1.993959     -0.316120
  H      -3.744406      3.214652      0.942810
  H      -5.205767     -2.167228     -0.027728
  H       3.628181     -3.971159     -0.388326
  H       4.225169      4.058003      1.002864
  H      -4.507870      3.884258     -1.316674
  C       0.492470     -1.671461      3.708089
  C       2.132734      0.915181      3.536103
  C      -0.802483      1.050000      4.274747
  C       0.032839     -0.174202     -4.613718
  C       1.647926      2.291617     -3.756636
  C       2.734486     -0.538635     -3.288425
  H       2.952088      0.212698      3.392581
  H       2.282122      1.756422      2.858996
  H       2.196228      1.291334      4.557662
  H       1.233098     -2.216997      3.126568
  H       0.756986     -1.763387      4.762968
  H      -0.470855     -2.157493      3.563309
  H      -0.563728      0.969999      5.335694
  H      -0.807708      2.108485      4.012796
  H      -1.810271      0.664160      4.126496
  H       2.947672     -0.928776     -4.284099
  H       3.615707      0.006608     -2.954545
  H       2.584913     -1.387009     -2.619979
  H      -0.887291      0.403722     -4.689799
  H       0.500635     -0.192682     -5.598416
  H      -0.236309     -1.198111     -4.352637
  H       0.777444      2.944159     -3.796350
  H       2.343758      2.706713     -3.029977
  H       2.128613      2.314810     -4.736074
74
Coordinates from ORCA-job input E -1972.970175047648
  O      -0.022713      0.401643      1.682150
  O       0.374454      0.390948     -1.908557
  C      -0.180927     -0.215083      0.439497
  C       0.065111      1.053736     -0.719067
  C      -1.597505     -0.764388      0.293898
  C       0.872234     -1.290701      0.197708
  C       1.217721      1.925894     -0.233783
  C      -1.226462      1.852244     -0.873688
  C      -2.357685     -1.048456      1.419253
  C       0.615074     -2.431790     -0.557076
  C       1.015639      3.086786      0.507893
  C      -1.671735      2.224100     -2.133924
  C      -2.168131     -0.994811     -0.957132
  C       2.145186     -1.143721      0.738826
  C       2.528569      1.560003     -0.520637
  C      -1.996401      2.223259      0.228244
  C      -3.645140     -1.555985      1.308654
  C       1.598221     -3.387040     -0.765883
  C       2.086368      3.848147      0.950881
  C      -2.840481      2.954283     -2.298327
  C      -3.454512     -1.492780     -1.072167
  C       3.133359     -2.093426      0.530395
  C       3.603525      2.317123     -0.080816
  C      -3.164548      2.948767      0.068549
  C      -4.201704     -1.779669      0.061281
  C       2.864563     -3.223123     -0.225427
  C       3.387701      3.467495      0.660629
  C      -3.593485      3.322706     -1.196905
  Si      0.458944      0.133556      3.244985
  Si      1.200750      0.528904     -3.337813
  H      -1.955899     -0.859145      2.399653
  H      -0.363055     -2.591293     -0.978230
  H       0.015821      3.414056      0.736727
  H      -1.116846      1.928475     -3.007321
  H      -1.606489     -0.763694     -1.847146
  H       2.376503     -0.269038      1.320169
  H       2.717741      0.661490     -1.080494
  H      -1.688002      1.923085      1.216317
  H      -4.212970     -1.767903      2.203538
  H       1.368055     -4.265984     -1.350882
  H       1.898716      4.745908      1.522464
  H      -3.161988      3.226637     -3.293567
  H      -3.876875     -1.648576     -2.054589
  H       4.112937     -1.946397      0.962759
  H       4.609448      2.002251     -0.320016
  H      -3.746828      3.214971      0.939131
  H      -5.206809     -2.165386     -0.029256
  H       3.629459     -3.968789     -0.387041
  H       4.221513      4.062316      1.004384
  H      -4.506726      3.886548     -1.320981
  C       0.494030     -1.674088      3.706001
  C       2.134377      0.911473      3.535385
  C      -0.799275      1.047042      4.277618
  C       0.032073     -0.174694     -4.612754
  C       1.650669      2.289156     -3.757697
  C       2.733276     -0.542040     -3.286731
  H       2.953447      0.209081      3.390121
  H       2.283592      1.754162      2.859993
  H       2.198306      1.285226      4.557843
  H       1.229112     -2.221969      3.119800
  H       0.765608     -1.766253      4.759102
  H      -0.471752     -2.157479      3.568521
  H      -0.560485      0.963417      5.338255
  H      -0.803142      2.106354      4.019052
  H      -1.807630      0.663043      4.128202
  H       2.946333     -0.933241     -4.282007
  H       3.615417      0.001524     -2.952569
  H       2.581513     -1.389712     -2.617848
  H      -0.886465      0.405440     -4.690900
  H       0.500797     -0.196457     -5.596951
  H      -0.239895     -1.197394     -4.349841
  H       0.781365      2.943506     -3.793639
  H       2.350874      2.703373     -3.034822
  H       2.126453      2.310479     -4.739598
74
Coordinates from ORCA-job input E -1972.970172611248
  O      -0.024566      0.402222      1.683598
  O       0.374997      0.391498     -1.907119
  C      -0.181158     -0.213892      0.440284
  C       0.065234      1.054954     -0.718174
  C      -1.597342     -0.763554      0.293399
  C       0.872761     -1.288844      0.198663
  C       1.217441      1.927816     -0.233058
  C      -1.226233      1.853480     -0.873579
  C      -2.358741     -1.047419      1.417970
  C       0.615600     -2.431819     -0.553188
  C       1.014578      3.087037      0.511114
  C      -1.669829      2.226692     -2.134020
  C      -2.166475     -0.994447     -0.958238
  C       2.146486     -1.139122      0.737238
  C       2.528418      1.564722     -0.522611
  C      -1.997436      2.223719      0.227699
  C      -3.646026     -1.555105      1.306017
  C       1.599626     -3.386225     -0.761906
  C       2.084643      3.849464      0.953737
  C      -2.838077      2.957451     -2.299229
  C      -3.452680     -1.492535     -1.074623
  C       3.135459     -2.087973      0.528904
  C       3.602800      2.322948     -0.083196
  C      -3.165120      2.949853      0.067213
  C      -4.201164     -1.779144      0.058058
  C       2.866760     -3.219519     -0.224211
  C       3.386182      3.471616      0.660595
  C      -3.592327      3.325173     -1.198398
  Si      0.459013      0.131122      3.245406
  Si      1.199680      0.526603     -3.337547
  H      -1.958043     -0.857710      2.398795
  H      -0.363143     -2.593343     -0.972190
  H       0.014509      3.411988      0.742141
  H      -1.113894      1.931854     -3.007004
  H      -1.603757     -0.763798     -1.847683
  H       2.377491     -0.263216      1.316842
  H       2.718387      0.667333     -1.084036
  H      -1.690507      1.922581      1.215941
  H      -4.214887     -1.766819      2.200291
  H       1.369537     -4.266662     -1.344686
  H       1.896376      4.745839      1.527286
  H      -3.158188      3.230888     -3.294622
  H      -3.873813     -1.648658     -2.057523
  H       4.115633     -1.938896      0.959214
  H       4.608887      2.010233     -0.324529
  H      -3.748352      3.215451      0.937342
  H      -5.206156     -2.164911     -0.033504
  H       3.632357     -3.964475     -0.385782
  H       4.219521      4.067273      1.004051
  H      -4.505156      3.889549     -1.323083
  C       0.493060     -1.677187      3.704194
  C       2.135184      0.906720      3.536621
  C      -0.797682      1.043757      4.280735
  C       0.028648     -0.177028     -4.610406
  C       1.652064      2.285293     -3.761355
  C       2.730534     -0.546518     -3.285987
  H       2.953573      0.203476      3.391828
  H       2.285965      1.749678      2.861902
  H       2.198358      1.279661      4.559448
  H       1.223304     -2.226975      3.113842
  H       0.770429     -1.770143      4.755750
  H      -0.474892     -2.157890      3.572524
  H      -0.559491      0.956328      5.341185
  H      -0.799946      2.103889      4.025584
  H      -1.806559      0.661706      4.129597
  H       2.942784     -0.939030     -4.280916
  H       3.613771     -0.004389     -2.952392
  H       2.577259     -1.393305     -2.616322
  H      -0.888587      0.405030     -4.689432
  H       0.496858     -0.202236     -5.594764
  H      -0.245509     -1.198486     -4.344941
  H       0.784194      2.941716     -3.794282
  H       2.356864      2.699298     -3.042898
  H       2.122811      2.303466     -4.745781
74
Coordinates from ORCA-job input E -1972.970172182804
  O      -0.026181      0.403042      1.685058
  O       0.375856      0.392430     -1.905655
  C      -0.181283     -0.212533      0.441146
  C       0.065593      1.056361     -0.717157
  C      -1.597195     -0.762454      0.292954
  C       0.873079     -1.287061      0.199750
  C       1.217443      1.929722     -0.232125
  C      -1.225795      1.854839     -0.873294
  C      -2.359679     -1.046325      1.416777
  C       0.615721     -2.431497     -0.549734
  C       1.014003      3.087648      0.513958
  C      -1.667888      2.229293     -2.133893
  C      -2.164900     -0.993786     -0.959277
  C       2.147452     -1.135382      0.736273
  C       2.528502      1.568800     -0.523853
  C      -1.998220      2.224139      0.227447
  C      -3.646771     -1.554270      1.303512
  C       1.600259     -3.385425     -0.758344
  C       2.083574      3.850991      0.956094
  C      -2.835858      2.960342     -2.299776
  C      -3.450889     -1.492070     -1.076957
  C       3.136917     -2.083689      0.527985
  C       3.602449      2.327959     -0.084925
  C      -3.165610      2.950614      0.066284
  C      -4.200543     -1.778562      0.055012
  C       2.868080     -3.216694     -0.222912
  C       3.385253      3.475362      0.660609
  C      -3.591309      3.327163     -1.199470
  Si      0.459213      0.128980      3.245911
  Si      1.198504      0.524359     -3.337358
  H      -1.960003     -0.856279      2.397973
  H      -0.363530     -2.594500     -0.967034
  H       0.013767      3.410811      0.746776
  H      -1.110858      1.935379     -3.006484
  H      -1.601123     -0.763499     -1.848141
  H       2.378391     -0.258525      1.314463
  H       2.719025      0.672266     -1.086469
  H      -1.692543      1.922025      1.215781
  H      -4.216572     -1.765942      2.197196
  H       1.370056     -4.267037     -1.339300
  H       1.894862      4.746376      1.531037
  H      -3.154790      3.234767     -3.295275
  H      -3.870905     -1.648482     -2.060288
  H       4.117622     -1.933091      0.956553
  H       4.608637      2.016913     -0.327993
  H      -3.749791      3.215488      0.935996
  H      -5.205384     -2.164490     -0.037537
  H       3.634101     -3.961213     -0.384475
  H       4.218229      4.071751      1.003678
  H      -4.503890      3.891825     -1.324684
  C       0.492616     -1.680063      3.701739
  C       2.135839      0.903596      3.537649
  C      -0.796574      1.040055      4.283752
  C       0.025237     -0.179869     -4.607811
  C       1.652990      2.281566     -3.765201
  C       2.728071     -0.550455     -3.285616
  H       2.953914      0.199935      3.393148
  H       2.287577      1.746693      2.863338
  H       2.198398      1.276193      4.560639
  H       1.222416     -2.229453      3.110490
  H       0.770136     -1.774589      4.753122
  H      -0.475703     -2.159898      3.569624
  H      -0.557647      0.950759      5.343880
  H      -0.799171      2.100608      4.030396
  H      -1.805548      0.658177      4.132725
  H       2.939701     -0.943527     -4.280464
  H       3.612036     -0.009250     -2.952419
  H       2.574031     -1.396833     -2.615638
  H      -0.891784      0.402673     -4.685842
  H       0.491801     -0.206381     -5.592906
  H      -0.249139     -1.200881     -4.340852
  H       0.786292      2.939540     -3.798111
  H       2.359877      2.696010     -3.049061
  H       2.121855      2.296649     -4.750599
74
Coordinates from ORCA-job input E -1972.970171610308
  O      -0.028037      0.404479      1.686891
  O       0.377482      0.393835     -1.903655
  C      -0.181425     -0.210600      0.442322
  C       0.066244      1.058309     -0.715795
  C      -1.597076     -0.760777      0.292510
  C       0.873410     -1.284682      0.201394
  C       1.217654      1.932217     -0.230770
  C      -1.224961      1.856816     -0.873088
  C      -2.360847     -1.044716      1.415412
  C       0.615498     -2.431344     -0.544391
  C       1.013573      3.088202      0.518190
  C      -1.664852      2.233017     -2.133922
  C      -2.163075     -0.992607     -0.960445
  C       2.148817     -1.130282      0.734750
  C       2.528777      1.574204     -0.525650
  C      -1.999157      2.224795      0.226874
  C      -3.647726     -1.552949      1.300560
  C       1.600561     -3.384823     -0.752710
  C       2.082578      3.852603      0.959748
  C      -2.832453      2.964438     -2.300808
  C      -3.448809     -1.491073     -1.079696
  C       3.138808     -2.078021      0.526596
  C       3.602213      2.334454     -0.087296
  C      -3.166133      2.951710      0.064696
  C      -4.199869     -1.777452      0.051425
  C       2.869462     -3.213267     -0.220762
  C       3.384380      3.479980      0.660890
  C      -3.589645      3.329971     -1.201288
  Si      0.459396      0.126050      3.246570
  Si      1.196751      0.521293     -3.337302
  H      -1.962400     -0.854320      2.397040
  H      -0.364561     -2.596457     -0.959033
  H       0.013181      3.408955      0.753657
  H      -1.106180      1.940447     -3.005911
  H      -1.597981     -0.762763     -1.848578
  H       2.379924     -0.251915      1.310586
  H       2.719892      0.678954     -1.090118
  H      -1.695244      1.921276      1.215322
  H      -4.218639     -1.764627      2.193533
  H       1.369955     -4.268242     -1.330752
  H       1.893393      4.746522      1.536810
  H      -3.149699      3.240253     -3.296462
  H      -3.867518     -1.647792     -2.063533
  H       4.120369     -1.925286      0.952437
  H       4.608481      2.025664     -0.332901
  H      -3.751714      3.215563      0.933775
  H      -5.204530     -2.163559     -0.042320
  H       3.635933     -3.957339     -0.382238
  H       4.216922      4.077249      1.003478
  H      -4.501895      3.894991     -1.327301
  C       0.493045     -1.684078      3.697633
  C       2.136014      0.900870      3.539192
  C      -0.795945      1.033871      4.287882
  C       0.020439     -0.183969     -4.604284
  C       1.654050      2.276472     -3.770679
  C       2.724761     -0.555566     -3.285573
  H       2.954424      0.197879      3.393371
  H       2.287608      1.745345      2.866610
  H       2.198007      1.271569      4.562903
  H       1.224601     -2.231318      3.106555
  H       0.768246     -1.781173      4.749384
  H      -0.474682     -2.164066      3.561873
  H      -0.555073      0.943244      5.347464
  H      -0.800671      2.094783      4.036101
  H      -1.804647      0.650735      4.138197
  H       2.935933     -0.948507     -4.280589
  H       3.609405     -0.015451     -2.952347
  H       2.569957     -1.401950     -2.615843
  H      -0.897085      0.398177     -4.679548
  H       0.483945     -0.210607     -5.590801
  H      -0.252788     -1.204989     -4.336171
  H       0.788872      2.936327     -3.805665
  H       2.362122      2.691891     -3.056267
  H       2.122529      2.287257     -4.756342
74
Coordinates from ORCA-job input E -1972.970171133971
  O      -0.028312      0.405474      1.687580
  O       0.378811      0.394568     -1.902674
  C      -0.181311     -0.209604      0.442872
  C       0.066756      1.059259     -0.715209
  C      -1.596898     -0.759861      0.292492
  C       0.873756     -1.283470      0.202232
  C       1.217942      1.933406     -0.230116
  C      -1.224318      1.857824     -0.873198
  C      -2.361140     -1.043756      1.415058
  C       0.615498     -2.431381     -0.541468
  C       1.013559      3.088217      0.520571
  C      -1.663034      2.234903     -2.134162
  C      -2.162311     -0.991888     -0.960713
  C       2.149744     -1.127582      0.733831
  C       2.529086      1.576918     -0.526751
  C      -1.999452      2.225136      0.226343
  C      -3.647980     -1.552027      1.299666
  C       1.600806     -3.384669     -0.749566
  C       2.082306      3.853007      0.962036
  C      -2.830473      2.966466     -2.301607
  C      -3.447982     -1.490325     -1.080511
  C       3.139982     -2.075066      0.525781
  C       3.602274      2.337580     -0.088479
  C      -3.166217      2.952247      0.063607
  C      -4.199558     -1.776593      0.050324
  C       2.870301     -3.211575     -0.219555
  C       3.384146      3.481966      0.661351
  C      -3.588599      3.331319     -1.202518
  Si      0.459108      0.124456      3.246957
  Si      1.195655      0.519750     -3.337591
  H      -1.963159     -0.853235      2.396832
  H      -0.365009     -2.597661     -0.954605
  H       0.013110      3.407697      0.757515
  H      -1.103440      1.943092     -3.005814
  H      -1.596718     -0.762249     -1.848574
  H       2.380984     -0.248329      1.308264
  H       2.720433      0.682431     -1.092360
  H      -1.696421      1.920916      1.214847
  H      -4.219284     -1.763662      2.192402
  H       1.369950     -4.269109     -1.325945
  H       1.892921      4.746017      1.540438
  H      -3.146841      3.242978     -3.297346
  H      -3.866260     -1.647146     -2.064513
  H       4.122028     -1.921180      0.950084
  H       4.608568      2.029985     -0.335480
  H      -3.752547      3.215597      0.932335
  H      -5.204181     -2.162703     -0.043839
  H       3.636985     -3.955445     -0.380946
  H       4.216479      4.079595      1.003820
  H      -4.500706      3.896471     -1.328979
  C       0.493188     -1.686214      3.695461
  C       2.135491      0.899786      3.540409
  C      -0.796475      1.030377      4.289689
  C       0.017665     -0.186115     -4.602609
  C       1.654399      2.273875     -3.773831
  C       2.723040     -0.557927     -3.286195
  H       2.954360      0.197660      3.393024
  H       2.286430      1.745647      2.869434
  H       2.197301      1.268588      4.564821
  H       1.225628     -2.231965      3.104077
  H       0.767739     -1.784645      4.747247
  H      -0.474090     -2.166627      3.558141
  H      -0.554586      0.939469      5.349023
  H      -0.802605      2.091399      4.038410
  H      -1.804923      0.646266      4.140848
  H       2.934415     -0.949891     -4.281569
  H       3.607739     -0.018280     -2.952299
  H       2.568007     -1.404880     -2.617291
  H      -0.900644      0.395121     -4.675454
  H       0.479017     -0.211678     -5.590154
  H      -0.253997     -1.207563     -4.334529
  H       0.790000      2.934600     -3.811315
  H       2.361996      2.690028     -3.059349
  H       2.124168      2.282311     -4.758912
74
Coordinates from ORCA-job input E -1972.970171271831
  O      -0.027486      0.406009      1.687492
  O       0.379754      0.394741     -1.902436
  C      -0.181021     -0.209357      0.442996
  C       0.067087      1.059425     -0.715166
  C      -1.596676     -0.759538      0.292794
  C       0.874076     -1.283182      0.202372
  C       1.218172      1.933638     -0.229951
  C      -1.223965      1.857971     -0.873485
  C      -2.360877     -1.043112      1.415456
  C       0.615694     -2.431412     -0.540791
  C       1.013662      3.087960      0.521422
  C      -1.662396      2.235056     -2.134531
  C      -2.162251     -0.991651     -0.960317
  C       2.150253     -1.126894      0.733446
  C       2.529340      1.577600     -0.527105
  C      -1.999365      2.225212      0.225901
  C      -3.647806     -1.551212      1.300280
  C       1.601061     -3.384646     -0.748892
  C       2.082339      3.852725      0.963126
  C      -2.829899      2.966468     -2.302237
  C      -3.448009     -1.489900     -1.079917
  C       3.140540     -2.074323      0.525355
  C       3.602432      2.338252     -0.088596
  C      -3.166155      2.952208      0.062911
  C      -4.199524     -1.775899      0.051028
  C       2.870724     -3.211155     -0.219447
  C       3.384188      3.482166      0.661935
  C      -3.588312      3.331207     -1.203314
  Si      0.458638      0.123893      3.247167
  Si      1.195216      0.519464     -3.337986
  H      -1.962856     -0.852477      2.397172
  H      -0.364943     -2.598033     -0.953466
  H       0.013204      3.407058      0.758823
  H      -1.102497      1.943461     -3.006057
  H      -1.596712     -0.762156     -1.848246
  H       2.381579     -0.247376      1.307433
  H       2.720713      0.683424     -1.093206
  H      -1.696485      1.920982      1.214449
  H      -4.219039     -1.762620      2.193116
  H       1.370112     -4.269347     -1.324837
  H       1.892880      4.745332      1.542129
  H      -3.146077      3.242967     -3.298039
  H      -3.866445     -1.646794     -2.063840
  H       4.122739     -1.920135      0.949189
  H       4.608741      2.031045     -0.336008
  H      -3.752714      3.215516      0.931497
  H      -5.204211     -2.161874     -0.042999
  H       3.637454     -3.954975     -0.380857
  H       4.216448      4.079826      1.004528
  H      -4.500474      3.896226     -1.329975
  C       0.492485     -1.686892      3.695013
  C       2.135004      0.899176      3.541089
  C      -0.797181      1.029600      4.289796
  C       0.016770     -0.186756     -4.602332
  C       1.654177      2.273369     -3.774920
  C       2.722742     -0.558034     -3.287003
  H       2.953963      0.197380      3.392640
  H       2.285439      1.745744      2.870878
  H       2.197159      1.266957      4.565852
  H       1.224424     -2.232295      3.102650
  H       0.768148     -1.785715      4.746465
  H      -0.474869     -2.167317      3.558402
  H      -0.555032      0.938996      5.349105
  H      -0.803508      2.090570      4.038284
  H      -1.805605      0.645316      4.141349
  H       2.934704     -0.948764     -4.282747
  H       3.607089     -0.018341     -2.952213
  H       2.567853     -1.405732     -2.619037
  H      -0.902397      0.393327     -4.673575
  H       0.477054     -0.210702     -5.590417
  H      -0.253279     -1.208827     -4.334995
  H       0.789853      2.934020     -3.815048
  H       2.359977      2.690100     -3.058965
  H       2.126477      2.281157     -4.758787
74
Coordinates from ORCA-job input E -1972.959192150667
  O      -0.036949      0.358197      1.732784
  O       0.389220      0.442566     -1.947741
  C      -0.190685     -0.258388      0.488915
  C       0.076749      1.108441     -0.761086
  C      -1.606394     -0.808629      0.339442
  C       0.864315     -1.332514      0.249214
  C       1.227951      1.983062     -0.276885
  C      -1.214274      1.906910     -0.920024
  C      -2.370466     -1.091049      1.462484
  C       0.605765     -2.481462     -0.492782
  C       1.023610      3.138138      0.473376
  C      -1.652847      2.282777     -2.181385
  C      -2.172146     -1.041945     -0.913366
  C       2.140570     -1.175782      0.779967
  C       2.539058      1.626650     -0.573859
  C      -1.989509      2.275284      0.179100
  C      -3.657441     -1.599183      1.347978
  C       1.591046     -3.434962     -0.700072
  C       2.092392      3.903273      0.914185
  C      -2.820327      3.014096     -2.349660
  C      -3.457951     -1.540233     -1.032306
  C       3.130772     -2.123476      0.572681
  C       3.612254      2.387668     -0.136240
  C      -3.156275      3.002190      0.015545
  C      -4.209335     -1.825069      0.099019
  C       2.860789     -3.261026     -0.170964
  C       3.394179      3.532337      0.613190
  C      -3.578574      3.379966     -1.250999
  Si      0.449361      0.077591      3.292675
  Si      1.204502      0.565822     -3.383521
  H      -1.972304     -0.899469      2.443959
  H      -0.374936     -2.648430     -0.905165
  H       0.023203      3.457532      0.710592
  H      -1.093080      1.990288     -3.052697
  H      -1.606710     -0.813360     -1.801596
  H       2.372026     -0.295711      1.353056
  H       2.730302      0.731903     -1.139102
  H      -1.686518      1.972011      1.167909
  H      -4.228570     -1.809674      2.241096
  H       1.359967     -4.320218     -1.275113
  H       1.903064      4.796464      1.492332
  H      -3.136618      3.289631     -3.345694
  H      -3.876525     -1.698071     -2.016020
  H       4.113036     -1.968931      0.996234
  H       4.618513      2.080155     -0.383481
  H      -3.742704      3.266392      0.883948
  H      -5.214058     -2.211075      0.005504
  H       3.627452     -4.005054     -0.331740
  H       4.226520      4.130284      0.955085
  H      -4.490717      3.944916     -1.378098
  C       0.483156     -1.732755      3.742303
  C       2.125814      0.853061      3.585612
  C      -0.806266      0.984404      4.334573
  C       0.025847     -0.141574     -4.647016
  C       1.663514      2.319268     -3.822246
  C       2.731969     -0.511720     -3.331674
  H       2.944709      0.151068      3.437749
  H       2.276212      1.698958      2.914546
  H       2.188124      1.221850      4.610004
  H       1.214983     -2.278787      3.150383
  H       0.758950     -1.830556      4.793816
  H      -0.484246     -2.213255      3.606292
  H      -0.563984      0.894830      5.393940
  H      -0.812561      2.045126      4.082016
  H      -1.814733      0.600036      4.186637
  H       2.943777     -0.903446     -4.327060
  H       3.616392      0.028249     -2.997532
  H       2.577115     -1.358749     -2.662851
  H      -0.893293      0.438495     -4.718712
  H       0.486001     -0.166523     -5.635137
  H      -0.244229     -1.163364     -4.378634
  H       0.799225      2.979932     -3.862913
  H       2.369433      2.736662     -3.106794
  H       2.135686      2.326056     -4.806182
74
Coordinates from ORCA-job input E -1972.958134348037
  O      -0.038899      0.386093      1.714757
  O       0.378445      0.415302     -1.932223
  C      -0.216922     -0.251770      0.490122
  C       0.051013      1.106172     -0.769422
  C      -1.636784     -0.769112      0.333980
  C       0.850286     -1.289964      0.197337
  C       1.196934      1.943265     -0.231435
  C      -1.250744      1.874983     -0.921437
  C      -2.412402     -1.053647      1.448766
  C       0.592958     -2.445109     -0.535720
  C       0.992798      3.100955      0.515228
  C      -1.699974      2.261706     -2.175991
  C      -2.203076     -0.954342     -0.925919
  C       2.154843     -1.068501      0.627681
  C       2.507426      1.521467     -0.431799
  C      -2.037407      2.192776      0.184654
  C      -3.709039     -1.532027      1.317084
  C       1.603621     -3.353152     -0.813440
  C       2.063063      3.817130      1.028928
  C      -2.885127      2.967700     -2.327967
  C      -3.498678     -1.422041     -1.061534
  C       3.169176     -1.971140      0.350081
  C       3.581347      2.234224      0.078297
  C      -3.222206      2.893364      0.036953
  C      -4.259590     -1.718661      0.060568
  C       2.897801     -3.122440     -0.372237
  C       3.364349      3.389396      0.812462
  C      -3.652026      3.290478     -1.221287
  Si      0.494895      0.145589      3.265824
  Si      1.231451      0.490415     -3.349302
  H      -2.014810     -0.890610      2.435617
  H      -0.404679     -2.653607     -0.883450
  H      -0.006368      3.461469      0.690713
  H      -1.133283      2.001626     -3.053037
  H      -1.628772     -0.711776     -1.806038
  H       2.388691     -0.169175      1.170529
  H       2.694591      0.610163     -0.972614
  H      -1.727940      1.869392      1.166160
  H      -4.289107     -1.749412      2.202755
  H       1.373819     -4.246978     -1.375589
  H       1.875560      4.716023      1.598781
  H      -3.208859      3.256724     -3.317757
  H      -3.917542     -1.545440     -2.050032
  H       4.172332     -1.768785      0.697682
  H       4.587028      1.878730     -0.096233
  H      -3.816988      3.120444      0.910168
  H      -5.272031     -2.080446     -0.045565
  H       3.684234     -3.830712     -0.589193
  H       4.197617      3.948835      1.212377
  H      -4.578310      3.834577     -1.336456
  C       0.611820     -1.655913      3.736702
  C       2.145051      0.992175      3.507545
  C      -0.770746      1.015687      4.326470
  C       0.057696     -0.186844     -4.633548
  C       1.768132      2.219720     -3.795697
  C       2.713923     -0.645112     -3.246959
  H       2.988210      0.322503      3.346821
  H       2.243427      1.835596      2.823110
  H       2.217887      1.375983      4.525687
  H       1.350616     -2.180430      3.134065
  H       0.916208     -1.728581      4.782340
  H      -0.338568     -2.176175      3.630307
  H      -0.499968      0.950031      5.380729
  H      -0.825492      2.071720      4.060745
  H      -1.766179      0.589628      4.207653
  H       2.935018     -1.056740     -4.232214
  H       3.610297     -0.136273     -2.896233
  H       2.508768     -1.477749     -2.572861
  H      -0.836374      0.426937     -4.734814
  H       0.540711     -0.241567     -5.609542
  H      -0.257955     -1.194089     -4.360156
  H       0.931112      2.912334     -3.864950
  H       2.471986      2.618348     -3.067596
  H       2.264004      2.196764     -4.767631
74
Coordinates from ORCA-job input E -1972.959753302697
  O      -0.002008      0.383240      1.720183
  O       0.414216      0.411441     -1.925788
  C      -0.179933     -0.250908      0.498126
  C       0.087634      1.101846     -0.767065
  C      -1.607291     -0.724522      0.320721
  C       0.857016     -1.316786      0.217916
  C       1.212648      1.972009     -0.249432
  C      -1.233538      1.829935     -0.902373
  C      -2.410417     -0.979432      1.423226
  C       0.584398     -2.435642     -0.564430
  C       0.982037      3.100554      0.533569
  C      -1.715279      2.192642     -2.152129
  C      -2.154932     -0.898579     -0.948717
  C       2.138602     -1.186242      0.744805
  C       2.532509      1.640844     -0.540731
  C      -2.007026      2.136070      0.215965
  C      -3.718701     -1.417785      1.269634
  C       1.561855     -3.387686     -0.812044
  C       2.035191      3.866910      1.008873
  C      -2.922125      2.864366     -2.287571
  C      -3.461692     -1.326656     -1.105998
  C       3.118980     -2.134624      0.499800
  C       3.588922      2.405299     -0.070601
  C      -3.213066      2.802757      0.084619
  C      -4.251668     -1.593230      0.003694
  C       2.835484     -3.242570     -0.283326
  C       3.345358      3.523899      0.710620
  C      -3.676860      3.175880     -1.169081
  Si      0.506961      0.122426      3.276160
  Si      1.246314      0.503506     -3.354141
  H      -2.024651     -0.824208      2.416614
  H      -0.400647     -2.580254     -0.975711
  H      -0.025996      3.398646      0.767658
  H      -1.156403      1.940840     -3.037293
  H      -1.556209     -0.678835     -1.818739
  H       2.377824     -0.330725      1.351451
  H       2.741884      0.768134     -1.133857
  H      -1.668990      1.831128      1.194100
  H      -4.321375     -1.613038      2.145302
  H       1.321192     -4.249958     -1.417267
  H       1.826986      4.739747      1.611058
  H      -3.271948      3.136068     -3.273376
  H      -3.866321     -1.442182     -2.101344
  H       4.104471     -2.004102      0.924002
  H       4.602321      2.121092     -0.316628
  H      -3.797506      3.021909      0.966790
  H      -5.272769     -1.923992     -0.119347
  H       3.595160     -3.986542     -0.474586
  H       4.165016      4.123736      1.078815
  H      -4.619603      3.693617     -1.271505
  C       0.560638     -1.684485      3.737179
  C       2.181034      0.913038      3.538597
  C      -0.742701      1.026684      4.326966
  C       0.082579     -0.226701     -4.618290
  C       1.712460      2.248267     -3.818721
  C       2.771845     -0.573485     -3.260211
  H       3.003438      0.217633      3.378840
  H       2.312424      1.757914      2.862468
  H       2.257730      1.286063      4.560466
  H       1.288997     -2.229164      3.139483
  H       0.850407     -1.773108      4.785681
  H      -0.405068     -2.172902      3.616579
  H      -0.485999      0.947715      5.383846
  H      -0.761551      2.085063      4.065746
  H      -1.749489      0.632365      4.194905
  H       2.999545     -0.981377     -4.245524
  H       3.651037     -0.028478     -2.920032
  H       2.605310     -1.409581     -2.580569
  H      -0.834420      0.353355     -4.713214
  H       0.555356     -0.271953     -5.599781
  H      -0.192853     -1.242379     -4.332935
  H       0.848805      2.908252     -3.882448
  H       2.409269      2.678301     -3.101584
  H       2.197480      2.237023     -4.796273
74
Coordinates from ORCA-job input E -1972.959792029355
  O      -0.035866      0.368031      1.719642
  O       0.384666      0.432034     -1.937373
  C      -0.184020     -0.259214      0.490282
  C       0.082926      1.105355     -0.762289
  C      -1.590731     -0.807705      0.332098
  C       0.877764     -1.305945      0.235418
  C       1.231994      1.952970     -0.262060
  C      -1.201804      1.900343     -0.909297
  C      -2.370877     -1.050632      1.453609
  C       0.631529     -2.442123     -0.530765
  C       1.030545      3.095069      0.509522
  C      -1.660934      2.247652     -2.171853
  C      -2.132746     -1.094016     -0.920349
  C       2.150422     -1.148247      0.776540
  C       2.542552      1.596233     -0.565360
  C      -1.945864      2.311521      0.196275
  C      -3.658457     -1.556374      1.336880
  C       1.625745     -3.383373     -0.750578
  C       2.102119      3.848582      0.963253
  C      -2.827753      2.980876     -2.335676
  C      -3.418439     -1.591600     -1.041316
  C       3.148320     -2.084843      0.557351
  C       3.617615      2.346082     -0.113868
  C      -3.111165      3.041287      0.036900
  C      -4.190833     -1.825554      0.087842
  C       2.890823     -3.209951     -0.209921
  C       3.402675      3.478510      0.655465
  C      -3.560123      3.381630     -1.231438
  Si      0.430004      0.089106      3.286140
  Si      1.182556      0.557492     -3.382829
  H      -1.984416     -0.825325      2.434142
  H      -0.347313     -2.609343     -0.948610
  H       0.030235      3.414785      0.748763
  H      -1.117980      1.927983     -3.046184
  H      -1.548907     -0.907292     -1.805674
  H       2.368794     -0.281066      1.373845
  H       2.730073      0.714718     -1.151984
  H      -1.619073      2.040130      1.186067
  H      -4.244949     -1.732329      2.227516
  H       1.405023     -4.259580     -1.343258
  H       1.916036      4.732598      1.556303
  H      -3.163322      3.231924     -3.331889
  H      -3.820937     -1.788301     -2.024711
  H       4.126503     -1.932742      0.991156
  H       4.623096      2.040999     -0.367234
  H      -3.675814      3.336971      0.909566
  H      -5.195674     -2.210809     -0.007547
  H       3.663772     -3.945411     -0.379671
  H       4.236861      4.067983      1.007361
  H      -4.471228      3.948971     -1.355249
  C       0.411197     -1.720064      3.740039
  C       2.122449      0.822719      3.590183
  C      -0.814563      1.029701      4.310724
  C       0.006945     -0.187318     -4.627031
  C       1.589944      2.319342     -3.837184
  C       2.737734     -0.478972     -3.337927
  H       2.924931      0.101006      3.446517
  H       2.297544      1.664696      2.921256
  H       2.187727      1.189144      4.615230
  H       1.135380     -2.287157      3.158634
  H       0.670291     -1.822751      4.795259
  H      -0.567707     -2.174154      3.591932
  H      -0.585567      0.939345      5.372972
  H      -0.793621      2.089022      4.053204
  H      -1.829989      0.667938      4.153664
  H       2.952991     -0.868098     -4.333581
  H       3.609907      0.085285     -3.011329
  H       2.610018     -1.327294     -2.666019
  H      -0.926243      0.370741     -4.692172
  H       0.456185     -0.208985     -5.620219
  H      -0.235998     -1.212946     -4.347632
  H       0.706625      2.955508     -3.871606
  H       2.291862      2.760184     -3.131777
  H       2.050837      2.333153     -4.826291
74
Coordinates from ORCA-job input E -1972.961100294473
  O      -0.020365      0.377080      1.715383
  O       0.394845      0.422340     -1.932348
  C      -0.190793     -0.256164      0.491768
  C       0.073209      1.103443     -0.766809
  C      -1.609201     -0.774936      0.338678
  C       0.869310     -1.300948      0.216233
  C       1.214501      1.952652     -0.248569
  C      -1.229764      1.867456     -0.919234
  C      -2.392602     -1.007775      1.460466
  C       0.621005     -2.436177     -0.551716
  C       1.008217      3.093905      0.523964
  C      -1.695030      2.208024     -2.181773
  C      -2.168034     -1.020560     -0.915085
  C       2.150130     -1.134876      0.735486
  C       2.528047      1.589787     -0.531524
  C      -1.999865      2.233936      0.184394
  C      -3.692581     -1.480672      1.343127
  C       1.619653     -3.367735     -0.791932
  C       2.077044      3.840316      0.995654
  C      -2.883550      2.905514     -2.345971
  C      -3.466692     -1.483372     -1.036533
  C       3.152330     -2.061692      0.495720
  C       3.600234      2.332594     -0.062132
  C      -3.187735      2.926332      0.024422
  C      -4.237397     -1.719131      0.093243
  C       2.891890     -3.185932     -0.271498
  C       3.380032      3.464406      0.706295
  C      -3.636196      3.270244     -1.242955
  Si      0.470737      0.106337      3.275865
  Si      1.221305      0.536238     -3.362937
  H      -1.997806     -0.803409      2.441189
  H      -0.362095     -2.611525     -0.953649
  H       0.007510      3.419516      0.749092
  H      -1.138634      1.913462     -3.055148
  H      -1.587080     -0.825691     -1.801266
  H       2.372895     -0.265002      1.327024
  H       2.719855      0.705669     -1.112707
  H      -1.676956      1.952245      1.173112
  H      -4.279450     -1.653757      2.234094
  H       1.396738     -4.243370     -1.384690
  H       1.886857      4.723865      1.588174
  H      -3.220915      3.155418     -3.341866
  H      -3.880685     -1.650594     -2.020622
  H       4.136836     -1.901673      0.911994
  H       4.607775      2.021550     -0.299548
  H      -3.770864      3.188513      0.895649
  H      -5.252322     -2.076909     -0.002429
  H       3.668313     -3.913791     -0.457480
  H       4.212005      4.048428      1.072287
  H      -4.565066      3.807885     -1.367334
  C       0.483212     -1.702596      3.731003
  C       2.156966      0.863438      3.556791
  C      -0.771396      1.032532      4.316335
  C       0.044633     -0.157961     -4.634962
  C       1.694101      2.288475     -3.790562
  C       2.740698     -0.551641     -3.303482
  H       2.967259      0.153033      3.401974
  H       2.310955      1.708407      2.885684
  H       2.231297      1.230519      4.581004
  H       1.207027     -2.259823      3.139365
  H       0.758832     -1.801289      4.782432
  H      -0.490960     -2.170227      3.596947
  H      -0.526764      0.946406      5.375432
  H      -0.767253      2.091748      4.057495
  H      -1.784232      0.658007      4.173479
  H       2.960882     -0.935981     -4.299943
  H       3.624911     -0.020663     -2.954843
  H       2.572757     -1.403541     -2.644344
  H      -0.869447      0.429647     -4.709623
  H       0.510107     -0.183057     -5.620560
  H      -0.234806     -1.178470     -4.371308
  H       0.833100      2.953390     -3.835116
  H       2.395992      2.698758     -3.066722
  H       2.174830      2.297526     -4.770242
74
Coordinates from ORCA-job input E -1972.960506019499
  O      -0.002307      0.380490      1.718696
  O       0.415426      0.410707     -1.927931
  C      -0.182219     -0.254471      0.497598
  C       0.091338      1.097827     -0.766800
  C      -1.607772     -0.741608      0.331117
  C       0.864396     -1.308681      0.212664
  C       1.228710      1.942199     -0.235527
  C      -1.215861      1.851111     -0.912970
  C      -2.410009     -0.966223      1.441397
  C       0.598023     -2.441913     -0.552147
  C       1.017212      3.085468      0.532437
  C      -1.685869      2.204355     -2.170385
  C      -2.158585     -0.954946     -0.931716
  C       2.153169     -1.151928      0.715137
  C       2.544457      1.565739     -0.489558
  C      -1.987505      2.194775      0.196549
  C      -3.718653     -1.408488      1.303294
  C       1.586418     -3.380912     -0.804832
  C       2.082899      3.822266      1.025598
  C      -2.879764      2.895143     -2.322962
  C      -3.465923     -1.386213     -1.073825
  C       3.145525     -2.085685      0.461801
  C       3.613570      2.298822      0.001425
  C      -3.181112      2.879741      0.048087
  C      -4.253990     -1.620022      0.044292
  C       2.866838     -3.208268     -0.301395
  C       3.388129      3.433902      0.763591
  C      -3.633744      3.238302     -1.213756
  Si      0.483522      0.105616      3.280375
  Si      1.215196      0.532126     -3.373357
  H      -2.022335     -0.782287      2.428489
  H      -0.391627     -2.610032     -0.941744
  H       0.014703      3.419538      0.738402
  H      -1.126748      1.929627     -3.047986
  H      -1.563990     -0.756132     -1.809090
  H       2.391064     -0.281368      1.299624
  H       2.739947      0.676336     -1.061849
  H      -1.661176      1.899544      1.181074
  H      -4.319841     -1.578662      2.185222
  H       1.349460     -4.254754     -1.394813
  H       1.888724      4.707738      1.613966
  H      -3.220035      3.157463     -3.314662
  H      -3.873077     -1.529381     -2.064529
  H       4.136949     -1.931968      0.863778
  H       4.622845      1.977150     -0.213399
  H      -3.765295      3.124570      0.923639
  H      -5.275669     -1.953079     -0.067335
  H       3.635576     -3.941481     -0.497951
  H       4.217768      4.010287      1.146582
  H      -4.566839      3.770584     -1.329251
  C       0.470018     -1.703219      3.735487
  C       2.180219      0.838889      3.561535
  C      -0.744643      1.051938      4.319332
  C       0.105457     -0.339920     -4.595490
  C       1.507375      2.298925     -3.892507
  C       2.835138     -0.395959     -3.277511
  H       2.980269      0.116789      3.407874
  H       2.346518      1.681253      2.889538
  H       2.259128      1.205814      4.585460
  H       1.186667     -2.270152      3.144104
  H       0.743158     -1.806593      4.787098
  H      -0.510461     -2.156861      3.599926
  H      -0.500902      0.964369      5.378533
  H      -0.724944      2.110446      4.058403
  H      -1.762942      0.692268      4.177683
  H       3.086262     -0.805291     -4.256552
  H       3.664288      0.236548     -2.964653
  H       2.756792     -1.226563     -2.575717
  H      -0.861454      0.151431     -4.693179
  H       0.567073     -0.373199     -5.582707
  H      -0.072627     -1.366984     -4.275406
  H       0.583534      2.871991     -3.955158
  H       2.172395      2.811907     -3.200376
  H       1.974058      2.307350     -4.878983
74
Coordinates from ORCA-job input E -1972.961174956572
  O      -0.011623      0.384133      1.717229
  O       0.400526      0.413274     -1.931356
  C      -0.183807     -0.253071      0.496505
  C       0.080439      1.100036     -0.769006
  C      -1.602531     -0.760565      0.332204
  C       0.872298     -1.298397      0.216445
  C       1.217362      1.949500     -0.246230
  C      -1.226180      1.855301     -0.912209
  C      -2.402506     -0.985228      1.444012
  C       0.619176     -2.429563     -0.555702
  C       1.003971      3.092821      0.520960
  C      -1.713637      2.181949     -2.170101
  C      -2.147383     -0.999540     -0.928662
  C       2.155895     -1.135722      0.730215
  C       2.533490      1.581528     -0.510144
  C      -1.979218      2.228673      0.200521
  C      -3.704820     -1.446782      1.309501
  C       1.616108     -3.359847     -0.806849
  C       2.068353      3.836826      1.005925
  C      -2.907616      2.872938     -2.320834
  C      -3.448266     -1.450859     -1.067331
  C       3.156533     -2.061294      0.479330
  C       3.601404      2.322039     -0.027605
  C      -3.172363      2.914825      0.054192
  C      -4.235281     -1.680633      0.052403
  C       2.891592     -3.181060     -0.292953
  C       3.374190      3.456323      0.735256
  C      -3.643368      3.244881     -1.208719
  Si      0.474140      0.112246      3.279423
  Si      1.218185      0.526407     -3.367492
  H      -2.018425     -0.784757      2.429578
  H      -0.366563     -2.601948     -0.953946
  H       0.000480      3.420858      0.733131
  H      -1.170079      1.882590     -3.049499
  H      -1.553447     -0.805882     -1.807393
  H       2.382937     -0.267422      1.322397
  H       2.730322      0.693543     -1.083644
  H      -1.637931      1.957385      1.186673
  H      -4.304842     -1.614960      2.192606
  H       1.389673     -4.231917     -1.403534
  H       1.872692      4.721882      1.594405
  H      -3.262429      3.112564     -3.313193
  H      -3.851293     -1.613258     -2.056752
  H       4.143646     -1.903345      0.890180
  H       4.611158      2.006818     -0.249653
  H      -3.741797      3.183067      0.932588
  H      -5.251976     -2.029439     -0.056604
  H       3.666874     -3.907800     -0.487855
  H       4.202843      4.038444      1.111642
  H      -4.576333      3.777753     -1.322510
  C       0.467524     -1.696623      3.734229
  C       2.167906      0.852139      3.560555
  C      -0.758123      1.054265      4.317416
  C       0.052423     -0.209830     -4.625906
  C       1.651486      2.283381     -3.817177
  C       2.760124     -0.528591     -3.301211
  H       2.970746      0.133188      3.406421
  H       2.330754      1.695318      2.888810
  H       2.245494      1.219042      4.584580
  H       1.186355     -2.260540      3.142584
  H       0.741027     -1.799403      4.785788
  H      -0.511300     -2.153888      3.598381
  H      -0.514377      0.968275      5.376741
  H      -0.742431      2.112687      4.055856
  H      -1.775003      0.690558      4.175681
  H       2.985019     -0.919099     -4.294237
  H       3.633953      0.024777     -2.961354
  H       2.612144     -1.376711     -2.632120
  H      -0.872903      0.358692     -4.707872
  H       0.516469     -0.241251     -5.612028
  H      -0.206754     -1.231342     -4.345999
  H       0.775790      2.928367     -3.866861
  H       2.345831      2.717264     -3.099883
  H       2.129572      2.292109     -4.798140
74
Coordinates from ORCA-job input E -1972.960802527130
  O       0.010571      0.375585      1.709278
  O       0.423919      0.421267     -1.926907
  C      -0.199202     -0.255670      0.491347
  C       0.064477      1.099839     -0.771710
  C      -1.628749     -0.752121      0.375243
  C       0.836486     -1.318395      0.195238
  C       1.183495      1.967312     -0.236750
  C      -1.245829      1.842728     -0.957843
  C      -2.392300     -0.953247      1.516689
  C       0.550596     -2.454570     -0.558276
  C       0.949825      3.112998      0.521460
  C      -1.688416      2.166542     -2.232926
  C      -2.218804     -1.007704     -0.862334
  C       2.133662     -1.168569      0.677889
  C       2.506491      1.615675     -0.488800
  C      -2.048457      2.201591      0.125120
  C      -3.702997     -1.403228      1.434589
  C       1.528742     -3.401229     -0.821705
  C       2.000994      3.871199      1.013278
  C      -2.885450      2.840559     -2.429384
  C      -3.527952     -1.448068     -0.948833
  C       3.115648     -2.110583      0.414535
  C       3.561178      2.370801      0.000197
  C      -3.245134      2.870042     -0.066972
  C      -4.278625     -1.651289      0.200562
  C       2.817970     -3.234796     -0.338947
  C       3.313703      3.504775      0.756962
  C      -3.670344      3.197700     -1.346649
  Si      0.524948      0.088650      3.259639
  Si      1.279951      0.559016     -3.338232
  H      -1.972507     -0.740724      2.485461
  H      -0.446279     -2.618809     -0.930323
  H      -0.058438      3.432384      0.720295
  H      -1.106272      1.876722     -3.091234
  H      -1.654018     -0.836587     -1.763479
  H       2.386028     -0.297505      1.255483
  H       2.719097      0.729743     -1.060271
  H      -1.745078      1.929574      1.122595
  H      -4.273874     -1.551203      2.340348
  H       1.276631     -4.276806     -1.402749
  H       1.789509      4.757138      1.594920
  H      -3.204242      3.077764     -3.434466
  H      -3.965936     -1.623228     -1.921083
  H       4.113856     -1.962104      0.801414
  H       4.576531      2.067572     -0.212780
  H      -3.853656      3.125745      0.788666
  H      -5.301735     -1.991574      0.132065
  H       3.578543     -3.974397     -0.543179
  H       4.131912      4.098443      1.138127
  H      -4.606127      3.716637     -1.496092
  C       0.501888     -1.722664      3.703460
  C       2.234262      0.803648      3.509518
  C      -0.672232      1.042237      4.327543
  C       0.153797     -0.164843     -4.638990
  C       1.712902      2.325682     -3.747134
  C       2.826546     -0.486946     -3.244152
  H       3.023658      0.074468      3.335419
  H       2.395000      1.647945      2.838763
  H       2.337832      1.164127      4.533524
  H       1.199483     -2.292631      3.092554
  H       0.796532     -1.836750      4.748108
  H      -0.486245     -2.164726      3.585709
  H      -0.408343      0.946579      5.381164
  H      -0.646303      2.101869      4.071597
  H      -1.697041      0.694111      4.204468
  H       3.083091     -0.859487     -4.236395
  H       3.686119      0.066331     -2.869629
  H       2.664885     -1.346849     -2.593731
  H      -0.773554      0.398094     -4.736344
  H       0.644111     -0.176353     -5.612702
  H      -0.104503     -1.192825     -4.382904
  H       0.833856      2.964934     -3.812288
  H       2.382298      2.752539     -3.002190
  H       2.219915      2.354017     -4.713047
74
Coordinates from ORCA-job input E -1972.961105709464
  O      -0.027060      0.384708      1.711355
  O       0.387067      0.415897     -1.938207
  C      -0.189185     -0.258251      0.492493
  C       0.076175      1.096890     -0.770607
  C      -1.604969     -0.777892      0.331703
  C       0.877145     -1.299033      0.228698
  C       1.228461      1.933924     -0.258172
  C      -1.224177      1.864745     -0.910998
  C      -2.404496     -0.990528      1.446123
  C       0.639903     -2.441736     -0.531925
  C       1.042300      3.076456      0.517757
  C      -1.699180      2.212684     -2.167968
  C      -2.148681     -1.038427     -0.925754
  C       2.154622     -1.121835      0.752972
  C       2.535662      1.555541     -0.550931
  C      -1.987685      2.221839      0.200304
  C      -3.704115     -1.461509      1.318395
  C       1.646091     -3.367265     -0.762926
  C       2.123817      3.805426      0.987520
  C      -2.889121      2.910565     -2.319060
  C      -3.446763     -1.499577     -1.057857
  C       3.164306     -2.042986      0.522817
  C       3.620517      2.281727     -0.084739
  C      -3.177356      2.913764      0.053505
  C      -4.232736     -1.717436      0.064983
  C       2.915262     -3.173331     -0.239057
  C       3.420203      3.412593      0.690449
  C      -3.634567      3.266645     -1.208344
  Si      0.452565      0.118444      3.276581
  Si      1.203249      0.544131     -3.373979
  H      -2.022104     -0.771912      2.428679
  H      -0.340799     -2.628184     -0.934804
  H       0.047623      3.416522      0.748036
  H      -1.148016      1.925238     -3.047103
  H      -1.556294     -0.854325     -1.807014
  H       2.369203     -0.246103      1.338684
  H       2.711949      0.671796     -1.137988
  H      -1.659533      1.929773      1.184636
  H      -4.303599     -1.619465      2.203755
  H       1.431438     -4.248393     -1.350581
  H       1.948863      4.689620      1.583757
  H      -3.233587      3.167314     -3.310776
  H      -3.848582     -1.679181     -2.044793
  H       4.145937     -1.873443      0.942118
  H       4.622332      1.958407     -0.329897
  H      -3.755433      3.167964      0.930435
  H      -5.247352     -2.073749     -0.039013
  H       3.697548     -3.896709     -0.417798
  H       4.262022      3.983684      1.054304
  H      -4.564951      3.803907     -1.322525
  C       0.471404     -1.691477      3.726154
  C       2.132282      0.885292      3.570105
  C      -0.800526      1.040007      4.307782
  C       0.028771     -0.158010     -4.643578
  C       1.651477      2.305317     -3.789717
  C       2.734768     -0.526931     -3.328014
  H       2.947679      0.179957      3.419197
  H       2.285276      1.732873      2.901535
  H       2.197405      1.250855      4.595471
  H       1.202047     -2.241698      3.136053
  H       0.741001     -1.794269      4.778698
  H      -0.499487     -2.163142      3.583152
  H      -0.562004      0.956436      5.368476
  H      -0.799103      2.098876      4.047505
  H      -1.810964      0.661181      4.159359
  H       2.956845     -0.899416     -4.328554
  H       3.613509      0.010788     -2.976002
  H       2.577656     -1.386858     -2.676447
  H      -0.891799      0.419818     -4.713353
  H       0.490841     -0.174790     -5.630950
  H      -0.238521     -1.182387     -4.382424
  H       0.780778      2.958252     -3.825795
  H       2.349502      2.718588     -3.063714
  H       2.129543      2.329903     -4.770382
74
Coordinates from ORCA-job input E -1972.960539339421
  O       0.006479      0.385614      1.726550
  O       0.411311      0.399727     -1.925021
  C      -0.168790     -0.251224      0.505498
  C       0.092313      1.095950     -0.766976
  C      -1.588673     -0.746810      0.329278
  C       0.883790     -1.297076      0.216657
  C       1.218981      1.955774     -0.240505
  C      -1.220056      1.839305     -0.907231
  C      -2.400341     -0.979416      1.431012
  C       0.627590     -2.421417     -0.564312
  C       0.986814      3.106904      0.508839
  C      -1.728719      2.140238     -2.163275
  C      -2.125194     -0.960185     -0.939545
  C       2.169838     -1.138821      0.725843
  C       2.541200      1.589460     -0.474307
  C      -1.953480      2.236610      0.210174
  C      -3.704834     -1.428883      1.278381
  C       1.623684     -3.348780     -0.828956
  C       2.038722      3.863685      1.001003
  C      -2.926770      2.825438     -2.307717
  C      -3.428371     -1.398633     -1.096237
  C       3.169480     -2.061828      0.462165
  C       3.596911      2.342031      0.016277
  C      -3.150200      2.917808      0.070250
  C      -4.226236     -1.639949      0.013347
  C       2.901604     -3.174247     -0.319612
  C       3.350986      3.486426      0.758064
  C      -3.644231      3.219144     -1.191037
  Si      0.476832      0.103854      3.292249
  Si      1.211699      0.511386     -3.371720
  H      -2.023310     -0.796604      2.422244
  H      -0.359862     -2.590606     -0.960014
  H      -0.022694      3.431459      0.700417
  H      -1.198488      1.826100     -3.045268
  H      -1.522857     -0.753199     -1.810362
  H       2.399631     -0.275307      1.323807
  H       2.752174      0.692554     -1.027653
  H      -1.591780      1.991076      1.196127
  H      -4.313933     -1.605226      2.153642
  H       1.394804     -4.215200     -1.432925
  H       1.828382      4.755392      1.574198
  H      -3.298695      3.044450     -3.298565
  H      -3.824819     -1.541245     -2.091337
  H       4.158422     -1.907193      0.869879
  H       4.611898      2.027912     -0.182345
  H      -3.703752      3.205651      0.952595
  H      -5.244766     -1.978624     -0.109512
  H       3.676291     -3.898673     -0.525181
  H       4.170074      4.077638      1.141128
  H      -4.579887      3.748344     -1.299835
  C       0.409778     -1.702899      3.750156
  C       2.192097      0.790296      3.578453
  C      -0.726744      1.089867      4.323151
  C       0.047381     -0.260450     -4.610058
  C       1.606888      2.271482     -3.843575
  C       2.771564     -0.517550     -3.312113
  H       2.972238      0.045943      3.428688
  H       2.383901      1.626503      2.905691
  H       2.277340      1.156702      4.602060
  H       1.113041     -2.289877      3.162355
  H       0.674558     -1.813998      4.803090
  H      -0.582626     -2.128259      3.609297
  H      -0.487895      1.000842      5.383351
  H      -0.675713      2.145976      4.056899
  H      -1.754767      0.759391      4.181351
  H       2.989895     -0.917168     -4.302987
  H       3.640626      0.053849     -2.990689
  H       2.645781     -1.359355     -2.630358
  H      -0.888572      0.290324     -4.690742
  H       0.503072     -0.295910     -5.599984
  H      -0.190909     -1.282883     -4.315422
  H       0.718334      2.899103     -3.887280
  H       2.301628      2.724558     -3.139061
  H       2.072227      2.280829     -4.830652
74
Coordinates from ORCA-job input E -1972.961225889640
  O      -0.007323      0.385062      1.714180
  O       0.404285      0.409639     -1.931847
  C      -0.186963     -0.255153      0.495915
  C       0.078312      1.096442     -0.770997
  C      -1.608210     -0.760451      0.341883
  C       0.866317     -1.303991      0.216111
  C       1.215120      1.946341     -0.246838
  C      -1.228007      1.851568     -0.922076
  C      -2.405808     -0.966964      1.458902
  C       0.610783     -2.436534     -0.553437
  C       1.003696      3.092664      0.516542
  C      -1.708015      2.177086     -2.183210
  C      -2.158683     -1.014490     -0.913897
  C       2.150836     -1.143061      0.728251
  C       2.531023      1.575119     -0.507843
  C      -1.989159      2.224935      0.185411
  C      -3.710279     -1.425326      1.335103
  C       1.606223     -3.368220     -0.805066
  C       2.069179      3.834694      1.002119
  C      -2.901897      2.866353     -2.342242
  C      -3.461597     -1.462959     -1.042085
  C       3.149808     -2.070520      0.477695
  C       3.600050      2.313950     -0.025277
  C      -3.182389      2.909031      0.030827
  C      -4.245723     -1.674583      0.083212
  C       2.882723     -3.190575     -0.293281
  C       3.374580      3.450049      0.735295
  C      -3.645597      3.237696     -1.235326
  Si      0.480207      0.109663      3.275641
  Si      1.225652      0.537027     -3.365168
  H      -2.017996     -0.753548      2.440234
  H      -0.375762     -2.609313     -0.949000
  H       0.001119      3.425123      0.724885
  H      -1.158042      1.878424     -3.058964
  H      -1.567454     -0.834751     -1.797018
  H       2.379720     -0.274563      1.319195
  H       2.726561      0.686138     -1.080253
  H      -1.654754      1.954051      1.173773
  H      -4.308157     -1.578726      2.222348
  H       1.377673     -4.240926     -1.400029
  H       1.874698      4.721909      1.587739
  H      -3.250507      3.104953     -3.337037
  H      -3.868561     -1.637515     -2.027818
  H       4.137466     -1.913606      0.887659
  H       4.609328      1.995946     -0.245542
  H      -3.758114      3.176723      0.905290
  H      -5.264049     -2.021078     -0.017673
  H       3.656774     -3.918566     -0.488387
  H       4.204034      4.030736      1.112121
  H      -4.578692      3.768916     -1.355573
  C       0.475629     -1.701164      3.721921
  C       2.173186      0.851365      3.557346
  C      -0.750155      1.049345      4.317909
  C       0.070553     -0.198937     -4.633469
  C       1.646299      2.301182     -3.797255
  C       2.773656     -0.509182     -3.300528
  H       2.977011      0.134657      3.398280
  H       2.332986      1.698194      2.889388
  H       2.251775      1.213597      4.582956
  H       1.193631     -2.260611      3.125013
  H       0.751590     -1.810622      4.772130
  H      -0.503161     -2.158000      3.584998
  H      -0.503662      0.961669      5.376452
  H      -0.734775      2.108199      4.058046
  H      -1.767540      0.686230      4.178329
  H       3.004703     -0.891176     -4.295440
  H       3.642803      0.046592     -2.952850
  H       2.627690     -1.362956     -2.638173
  H      -0.858599      0.363095     -4.716454
  H       0.539482     -0.220463     -5.617543
  H      -0.182115     -1.224226     -4.361552
  H       0.764979      2.938951     -3.842360
  H       2.334778      2.733082     -3.073190
  H       2.127124      2.324465     -4.776605
74
Coordinates from ORCA-job input E -1972.961155169535
  O      -0.010015      0.384311      1.714432
  O       0.398941      0.410093     -1.933909
  C      -0.182766     -0.257535      0.496046
  C       0.077453      1.094895     -0.771024
  C      -1.601235     -0.770171      0.341571
  C       0.877506     -1.301342      0.221281
  C       1.219015      1.943879     -0.255432
  C      -1.228737      1.850773     -0.918803
  C      -2.394346     -0.989286      1.459294
  C       0.629830     -2.441264     -0.540111
  C       1.016711      3.090080      0.510728
  C      -1.709438      2.178956     -2.178947
  C      -2.154849     -1.015467     -0.914645
  C       2.161446     -1.127610      0.730765
  C       2.531752      1.573535     -0.533271
  C      -1.991190      2.218508      0.189755
  C      -3.696847     -1.453327      1.335919
  C       1.631761     -3.367566     -0.785755
  C       2.088002      3.831053      0.985042
  C      -2.904381      2.866847     -2.336008
  C      -3.455968     -1.469218     -1.042353
  C       3.167065     -2.049313      0.485650
  C       3.606505      2.311361     -0.062033
  C      -3.185648      2.900840      0.037113
  C      -4.235102     -1.694838      0.083730
  C       2.907437     -3.176982     -0.276609
  C       3.390168      3.446272      0.702935
  C      -3.648946      3.233258     -1.228064
  Si      0.461622      0.108178      3.280805
  Si      1.219599      0.544705     -3.367032
  H      -2.004163     -0.782012      2.441199
  H      -0.355715     -2.625013     -0.932469
  H       0.016987      3.423586      0.729793
  H      -1.158978      1.883405     -3.055719
  H      -1.568236     -0.823006     -1.798168
  H       2.384725     -0.253159      1.315132
  H       2.720283      0.686653     -1.111596
  H      -1.657450      1.943454      1.177114
  H      -4.291060     -1.617124      2.223765
  H       1.408884     -4.246418     -1.373770
  H       1.900545      4.717926      1.573473
  H      -3.253332      3.107837     -3.330104
  H      -3.865652     -1.636620     -2.028198
  H       4.153914     -1.882163      0.893513
  H       4.613042      1.993935     -0.295254
  H      -3.762449      3.163904      0.912267
  H      -5.252032     -2.045510     -0.016765
  H       3.686569     -3.900747     -0.467135
  H       4.224063      4.026363      1.070758
  H      -4.583051      3.763036     -1.346783
  C       0.411918     -1.699044      3.738523
  C       2.169483      0.812818      3.567671
  C      -0.752233      1.083555      4.309594
  C       0.058584     -0.170864     -4.641552
  C       1.651770      2.310334     -3.780637
  C       2.760123     -0.513107     -3.312837
  H       2.957614      0.076715      3.418933
  H       2.352747      1.650623      2.894477
  H       2.250051      1.180817      4.591059
  H       1.121342     -2.278454      3.150651
  H       0.677045     -1.808527      4.791509
  H      -0.576208     -2.133894      3.596395
  H      -0.513199      0.998038      5.370020
  H      -0.710769      2.139830      4.042135
  H      -1.777124      0.743301      4.167495
  H       2.988723     -0.886756     -4.311463
  H       3.633093      0.032820     -2.959179
  H       2.607687     -1.372375     -2.659109
  H      -0.866886      0.398102     -4.718551
  H       0.526814     -0.185879     -5.626067
  H      -0.200689     -1.197090     -4.379507
  H       0.774479      2.954209     -3.817981
  H       2.343425      2.729564     -3.052013
  H       2.132270      2.341415     -4.759894
74
Coordinates from ORCA-job input E -1972.961230166023
  O      -0.007861      0.385896      1.714044
  O       0.401484      0.407578     -1.933152
  C      -0.185576     -0.256164      0.496472
  C       0.077867      1.094496     -0.771818
  C      -1.605867     -0.763396      0.342107
  C       0.870119     -1.303508      0.219593
  C       1.216627      1.943742     -0.251075
  C      -1.227935      1.850193     -0.921994
  C      -2.403300     -0.972196      1.458765
  C       0.617503     -2.439632     -0.545730
  C       1.008943      3.088854      0.515154
  C      -1.709089      2.174578     -2.182953
  C      -2.156555     -1.014497     -0.914196
  C       2.154320     -1.137619      0.731003
  C       2.531239      1.572916     -0.519087
  C      -1.988669      2.223438      0.185850
  C      -3.707332     -1.431596      1.334238
  C       1.615249     -3.369752     -0.793888
  C       2.076827      3.829327      0.997825
  C      -2.903462      2.863087     -2.341543
  C      -3.459084     -1.463825     -1.043121
  C       3.155715     -2.063304      0.483588
  C       3.602642      2.310261     -0.039567
  C      -3.182465      2.906599      0.031709
  C      -4.242659     -1.678977      0.081923
  C       2.891412     -3.186958     -0.283027
  C       3.380934      3.444717      0.724576
  C      -3.646679      3.234452     -1.234322
  Si      0.474671      0.110274      3.277203
  Si      1.222427      0.540276     -3.366452
  H      -2.015617     -0.759829      2.440460
  H      -0.368669     -2.617040     -0.939834
  H       0.007484      3.421538      0.728270
  H      -1.159668      1.875351     -3.059032
  H      -1.566068     -0.830645     -1.797068
  H       2.381176     -0.266260      1.318520
  H       2.723819      0.685542     -1.095092
  H      -1.653792      1.952543      1.174035
  H      -4.305031     -1.587147      2.221228
  H       1.388740     -4.245409     -1.385277
  H       1.885228      4.715442      1.586069
  H      -3.252976      3.100803     -3.336231
  H      -3.866302     -1.636072     -2.029151
  H       4.142990     -1.902293      0.892889
  H       4.610807      1.992514     -0.265217
  H      -3.757960      3.174025      0.906400
  H      -5.260682     -2.026183     -0.019522
  H       3.667284     -3.913702     -0.475516
  H       4.212234      4.024270      1.099062
  H      -4.580267      3.764881     -1.354212
  C       0.461211     -1.700133      3.724757
  C       2.170132      0.845396      3.561488
  C      -0.753095      1.057471      4.315699
  C       0.064783     -0.184390     -4.638925
  C       1.648126      2.305998     -3.786467
  C       2.766456     -0.512262     -3.308005
  H       2.971407      0.125272      3.405002
  H       2.334626      1.690709      2.892707
  H       2.247982      1.208652      4.586780
  H       1.178011     -2.262635      3.129287
  H       0.734560     -1.810844      4.775495
  H      -0.519288     -2.152642      3.585691
  H      -0.508672      0.970450      5.374777
  H      -0.731799      2.115786      4.054001
  H      -1.772156      0.699391      4.175261
  H       2.995756     -0.889982     -4.304939
  H       3.637865      0.038092     -2.957429
  H       2.617065     -1.368871     -2.650047
  H      -0.862455      0.381191     -4.719254
  H       0.533998     -0.202091     -5.622936
  H      -0.191393     -1.210333     -4.372766
  H       0.768458      2.946498     -3.825510
  H       2.338562      2.730230     -3.059684
  H       2.127980      2.335559     -4.766091
74
Coordinates from ORCA-job input E -1972.961236808980
  O      -0.006346      0.387255      1.714064
  O       0.402171      0.406626     -1.932906
  C      -0.184924     -0.254968      0.496708
  C       0.078316      1.095070     -0.772286
  C      -1.605232     -0.762092      0.342848
  C       0.870430     -1.302286      0.219004
  C       1.216675      1.944828     -0.251270
  C      -1.228051      1.849961     -0.922214
  C      -2.403611     -0.967530      1.459442
  C       0.617809     -2.436724     -0.548764
  C       1.008234      3.091100      0.513028
  C      -1.709583      2.175241     -2.182810
  C      -2.154535     -1.017757     -0.913148
  C       2.154428     -1.137816      0.731391
  C       2.531602      1.573116     -0.516486
  C      -1.989429      2.220934      0.185977
  C      -3.707518     -1.427359      1.335155
  C       1.615457     -3.366497     -0.798598
  C       2.075594      3.832083      0.996065
  C      -2.904528      2.862923     -2.340650
  C      -3.456874     -1.467668     -1.041854
  C       3.155669     -2.063270      0.482499
  C       3.602505      2.310867     -0.036479
  C      -3.183848      2.903164      0.032587
  C      -4.241598     -1.678916      0.083139
  C       2.891463     -3.185113     -0.286809
  C       3.379997      3.446654      0.725433
  C      -3.648175      3.232285     -1.233060
  Si      0.474527      0.109602      3.277484
  Si      1.222936      0.539988     -3.366492
  H      -2.016839     -0.752012      2.440821
  H      -0.368214     -2.612869     -0.943962
  H       0.006598      3.424526      0.724019
  H      -1.160047      1.877485     -3.059174
  H      -1.562880     -0.837519     -1.795964
  H       2.381167     -0.267897      1.321099
  H       2.724778      0.684614     -1.090471
  H      -1.654630      1.948684      1.173844
  H      -4.306068     -1.580066      2.222064
  H       1.389007     -4.240763     -1.392068
  H       1.883359      4.719187      1.582606
  H      -3.254191      3.101495     -3.335083
  H      -3.863015     -1.643591     -2.027678
  H       4.142763     -1.903444      0.892705
  H       4.610915      1.992360     -0.259967
  H      -3.759780      3.168777      0.907542
  H      -5.259457     -2.026657     -0.018143
  H       3.667240     -3.911624     -0.480559
  H       4.210900      4.026514      1.100323
  H      -4.582263      3.761955     -1.352384
  C       0.453434     -1.700834      3.724512
  C       2.172956      0.837830      3.561887
  C      -0.749049      1.062362      4.315812
  C       0.066937     -0.187590     -4.638839
  C       1.645599      2.306294     -3.787113
  C       2.768094     -0.510932     -3.307108
  H       2.971369      0.114614      3.405016
  H       2.340641      1.682692      2.893343
  H       2.252330      1.200438      4.587295
  H       1.167933     -2.265846      3.128651
  H       0.726281     -1.813452      4.775164
  H      -0.528936     -2.149150      3.585013
  H      -0.504931      0.974391      5.374887
  H      -0.722704      2.120520      4.053927
  H      -1.769823      0.709142      4.175556
  H       2.997150     -0.890447     -4.303408
  H       3.639244      0.040777     -2.958041
  H       2.619722     -1.366361     -2.647334
  H      -0.860757      0.376907     -4.721209
  H       0.537247     -0.206483     -5.622314
  H      -0.188503     -1.213353     -4.371292
  H       0.764810      2.945303     -3.824761
  H       2.336207      2.731423     -3.061082
  H       2.124142      2.337000     -4.767336
74
Coordinates from ORCA-job input E -1972.961236824963
  O      -0.004614      0.388398      1.713321
  O       0.402488      0.404122     -1.933576
  C      -0.184275     -0.255024      0.496672
  C       0.078556      1.093937     -0.773551
  C      -1.604894     -0.761685      0.344164
  C       0.870959     -1.302688      0.219214
  C       1.216891      1.943843     -0.252759
  C      -1.227882      1.848735     -0.923743
  C      -2.403231     -0.964728      1.461210
  C       0.618239     -2.437825     -0.547534
  C       1.008390      3.089675      0.512166
  C      -1.711249      2.171025     -2.184403
  C      -2.154849     -1.018432     -0.911383
  C       2.155173     -1.137747      0.730899
  C       2.531853      1.572192     -0.517887
  C      -1.987595      2.222729      0.184618
  C      -3.707468     -1.423898      1.337913
  C       1.615946     -3.367573     -0.797182
  C       2.075693      3.830212      0.995997
  C      -2.906225      2.858663     -2.342204
  C      -3.457499     -1.467674     -1.039106
  C       3.156478     -2.063210      0.482255
  C       3.602714      2.309577     -0.037234
  C      -3.182009      2.904960      0.031302
  C      -4.241994     -1.676983      0.086413
  C       2.892186     -3.185603     -0.286176
  C       3.380134      3.444829      0.725451
  C      -3.648124      3.231041     -1.234470
  Si      0.473927      0.108918      3.277345
  Si      1.223291      0.541503     -3.367182
  H      -2.016202     -0.747699      2.442155
  H      -0.367897     -2.614685     -0.942010
  H       0.006750      3.423056      0.723203
  H      -1.163337      1.870741     -3.060856
  H      -1.563431     -0.839283     -1.794548
  H       2.382055     -0.267387      1.319801
  H       2.725028      0.684037     -1.092407
  H      -1.651293      1.953067      1.172677
  H      -4.305951     -1.574830      2.225169
  H       1.389344     -4.242334     -1.389867
  H       1.883387      4.716918      1.583114
  H      -3.257303      3.094791     -3.336724
  H      -3.864124     -1.644546     -2.024560
  H       4.143704     -1.902869      0.891948
  H       4.611142      1.991130     -0.260734
  H      -3.756534      3.172987      0.906445
  H      -5.260092     -2.024241     -0.014110
  H       3.668012     -3.912093     -0.479808
  H       4.210997      4.024335      1.100978
  H      -4.582234      3.760683     -1.353741
  C       0.450392     -1.702016      3.721985
  C       2.172677      0.835660      3.564119
  C      -0.748986      1.063108      4.315090
  C       0.069998     -0.187367     -4.641286
  C       1.641575      2.309665     -3.784251
  C       2.769980     -0.507322     -3.308167
  H       2.970809      0.112110      3.407449
  H       2.341420      1.680967      2.896356
  H       2.251203      1.197438      4.589886
  H       1.164704     -2.266461      3.125326
  H       0.722483     -1.817194      4.772529
  H      -0.532359     -2.148931      3.580780
  H      -0.505697      0.974186      5.374281
  H      -0.720025      2.121317      4.053664
  H      -1.770482      0.712290      4.174097
  H       2.999103     -0.887308     -4.304252
  H       3.640654      0.045454     -2.959609
  H       2.622622     -1.362417     -2.647702
  H      -0.858389      0.375677     -4.725645
  H       0.542223     -0.205730     -5.623864
  H      -0.184358     -1.213504     -4.374130
  H       0.759129      2.946572     -3.818030
  H       2.332508      2.734165     -3.058211
  H       2.118085      2.344677     -4.765295
74
Coordinates from ORCA-job input E -1972.961229628645
  O      -0.000824      0.391453      1.712800
  O       0.402156      0.398248     -1.934817
  C      -0.182351     -0.255369      0.497952
  C       0.079638      1.090695     -0.775515
  C      -1.603201     -0.761959      0.346944
  C       0.873288     -1.303438      0.222950
  C       1.218797      1.940801     -0.256735
  C      -1.226806      1.844992     -0.926915
  C      -2.403434     -0.958659      1.463736
  C       0.621739     -2.440660     -0.541134
  C       1.011790      3.088029      0.506537
  C      -1.712871      2.160648     -2.188181
  C      -2.152281     -1.022916     -0.908252
  C       2.157038     -1.136923      0.735268
  C       2.533355      1.566780     -0.520493
  C      -1.984956      2.223830      0.180977
  C      -3.707913     -1.417273      1.340856
  C       1.620125     -3.370367     -0.788057
  C       2.079997      3.827049      0.990650
  C      -2.908259      2.847299     -2.347193
  C      -3.455118     -1.471621     -1.035604
  C       3.159077     -2.062355      0.489359
  C       3.605153      2.302766     -0.039816
  C      -3.179796      2.904993      0.026513
  C      -4.241006     -1.675732      0.089897
  C       2.896027     -3.186535     -0.276797
  C       3.384002      3.439015      0.721743
  C      -3.648177      3.225037     -1.239986
  Si      0.472066      0.107865      3.278370
  Si      1.220804      0.547929     -3.369572
  H      -2.017930     -0.736738      2.444083
  H      -0.364040     -2.619591     -0.935408
  H       0.010706      3.423706      0.716309
  H      -1.167084      1.855421     -3.064350
  H      -1.559950     -0.846715     -1.791391
  H       2.383028     -0.265217      1.322451
  H       2.725357      0.677586     -1.093748
  H      -1.647081      1.958621      1.169652
  H      -4.307785     -1.563392      2.227980
  H       1.394295     -4.246676     -1.378750
  H       1.888748      4.714693      1.576702
  H      -3.261267      3.078257     -3.342240
  H      -3.860956     -1.651999     -2.020746
  H       4.145858     -1.900481      0.899525
  H       4.613173      1.982262     -0.262213
  H      -3.752955      3.176847      0.901370
  H      -5.259260     -2.022614     -0.010345
  H       3.672385     -3.912997     -0.468379
  H       4.215575      4.017343      1.097522
  H      -4.582626      3.753874     -1.360142
  C       0.443264     -1.704138      3.717831
  C       2.171588      0.831348      3.569869
  C      -0.748770      1.066043      4.314859
  C       0.068534     -0.174654     -4.648243
  C       1.633954      2.320571     -3.772091
  C       2.767224     -0.502159     -3.318854
  H       2.969184      0.107339      3.412690
  H       2.342009      1.678030      2.904172
  H       2.248768      1.190756      4.596560
  H       1.157101     -2.267109      3.119137
  H       0.713968     -1.825143      4.768009
  H      -0.540256     -2.148025      3.572971
  H      -0.506924      0.975371      5.374244
  H      -0.713346      2.124224      4.053986
  H      -1.772145      0.721285      4.172870
  H       2.992422     -0.881236     -4.316125
  H       3.639937      0.048496     -2.972066
  H       2.620411     -1.357863     -2.658973
  H      -0.859440      0.388899     -4.733694
  H       0.543501     -0.190100     -5.629574
  H      -0.186757     -1.201636     -4.385214
  H       0.749858      2.955829     -3.790327
  H       2.330157      2.737802     -3.046929
  H       2.101808      2.368361     -4.756679
74
Coordinates from ORCA-job input E -1972.961231567419
  O      -0.001640      0.391847      1.712704
  O       0.401333      0.397675     -1.934525
  C      -0.182991     -0.255307      0.497975
  C       0.078735      1.090700     -0.775606
  C      -1.603618     -0.762106      0.346498
  C       0.872897     -1.302785      0.222244
  C       1.218546      1.939923     -0.257319
  C      -1.227750      1.845182     -0.925653
  C      -2.404528     -0.958137      1.462914
  C       0.621701     -2.439065     -0.543307
  C       1.012785      3.086330      0.507486
  C      -1.715650      2.160648     -2.186262
  C      -2.151753     -1.024333     -0.908832
  C       2.156847     -1.135930      0.733944
  C       2.532637      1.566129     -0.523767
  C      -1.983976      2.224802      0.183271
  C      -3.708838     -1.417103      1.339539
  C       1.620599     -3.367729     -0.792077
  C       2.081836      3.824503      0.991035
  C      -2.911002      2.847749     -2.343635
  C      -3.454406     -1.473434     -1.036690
  C       3.159377     -2.060347      0.486241
  C       3.605256      2.301359     -0.043757
  C      -3.178788      2.906389      0.030459
  C      -4.241047     -1.676714      0.088439
  C       2.896651     -3.183692     -0.281267
  C       3.385389      3.436555      0.719758
  C      -3.649027      3.226196     -1.235410
  Si      0.470602      0.108620      3.278585
  Si      1.221763      0.546960     -3.368408
  H      -2.019783     -0.735388      2.443366
  H      -0.364117     -2.617898     -0.937622
  H       0.012025      3.421902      0.719149
  H      -1.171454      1.854956     -3.063176
  H      -1.558809     -0.848890     -1.791735
  H       2.382663     -0.264625      1.321824
  H       2.723662      0.677858     -1.098908
  H      -1.644621      1.959846      1.171532
  H      -4.309258     -1.562603      2.226396
  H       1.395086     -4.243323     -1.383950
  H       1.891604      4.711431      1.578504
  H      -3.265450      3.078513     -3.338214
  H      -3.859507     -1.654784     -2.021959
  H       4.146314     -1.898280      0.895957
  H       4.612895      1.981116     -0.268230
  H      -3.750436      3.178812      0.906130
  H      -5.259160     -2.023894     -0.012200
  H       3.673408     -3.909350     -0.474277
  H       4.217608      4.014266      1.095056
  H      -4.583397      3.755463     -1.354281
  C       0.441728     -1.703151      3.719096
  C       2.170021      0.832349      3.570075
  C      -0.750297      1.067523      4.314404
  C       0.072011     -0.177803     -4.648166
  C       1.634540      2.319427     -3.772177
  C       2.768610     -0.502323     -3.313842
  H       2.967792      0.108496      3.413071
  H       2.340256      1.678899      2.904154
  H       2.247110      1.192038      4.596670
  H       1.155974     -2.266373      3.121161
  H       0.711868     -1.823471      4.769497
  H      -0.541634     -2.147285      3.573947
  H      -0.508492      0.977508      5.373856
  H      -0.714548      2.125527      4.052836
  H      -1.773766      0.723006      4.172639
  H       2.995927     -0.882456     -4.310218
  H       3.640426      0.049019     -2.965847
  H       2.620710     -1.357382     -2.653293
  H      -0.855801      0.385488     -4.736788
  H       0.549178     -0.195098     -5.628405
  H      -0.183771     -1.204313     -4.383772
  H       0.750310      2.954491     -3.790457
  H       2.330963      2.737336     -3.047591
  H       2.101969      2.366637     -4.756988
74
Coordinates from ORCA-job input E -1972.961234994284
  O      -0.002046      0.391037      1.712235
  O       0.401932      0.398831     -1.935076
  C      -0.182740     -0.255613      0.497199
  C       0.079360      1.091022     -0.775641
  C      -1.603411     -0.762346      0.345755
  C       0.873149     -1.303265      0.221901
  C       1.218894      1.940395     -0.256808
  C      -1.227161      1.845601     -0.925263
  C      -2.403503     -0.959439      1.462572
  C       0.622148     -2.439541     -0.543732
  C       1.012499      3.087354      0.507006
  C      -1.714475      2.162673     -2.185702
  C      -2.152404     -1.023584     -0.909394
  C       2.156764     -1.136776      0.734577
  C       2.533213      1.566363     -0.521773
  C      -1.983816      2.223897      0.183804
  C      -3.707892     -1.418335      1.339753
  C       1.620961     -3.368518     -0.791723
  C       2.081133      3.826052      0.990690
  C      -2.909733      2.850021     -2.342738
  C      -3.455147     -1.472612     -1.036692
  C       3.159189     -2.061515      0.487665
  C       3.605421      2.302055     -0.041526
  C      -3.178542      2.905721      0.031313
  C      -4.241012     -1.676845      0.088807
  C       2.896677     -3.184819     -0.279984
  C       3.384907      3.437960      0.720736
  C      -3.648219      3.227121     -1.234358
  Si      0.470343      0.108480      3.278101
  Si      1.221677      0.546904     -3.369369
  H      -2.018009     -0.737674      2.443003
  H      -0.363445     -2.618098     -0.938669
  H       0.011551      3.423029      0.717614
  H      -1.169850      1.858145     -3.062735
  H      -1.560133     -0.847550     -1.792603
  H       2.382368     -0.265579      1.322707
  H       2.724799      0.677548     -1.095791
  H      -1.644937      1.957673      1.171889
  H      -4.307631     -1.564656      2.226935
  H       1.395621     -4.244107     -1.383671
  H       1.890401      4.713478      1.577245
  H      -3.263731      3.082054     -3.337184
  H      -3.860901     -1.653171     -2.021838
  H       4.145874     -1.899772      0.898115
  H       4.613256      1.981615     -0.264840
  H      -3.750550      3.177091      0.907075
  H      -5.259194     -2.023947     -0.011403
  H       3.673348     -3.910747     -0.472335
  H       4.216809      4.016032      1.096185
  H      -4.582500      3.756606     -1.352974
  C       0.442781     -1.703085      3.719650
  C       2.169234      0.833366      3.569573
  C      -0.751730      1.066342      4.313549
  C       0.070387     -0.177920     -4.647710
  C       1.635379      2.318674     -3.775356
  C       2.768266     -0.502766     -3.315453
  H       2.967501      0.110026      3.412713
  H       2.338974      1.679909      2.903547
  H       2.246090      1.193257      4.596116
  H       1.157778     -2.266363      3.122677
  H       0.712472     -1.822068      4.770330
  H      -0.540157     -2.148207      3.574513
  H      -0.510069      0.976810      5.373073
  H      -0.717222      2.124338      4.051787
  H      -1.774749      0.720550      4.171594
  H       2.994903     -0.883195     -4.311879
  H       3.640416      0.048492     -2.968195
  H       2.620605     -1.357661     -2.654658
  H      -0.857187      0.385870     -4.735600
  H       0.546540     -0.195945     -5.628424
  H      -0.185715     -1.204151     -4.382545
  H       0.751725      2.954547     -3.793631
  H       2.332999      2.737014     -3.052170
  H       2.101769      2.364014     -4.760763
74
Coordinates from ORCA-job input E -1972.961235237271
  O      -0.001923      0.390965      1.712663
  O       0.401714      0.398851     -1.934668
  C      -0.182778     -0.255518      0.497533
  C       0.079296      1.091150     -0.775278
  C      -1.603413     -0.762359      0.345917
  C       0.873062     -1.303155      0.222137
  C       1.218975      1.940543     -0.256710
  C      -1.227155      1.845747     -0.925336
  C      -2.403433     -0.960222      1.462658
  C       0.622080     -2.439155     -0.543902
  C       1.012846      3.087892      0.506608
  C      -1.714048      2.162365     -2.186050
  C      -2.152421     -1.023062     -0.909331
  C       2.156570     -1.136971      0.735182
  C       2.533218      1.566085     -0.521460
  C      -1.984153      2.224484      0.183353
  C      -3.707754     -1.419263      1.339652
  C       1.620824     -3.368203     -0.791909
  C       2.081644      3.826525      0.990030
  C      -2.909224      2.849712     -2.343740
  C      -3.455095     -1.472237     -1.036815
  C       3.158922     -2.061786      0.488256
  C       3.605590      2.301716     -0.041469
  C      -3.178796      2.906309      0.030203
  C      -4.240896     -1.677184      0.088594
  C       2.896432     -3.184828     -0.279786
  C       3.385332      3.437990      0.720309
  C      -3.648047      3.227267     -1.235743
  Si      0.470563      0.108231      3.278466
  Si      1.221300      0.547110     -3.369072
  H      -2.017979     -0.738998      2.443208
  H      -0.363456     -2.617446     -0.939115
  H       0.011992      3.423924      0.717034
  H      -1.169149      1.857443     -3.062815
  H      -1.560246     -0.846448     -1.792502
  H       2.382138     -0.265973      1.323625
  H       2.724646      0.676978     -1.095078
  H      -1.645619      1.958651      1.171642
  H      -4.307414     -1.566153      2.226793
  H       1.395514     -4.243589     -1.384167
  H       1.891110      4.714247      1.576202
  H      -3.262881      3.081376     -3.338393
  H      -3.860842     -1.652342     -2.022048
  H       4.145528     -1.900319      0.899003
  H       4.613355      1.980924     -0.264597
  H      -3.751064      3.178055      0.905678
  H      -5.259028     -2.024387     -0.011763
  H       3.673049     -3.910810     -0.472153
  H       4.217363      4.015996      1.095573
  H      -4.582250      3.756775     -1.354861
  C       0.444292     -1.703400      3.719825
  C       2.168970      0.834218      3.569945
  C      -0.752076      1.065105      4.314209
  C       0.069482     -0.177059     -4.647326
  C       1.635496      2.318763     -3.775000
  C       2.767503     -0.503173     -3.315519
  H       2.967793      0.111602      3.412589
  H       2.337865      1.681163      2.904218
  H       2.245803      1.193747      4.596619
  H       1.159827     -2.266137      3.122985
  H       0.713920     -1.822105      4.770556
  H      -0.538270     -2.149317      3.574560
  H      -0.510169      0.975644      5.373682
  H      -0.718239      2.123147      4.052533
  H      -1.774918      0.718735      4.172417
  H       2.993862     -0.883792     -4.311932
  H       3.639952      0.047676     -2.968370
  H       2.619474     -1.357968     -2.654673
  H      -0.857658      0.387397     -4.735528
  H       0.545769     -0.195739     -5.627965
  H      -0.187404     -1.203023     -4.381884
  H       0.752194      2.955187     -3.791632
  H       2.334582      2.736507     -3.052885
  H       2.100250      2.364024     -4.761186
74
Coordinates from ORCA-job input E -1972.961235355900
  O      -0.001580      0.391083      1.712491
  O       0.401689      0.398465     -1.934935
  C      -0.182600     -0.255669      0.497505
  C       0.079394      1.090812     -0.775519
  C      -1.603236     -0.762528      0.345980
  C       0.873150     -1.303383      0.222253
  C       1.219109      1.940201     -0.257107
  C      -1.227042      1.845394     -0.925422
  C      -2.403161     -0.960495      1.462777
  C       0.622058     -2.439371     -0.543758
  C       1.013087      3.087573      0.506202
  C      -1.714078      2.161939     -2.186099
  C      -2.152322     -1.023330     -0.909206
  C       2.156647     -1.137302      0.735362
  C       2.533312      1.565626     -0.521894
  C      -1.983877      2.224231      0.183339
  C      -3.707465     -1.419616      1.339879
  C       1.620674     -3.368605     -0.791577
  C       2.081954      3.826075      0.989670
  C      -2.909220      2.849370     -2.343692
  C      -3.454973     -1.472608     -1.036587
  C       3.158883     -2.062284      0.488583
  C       3.605752      2.301147     -0.041874
  C      -3.178494      2.906124      0.030282
  C      -4.240700     -1.677577      0.088866
  C       2.896262     -3.185373     -0.279348
  C       3.385606      3.437398      0.719970
  C      -3.647873      3.227056     -1.235627
  Si      0.470249      0.108498      3.278532
  Si      1.221336      0.547709     -3.369302
  H      -2.017704     -0.739346      2.443333
  H      -0.363485     -2.617505     -0.939052
  H       0.012261      3.423689      0.716663
  H      -1.169345      1.856885     -3.062930
  H      -1.560249     -0.846733     -1.792453
  H       2.382306     -0.266229      1.323675
  H       2.724695      0.676515     -1.095521
  H      -1.645258      1.958411      1.171609
  H      -4.307022     -1.566539      2.227083
  H       1.395293     -4.244002     -1.383790
  H       1.891506      4.713793      1.575877
  H      -3.262971      3.080985     -3.338322
  H      -3.860747     -1.652777     -2.021797
  H       4.145491     -1.900928      0.899368
  H       4.613486      1.980258     -0.265005
  H      -3.750637      3.177955      0.905814
  H      -5.258815     -2.024849     -0.011417
  H       3.672786     -3.911486     -0.471591
  H       4.217694      4.015283      1.095292
  H      -4.582040      3.756646     -1.354659
  C       0.444930     -1.703036      3.720341
  C       2.168124      0.835557      3.570332
  C      -0.753134      1.064943      4.313860
  C       0.069201     -0.175144     -4.648054
  C       1.636150      2.319422     -3.774228
  C       2.767013     -0.503420     -3.316272
  H       2.967561      0.113655      3.412828
  H       2.336304      1.682741      2.904722
  H       2.244702      1.194971      4.597064
  H       1.161329     -2.265485      3.124275
  H       0.713900     -1.821025      4.771326
  H      -0.537178     -2.149793      3.574574
  H      -0.511236      0.975971      5.373378
  H      -0.719655      2.122912      4.051817
  H      -1.775848      0.718188      4.172160
  H       2.993217     -0.884070     -4.312701
  H       3.639804      0.046750     -2.968915
  H       2.618283     -1.358230     -2.655594
  H      -0.857217      0.390355     -4.737094
  H       0.546150     -0.194688     -5.628359
  H      -0.189032     -1.200740     -4.382480
  H       0.753337      2.956601     -3.787939
  H       2.337469      2.735921     -3.053561
  H       2.098338      2.365155     -4.761601
74
Coordinates from ORCA-job input E -1972.949229709407
  O      -0.010901      0.343893      1.758669
  O       0.411010      0.445658     -1.981121
  C      -0.192089     -0.303923      0.544274
  C       0.088882      1.139057     -0.822286
  C      -1.612778     -0.810807      0.393337
  C       0.863554     -1.351961      0.269847
  C       1.228713      1.988818     -0.304738
  C      -1.217512      1.893605     -0.972729
  C      -2.412609     -1.007725      1.510388
  C       0.612301     -2.488608     -0.495133
  C       1.022852      3.136881      0.457575
  C      -1.704647      2.209070     -2.233639
  C      -2.162007     -1.072679     -0.861564
  C       2.147114     -1.185522      0.782682
  C       2.542861      1.613909     -0.569322
  C      -1.974209      2.273481      0.135770
  C      -3.716960     -1.466856      1.388024
  C       1.610822     -3.418137     -0.742227
  C       2.091823      3.875731      0.940284
  C      -2.899752      2.896453     -2.391723
  C      -3.464705     -1.521971     -0.988419
  C       3.149255     -2.110799      0.536624
  C       3.615403      2.349773     -0.090058
  C      -3.168789      2.955330     -0.017773
  C      -4.250337     -1.725884      0.137292
  C       2.886474     -3.234548     -0.230286
  C       3.395418      3.486716      0.670801
  C      -3.638268      3.275177     -1.283921
  Si      0.461060      0.062658      3.324915
  Si      1.230529      0.593570     -3.415700
  H      -2.027040     -0.785737      2.490710
  H      -0.373295     -2.667016     -0.890173
  H       0.022073      3.473261      0.667837
  H      -1.160023      1.903199     -3.110253
  H      -1.570007     -0.896909     -1.745025
  H       2.372897     -0.313945      1.370202
  H       2.734120      0.724276     -1.142180
  H      -1.635513      2.008511      1.124242
  H      -4.316441     -1.612947      2.275418
  H       1.385317     -4.294041     -1.333643
  H       1.901500      4.763983      1.525724
  H      -3.253583      3.127214     -3.386524
  H      -3.870589     -1.702982     -1.973430
  H       4.135916     -1.949154      0.947170
  H       4.623092      2.028610     -0.313004
  H      -3.740826      3.227979      0.857573
  H      -5.268488     -2.073167      0.037417
  H       3.662925     -3.960890     -0.421962
  H       4.227588      4.064870      1.045529
  H      -4.572407      3.804732     -1.403330
  C       0.435647     -1.748483      3.768331
  C       2.159019      0.789847      3.615904
  C      -0.762148      1.020113      4.359516
  C       0.078213     -0.130328     -4.693699
  C       1.645438      2.364893     -3.822236
  C       2.776131     -0.457630     -3.361891
  H       2.958386      0.067744      3.458962
  H       2.327198      1.636428      2.949528
  H       2.235725      1.150165      4.642310
  H       1.151944     -2.311514      3.172692
  H       0.704711     -1.865561      4.819393
  H      -0.546510     -2.195294      3.623056
  H      -0.520154      0.932061      5.419089
  H      -0.728615      2.077848      4.096532
  H      -1.784902      0.673311      4.218223
  H       3.002208     -0.839179     -4.358004
  H       3.648997      0.092782     -3.015107
  H       2.627401     -1.311843     -2.700441
  H      -0.848171      0.435163     -4.783149
  H       0.555065     -0.150777     -5.674033
  H      -0.180072     -1.155669     -4.427191
  H       0.762672      3.002126     -3.836424
  H       2.346858      2.781976     -3.102006
  H       2.107532      2.409716     -4.809695
74
Coordinates from ORCA-job input E -1972.948226685126
  O      -0.015535      0.372818      1.740055
  O       0.398401      0.418733     -1.967297
  C      -0.218653     -0.296734      0.545470
  C       0.063506      1.136134     -0.831446
  C      -1.642547     -0.774168      0.386435
  C       0.849516     -1.308095      0.219299
  C       1.198812      1.945631     -0.259542
  C      -1.252085      1.864822     -0.973176
  C      -2.451250     -0.978990      1.496175
  C       0.600275     -2.450762     -0.538105
  C       0.995435      3.095887      0.500980
  C      -1.746353      2.198245     -2.227163
  C      -2.192424     -0.986877     -0.877203
  C       2.158219     -1.076298      0.635920
  C       2.508188      1.503001     -0.430117
  C      -2.021066      2.190477      0.143803
  C      -3.762479     -1.412783      1.356667
  C       1.621715     -3.333483     -0.853677
  C       2.064108      3.782864      1.055661
  C      -2.956091      2.863453     -2.367631
  C      -3.502141     -1.409992     -1.020535
  C       3.182265     -1.955030      0.320924
  C       3.579667      2.187504      0.121259
  C      -3.230508      2.849255      0.007292
  C      -4.294629     -1.631350      0.097272
  C       2.918919     -3.092057     -0.426562
  C       3.363192      3.334447      0.868638
  C      -3.703890      3.195418     -1.250595
  Si      0.504599      0.133109      3.298102
  Si      1.255455      0.519110     -3.384117
  H      -2.065847     -0.788167      2.483090
  H      -0.399545     -2.671569     -0.871011
  H      -0.000657      3.475472      0.651321
  H      -1.193807      1.929043     -3.110704
  H      -1.593940     -0.792433     -1.753612
  H       2.385360     -0.185828      1.195203
  H       2.693175      0.597037     -0.980118
  H      -1.679130      1.899507      1.124824
  H      -4.368521     -1.570492      2.237593
  H       1.398037     -4.217660     -1.433361
  H       1.877450      4.676520      1.634016
  H      -3.314330      3.113368     -3.356194
  H      -3.908307     -1.555378     -2.011306
  H       4.187283     -1.744728      0.658341
  H       4.583324      1.816262     -0.030788
  H      -3.811391      3.081574      0.888435
  H      -5.318329     -1.957835     -0.015153
  H       3.713311     -3.781490     -0.673141
  H       4.194845      3.871699      1.300975
  H      -4.649742      3.706602     -1.357112
  C       0.564611     -1.671118      3.765622
  C       2.177217      0.934724      3.536535
  C      -0.731649      1.054327      4.349715
  C       0.108299     -0.178794     -4.680901
  C       1.744275      2.269065     -3.800835
  C       2.759114     -0.587867     -3.279768
  H       3.002373      0.245028      3.367891
  H       2.292200      1.779142      2.855508
  H       2.264443      1.311729      4.556063
  H       1.289058     -2.212838      3.160143
  H       0.863409     -1.761977      4.811221
  H      -0.401472     -2.159768      3.650521
  H      -0.460794      0.991317      5.404127
  H      -0.748149      2.108583      4.071849
  H      -1.742266      0.663995      4.238098
  H       2.995066     -0.990098     -4.265366
  H       3.643216     -0.066017     -2.917662
  H       2.561992     -1.427938     -2.612136
  H      -0.794469      0.418555     -4.799469
  H       0.607290     -0.228961     -5.649111
  H      -0.193352     -1.190547     -4.408375
  H       0.885966      2.937659     -3.843469
  H       2.443457      2.669407     -3.069021
  H       2.230608      2.284701     -4.777468
74
Coordinates from ORCA-job input E -1972.949790626367
  O       0.024805      0.367933      1.747213
  O       0.437907      0.415717     -1.959009
  C      -0.183948     -0.295088      0.554012
  C       0.097947      1.132479     -0.828453
  C      -1.616609     -0.723120      0.375191
  C       0.851225     -1.337259      0.236552
  C       1.209588      1.979519     -0.275069
  C      -1.238877      1.814811     -0.956300
  C      -2.448445     -0.898754      1.473028
  C       0.580036     -2.443618     -0.566347
  C       0.973387      3.103060      0.515912
  C      -1.762871      2.120210     -2.205583
  C      -2.152825     -0.917732     -0.897119
  C       2.142845     -1.199470      0.740501
  C       2.534094      1.630046     -0.528612
  C      -1.999412      2.125537      0.170568
  C      -3.771564     -1.286691      1.312744
  C       1.566927     -3.373272     -0.855643
  C       2.023793      3.845498      1.032577
  C      -2.995893      2.744165     -2.331799
  C      -3.473936     -1.295392     -1.060827
  C       3.131594     -2.126990      0.453972
  C       3.586967      2.371678     -0.016716
  C      -3.231643      2.743458      0.048054
  C      -4.290981     -1.487515      0.044852
  C       2.849138     -3.220573     -0.349475
  C       3.337233      3.484767      0.770632
  C      -3.736100      3.061754     -1.205288
  Si      0.523986      0.106030      3.308570
  Si      1.278308      0.532374     -3.384563
  H      -2.071005     -0.721318      2.466056
  H      -0.411773     -2.598117     -0.956744
  H      -0.036038      3.418140      0.719432
  H      -1.214638      1.861619     -3.095622
  H      -1.533263     -0.745196     -1.763652
  H       2.381689     -0.352622      1.358775
  H       2.747052      0.760396     -1.124517
  H      -1.631087      1.855765      1.148229
  H      -4.396575     -1.422929      2.183936
  H       1.327014     -4.225783     -1.474900
  H       1.811297      4.714991      1.638150
  H      -3.377900      2.973674     -3.316399
  H      -3.869504     -1.427572     -2.057708
  H       4.123702     -1.990830      0.860684
  H       4.602972      2.073635     -0.234032
  H      -3.805639      2.965252      0.936385
  H      -5.323504     -1.778417     -0.083495
  H       3.615840     -3.947968     -0.573604
  H       4.154480      4.066500      1.171717
  H      -4.699665      3.541012     -1.300886
  C       0.522052     -1.702242      3.763606
  C       2.219558      0.850813      3.564708
  C      -0.692224      1.058819      4.355172
  C       0.144176     -0.213770     -4.665749
  C       1.701987      2.295408     -3.816493
  C       2.821030     -0.519104     -3.284783
  H       3.023144      0.136426      3.393949
  H       2.365881      1.697024      2.892959
  H       2.312486      1.215151      4.588339
  H       1.234079     -2.262923      3.160469
  H       0.808374     -1.809794      4.811058
  H      -0.458403     -2.158670      3.636529
  H      -0.432761      0.981076      5.411478
  H      -0.673725      2.114656      4.083640
  H      -1.713369      0.700517      4.232321
  H       3.065315     -0.917048     -4.270093
  H       3.687804      0.036188     -2.930186
  H       2.658582     -1.362361     -2.612585
  H      -0.779483      0.351686     -4.780049
  H       0.635797     -0.254001     -5.638193
  H      -0.120355     -1.233115     -4.383217
  H       0.820128      2.933085     -3.856204
  H       2.392655      2.724988     -3.093027
  H       2.179438      2.321501     -4.797230
74
Coordinates from ORCA-job input E -1972.949805853429
  O      -0.011632      0.354441      1.747901
  O       0.404237      0.434666     -1.967621
  C      -0.188383     -0.302833      0.547118
  C       0.092476      1.138100     -0.821624
  C      -1.600995     -0.806574      0.386627
  C       0.872813     -1.323987      0.254795
  C       1.228961      1.961896     -0.287925
  C      -1.208228      1.888691     -0.962706
  C      -2.413710     -0.973806      1.499844
  C       0.632265     -2.444468     -0.538429
  C       1.023790      3.096748      0.495695
  C      -1.713836      2.174769     -2.223928
  C      -2.131058     -1.111026     -0.867311
  C       2.153016     -1.161417      0.780276
  C       2.543541      1.589668     -0.560363
  C      -1.937762      2.310797      0.149048
  C      -3.718341     -1.430376      1.372985
  C       1.637784     -3.362168     -0.799777
  C       2.093900      3.826480      0.989055
  C      -2.909299      2.861993     -2.379077
  C      -3.433286     -1.559713     -0.998093
  C       3.160870     -2.076339      0.520313
  C       3.616235      2.317386     -0.069634
  C      -3.131725      2.993772     -0.001965
  C      -4.235888     -1.722609      0.122694
  C       2.908898     -3.183571     -0.274366
  C       3.397110      3.441663      0.710708
  C      -3.625468      3.274700     -1.268489
  Si      0.449922      0.076948      3.318359
  Si      1.213488      0.576408     -3.409097
  H      -2.037074     -0.727330      2.479277
  H      -0.351315     -2.619671     -0.941238
  H       0.022495      3.431006      0.709689
  H      -1.183399      1.842553     -3.101544
  H      -1.524021     -0.969130     -1.745983
  H       2.367390     -0.306226      1.395556
  H       2.733108      0.713675     -1.154212
  H      -1.577243      2.079009      1.137503
  H      -4.330096     -1.549940      2.255955
  H       1.421220     -4.225923     -1.412007
  H       1.904996      4.705102      1.589243
  H      -3.280558      3.067273     -3.373126
  H      -3.826141     -1.771390     -1.982240
  H       4.143550     -1.920690      0.942622
  H       4.623791      2.001049     -0.300032
  H      -3.684848      3.297122      0.875418
  H      -5.253962     -2.069147      0.019417
  H       3.690287     -3.901653     -0.476756
  H       4.229868      4.013421      1.093785
  H      -4.559553      3.804776     -1.385842
  C       0.402428     -1.733849      3.759743
  C       2.152804      0.787465      3.616792
  C      -0.772885      1.044072      4.343730
  C       0.057391     -0.162788     -4.674252
  C       1.606181      2.350242     -3.824893
  C       2.770038     -0.457470     -3.359175
  H       2.946442      0.059205      3.458420
  H       2.330023      1.634992      2.955182
  H       2.229920      1.142467      4.645004
  H       1.117431     -2.304350      3.169699
  H       0.660853     -1.854502      4.812993
  H      -0.583876     -2.169562      3.605402
  H      -0.538700      0.955158      5.404986
  H      -0.730377      2.101185      4.079743
  H      -1.796928      0.703858      4.195690
  H       2.997064     -0.837251     -4.355727
  H       3.637905      0.102992     -3.015471
  H       2.633059     -1.312329     -2.697023
  H      -0.874103      0.395296     -4.758322
  H       0.526268     -0.183781     -5.658388
  H      -0.190621     -1.188784     -4.400709
  H       0.715440      2.977079     -3.835460
  H       2.307627      2.778223     -3.110956
  H       2.060725      2.396406     -4.815710
74
Coordinates from ORCA-job input E -1972.951056844990
  O      -0.001874      0.362660      1.743429
  O       0.411916      0.426364     -1.966004
  C      -0.189725     -0.301304      0.547717
  C       0.090600      1.135296     -0.825680
  C      -1.610582     -0.780539      0.384339
  C       0.874460     -1.317036      0.241831
  C       1.226682      1.952255     -0.277528
  C      -1.224039      1.862573     -0.962405
  C      -2.426616     -0.948476      1.495494
  C       0.638434     -2.440606     -0.549487
  C       1.027955      3.088750      0.506492
  C      -1.732326      2.160095     -2.220333
  C      -2.152667     -1.039980     -0.874805
  C       2.160079     -1.139222      0.749312
  C       2.540005      1.563594     -0.533630
  C      -1.977164      2.230215      0.153251
  C      -3.739805     -1.378087      1.362623
  C       1.651704     -3.346050     -0.823346
  C       2.101861      3.803495      1.013414
  C      -2.943698      2.820736     -2.367515
  C      -3.463990     -1.459836     -1.011416
  C       3.175757     -2.041410      0.476019
  C       3.616319      2.276023     -0.028846
  C      -3.187984      2.884680      0.009919
  C      -4.265570     -1.635055      0.108084
  C       2.927176     -3.152074     -0.314539
  C       3.403059      3.402118      0.750098
  C      -3.677746      3.188114     -1.252766
  Si      0.466439      0.094538      3.313865
  Si      1.230274      0.561699     -3.403319
  H      -2.044326     -0.728139      2.478028
  H      -0.346966     -2.629632     -0.938783
  H       0.030293      3.437612      0.708542
  H      -1.189063      1.862479     -3.101256
  H      -1.548313     -0.880743     -1.752922
  H       2.373743     -0.278224      1.356509
  H       2.725256      0.683217     -1.122363
  H      -1.623807      1.972153      1.138260
  H      -4.352129     -1.503233      2.244438
  H       1.437824     -4.212658     -1.432537
  H       1.917512      4.683935      1.612427
  H      -3.313820      3.039887     -3.359016
  H      -3.864866     -1.638116     -1.998955
  H       4.162362     -1.872385      0.883755
  H       4.622217      1.945631     -0.246366
  H      -3.757878      3.146451      0.889964
  H      -5.290686     -1.958707      0.000310
  H       3.714697     -3.860418     -0.527237
  H       4.238698      3.962240      1.143973
  H      -4.624979      3.695670     -1.364231
  C       0.419879     -1.713641      3.766046
  C       2.170615      0.806601      3.601586
  C      -0.750945      1.069387      4.338389
  C       0.080300     -0.178236     -4.673607
  C       1.630772      2.333440     -3.820740
  C       2.783181     -0.477157     -3.341885
  H       2.963601      0.077747      3.443542
  H       2.344930      1.651419      2.935054
  H       2.252026      1.166452      4.627800
  H       1.132816     -2.287771      3.176902
  H       0.681770     -1.828428      4.819132
  H      -0.566854     -2.149734      3.617362
  H      -0.511934      0.987308      5.399112
  H      -0.708956      2.124758      4.067353
  H      -1.775827      0.729057      4.197285
  H       3.015955     -0.858172     -4.336664
  H       3.650349      0.080624     -2.992568
  H       2.638719     -1.331550     -2.680169
  H      -0.849375      0.381499     -4.764942
  H       0.555222     -0.202814     -5.654750
  H      -0.171572     -1.203033     -4.399039
  H       0.742005      2.962523     -3.839236
  H       2.328179      2.761202     -3.102671
  H       2.092738      2.376067     -4.808305
74
Coordinates from ORCA-job input E -1972.950693582197
  O       0.049358      0.364122      1.737643
  O       0.458403      0.415335     -1.954447
  C      -0.199793     -0.296367      0.551283
  C       0.080176      1.128532     -0.834322
  C      -1.638478     -0.728492      0.426897
  C       0.823943     -1.336633      0.202270
  C       1.170272      1.977564     -0.248297
  C      -1.251348      1.812319     -1.012964
  C      -2.436820     -0.854367      1.556637
  C       0.528156     -2.446788     -0.587776
  C       0.906881      3.110271      0.521709
  C      -1.748469      2.061921     -2.285926
  C      -2.216003     -0.981698     -0.817495
  C       2.134053     -1.192185      0.655027
  C       2.503021      1.617347     -0.437027
  C      -2.031373      2.187934      0.081163
  C      -3.766969     -1.237707      1.455822
  C       1.507057     -3.373034     -0.911555
  C       1.937632      3.851186      1.077764
  C      -2.977083      2.680406     -2.468334
  C      -3.544084     -1.355533     -0.922201
  C       3.115587     -2.115302      0.331379
  C       3.536438      2.356195      0.116996
  C      -3.259151      2.800828     -0.097263
  C      -4.327709     -1.489793      0.215462
  C       2.807350     -3.213285     -0.455937
  C       3.259276      3.479640      0.879591
  C      -3.739060      3.054364     -1.374615
  Si      0.571272      0.084684      3.289378
  Si      1.324697      0.557025     -3.363188
  H      -2.026972     -0.636292      2.528083
  H      -0.477191     -2.607681     -0.938508
  H      -0.108513      3.433595      0.676794
  H      -1.183026      1.758397     -3.150382
  H      -1.624805     -0.852682     -1.709921
  H       2.394925     -0.338037      1.253306
  H       2.736681      0.735947     -1.006461
  H      -1.683911      1.969395      1.078150
  H      -4.364913     -1.330578      2.351400
  H       1.247315     -4.228520     -1.518665
  H       1.703714      4.727896      1.664860
  H      -3.338511      2.861742     -3.470622
  H      -3.971744     -1.530043     -1.899110
  H       4.122856     -1.971654      0.696018
  H       4.559081      2.047410     -0.047796
  H      -3.849373      3.069725      0.767097
  H      -5.365764     -1.777551      0.132575
  H       3.568303     -3.937553     -0.708050
  H       4.061407      4.059901      1.312060
  H      -4.699371      3.529591     -1.513438
  C       0.535062     -1.726920      3.728388
  C       2.286935      0.789437      3.521729
  C      -0.605534      1.057362      4.362167
  C       0.221402     -0.183483     -4.673740
  C       1.732685      2.331822     -3.759781
  C       2.878066     -0.477076     -3.252494
  H       3.071337      0.059605      3.329395
  H       2.440023      1.639738      2.856300
  H       2.405991      1.140311      4.547388
  H       1.224260     -2.298055      3.108502
  H       0.834987     -1.851754      4.770115
  H      -0.457708     -2.158589      3.611993
  H      -0.329667      0.967657      5.413284
  H      -0.569116      2.114304      4.096497
  H      -1.636043      0.721655      4.254986
  H       3.145700     -0.853692     -4.240178
  H       3.730894      0.082208     -2.872005
  H       2.713951     -1.334601     -2.598965
  H      -0.707164      0.372491     -4.794240
  H       0.729076     -0.202550     -5.638477
  H      -0.034914     -1.210340     -4.411254
  H       0.842644      2.957232     -3.808642
  H       2.401394      2.759616     -3.014809
  H       2.230618      2.380225     -4.729424
74
Coordinates from ORCA-job input E -1972.951031731033
  O       0.001217      0.374833      1.743557
  O       0.411133      0.411890     -1.968404
  C      -0.186388     -0.297940      0.553336
  C       0.094306      1.127520     -0.831546
  C      -1.606700     -0.764349      0.372461
  C       0.876208     -1.311109      0.245592
  C       1.227805      1.940322     -0.278695
  C      -1.224411      1.845122     -0.951448
  C      -2.450674     -0.905017      1.466746
  C       0.640370     -2.428271     -0.554623
  C       1.024904      3.071941      0.510889
  C      -1.765135      2.125035     -2.200093
  C      -2.123148     -1.032560     -0.895215
  C       2.162305     -1.135566      0.753169
  C       2.542264      1.548994     -0.525518
  C      -1.951757      2.221147      0.178055
  C      -3.765958     -1.319066      1.308790
  C       1.654284     -3.329792     -0.837696
  C       2.095942      3.780293      1.032105
  C      -2.985091      2.774267     -2.324475
  C      -3.436323     -1.437092     -1.057036
  C       3.178567     -2.034429      0.471055
  C       3.615846      2.255768     -0.007205
  C      -3.171021      2.864242      0.057631
  C      -4.265740     -1.586990      0.045733
  C       2.930394     -3.138626     -0.328761
  C       3.398626      3.377437      0.777206
  C      -3.694681      3.148321     -1.195938
  Si      0.473683      0.115681      3.314631
  Si      1.228211      0.542108     -3.407448
  H      -2.088952     -0.675164      2.454392
  H      -0.345715     -2.613970     -0.945954
  H       0.025160      3.420135      0.708890
  H      -1.240800      1.823082     -3.090489
  H      -1.496267     -0.890427     -1.761553
  H       2.376445     -0.277054      1.363794
  H       2.730040      0.669722     -1.115182
  H      -1.570601      1.978258      1.157425
  H      -4.400454     -1.423484      2.177541
  H       1.440803     -4.191058     -1.454569
  H       1.908474      4.656766      1.635947
  H      -3.381180      2.979662     -3.308869
  H      -3.816673     -1.623121     -2.051215
  H       4.165762     -1.867134      0.878078
  H       4.622759      1.923731     -0.217452
  H      -3.720492      3.132688      0.948577
  H      -5.292317     -1.898624     -0.081672
  H       3.718568     -3.843973     -0.548868
  H       4.232171      3.932826      1.182036
  H      -4.648414      3.647225     -1.289596
  C       0.469215     -1.694828      3.759440
  C       2.160948      0.866048      3.604379
  C      -0.765202      1.061508      4.340549
  C       0.067827     -0.177752     -4.679683
  C       1.650843      2.311183     -3.814033
  C       2.767226     -0.517321     -3.353199
  H       2.970609      0.157072      3.440572
  H       2.314181      1.719368      2.942904
  H       2.235143      1.221194      4.632785
  H       1.195154     -2.249322      3.166905
  H       0.734532     -1.808782      4.811732
  H      -0.507063     -2.152785      3.608921
  H      -0.523548      0.984352      5.401068
  H      -0.747763      2.117694      4.070138
  H      -1.782071      0.697820      4.199992
  H       2.995731     -0.893129     -4.350970
  H       3.641088      0.026355     -2.998515
  H       2.610920     -1.375416     -2.698525
  H      -0.855016      0.393535     -4.767381
  H       0.541255     -0.203599     -5.661543
  H      -0.196094     -1.200647     -4.409517
  H       0.769759      2.950915     -3.829924
  H       2.352151      2.725857     -3.091957
  H       2.115116      2.354584     -4.800457
74
Coordinates from ORCA-job input E -1972.949786197733
  O       0.012771      0.353271      1.748167
  O       0.426439      0.431673     -1.959694
  C      -0.181547     -0.302532      0.549717
  C       0.098660      1.137387     -0.820225
  C      -1.604262     -0.778441      0.396776
  C       0.878142     -1.322691      0.242921
  C       1.235703      1.957668     -0.278606
  C      -1.215182      1.863588     -0.967980
  C      -2.410470     -0.945412      1.515126
  C       0.635298     -2.454716     -0.534545
  C       1.043166      3.111916      0.481009
  C      -1.706224      2.168836     -2.230811
  C      -2.160313     -1.032511     -0.857641
  C       2.167827     -1.142400      0.739666
  C       2.547535      1.558642     -0.527547
  C      -1.987462      2.219021      0.138856
  C      -3.727612     -1.366109      1.394162
  C       1.645515     -3.363698     -0.807296
  C       2.120632      3.830556      0.974483
  C      -2.918928      2.823786     -2.391513
  C      -3.475477     -1.443480     -0.982462
  C       3.180656     -2.048090      0.467034
  C       3.627428      2.274535     -0.035331
  C      -3.200183      2.866560     -0.017898
  C      -4.267440     -1.616064      0.144255
  C       2.925335     -3.165951     -0.310890
  C       3.419975      3.416606      0.721368
  C      -3.672580      3.177133     -1.285469
  Si      0.454405      0.059766      3.322245
  Si      1.227758      0.592154     -3.404399
  H      -2.016449     -0.730610      2.494633
  H      -0.353513     -2.648642     -0.911891
  H       0.048082      3.473361      0.671239
  H      -1.146415      1.882917     -3.105539
  H      -1.565253     -0.871503     -1.741374
  H       2.386791     -0.276379      1.338180
  H       2.728630      0.668097     -1.102905
  H      -1.650113      1.952219      1.126770
  H      -4.332004     -1.489722      2.281630
  H       1.425815     -4.236497     -1.405488
  H       1.940609      4.724750      1.554105
  H      -3.274758      3.049446     -3.386789
  H      -3.887294     -1.616013     -1.966511
  H       4.170305     -1.876491      0.866245
  H       4.631643      1.935297     -0.246957
  H      -3.785564      3.116711      0.855331
  H      -5.295701     -1.932547      0.045623
  H       3.710481     -3.877185     -0.522687
  H       4.258333      3.980101      1.104476
  H      -4.621347      3.679347     -1.407437
  C       0.281786     -1.740478      3.774610
  C       2.201503      0.654738      3.615898
  C      -0.697801      1.117816      4.339762
  C       0.138120     -0.268366     -4.651810
  C       1.485497      2.379616     -3.864267
  C       2.857348     -0.319030     -3.321727
  H       2.943977     -0.125730      3.458609
  H       2.434406      1.486636      2.951602
  H       2.303700      1.006397      4.643093
  H       0.958453     -2.361795      3.190878
  H       0.526635     -1.873037      4.829693
  H      -0.731562     -2.107838      3.617331
  H      -0.466849      1.024541      5.401329
  H      -0.585078      2.166914      4.064605
  H      -1.742763      0.846042      4.198193
  H       3.121113     -0.700140     -4.308712
  H       3.676810      0.312864     -2.983293
  H       2.780019     -1.168445     -2.642975
  H      -0.832568      0.214002     -4.755540
  H       0.612861     -0.281354     -5.633252
  H      -0.032300     -1.302281     -4.350116
  H       0.548667      2.934615     -3.894394
  H       2.146946      2.878123     -3.158008
  H       1.941535      2.436629     -4.853844
74
Coordinates from ORCA-job input E -1972.951139921632
  O       0.010549      0.365882      1.743032
  O       0.419718      0.420813     -1.963919
  C      -0.188718     -0.299311      0.550271
  C       0.088800      1.132701     -0.828478
  C      -1.612912     -0.767843      0.392585
  C       0.869879     -1.317590      0.238390
  C       1.217630      1.956302     -0.277868
  C      -1.231551      1.847128     -0.969805
  C      -2.433346     -0.912224      1.503991
  C       0.625960     -2.442297     -0.549210
  C       1.010474      3.100791      0.492323
  C      -1.751061      2.120651     -2.228723
  C      -2.157628     -1.032824     -0.864410
  C       2.160218     -1.141264      0.734855
  C       2.533996      1.567106     -0.517774
  C      -1.983864      2.220614      0.144609
  C      -3.752109     -1.324905      1.373905
  C       1.636016     -3.348095     -0.832487
  C       2.078510      3.820759      1.003779
  C      -2.971732      2.763241     -2.378282
  C      -3.474345     -1.436030     -0.998451
  C       3.172756     -2.044234      0.452290
  C       3.604598      2.284917     -0.008388
  C      -3.203973      2.856883     -0.000851
  C      -4.279757     -1.588475      0.121560
  C       2.916595     -3.154633     -0.336076
  C       3.382810      3.417669      0.758300
  C      -3.704650      3.136366     -1.264736
  Si      0.483097      0.090280      3.311518
  Si      1.249663      0.561756     -3.394834
  H      -2.049957     -0.684940      2.484300
  H      -0.363421     -2.631728     -0.928454
  H       0.010430      3.451704      0.679774
  H      -1.209429      1.816941     -3.108279
  H      -1.551366     -0.887454     -1.743676
  H       2.380388     -0.279351      1.338351
  H       2.725665      0.681413     -1.096125
  H      -1.622871      1.979469      1.131158
  H      -4.367492     -1.431185      2.256069
  H       1.415794     -4.214920     -1.439141
  H       1.887337      4.706985      1.592034
  H      -3.350302      2.963397     -3.370619
  H      -3.876602     -1.618526     -1.984654
  H       4.163186     -1.875678      0.850870
  H       4.612877      1.953360     -0.212794
  H      -3.772575      3.122937      0.878748
  H      -5.309193     -1.898759      0.015716
  H       3.701702     -3.863415     -0.556104
  H       4.213961      3.982044      1.155564
  H      -4.659312      3.629416     -1.377869
  C       0.436646     -1.721252      3.749730
  C       2.188600      0.799263      3.597482
  C      -0.729006      1.061963      4.345335
  C       0.101983     -0.153136     -4.681151
  C       1.672076      2.334413     -3.786107
  C       2.790494     -0.494518     -3.334535
  H       2.980603      0.072179      3.427089
  H       2.359261      1.651458      2.939280
  H       2.275286      1.147813      4.627183
  H       1.147557     -2.290473      3.153267
  H       0.701604     -1.845916      4.800906
  H      -0.550764     -2.155045      3.599613
  H      -0.484246      0.976631      5.404475
  H      -0.688394      2.118177      4.077424
  H      -1.754677      0.722243      4.208898
  H       3.028933     -0.862171     -4.333047
  H       3.659673      0.048589     -2.967808
  H       2.630325     -1.357871     -2.688005
  H      -0.821433      0.416659     -4.773489
  H       0.584036     -0.172075     -5.658925
  H      -0.161909     -1.178260     -4.419403
  H       0.789741      2.972054     -3.807354
  H       2.364634      2.746063     -3.053880
  H       2.146826      2.385468     -4.767162
74
Coordinates from ORCA-job input E -1972.950860272829
  O       0.014762      0.374480      1.738848
  O       0.425500      0.409339     -1.966655
  C      -0.190294     -0.298241      0.551187
  C       0.096621      1.126165     -0.833504
  C      -1.616973     -0.748944      0.379895
  C       0.859846     -1.321312      0.234713
  C       1.222644      1.939552     -0.267210
  C      -1.222627      1.840665     -0.963348
  C      -2.457541     -0.874164      1.478739
  C       0.606567     -2.435894     -0.563851
  C       1.008806      3.065866      0.527011
  C      -1.754926      2.119554     -2.215813
  C      -2.143650     -1.016129     -0.883967
  C       2.151896     -1.158724      0.731506
  C       2.540484      1.549341     -0.497520
  C      -1.958074      2.217508      0.160716
  C      -3.778926     -1.271424      1.329244
  C       1.609177     -3.346956     -0.856085
  C       2.072278      3.769862      1.069078
  C      -2.975238      2.766220     -2.349310
  C      -3.462832     -1.403949     -1.037438
  C       3.157083     -2.066934      0.439789
  C       3.606584      2.252023      0.041271
  C      -3.177834      2.857841      0.031266
  C      -4.288691     -1.538099      0.069979
  C       2.891593     -3.168152     -0.358481
  C       3.378421      3.367944      0.830758
  C      -3.693686      3.139370     -1.226135
  Si      0.498525      0.109522      3.305890
  Si      1.242527      0.548496     -3.405470
  H      -2.088065     -0.644691      2.463470
  H      -0.384714     -2.612143     -0.946470
  H       0.006138      3.412031      0.714307
  H      -1.223157      1.819001     -3.102197
  H      -1.519792     -0.885393     -1.754145
  H       2.379609     -0.302563      1.340298
  H       2.736407      0.673594     -1.089722
  H      -1.582698      1.977519      1.142984
  H      -4.410360     -1.363453      2.201617
  H       1.382047     -4.205818     -1.471459
  H       1.876288      4.641884      1.676683
  H      -3.364602      2.970468     -3.336621
  H      -3.850593     -1.589275     -2.028893
  H       4.149312     -1.909277      0.838370
  H       4.616315      1.920855     -0.156507
  H      -3.733622      3.126570      0.918205
  H      -5.319952     -1.836560     -0.050967
  H       3.671114     -3.880687     -0.586063
  H       4.206156      3.919776      1.252023
  H      -4.647751      3.636259     -1.326854
  C       0.490034     -1.702523      3.744251
  C       2.191183      0.852562      3.582339
  C      -0.726384      1.059666      4.344602
  C       0.133048     -0.269282     -4.663977
  C       1.567096      2.327998     -3.854563
  C       2.837755     -0.421346     -3.316487
  H       2.996585      0.141610      3.406899
  H       2.340727      1.708758      2.923289
  H       2.276764      1.202394      4.611683
  H       1.209424     -2.257165      3.143931
  H       0.762544     -1.822493      4.794024
  H      -0.489161     -2.155664      3.598452
  H      -0.474115      0.981153      5.402538
  H      -0.707467      2.115909      4.074490
  H      -1.746134      0.700231      4.214580
  H       3.093570     -0.808024     -4.303424
  H       3.677214      0.179238     -2.970683
  H       2.725447     -1.270471     -2.641357
  H      -0.818801      0.247717     -4.774422
  H       0.615244     -0.297054     -5.641514
  H      -0.076861     -1.297079     -4.366416
  H       0.651131      2.916004     -3.890019
  H       2.239486      2.799127     -3.139869
  H       2.033867      2.373911     -4.839706
74
Coordinates from ORCA-job input E -1972.951174424689
  O       0.015677      0.370348      1.742974
  O       0.422440      0.415310     -1.963920
  C      -0.184887     -0.298406      0.552322
  C       0.092867      1.130204     -0.829905
  C      -1.608863     -0.762182      0.388380
  C       0.872148     -1.316084      0.237106
  C       1.219060      1.952724     -0.274513
  C      -1.228544      1.841241     -0.966276
  C      -2.437111     -0.903575      1.494430
  C       0.626941     -2.434960     -0.558187
  C       1.007077      3.091129      0.503155
  C      -1.755181      2.113497     -2.222537
  C      -2.145505     -1.026367     -0.872097
  C       2.163080     -1.143451      0.733413
  C       2.536812      1.565164     -0.509511
  C      -1.973797      2.216050      0.152241
  C      -3.756081     -1.312557      1.355452
  C       1.636085     -3.339558     -0.848197
  C       2.071873      3.807954      1.025511
  C      -2.977649      2.754085     -2.365437
  C      -3.462394     -1.425800     -1.015033
  C       3.174768     -2.045167      0.444027
  C       3.604224      2.279884      0.010690
  C      -3.195795      2.850111      0.013429
  C      -4.275904     -1.575293      0.099556
  C       2.917224     -3.150265     -0.351374
  C       3.377731      3.407209      0.784097
  C      -3.704753      3.126811     -1.247834
  Si      0.484140      0.096714      3.313247
  Si      1.245382      0.556392     -3.399117
  H      -2.059486     -0.677897      2.477263
  H      -0.362885     -2.620234     -0.939229
  H       0.005305      3.438750      0.689602
  H      -1.217197      1.811509     -3.104974
  H      -1.532292     -0.883241     -1.747440
  H       2.384578     -0.284851      1.341169
  H       2.731886      0.682638     -1.091627
  H      -1.605276      1.978001      1.137167
  H      -4.377725     -1.416865      2.233450
  H       1.414916     -4.201921     -1.460828
  H       1.877033      4.689449      1.619654
  H      -3.362075      2.953333     -3.355702
  H      -3.858307     -1.607979     -2.003850
  H       4.165728     -1.879604      0.842555
  H       4.613737      1.949848     -0.190071
  H      -3.759102      3.117052      0.896153
  H      -5.305429     -1.882817     -0.013198
  H       3.701755     -3.857928     -0.576949
  H       4.206429      3.968902      1.190162
  H      -4.660743      3.618441     -1.355786
  C       0.413274     -1.711942      3.759683
  C       2.199055      0.784665      3.594212
  C      -0.713399      1.090892      4.342700
  C       0.106506     -0.190835     -4.674894
  C       1.635628      2.332455     -3.807683
  C       2.803593     -0.473729     -3.333281
  H       2.981342      0.046643      3.425957
  H       2.379903      1.631864      2.931979
  H       2.291437      1.136424      4.622312
  H       1.117217     -2.292920      3.166280
  H       0.675365     -1.835980      4.811638
  H      -0.579772     -2.132951      3.609950
  H      -0.467799      1.009251      5.401957
  H      -0.659197      2.144703      4.067844
  H      -1.743770      0.764119      4.210498
  H       3.044617     -0.847813     -4.328764
  H       3.664898      0.087433     -2.975268
  H       2.659826     -1.332850     -2.677068
  H      -0.826098      0.362891     -4.771766
  H       0.586891     -0.212984     -5.653439
  H      -0.140355     -1.217072     -4.401231
  H       0.741880      2.954188     -3.831332
  H       2.323113      2.762468     -3.081360
  H       2.106227      2.383435     -4.790735
74
Coordinates from ORCA-job input E -1972.951112125040
  O       0.012350      0.369458      1.738233
  O       0.421225      0.418089     -1.966968
  C      -0.190802     -0.300197      0.548658
  C       0.089523      1.129679     -0.831738
  C      -1.616355     -0.765487      0.396277
  C       0.864584     -1.321964      0.237938
  C       1.219642      1.948885     -0.277894
  C      -1.228639      1.846967     -0.975052
  C      -2.435857     -0.897885      1.509894
  C       0.616997     -2.447101     -0.548004
  C       1.015414      3.087407      0.501928
  C      -1.742121      2.127079     -2.234992
  C      -2.163711     -1.039082     -0.857768
  C       2.155586     -1.149256      0.733892
  C       2.535062      1.558442     -0.521119
  C      -1.985472      2.216134      0.137763
  C      -3.756082     -1.307391      1.385092
  C       1.623962     -3.356639     -0.830061
  C       2.085216      3.799485      1.020595
  C      -2.961777      2.770945     -2.387063
  C      -3.481858     -1.439182     -0.986620
  C       3.165172     -2.055862      0.452354
  C       3.607443      2.268669     -0.004968
  C      -3.204816      2.853193     -0.010243
  C      -4.286246     -1.579810      0.135710
  C       2.905336     -3.166634     -0.334214
  C       3.388535      3.394861      0.772155
  C      -3.699834      3.138606     -1.275088
  Si      0.487162      0.096394      3.306681
  Si      1.250221      0.566767     -3.397905
  H      -2.050328     -0.663602      2.487910
  H      -0.373125     -2.634152     -0.926482
  H       0.016339      3.439187      0.692583
  H      -1.195813      1.828297     -3.113588
  H      -1.558264     -0.902936     -1.739092
  H       2.378847     -0.286883      1.335296
  H       2.724434      0.677406     -1.107627
  H      -1.629251      1.969755      1.124824
  H      -4.370569     -1.404289      2.268958
  H       1.400725     -4.223715     -1.435244
  H       1.896257      4.680867      1.616794
  H      -3.335589      2.976287     -3.380140
  H      -3.886017     -1.628750     -1.970702
  H       4.156260     -1.889713      0.850330
  H       4.614851      1.936161     -0.212091
  H      -3.777381      3.115083      0.868033
  H      -5.316776     -1.887756      0.033818
  H       3.688138     -3.878188     -0.553493
  H       4.221085      3.953170      1.175005
  H      -4.653955      3.632230     -1.390196
  C       0.467068     -1.717355      3.737037
  C       2.181272      0.831052      3.596410
  C      -0.739721      1.047603      4.341966
  C       0.113172     -0.165190     -4.684062
  C       1.648868      2.344672     -3.789533
  C       2.803979     -0.470135     -3.333785
  H       2.984751      0.117129      3.424276
  H       2.338850      1.688245      2.941112
  H       2.261613      1.177451      4.627345
  H       1.186898     -2.272757      3.138051
  H       0.732946     -1.843819      4.787724
  H      -0.513786     -2.164540      3.583359
  H      -0.493886      0.963747      5.400982
  H      -0.714450      2.104838      4.076174
  H      -1.760365      0.693192      4.204682
  H       3.048164     -0.836685     -4.331288
  H       3.665840      0.084425     -2.966872
  H       2.653638     -1.334094     -2.685663
  H      -0.817219      0.392611     -4.779388
  H       0.596921     -0.180459     -5.661065
  H      -0.138100     -1.192947     -4.420218
  H       0.757399      2.969760     -3.811697
  H       2.334541      2.765725     -3.056208
  H       2.124181      2.402605     -4.769907
74
Coordinates from ORCA-job input E -1972.951187302790
  O       0.015358      0.370991      1.740580
  O       0.421858      0.414319     -1.965755
  C      -0.186837     -0.299464      0.551163
  C       0.091552      1.128535     -0.831567
  C      -1.611381     -0.763696      0.391555
  C       0.869830     -1.318373      0.237973
  C       1.218997      1.949511     -0.276311
  C      -1.228527      1.842049     -0.970232
  C      -2.436599     -0.902116      1.500257
  C       0.624425     -2.439568     -0.554115
  C       1.009389      3.087053      0.503309
  C      -1.751138      2.116522     -2.227706
  C      -2.152128     -1.030078     -0.866787
  C       2.160525     -1.145432      0.734735
  C       2.536015      1.561157     -0.514121
  C      -1.976779      2.216488      0.146484
  C      -3.756115     -1.310936      1.366198
  C       1.633167     -3.345590     -0.840975
  C       2.075712      3.801683      1.025526
  C      -2.972528      2.758508     -2.373541
  C      -3.469578     -1.429375     -1.004842
  C       3.171852     -2.048573      0.448461
  C       3.604963      2.273823      0.005744
  C      -3.197722      2.851905      0.004727
  C      -4.279765     -1.576344      0.112496
  C       2.914173     -3.155685     -0.344015
  C       3.380810      3.399933      0.781576
  C      -3.702673      3.130525     -1.257715
  Si      0.485378      0.097686      3.310544
  Si      1.246642      0.560249     -3.399552
  H      -2.056129     -0.673914      2.481455
  H      -0.365308     -2.625873     -0.934538
  H       0.008392      3.435731      0.691427
  H      -1.210721      1.815144     -3.108919
  H      -1.541885     -0.888458     -1.744300
  H       2.382145     -0.285466      1.340400
  H       2.729293      0.679648     -1.098501
  H      -1.611706      1.976773      1.132180
  H      -4.375190     -1.412889      2.246287
  H       1.411737     -4.209686     -1.451066
  H       1.882680      4.682439      1.621353
  H      -3.353776      2.959306     -3.364718
  H      -3.868616     -1.613318     -1.992072
  H       4.162630     -1.882529      0.847248
  H       4.613820      1.943142     -0.197227
  H      -3.763464      3.118255      0.886077
  H      -5.309744     -1.883690      0.003494
  H       3.698390     -3.864482     -0.567108
  H       4.210694      3.960008      1.187450
  H      -4.657957      3.623015     -1.367950
  C       0.430758     -1.712931      3.750996
  C       2.193614      0.801121      3.594351
  C      -0.721505      1.078599      4.341750
  C       0.109384     -0.181524     -4.679919
  C       1.637607      2.338029     -3.799453
  C       2.804107     -0.471118     -3.335047
  H       2.983015      0.071102      3.424480
  H       2.366596      1.651918      2.934594
  H       2.282094      1.150878      4.623479
  H       1.140085     -2.285169      3.155412
  H       0.693766     -1.838735      4.802489
  H      -0.558402     -2.142165      3.599235
  H      -0.475358      0.996896      5.400875
  H      -0.676573      2.133437      4.069144
  H      -1.748947      0.742969      4.208661
  H       3.046309     -0.842039     -4.331415
  H       3.665286      0.088157     -2.973787
  H       2.658682     -1.332240     -2.681893
  H      -0.823160      0.372481     -4.775845
  H       0.591109     -0.199593     -5.657891
  H      -0.137663     -1.208931     -4.410831
  H       0.743752      2.959722     -3.821104
  H       2.324028      2.764394     -3.069981
  H       2.109549      2.393982     -4.781571
74
Coordinates from ORCA-job input E -1972.951190168853
  O       0.017019      0.372156      1.741506
  O       0.422517      0.413258     -1.965120
  C      -0.185807     -0.298463      0.552242
  C       0.092321      1.128594     -0.831512
  C      -1.610387     -0.762232      0.392723
  C       0.870094     -1.317711      0.238160
  C       1.219673      1.950051     -0.276735
  C      -1.228111      1.841378     -0.970202
  C      -2.436700     -0.897782      1.500974
  C       0.623671     -2.437525     -0.555535
  C       1.009916      3.088818      0.501076
  C      -1.750859      2.115830     -2.227636
  C      -2.149897     -1.031689     -0.865475
  C       2.161169     -1.146087      0.734368
  C       2.536742      1.561036     -0.513160
  C      -1.977010      2.214437      0.146548
  C      -3.756222     -1.306465      1.366593
  C       1.631741     -3.343669     -0.844275
  C       2.076094      3.804059      1.022724
  C      -2.972799      2.756781     -2.373374
  C      -3.467302     -1.430998     -1.003865
  C       3.171831     -2.049404      0.446274
  C       3.605563      2.274273      0.006195
  C      -3.198525      2.848771      0.004890
  C      -4.278687     -1.574848      0.113016
  C       2.913121     -3.155226     -0.347661
  C       3.381248      3.401676      0.780084
  C      -3.703487      3.127593     -1.257499
  Si      0.485055      0.097218      3.311895
  Si      1.246782      0.560028     -3.399297
  H      -2.057185     -0.667228      2.482005
  H      -0.366353     -2.622488     -0.936038
  H       0.008915      3.438081      0.688012
  H      -1.210042      1.815381     -3.108890
  H      -1.538558     -0.892832     -1.742708
  H       2.383657     -0.286964      1.340864
  H       2.730146      0.678511     -1.095942
  H      -1.612044      1.974305      1.132197
  H      -4.376213     -1.406020      2.246311
  H       1.409539     -4.206668     -1.455638
  H       1.882918      4.685790      1.617064
  H      -3.354070      2.957681     -3.364522
  H      -3.865350     -1.617480     -1.991019
  H       4.162927     -1.884423      0.844715
  H       4.614453      1.943024     -0.195677
  H      -3.764725      3.114036      0.886272
  H      -5.308632     -1.882210      0.003742
  H       3.696836     -3.864107     -0.572242
  H       4.211029      3.962207      1.185540
  H      -4.659255      3.619158     -1.367660
  C       0.427615     -1.713735      3.750523
  C       2.193866      0.798489      3.597769
  C      -0.721235      1.079328      4.342615
  C       0.110265     -0.182920     -4.679639
  C       1.635740      2.338355     -3.798629
  C       2.804932     -0.470364     -3.334838
  H       2.982615      0.067696      3.428241
  H       2.368389      1.649454      2.938648
  H       2.281735      1.147562      4.627182
  H       1.137014     -2.286015      3.155065
  H       0.689083     -1.841331      4.802168
  H      -0.561873     -2.141471      3.596799
  H      -0.475823      0.996946      5.401862
  H      -0.674513      2.134180      4.070355
  H      -1.749119      0.745309      4.208829
  H       3.046734     -0.842159     -4.330973
  H       3.666031      0.089672     -2.974583
  H       2.660278     -1.330892     -2.680697
  H      -0.822782      0.370148     -4.775922
  H       0.592179     -0.200808     -5.657525
  H      -0.135821     -1.210497     -4.410326
  H       0.741156      2.959028     -3.819039
  H       2.322221      2.764889     -3.069339
  H       2.106853      2.395623     -4.781060
74
Coordinates from ORCA-job input E -1972.951190392486
  O       0.018539      0.373552      1.740972
  O       0.422441      0.410987     -1.965610
  C      -0.185353     -0.298305      0.552558
  C       0.092332      1.127486     -0.832590
  C      -1.610053     -0.761949      0.394004
  C       0.870673     -1.317535      0.238899
  C       1.219809      1.948910     -0.278115
  C      -1.228078      1.840272     -0.971499
  C      -2.436284     -0.896117      1.502495
  C       0.624923     -2.437227     -0.555233
  C       1.010145      3.087738      0.499634
  C      -1.751804      2.112716     -2.228975
  C      -2.150136     -1.031758     -0.863902
  C       2.161437     -1.145915      0.735921
  C       2.536828      1.559441     -0.514023
  C      -1.976105      2.215308      0.145181
  C      -3.755998     -1.304361      1.368744
  C       1.633316     -3.343051     -0.843728
  C       2.076336      3.802550      1.021802
  C      -2.973848      2.753430     -2.374845
  C      -3.467720     -1.430678     -1.001676
  C       3.172433     -2.048964      0.448102
  C       3.605689      2.272323      0.005756
  C      -3.197698      2.849458      0.003419
  C      -4.278857     -1.573553      0.115506
  C       2.914423     -3.154522     -0.346381
  C       3.381462      3.399735      0.779645
  C      -3.703685      3.126102     -1.259034
  Si      0.484673      0.096970      3.311834
  Si      1.246542      0.560883     -3.399888
  H      -2.056630     -0.664670      2.483265
  H      -0.364831     -2.622413     -0.936236
  H       0.009176      3.437253      0.686276
  H      -1.211705      1.810834     -3.110152
  H      -1.539162     -0.893198     -1.741433
  H       2.383438     -0.286947      1.342829
  H       2.730137      0.676845     -1.096735
  H      -1.610275      1.977087      1.130969
  H      -4.375843     -1.402860      2.248683
  H       1.411596     -4.205910     -1.455465
  H       1.883217      4.684276      1.616175
  H      -3.355884      2.952667     -3.366034
  H      -3.866156     -1.617513     -1.988605
  H       4.163246     -1.883916      0.847224
  H       4.614540      1.940741     -0.195763
  H      -3.763149      3.116288      0.884810
  H      -5.308952     -1.880571      0.006697
  H       3.698394     -3.863180     -0.570772
  H       4.211271      3.959956      1.185473
  H      -4.659582      3.617399     -1.369273
  C       0.424904     -1.714467      3.747969
  C       2.193971      0.796650      3.598983
  C      -0.720556      1.080393      4.342509
  C       0.111605     -0.181808     -4.681769
  C       1.632949      2.340578     -3.795453
  C       2.805373     -0.468609     -3.336122
  H       2.982308      0.065553      3.428855
  H       2.369112      1.648197      2.940747
  H       2.281777      1.144591      4.628781
  H       1.134559     -2.286122      3.152208
  H       0.684826     -1.844599      4.799659
  H      -0.564791     -2.140794      3.591823
  H      -0.475085      0.997755      5.401727
  H      -0.672171      2.135151      4.070151
  H      -1.748999      0.748008      4.208959
  H       3.046924     -0.840615     -4.332229
  H       3.666371      0.091822     -2.976248
  H       2.661231     -1.328955     -2.681605
  H      -0.822132      0.370033     -4.778250
  H       0.594276     -0.198063     -5.659316
  H      -0.133198     -1.210021     -4.413705
  H       0.737381      2.959891     -3.813012
  H       2.319493      2.765975     -3.065592
  H       2.102944      2.401462     -4.778180
74
Coordinates from ORCA-job input E -1972.951187162472
  O       0.021002      0.375919      1.739632
  O       0.422563      0.407224     -1.967177
  C      -0.184046     -0.298676      0.552755
  C       0.093266      1.125124     -0.834513
  C      -1.608959     -0.762388      0.395608
  C       0.872211     -1.318255      0.240633
  C       1.221378      1.946252     -0.280878
  C      -1.226982      1.838236     -0.973144
  C      -2.435328     -0.893664      1.504337
  C       0.627081     -2.439112     -0.552133
  C       1.012567      3.085415      0.496624
  C      -1.752504      2.108152     -2.230416
  C      -2.149586     -1.034246     -0.861703
  C       2.162712     -1.145939      0.738056
  C       2.538099      1.555695     -0.516517
  C      -1.973432      2.215789      0.143761
  C      -3.755226     -1.301641      1.371648
  C       1.635700     -3.345174     -0.838916
  C       2.079222      3.799165      1.019238
  C      -2.974499      2.749018     -2.375943
  C      -3.467335     -1.432955     -0.998462
  C       3.174008     -2.049209      0.451868
  C       3.607463      2.267617      0.003568
  C      -3.194999      2.850067      0.002390
  C      -4.278356     -1.573380      0.119100
  C       2.916596     -3.155809     -0.341275
  C       3.384064      3.395055      0.777606
  C      -3.702644      3.124315     -1.259915
  Si      0.482377      0.097393      3.311985
  Si      1.245419      0.564182     -3.402132
  H      -2.055810     -0.659995      2.484560
  H      -0.362443     -2.625262     -0.933122
  H       0.011880      3.435894      0.682912
  H      -1.213951      1.804035     -3.111748
  H      -1.539052     -0.896928     -1.739679
  H       2.384347     -0.286163      1.343913
  H       2.730764      0.673060     -1.099328
  H      -1.606388      1.979473      1.129544
  H      -4.375002     -1.397831      2.251891
  H       1.414354     -4.208906     -1.449558
  H       1.886732      4.681061      1.613567
  H      -3.357862      2.946250     -3.367021
  H      -3.866081     -1.621406     -1.984960
  H       4.164565     -1.883442      0.851331
  H       4.616063      1.935158     -0.197776
  H      -3.759132      3.118851      0.884030
  H      -5.308581     -1.880236      0.011070
  H       3.700766     -3.864650     -0.564378
  H       4.214262      3.954481      1.183738
  H      -4.658547      3.615668     -1.369840
  C       0.420895     -1.714768      3.744732
  C       2.191069      0.797223      3.602828
  C      -0.723353      1.081875      4.341081
  C       0.111761     -0.175956     -4.686605
  C       1.628023      2.346471     -3.789572
  C       2.804791     -0.464936     -3.342334
  H       2.980115      0.066830      3.433030
  H       2.366530      1.649576      2.945660
  H       2.277086      1.144119      4.633124
  H       1.132837     -2.284471      3.149858
  H       0.676730     -1.848327      4.796949
  H      -0.568199     -2.140397      3.583079
  H      -0.478440      0.999795      5.400476
  H      -0.673275      2.136369      4.067951
  H      -1.752202      0.750932      4.207437
  H       3.044507     -0.836813     -4.338907
  H       3.666469      0.095201     -2.983658
  H       2.661518     -1.325345     -2.687683
  H      -0.822776      0.374598     -4.782579
  H       0.595278     -0.189044     -5.663784
  H      -0.131534     -1.205272     -4.421378
  H       0.731193      2.964105     -3.799402
  H       2.316583      2.768402     -3.059636
  H       2.093971      2.414651     -4.773703
74
Coordinates from ORCA-job input E -1972.951187731445
  O       0.020694      0.376456      1.739778
  O       0.421585      0.406487     -1.966479
  C      -0.185040     -0.298221      0.553037
  C       0.092248      1.125413     -0.834406
  C      -1.609892     -0.762236      0.396089
  C       0.871552     -1.317324      0.240683
  C       1.220926      1.946093     -0.281267
  C      -1.227866      1.838797     -0.973371
  C      -2.436348     -0.893052      1.504790
  C       0.627417     -2.437245     -0.553694
  C       1.013172      3.085827      0.495690
  C      -1.753576      2.107874     -2.230735
  C      -2.150377     -1.035027     -0.861095
  C       2.161595     -1.145154      0.739345
  C       2.537302      1.554466     -0.517098
  C      -1.974092      2.217400      0.143356
  C      -3.756154     -1.301392      1.372254
  C       1.636712     -3.342315     -0.841236
  C       2.080502      3.798912      1.017840
  C      -2.975350      2.749099     -2.376575
  C      -3.468022     -1.434120     -0.997719
  C       3.173512     -2.047537      0.452558
  C       3.607331      2.265729      0.002524
  C      -3.195457      2.851999      0.001688
  C      -4.279129     -1.574026      0.119848
  C       2.917199     -3.153011     -0.342515
  C       3.384971      3.393591      0.776231
  C      -3.703165      3.125567     -1.260737
  Si      0.482435      0.096751      3.311926
  Si      1.245632      0.563840     -3.400931
  H      -2.057056     -0.658726      2.484923
  H      -0.361729     -2.623264     -0.935728
  H       0.012839      3.437308      0.681891
  H      -1.215429      1.802718     -3.111933
  H      -1.539810     -0.898156     -1.739112
  H       2.382345     -0.286232      1.346813
  H       2.729171      0.671530     -1.099776
  H      -1.607111      1.981530      1.129246
  H      -4.375966     -1.397149      2.252519
  H       1.416211     -4.205242     -1.453320
  H       1.888839      4.681235      1.611801
  H      -3.358800      2.945671     -3.367750
  H      -3.866629     -1.623280     -1.984138
  H       4.163687     -1.881929      0.853032
  H       4.615627      1.932408     -0.198908
  H      -3.759392      3.121577      0.883214
  H      -5.309273     -1.881189      0.011925
  H       3.701861     -3.861145     -0.566134
  H       4.215691      3.952474      1.182046
  H      -4.658856      3.617281     -1.370890
  C       0.422581     -1.715838      3.743156
  C       2.190733      0.797832      3.602018
  C      -0.723098      1.080011      4.342486
  C       0.113456     -0.176710     -4.686503
  C       1.628460      2.346183     -3.788010
  C       2.804632     -0.465807     -3.339250
  H       2.980406      0.068559      3.430286
  H       2.364445      1.651221      2.945727
  H       2.277552      1.143480      4.632662
  H       1.135067     -2.284209      3.147650
  H       0.678512     -1.850334      4.795218
  H      -0.566101     -2.142215      3.580938
  H      -0.477059      0.997709      5.401603
  H      -0.673595      2.134618      4.069650
  H      -1.751990      0.748851      4.209841
  H       3.045082     -0.838731     -4.335239
  H       3.666265      0.094155     -2.980175
  H       2.660197     -1.325590     -2.683971
  H      -0.820733      0.374038     -4.784624
  H       0.598645     -0.190916     -5.662841
  H      -0.130616     -1.205703     -4.420730
  H       0.731721      2.963974     -3.796411
  H       2.317892      2.767556     -3.058570
  H       2.093304      2.414905     -4.772611
74
Coordinates from ORCA-job input E -1972.951189891167
  O       0.020695      0.375949      1.740041
  O       0.421959      0.406844     -1.966506
  C      -0.184592     -0.298310      0.552977
  C       0.092847      1.125549     -0.834206
  C      -1.609459     -0.762019      0.395658
  C       0.871800     -1.317681      0.240705
  C       1.221396      1.946470     -0.281158
  C      -1.227308      1.838828     -0.972965
  C      -2.435941     -0.893240      1.504281
  C       0.627231     -2.437948     -0.553034
  C       1.013403      3.086517      0.495267
  C      -1.753263      2.107792     -2.230242
  C      -2.149941     -1.034064     -0.861681
  C       2.162018     -1.145476      0.738900
  C       2.537851      1.554838     -0.516558
  C      -1.973213      2.217646      0.143902
  C      -3.755808     -1.301325      1.371513
  C       1.636269     -3.343391     -0.840348
  C       2.080584      3.800001      1.017190
  C      -2.974989      2.749167     -2.375878
  C      -3.467643     -1.432891     -0.998530
  C       3.173682     -2.048206      0.452319
  C       3.607727      2.266477      0.002867
  C      -3.194513      2.852417      0.002433
  C      -4.278795     -1.573249      0.118955
  C       2.916915     -3.154077     -0.342066
  C       3.385129      3.394726      0.775945
  C      -3.702464      3.125920     -1.259915
  Si      0.482029      0.096263      3.312295
  Si      1.245395      0.563875     -3.401340
  H      -2.056601     -0.659506      2.484565
  H      -0.362061     -2.623971     -0.934689
  H       0.012999      3.437979      0.681175
  H      -1.215383      1.802393     -3.111533
  H      -1.539321     -0.896855     -1.739620
  H       2.383107     -0.286266      1.345810
  H       2.729920      0.671602     -1.098685
  H      -1.606020      1.981834      1.129733
  H      -4.375648     -1.397441      2.251718
  H       1.415431     -4.206611     -1.451896
  H       1.888740      4.682593      1.610692
  H      -3.358644      2.945653     -3.366991
  H      -3.866249     -1.621484     -1.985057
  H       4.164012     -1.882571      0.852398
  H       4.616090      1.933139     -0.198204
  H      -3.758197      3.122211      0.884052
  H      -5.308987     -1.880187      0.010855
  H       3.701377     -3.862488     -0.565517
  H       4.215729      3.953878      1.181634
  H      -4.658064      3.617849     -1.369908
  C       0.423627     -1.716357      3.743655
  C       2.189571      0.798794      3.603234
  C      -0.724919      1.078161      4.342531
  C       0.112489     -0.177239     -4.685965
  C       1.628018      2.345986     -3.789747
  C       2.804538     -0.465605     -3.340230
  H       2.979979      0.070245      3.431827
  H       2.362802      1.652329      2.947019
  H       2.275674      1.144520      4.633912
  H       1.136973     -2.284249      3.148720
  H       0.679106     -1.850263      4.795906
  H      -0.564558     -2.143771      3.581069
  H      -0.479289      0.995833      5.401741
  H      -0.676255      2.132879      4.069969
  H      -1.753456      0.746101      4.209340
  H       3.044562     -0.838769     -4.336229
  H       3.666306      0.094502     -2.981708
  H       2.660463     -1.325259     -2.684711
  H      -0.821594      0.373684     -4.784132
  H       0.597339     -0.192244     -5.662460
  H      -0.131766     -1.205982     -4.419395
  H       0.731393      2.963963     -3.797374
  H       2.318506      2.767714     -3.061507
  H       2.091559      2.413972     -4.775017
74
Coordinates from ORCA-job input E -1972.951189770897
  O       0.020664      0.375755      1.739699
  O       0.422188      0.407202     -1.966969
  C      -0.184453     -0.298561      0.552623
  C       0.093000      1.125457     -0.834393
  C      -1.609295     -0.762251      0.395215
  C       0.871854     -1.318054      0.240502
  C       1.221314      1.946511     -0.281128
  C      -1.227254      1.838500     -0.972821
  C      -2.435758     -0.893498      1.503845
  C       0.626941     -2.438738     -0.552510
  C       1.013037      3.086123      0.495850
  C      -1.753305      2.107965     -2.229944
  C      -2.149647     -1.034691     -0.862089
  C       2.162229     -1.145636      0.738230
  C       2.537869      1.555331     -0.516761
  C      -1.973150      2.216606      0.144288
  C      -3.755594     -1.301710      1.371086
  C       1.635779     -3.344544     -0.839425
  C       2.080048      3.799590      1.018154
  C      -2.975091      2.749320     -2.375198
  C      -3.467305     -1.433667     -0.998922
  C       3.173704     -2.048676      0.451983
  C       3.607569      2.266990      0.002996
  C      -3.194504      2.851351      0.003189
  C      -4.278515     -1.573845      0.118547
  C       2.916557     -3.155079     -0.341558
  C       3.384688      3.394763      0.776691
  C      -3.702514      3.125499     -1.259005
  Si      0.481836      0.096700      3.312097
  Si      1.245734      0.564487     -3.401722
  H      -2.056434     -0.659752      2.484135
  H      -0.362491     -2.624843     -0.933804
  H       0.012544      3.437220      0.682011
  H      -1.215477      1.802969     -3.111421
  H      -1.538928     -0.897812     -1.740013
  H       2.383568     -0.286045      1.344514
  H       2.730171      0.672431     -1.099306
  H      -1.605913      1.980197      1.129979
  H      -4.375444     -1.397784      2.251290
  H       1.414678     -4.208145     -1.450339
  H       1.887992      4.681827      1.612117
  H      -3.358824      2.946230     -3.366196
  H      -3.865809     -1.622558     -1.985434
  H       4.164170     -1.882913      0.851672
  H       4.616017      1.934015     -0.198255
  H      -3.758191      3.120633      0.884964
  H      -5.308675     -1.880896      0.010455
  H       3.700869     -3.863743     -0.564737
  H       4.215153      3.953896      1.182685
  H      -4.658122      3.617476     -1.368705
  C       0.422958     -1.715509      3.745141
  C       2.189597      0.798943      3.602294
  C      -0.724771      1.079524      4.341908
  C       0.112204     -0.175586     -4.686426
  C       1.629381      2.346407     -3.789983
  C       2.804360     -0.465830     -3.341154
  H       2.979828      0.070144      3.431143
  H       2.362804      1.651970      2.945401
  H       2.276111      1.145378      4.632697
  H       1.136395     -2.284262      3.151152
  H       0.678054     -1.848133      4.797653
  H      -0.565244     -2.143011      3.582791
  H      -0.478912      0.997853      5.401118
  H      -0.675870      2.134048      4.068631
  H      -1.753437      0.747693      4.209211
  H       3.044348     -0.838596     -4.337309
  H       3.666397      0.093563     -2.982172
  H       2.659655     -1.325791     -2.686182
  H      -0.821291      0.376273     -4.784944
  H       0.597294     -0.191282     -5.662793
  H      -0.133178     -1.204026     -4.419713
  H       0.733286      2.965180     -3.796282
  H       2.321255      2.767441     -3.062645
  H       2.091595      2.414104     -4.775900
74
Coordinates from ORCA-job input E -1972.951190665496
  O       0.020696      0.375743      1.739953
  O       0.421955      0.406996     -1.966745
  C      -0.184472     -0.298450      0.552800
  C       0.092971      1.125525     -0.834263
  C      -1.609293     -0.762162      0.395264
  C       0.871864     -1.317912      0.240669
  C       1.221445      1.946558     -0.281289
  C      -1.227198      1.838702     -0.972782
  C      -2.435791     -0.893699      1.503833
  C       0.627067     -2.438498     -0.552510
  C       1.013426      3.086505      0.495267
  C      -1.753245      2.107948     -2.229950
  C      -2.149608     -1.034303     -0.862122
  C       2.162175     -1.145513      0.738577
  C       2.537919      1.555056     -0.516859
  C      -1.972967      2.217271      0.144265
  C      -3.755612     -1.301927      1.370936
  C       1.635984     -3.344211     -0.839461
  C       2.080602      3.799972      1.017241
  C      -2.974893      2.749543     -2.375325
  C      -3.467247     -1.433289     -0.999090
  C       3.173720     -2.048464      0.452303
  C       3.607780      2.266696      0.002595
  C      -3.194181      2.852254      0.003042
  C      -4.278489     -1.573776      0.118318
  C       2.916701     -3.154751     -0.341444
  C       3.385151      3.394798      0.775882
  C      -3.702177      3.126193     -1.259206
  Si      0.481644      0.096270      3.312361
  Si      1.245489      0.564382     -3.401557
  H      -2.056536     -0.660189      2.484199
  H      -0.362313     -2.624580     -0.933941
  H       0.013022      3.437901      0.681321
  H      -1.215538      1.802572     -3.111372
  H      -1.538884     -0.897141     -1.740001
  H       2.383393     -0.286010      1.345025
  H       2.730040      0.671896     -1.099068
  H      -1.605738      1.981044      1.129996
  H      -4.375483     -1.398221      2.251101
  H       1.414988     -4.207735     -1.450522
  H       1.888744      4.682476      1.610870
  H      -3.358621      2.946265     -3.366363
  H      -3.865711     -1.621936     -1.985665
  H       4.164137     -1.882728      0.852123
  H       4.616156      1.933450     -0.198572
  H      -3.757771      3.121905      0.884766
  H      -5.308639     -1.880820      0.010116
  H       3.701068     -3.863347     -0.564648
  H       4.215742      3.953909      1.181648
  H      -4.657660      3.618393     -1.368996
  C       0.424205     -1.716112      3.744850
  C       2.188768      0.799882      3.602924
  C      -0.725835      1.077728      4.342485
  C       0.111851     -0.175727     -4.686174
  C       1.629219      2.346224     -3.790048
  C       2.803960     -0.466199     -3.340922
  H       2.979703      0.071950      3.431349
  H       2.361051      1.653343      2.946352
  H       2.275097      1.145965      4.633459
  H       1.138418     -2.284105      3.151065
  H       0.678967     -1.848662      4.797455
  H      -0.563528     -2.144514      3.582005
  H      -0.479772      0.995993      5.401643
  H      -0.677737      2.132361      4.069466
  H      -1.754280      0.745195      4.209866
  H       3.043935     -0.839261     -4.336964
  H       3.666120      0.093019     -2.981966
  H       2.658941     -1.325992     -2.685785
  H      -0.821322      0.376534     -4.785434
  H       0.597325     -0.192307     -5.662339
  H      -0.134151     -1.203874     -4.418898
  H       0.733301      2.965273     -3.794902
  H       2.322331      2.766983     -3.063736
  H       2.089923      2.413844     -4.776677
74
Coordinates from ORCA-job input E -1972.939979433697
  O       0.023252      0.333933      1.783888
  O       0.441020      0.446914     -2.008245
  C      -0.182656     -0.346656      0.601669
  C       0.113559      1.172022     -0.880799
  C      -1.605548     -0.792538      0.420882
  C       0.865980     -1.377498      0.300647
  C       1.239049      2.005483     -0.340187
  C      -1.212913      1.867749     -0.996536
  C      -2.452160     -0.933009      1.512859
  C       0.615983     -2.498376     -0.490513
  C       1.026959      3.146788      0.433284
  C      -1.760502      2.149504     -2.241524
  C      -2.123355     -1.040772     -0.856485
  C       2.154366     -1.216022      0.807325
  C       2.557169      1.624820     -0.584575
  C      -1.945442      2.219206      0.144392
  C      -3.770713     -1.334086      1.350533
  C       1.618129     -3.414921     -0.767084
  C       2.091870      3.872002      0.943829
  C      -2.988623      2.784262     -2.357936
  C      -3.440610     -1.434568     -1.017395
  C       3.159163     -2.129827      0.531440
  C       3.624763      2.348221     -0.076564
  C      -3.172457      2.849356      0.026635
  C      -4.271142     -1.588323      0.084834
  C       2.897087     -3.236290     -0.260425
  C       3.398142      3.477536      0.693804
  C      -3.700138      3.139865     -1.224547
  Si      0.471051      0.058418      3.360854
  Si      1.252333      0.602193     -3.450303
  H      -2.088782     -0.715696      2.503225
  H      -0.372451     -2.676082     -0.878487
  H       0.024875      3.489976      0.625815
  H      -1.233200      1.862656     -3.135713
  H      -1.506828     -0.886498     -1.739615
  H       2.379587     -0.356627      1.412467
  H       2.752599      0.740965     -1.164639
  H      -1.576575      1.965289      1.136003
  H      -4.407039     -1.439901      2.218067
  H       1.393125     -4.278354     -1.376824
  H       1.896800      4.755250      1.535315
  H      -3.389400      2.993392     -3.339909
  H      -3.825339     -1.605660     -2.012874
  H       4.148302     -1.972415      0.937879
  H       4.634535      2.023191     -0.284346
  H      -3.727765      3.099560      0.919601
  H      -5.300537     -1.890035     -0.045689
  H       3.676148     -3.953305     -0.475544
  H       4.226933      4.045788      1.090658
  H      -4.660742      3.627018     -1.312396
  C       0.383732     -1.750087      3.805619
  C       2.187174      0.738218      3.656209
  C      -0.727420      1.065311      4.377304
  C       0.119480     -0.164705     -4.720178
  C       1.609603      2.385605     -3.857730
  C       2.824949     -0.407091     -3.391281
  H       2.968067     -0.002877      3.494183
  H       2.376097      1.584506      2.994681
  H       2.272894      1.090160      4.684828
  H       1.092719     -2.333017      3.219835
  H       0.630517     -1.879174      4.860590
  H      -0.609559     -2.164675      3.640149
  H      -0.488603      0.987216      5.438426
  H      -0.661814      2.117317      4.097225
  H      -1.760145      0.747418      4.241163
  H       3.062861     -0.786031     -4.385618
  H       3.682199      0.166872     -3.043502
  H       2.695998     -1.262847     -2.727289
  H      -0.821745      0.374231     -4.817882
  H       0.598285     -0.183713     -5.699618
  H      -0.110951     -1.193692     -4.441802
  H       0.705412      2.992685     -3.861899
  H       2.302241      2.822204     -3.140141
  H       2.062444      2.450371     -4.848226
74
Coordinates from ORCA-job input E -1972.939440136776
  O       0.010963      0.354509      1.766806
  O       0.422637      0.431087     -1.998559
  C      -0.205223     -0.343229      0.599791
  C       0.091390      1.171995     -0.886128
  C      -1.628154     -0.788900      0.431320
  C       0.866215     -1.324268      0.245218
  C       1.218429      1.950975     -0.286421
  C      -1.232794      1.867352     -1.012945
  C      -2.464114     -0.925136      1.531962
  C       0.628348     -2.455201     -0.536307
  C       1.018736      3.095956      0.485970
  C      -1.770436      2.143118     -2.263572
  C      -2.161641     -1.030710     -0.837486
  C       2.177820     -1.077997      0.649871
  C       2.524601      1.484473     -0.429828
  C      -1.979248      2.213464      0.116684
  C      -3.787497     -1.316441      1.383400
  C       1.661551     -3.310595     -0.884663
  C       2.086631      3.753839      1.075188
  C      -3.003263      2.766872     -2.393136
  C      -3.483191     -1.412523     -0.987180
  C       3.212572     -1.930962      0.301706
  C       3.594306      2.141115      0.157051
  C      -3.211099      2.830763     -0.011586
  C      -4.303546     -1.562924      0.122864
  C       2.960120     -3.055344     -0.468407
  C       3.381519      3.282586      0.914089
  C      -3.729612      3.115779     -1.267560
  Si      0.487181      0.113114      3.341187
  Si      1.255060      0.552030     -3.432065
  H      -2.088372     -0.709926      2.518474
  H      -0.372046     -2.689150     -0.858396
  H       0.026987      3.494811      0.614655
  H      -1.232319      1.857008     -3.151910
  H      -1.551742     -0.884103     -1.716258
  H       2.396385     -0.194329      1.222877
  H       2.704817      0.580837     -0.984979
  H      -1.613417      1.968070      1.102050
  H      -4.415187     -1.418928      2.257316
  H       1.446494     -4.185805     -1.481056
  H       1.903316      4.643918      1.660157
  H      -3.396401      2.970718     -3.379025
  H      -3.878559     -1.579390     -1.978990
  H       4.218300     -1.709685      0.629968
  H       4.594126      1.751875      0.026033
  H      -3.776184      3.077082      0.876106
  H      -5.336220     -1.856734      0.002447
  H       3.763475     -3.724234     -0.741109
  H       4.212281      3.797810      1.374029
  H      -4.693645      3.593743     -1.365015
  C       0.449290     -1.690095      3.812722
  C       2.189672      0.840194      3.601851
  C      -0.721717      1.105855      4.358590
  C       0.115815     -0.192935     -4.708623
  C       1.665916      2.321521     -3.848830
  C       2.797334     -0.501467     -3.345724
  H       2.986803      0.117110      3.438993
  H       2.347076      1.681846      2.925648
  H       2.281095      1.209228      4.623918
  H       1.163759     -2.264481      3.225337
  H       0.713653     -1.797714      4.865787
  H      -0.535869     -2.130394      3.667289
  H      -0.467634      1.049224      5.417526
  H      -0.685261      2.154663      4.062419
  H      -1.747953      0.760980      4.240109
  H       3.036276     -0.895294     -4.333946
  H       3.666428      0.050071     -2.991874
  H       2.635143     -1.348078     -2.676739
  H      -0.808956      0.371278     -4.820135
  H       0.604443     -0.232432     -5.682574
  H      -0.145949     -1.212832     -4.425309
  H       0.778970      2.952998     -3.868506
  H       2.361741      2.744731     -3.126479
  H       2.131873      2.365736     -4.834290
74
Coordinates from ORCA-job input E -1972.941995234081
  O       0.028283      0.351559      1.767111
  O       0.440013      0.431383     -1.994772
  C      -0.192470     -0.343083      0.602041
  C       0.104149      1.170526     -0.885521
  C      -1.620681     -0.764283      0.428181
  C       0.859641     -1.342255      0.254141
  C       1.217330      1.970853     -0.296391
  C      -1.230883      1.842364     -1.008493
  C      -2.461995     -0.880646      1.527308
  C       0.612429     -2.440150     -0.571066
  C       0.995926      3.085118      0.514844
  C      -1.778272      2.099472     -2.259115
  C      -2.152692     -1.012770     -0.838225
  C       2.155316     -1.175035      0.743071
  C       2.538344      1.585195     -0.523512
  C      -1.974222      2.193523      0.119708
  C      -3.789096     -1.259130      1.378183
  C       1.624347     -3.329286     -0.895895
  C       2.055116      3.780684      1.075399
  C      -3.017720      2.710135     -2.388587
  C      -3.476826     -1.383976     -0.989597
  C       3.167947     -2.064073      0.421035
  C       3.599192      2.282087      0.032226
  C      -3.211396      2.799845     -0.007121
  C      -4.302958     -1.514160      0.118578
  C       2.908941     -3.146993     -0.404443
  C       3.363576      3.384237      0.839203
  C      -3.740162      3.065997     -1.262824
  Si      0.503447      0.102055      3.340460
  Si      1.273394      0.559156     -3.427059
  H      -2.086151     -0.661805      2.513201
  H      -0.380235     -2.620124     -0.947986
  H      -0.007996      3.429272      0.697651
  H      -1.241012      1.810394     -3.147258
  H      -1.539323     -0.877561     -1.711709
  H       2.376524     -0.333307      1.374311
  H       2.739034      0.721590     -1.131958
  H      -1.601628      1.958241      1.100885
  H      -4.420625     -1.346616      2.250846
  H       1.402695     -4.175251     -1.530807
  H       1.854233      4.643197      1.694835
  H      -3.418095      2.899786     -3.374293
  H      -3.870108     -1.556324     -1.981211
  H       4.161444     -1.905249      0.816033
  H       4.610932      1.956644     -0.164795
  H      -3.773452      3.050139      0.881287
  H      -5.337958     -1.798999     -0.002669
  H       3.694991     -3.843884     -0.656585
  H       4.187571      3.930479      1.274805
  H      -4.708786      3.534483     -1.359751
  C       0.473028     -1.705479      3.794730
  C       2.202871      0.832894      3.607574
  C      -0.711870      1.080362      4.363757
  C       0.131567     -0.169017     -4.710715
  C       1.691876      2.330790     -3.825613
  C       2.811635     -0.499925     -3.346972
  H       3.002654      0.115217      3.433744
  H       2.355386      1.683398      2.942159
  H       2.294515      1.189369      4.634074
  H       1.190028     -2.271140      3.201746
  H       0.737886     -1.822009      4.846651
  H      -0.510248     -2.148594      3.644993
  H      -0.459901      1.015666      5.422729
  H      -0.679583      2.131745      4.076682
  H      -1.736178      0.731684      4.239694
  H       3.053781     -0.882368     -4.338877
  H       3.680583      0.044747     -2.982119
  H       2.643844     -1.353925     -2.689431
  H      -0.790967      0.399951     -4.816490
  H       0.619992     -0.200966     -5.685035
  H      -0.134165     -1.190488     -4.437208
  H       0.807379      2.965845     -3.841378
  H       2.387553      2.744216     -3.097268
  H       2.160554      2.382676     -4.809334
74
Coordinates from ORCA-job input E -1972.942097840309
  O       0.027348      0.347429      1.773421
  O       0.439334      0.435145     -1.997032
  C      -0.189411     -0.340844      0.604793
  C       0.107216      1.170486     -0.885083
  C      -1.615115     -0.769749      0.434030
  C       0.866565     -1.333431      0.258798
  C       1.225380      1.962931     -0.300268
  C      -1.222417      1.851290     -1.010637
  C      -2.452538     -0.886420      1.536819
  C       0.623398     -2.439333     -0.557674
  C       1.014238      3.094976      0.489568
  C      -1.763381      2.110132     -2.264308
  C      -2.150403     -1.028249     -0.829082
  C       2.161458     -1.160130      0.748983
  C       2.543486      1.561510     -0.519361
  C      -1.967090      2.213221      0.113609
  C      -3.778836     -1.269198      1.393330
  C       1.636774     -3.330921     -0.870219
  C       2.079558      3.793347      1.034308
  C      -2.998650      2.727427     -2.399927
  C      -3.473693     -1.404449     -0.975060
  C       3.176425     -2.049654      0.435333
  C       3.610150      2.257971      0.025904
  C      -3.200621      2.825681     -0.019198
  C      -4.296143     -1.530992      0.136199
  C       2.920319     -3.141843     -0.378491
  C       3.384498      3.379909      0.807795
  C      -3.723717      3.089962     -1.277660
  Si      0.486719      0.081617      3.349207
  Si      1.259707      0.576120     -3.435955
  H      -2.073568     -0.664349      2.520688
  H      -0.368748     -2.626830     -0.931357
  H       0.014135      3.454725      0.660907
  H      -1.223099      1.818213     -3.149525
  H      -1.537486     -0.892841     -1.705576
  H       2.380011     -0.313114      1.374082
  H       2.736900      0.684861     -1.111356
  H      -1.596937      1.977009      1.098270
  H      -4.407202     -1.355540      2.268465
  H       1.417365     -4.184040     -1.496289
  H       1.886373      4.671095      1.634519
  H      -3.393724      2.917839     -3.387724
  H      -3.869469     -1.582200     -1.964771
  H       4.169078     -1.885462      0.830222
  H       4.618979      1.918949     -0.162942
  H      -3.764422      3.081664      0.866515
  H      -5.330708     -1.819498      0.019461
  H       3.707892     -3.839942     -0.622478
  H       4.213237      3.927442      1.232632
  H      -4.689381      3.563602     -1.379573
  C       0.406777     -1.726972      3.792249
  C       2.202509      0.765965      3.631043
  C      -0.710847      1.084185      4.369830
  C       0.136456     -0.202384     -4.706560
  C       1.612497      2.357906     -3.851404
  C       2.835044     -0.425918     -3.355301
  H       2.984526      0.029427      3.454859
  H       2.380498      1.617367      2.974260
  H       2.297920      1.110672      4.661244
  H       1.114022     -2.307247      3.201825
  H       0.659438     -1.856525      4.845662
  H      -0.586471     -2.143900      3.631364
  H      -0.467188      1.008420      5.429989
  H      -0.651452      2.135878      4.088024
  H      -1.742325      0.760907      4.237968
  H       3.088284     -0.803553     -4.346304
  H       3.684684      0.151834     -2.995446
  H       2.700717     -1.281830     -2.693558
  H      -0.804982      0.334210     -4.812964
  H       0.620668     -0.227456     -5.683170
  H      -0.093558     -1.229544     -4.421952
  H       0.705158      2.960454     -3.867537
  H       2.296438      2.802370     -3.130439
  H       2.073701      2.418310     -4.838196
74
Coordinates from ORCA-job input E -1972.942236627733
  O       0.031233      0.352878      1.770503
  O       0.441502      0.428421     -1.995530
  C      -0.191701     -0.339862      0.606211
  C       0.104373      1.167148     -0.888144
  C      -1.618852     -0.765074      0.438868
  C       0.864999     -1.326517      0.251694
  C       1.218104      1.955442     -0.293454
  C      -1.227218      1.842713     -1.017884
  C      -2.456297     -0.870554      1.543487
  C       0.623598     -2.427924     -0.572111
  C       1.002574      3.082756      0.502596
  C      -1.771145      2.088054     -2.273604
  C      -2.158766     -1.025837     -0.821925
  C       2.161577     -1.151660      0.737765
  C       2.537697      1.553630     -0.504368
  C      -1.974049      2.209556      0.103186
  C      -3.785027     -1.245530      1.403608
  C       1.639302     -3.312886     -0.895022
  C       2.064351      3.775259      1.061151
  C      -3.009695      2.697474     -2.413245
  C      -3.484630     -1.393967     -0.964588
  C       3.178875     -2.034615      0.413172
  C       3.600735      2.244490      0.054973
  C      -3.210957      2.814190     -0.033254
  C      -4.305984     -1.510278      0.148450
  C       2.924099     -3.122141     -0.407091
  C       3.370557      3.361353      0.842586
  C      -3.736047      3.065552     -1.293423
  Si      0.497673      0.091444      3.345314
  Si      1.267377      0.567672     -3.431881
  H      -2.075019     -0.645695      2.525465
  H      -0.369039     -2.616959     -0.943268
  H       0.001642      3.442475      0.668867
  H      -1.230425      1.791493     -3.156687
  H      -1.544732     -0.896363     -1.699486
  H       2.379883     -0.306863      1.365569
  H       2.734460      0.679711     -1.098700
  H      -1.600774      1.980420      1.088971
  H      -4.412768     -1.323229      2.280030
  H       1.420910     -4.162439     -1.526305
  H       1.867595      4.649097      1.665929
  H      -3.406633      2.877329     -3.402298
  H      -3.883032     -1.573390     -1.952924
  H       4.172735     -1.868556      0.804237
  H       4.610549      1.904631     -0.127022
  H      -3.775754      3.073551      0.850817
  H      -5.342615     -1.792495      0.034653
  H       3.713575     -3.815140     -0.659346
  H       4.196622      3.904608      1.277991
  H      -4.704504      3.532742     -1.398610
  C       0.427195     -1.717663      3.787428
  C       2.211441      0.783095      3.620263
  C      -0.700384      1.089312      4.369751
  C       0.137125     -0.187406     -4.710022
  C       1.642698      2.348314     -3.831814
  C       2.830105     -0.453870     -3.355456
  H       2.995920      0.050671      3.438399
  H       2.382239      1.637152      2.964620
  H       2.310340      1.125543      4.650903
  H       1.134002     -2.294454      3.192946
  H       0.685463     -1.847318      4.839485
  H      -0.565035     -2.138378      3.630747
  H      -0.452397      1.015416      5.429023
  H      -0.646892      2.141073      4.086970
  H      -1.730786      0.761194      4.241975
  H       3.082919     -0.824104     -4.349407
  H       3.684921      0.109989     -2.986317
  H       2.682847     -1.315149     -2.703239
  H      -0.798096      0.360736     -4.812546
  H       0.622000     -0.209513     -5.686344
  H      -0.104705     -1.214310     -4.434378
  H       0.742400      2.961049     -3.849260
  H       2.326856      2.779526     -3.102833
  H       2.111187      2.411081     -4.815021
74
Coordinates from ORCA-job input E -1972.942255381456
  O       0.034212      0.356117      1.769779
  O       0.444021      0.426001     -1.995210
  C      -0.191581     -0.338398      0.606950
  C       0.104732      1.166367     -0.889619
  C      -1.619814     -0.759565      0.440359
  C       0.862814     -1.326954      0.250705
  C       1.218490      1.954296     -0.294461
  C      -1.228121      1.839223     -1.018755
  C      -2.459489     -0.855908      1.544492
  C       0.617672     -2.429266     -0.571194
  C       1.004273      3.080388      0.504052
  C      -1.775557      2.080344     -2.274057
  C      -2.160209     -1.023399     -0.819703
  C       2.161734     -1.153180      0.731000
  C       2.538043      1.552839     -0.506878
  C      -1.975438      2.204505      0.102605
  C      -3.789373     -1.226224      1.404814
  C       1.631054     -3.315473     -0.897310
  C       2.066422      3.770346      1.064742
  C      -3.016772      2.684219     -2.412562
  C      -3.487351     -1.386672     -0.962311
  C       3.176752     -2.037829      0.403643
  C       3.601630      2.242131      0.053460
  C      -3.215472      2.802826     -0.032561
  C      -4.310165     -1.494844      0.150348
  C       2.917980     -3.125905     -0.414389
  C       3.372469      3.356423      0.844795
  C      -3.743376      3.050309     -1.292200
  Si      0.500390      0.093719      3.344986
  Si      1.272275      0.567678     -3.430404
  H      -2.078802     -0.627716      2.525811
  H      -0.376460     -2.617709     -0.938667
  H       0.003706      3.440382      0.671639
  H      -1.235264      1.785068     -3.157573
  H      -1.544621     -0.898844     -1.696572
  H       2.384007     -0.307041      1.355181
  H       2.734268      0.680687     -1.104063
  H      -1.599164      1.978130      1.087560
  H      -4.418444     -1.296991      2.280870
  H       1.409249     -4.165367     -1.526960
  H       1.870243      4.642773      1.671754
  H      -3.416022      2.860914     -3.401251
  H      -3.885408     -1.568695     -1.950276
  H       4.172387     -1.872069      0.790369
  H       4.611222      1.902457     -0.130194
  H      -3.780009      3.060732      0.852066
  H      -5.347858     -1.773185      0.036796
  H       3.705714     -3.820072     -0.668836
  H       4.198969      3.898191      1.281219
  H      -4.714164      3.512778     -1.396640
  C       0.435272     -1.716927      3.781555
  C       2.211329      0.790517      3.623745
  C      -0.701378      1.085771      4.370605
  C       0.148306     -0.191364     -4.711659
  C       1.641699      2.350325     -3.826704
  C       2.838632     -0.447544     -3.350791
  H       2.998431      0.060978      3.442015
  H       2.380483      1.646465      2.969837
  H       2.307340      1.131336      4.655208
  H       1.144364     -2.289341      3.185518
  H       0.693228     -1.849614      4.833314
  H      -0.555436     -2.140110      3.622537
  H      -0.453135      1.011348      5.429776
  H      -0.651777      2.138109      4.089290
  H      -1.730554      0.754019      4.242393
  H       3.096445     -0.814336     -4.344754
  H       3.689588      0.119242     -2.977374
  H       2.692827     -1.310970     -2.700949
  H      -0.788721      0.353097     -4.816577
  H       0.635825     -0.211289     -5.686713
  H      -0.090231     -1.219295     -4.437018
  H       0.738787      2.959011     -3.847724
  H       2.320303      2.783457     -3.093656
  H       2.114881      2.416680     -4.807427
74
Coordinates from ORCA-job input E -1972.942268942130
  O       0.037952      0.358307      1.768770
  O       0.446733      0.421735     -1.995885
  C      -0.191066     -0.338381      0.607720
  C       0.105033      1.163567     -0.891718
  C      -1.619778     -0.757174      0.441850
  C       0.862815     -1.328086      0.252798
  C       1.216927      1.954119     -0.295966
  C      -1.228853      1.833355     -1.021567
  C      -2.461874     -0.844853      1.545241
  C       0.618512     -2.431211     -0.568694
  C       1.000266      3.082630      0.498811
  C      -1.780686      2.066531     -2.276739
  C      -2.160600     -1.023998     -0.817560
  C       2.161629     -1.155121      0.733754
  C       2.537499      1.552737     -0.502142
  C      -1.975063      2.202058      0.099491
  C      -3.792997     -1.209831      1.405414
  C       1.631916     -3.317055     -0.894881
  C       2.059975      3.774041      1.061876
  C      -3.024314      2.665055     -2.414926
  C      -3.489226     -1.381297     -0.960566
  C       3.176681     -2.040133      0.407206
  C       3.598961      2.244103      0.059827
  C      -3.217884      2.794460     -0.035125
  C      -4.313753     -1.481191      0.151469
  C       2.918807     -3.127800     -0.411376
  C       3.367076      3.360017      0.847804
  C      -3.749869      3.033524     -1.294564
  Si      0.504181      0.092713      3.344112
  Si      1.275078      0.569725     -3.431186
  H      -2.081932     -0.613743      2.526049
  H      -0.375361     -2.620046     -0.936655
  H      -0.000953      3.443025      0.661960
  H      -1.241829      1.769105     -3.160337
  H      -1.543097     -0.904795     -1.693428
  H       2.383886     -0.309050      1.358111
  H       2.736142      0.678949     -1.095858
  H      -1.594651      1.981147      1.083704
  H      -4.423511     -1.273679      2.280967
  H       1.410197     -4.166910     -1.524629
  H       1.861265      4.648046      1.665804
  H      -3.426753      2.835381     -3.403437
  H      -3.886774     -1.565467     -1.948299
  H       4.171985     -1.874523      0.794925
  H       4.609245      1.904088     -0.119500
  H      -3.781038      3.054319      0.849774
  H      -5.352637     -1.755000      0.037905
  H       3.706565     -3.822145     -0.665211
  H       4.191902      3.903123      1.285709
  H      -4.722877      3.491292     -1.398925
  C       0.426992     -1.718384      3.776789
  C       2.220082      0.777330      3.620787
  C      -0.687970      1.092941      4.372996
  C       0.152967     -0.185210     -4.716277
  C       1.641615      2.355379     -3.816400
  C       2.842470     -0.443787     -3.357069
  H       3.001782      0.042922      3.435443
  H       2.393753      1.633933      2.968724
  H       2.320397      1.114571      4.653014
  H       1.131536     -2.293824      3.178290
  H       0.685051     -1.856266      4.827852
  H      -0.566779     -2.134013      3.617217
  H      -0.436106      1.018060      5.431277
  H      -0.633087      2.144706      4.090549
  H      -1.719616      0.767383      4.249272
  H       3.100370     -0.805111     -4.353032
  H       3.692556      0.122532     -2.981215
  H       2.698240     -1.310776     -2.711416
  H      -0.785046      0.357907     -4.819013
  H       0.640862     -0.199477     -5.691239
  H      -0.083639     -1.214926     -4.446757
  H       0.737278      2.961899     -3.836618
  H       2.316645      2.785408     -3.078264
  H       2.118094      2.429238     -4.794989
74
Coordinates from ORCA-job input E -1972.942275647801
  O       0.039126      0.360160      1.769539
  O       0.446555      0.418409     -1.995563
  C      -0.191047     -0.337791      0.609178
  C       0.104461      1.162100     -0.892434
  C      -1.619374     -0.757241      0.445306
  C       0.862966     -1.327494      0.254222
  C       1.216928      1.953149     -0.298012
  C      -1.228638      1.832396     -1.023722
  C      -2.462188     -0.839063      1.548630
  C       0.619765     -2.429327     -0.569360
  C       1.001387      3.083262      0.494761
  C      -1.782516      2.060027     -2.279003
  C      -2.160076     -1.029320     -0.812954
  C       2.161662     -1.154652      0.735258
  C       2.537178      1.550645     -0.503498
  C      -1.973273      2.206089      0.096696
  C      -3.793808     -1.202332      1.409734
  C       1.633969     -3.313050     -0.898384
  C       2.061477      3.774574      1.057044
  C      -3.026920      2.656695     -2.417831
  C      -3.489275     -1.384495     -0.955303
  C       3.177673     -2.037634      0.406172
  C       3.599202      2.241782      0.057686
  C      -3.217052      2.796227     -0.038322
  C      -4.314630     -1.477896      0.156702
  C       2.921068     -3.123387     -0.415267
  C       3.368369      3.359004      0.844070
  C      -3.751424      3.028863     -1.297968
  Si      0.502787      0.090426      3.345534
  Si      1.275517      0.571273     -3.430688
  H      -2.082615     -0.603590      2.528682
  H      -0.374007     -2.618550     -0.937546
  H       0.000473      3.445153      0.656842
  H      -1.244918      1.758966     -3.162302
  H      -1.541218     -0.914891     -1.688390
  H       2.383222     -0.310127      1.362001
  H       2.735187      0.676064     -1.096341
  H      -1.590021      1.989691      1.080748
  H      -4.424866     -1.261106      2.285253
  H       1.412841     -4.161533     -1.530189
  H       1.863310      4.649713      1.659498
  H      -3.431070      2.822391     -3.406436
  H      -3.886473     -1.572184     -1.942511
  H       4.172784     -1.871785      0.794309
  H       4.609153      1.900571     -0.121299
  H      -3.778959      3.059154      0.846462
  H      -5.353995     -1.750166      0.043872
  H       3.709556     -3.816105     -0.671228
  H       4.193590      3.901935      1.281420
  H      -4.725289      3.484673     -1.402884
  C       0.415459     -1.721246      3.773908
  C       2.221626      0.766587      3.624202
  C      -0.683785      1.096155      4.375477
  C       0.158462     -0.186722     -4.718232
  C       1.635098      2.359471     -3.810774
  C       2.846016     -0.437173     -3.356611
  H       3.000009      0.029008      3.437490
  H       2.399525      1.623900      2.974182
  H       2.322903      1.100978      4.657255
  H       1.118200     -2.298324      3.174914
  H       0.670659     -1.864071      4.824982
  H      -0.580206     -2.130973      3.610753
  H      -0.430294      1.020714      5.433328
  H      -0.624796      2.147538      4.092466
  H      -1.717116      0.775073      4.254001
  H       3.105801     -0.796272     -4.352872
  H       3.693764      0.131671     -2.979262
  H       2.704240     -1.305553     -2.712166
  H      -0.781622      0.352571     -4.822274
  H       0.648186     -0.197996     -5.692317
  H      -0.074297     -1.217703     -4.450235
  H       0.727967      2.961839     -3.830929
  H       2.306474      2.790028     -3.069689
  H       2.113473      2.438926     -4.787983
74
Coordinates from ORCA-job input E -1972.942278272885
  O       0.040373      0.361909      1.769272
  O       0.446374      0.416466     -1.997704
  C      -0.189381     -0.337581      0.609357
  C       0.106240      1.160688     -0.893852
  C      -1.617703     -0.756739      0.446729
  C       0.864642     -1.328673      0.256927
  C       1.219958      1.951676     -0.300797
  C      -1.226206      1.831672     -1.025347
  C      -2.461665     -0.832838      1.549417
  C       0.621936     -2.432385     -0.564160
  C       1.006153      3.083648      0.489575
  C      -1.782323      2.055422     -2.280148
  C      -2.157666     -1.032182     -0.811089
  C       2.162544     -1.155837      0.739694
  C       2.539449      1.546450     -0.504906
  C      -1.969139      2.207517      0.095474
  C      -3.793859     -1.194210      1.410595
  C       1.636016     -3.317566     -0.889628
  C       2.067243      3.774207      1.050954
  C      -3.027627      2.650509     -2.418371
  C      -3.487434     -1.385143     -0.953492
  C       3.178695     -2.039856      0.413836
  C       3.602549      2.236326      0.055718
  C      -3.213985      2.795491     -0.038839
  C      -4.314088     -1.473120      0.158071
  C       2.922750     -3.127258     -0.405637
  C       3.373489      3.355610      0.839729
  C      -3.750816      3.024318     -1.298217
  Si      0.500422      0.088586      3.346211
  Si      1.272942      0.576400     -3.434172
  H      -2.082853     -0.593621      2.528959
  H      -0.371577     -2.622929     -0.932158
  H       0.005967      3.448201      0.649961
  H      -1.246152      1.751992     -3.163651
  H      -1.537273     -0.922296     -1.686215
  H       2.383530     -0.310762      1.365860
  H       2.736136      0.670435     -1.096010
  H      -1.582808      1.994801      1.079317
  H      -4.425834     -1.248610      2.285737
  H       1.415069     -4.167548     -1.519464
  H       1.870331      4.650931      1.651497
  H      -3.433631      2.813414     -3.406684
  H      -3.884011     -1.575273     -1.940501
  H       4.173201     -1.873607      0.803337
  H       4.611858      1.892679     -0.122213
  H      -3.774607      3.059868      0.846346
  H      -5.353903     -1.743675      0.045262
  H       3.711280     -3.820769     -0.659289
  H       4.199478      3.897651      1.276717
  H      -4.725519      3.478438     -1.402671
  C       0.413183     -1.724384      3.769164
  C       2.217524      0.767175      3.630333
  C      -0.688431      1.091896      4.375902
  C       0.157316     -0.182440     -4.722362
  C       1.625570      2.367216     -3.808689
  C       2.845836     -0.428840     -3.365578
  H       2.997764      0.031432      3.444098
  H       2.395404      1.626113      2.982501
  H       2.315489      1.099781      4.664274
  H       1.118942     -2.298440      3.170815
  H       0.664097     -1.871217      4.820671
  H      -0.581482     -2.134134      3.600002
  H      -0.434489      1.016557      5.433665
  H      -0.630961      2.143439      4.093192
  H      -1.721394      0.769384      4.254836
  H       3.103086     -0.786956     -4.362830
  H       3.693572      0.141599     -2.990523
  H       2.707858     -1.297773     -2.721187
  H      -0.784738      0.353688     -4.825226
  H       0.646781     -0.190125     -5.696615
  H      -0.071621     -1.214780     -4.456325
  H       0.716104      2.966271     -3.823442
  H       2.297363      2.796698     -3.067439
  H       2.100959      2.453113     -4.786777
74
Coordinates from ORCA-job input E -1972.942284687939
  O       0.039505      0.362532      1.769292
  O       0.444336      0.415047     -1.997851
  C      -0.189904     -0.337711      0.609521
  C       0.105372      1.160280     -0.894032
  C      -1.618267     -0.756954      0.446309
  C       0.864902     -1.328236      0.257513
  C       1.220307      1.950529     -0.302161
  C      -1.227219      1.831543     -1.024456
  C      -2.463746     -0.831515      1.547722
  C       0.623344     -2.432105     -0.563494
  C       1.008316      3.083285      0.487349
  C      -1.786082      2.053339     -2.278206
  C      -2.156295     -1.033253     -0.812180
  C       2.162335     -1.153998      0.740913
  C       2.539061      1.543806     -0.507813
  C      -1.967490      2.208806      0.097719
  C      -3.796067     -1.192194      1.407219
  C       1.638519     -3.316325     -0.888482
  C       2.070856      3.773171      1.047020
  C      -3.031690      2.648524     -2.414414
  C      -3.486144     -1.385268     -0.956244
  C       3.179568     -2.036891      0.415430
  C       3.603525      2.232823      0.051229
  C      -3.212608      2.796630     -0.034627
  C      -4.314607     -1.471634      0.154158
  C       2.924894     -3.124524     -0.404209
  C       3.376353      3.352864      0.834810
  C      -3.752261      3.023854     -1.293147
  Si      0.498957      0.087489      3.346330
  Si      1.272655      0.577420     -3.433425
  H      -2.086353     -0.591507      2.527507
  H      -0.369857     -2.624051     -0.931463
  H       0.008810      3.449372      0.648143
  H      -1.252150      1.748341     -3.162394
  H      -1.534118     -0.925990     -1.686425
  H       2.382221     -0.308798      1.367373
  H       2.734191      0.667431     -1.098991
  H      -1.578281      1.998503      1.081018
  H      -4.429341     -1.245547      2.281482
  H       1.418611     -4.166631     -1.518236
  H       1.875555      4.650601      1.647057
  H      -3.439885      2.810288     -3.402008
  H      -3.881359     -1.576043     -1.943690
  H       4.173727     -1.869544      0.805315
  H       4.612255      1.888048     -0.127724
  H      -3.771187      3.062332      0.851467
  H      -5.354452     -1.741510      0.040016
  H       3.714266     -3.817079     -0.657864
  H       4.203361      3.894260      1.270677
  H      -4.727146      3.477947     -1.396020
  C       0.411001     -1.725602      3.768557
  C       2.216007      0.766793      3.630057
  C      -0.688785      1.091497      4.376782
  C       0.160332     -0.183015     -4.723592
  C       1.623622      2.368822     -3.806777
  C       2.845795     -0.427689     -3.362463
  H       2.996755      0.031595      3.443679
  H       2.393071      1.625683      2.982033
  H       2.313967      1.099722      4.663890
  H       1.117877     -2.299151      3.171073
  H       0.659684     -1.873495      4.820408
  H      -0.583421     -2.134904      3.596785
  H      -0.432609      1.017246      5.434108
  H      -0.631636      2.142741      4.092893
  H      -1.722064      0.769143      4.258418
  H       3.103383     -0.787819     -4.358879
  H       3.693469      0.143240     -2.987918
  H       2.707249     -1.295351     -2.716530
  H      -0.781994      0.351968     -4.829700
  H       0.652516     -0.191179     -5.696486
  H      -0.068207     -1.215355     -4.457208
  H       0.713527      2.966974     -3.818888
  H       2.296260      2.797733     -3.065955
  H       2.097205      2.456748     -4.785516
74
Coordinates from ORCA-job input E -1972.942292768239
  O       0.039539      0.362460      1.769636
  O       0.443658      0.414156     -1.997658
  C      -0.189107     -0.337999      0.609758
  C       0.105922      1.160091     -0.893745
  C      -1.617707     -0.756710      0.445745
  C       0.865453     -1.328465      0.257417
  C       1.220922      1.950637     -0.302712
  C      -1.227344      1.830665     -1.023152
  C      -2.464237     -0.830010      1.546243
  C       0.622849     -2.432454     -0.562950
  C       1.008796      3.084381      0.485244
  C      -1.788512      2.050069     -2.276158
  C      -2.154074     -1.033996     -0.813314
  C       2.163411     -1.153552      0.739318
  C       2.539636      1.543566     -0.508308
  C      -1.965291      2.209711      0.100083
  C      -3.796686     -1.190128      1.404443
  C       1.637946     -3.316662     -0.888675
  C       2.071565      3.774881      1.043972
  C      -3.034349      2.645342     -2.410939
  C      -3.483931     -1.385504     -0.958523
  C       3.180361     -2.036541      0.413200
  C       3.604178      2.233405      0.049588
  C      -3.210442      2.797719     -0.031003
  C      -4.313810     -1.470241      0.151001
  C       2.924657     -3.124545     -0.405696
  C       3.376898      3.354289      0.831983
  C      -3.752468      3.022884     -1.288925
  Si      0.497748      0.086556      3.346914
  Si      1.273161      0.577878     -3.432596
  H      -2.087766     -0.589570      2.526239
  H      -0.370672     -2.624497     -0.930067
  H       0.009389      3.450790      0.645699
  H      -1.256464      1.743122     -3.160752
  H      -1.530587     -0.929228     -1.686854
  H       2.384051     -0.307679      1.364484
  H       2.734702      0.666510     -1.098367
  H      -1.573955      2.001991      1.083049
  H      -4.430980     -1.242552      2.278016
  H       1.417541     -4.167220     -1.517915
  H       1.876445      4.653064      1.642973
  H      -3.444470      2.805465     -3.397997
  H      -3.878164     -1.577116     -1.946206
  H       4.174996     -1.868849      0.801692
  H       4.612913      1.888524     -0.129063
  H      -3.767333      3.065233      0.855613
  H      -5.353668     -1.739633      0.035819
  H       3.713823     -3.817099     -0.660038
  H       4.203952      3.896240      1.267105
  H      -4.727360      3.477224     -1.390662
  C       0.412155     -1.726550      3.769211
  C       2.213312      0.769747      3.631657
  C      -0.692101      1.088759      4.376878
  C       0.160357     -0.180137     -4.723908
  C       1.626547      2.368954     -3.804857
  C       2.844184     -0.431204     -3.361564
  H       2.996140      0.036315      3.447103
  H       2.388726      1.628016      2.982376
  H       2.309533      1.104610      4.665029
  H       1.121925     -2.298830      3.173959
  H       0.657566     -1.873985      4.821862
  H      -0.581039     -2.137460      3.594039
  H      -0.435252      1.015447      5.434132
  H      -0.636392      2.139939      4.092420
  H      -1.725019      0.765064      4.259358
  H       3.099569     -0.794542     -4.357370
  H       3.694066      0.137825     -2.989178
  H       2.703551     -1.296966     -2.713475
  H      -0.780847      0.356440     -4.831812
  H       0.654099     -0.189645     -5.696017
  H      -0.070381     -1.211973     -4.457434
  H       0.717489      2.968775     -3.811232
  H       2.303643      2.795251     -3.066547
  H       2.095333      2.457651     -4.785788
74
Coordinates from ORCA-job input E -1972.942292968112
  O       0.038206      0.362409      1.768365
  O       0.442117      0.414724     -1.998389
  C      -0.189774     -0.338350      0.608716
  C       0.105584      1.160445     -0.894020
  C      -1.618404     -0.757158      0.443907
  C       0.865604     -1.328104      0.257553
  C       1.221298      1.949595     -0.302873
  C      -1.227737      1.831318     -1.022360
  C      -2.465299     -0.829934      1.544142
  C       0.624409     -2.432911     -0.562167
  C       1.010445      3.082731      0.486397
  C      -1.789492      2.050548     -2.275127
  C      -2.154421     -1.034441     -0.815374
  C       2.162900     -1.152212      0.741187
  C       2.539612      1.541089     -0.508830
  C      -1.965226      2.210207      0.101298
  C      -3.797849     -1.189637      1.401952
  C       1.640499     -3.316745     -0.886040
  C       2.074077      3.770919      1.046440
  C      -3.035484      2.645672     -2.409353
  C      -3.484328     -1.385584     -0.960874
  C       3.180634     -2.035023      0.417044
  C       3.604911      2.228971      0.050043
  C      -3.210517      2.797976     -0.029332
  C      -4.314587     -1.469784      0.148406
  C       2.926383     -3.123676     -0.401461
  C       3.378824      3.348948      0.834062
  C      -3.753094      3.023102     -1.287032
  Si      0.497687      0.087298      3.345252
  Si      1.272253      0.578849     -3.432897
  H      -2.088997     -0.589546      2.524222
  H      -0.368506     -2.625702     -0.930435
  H       0.011538      3.450125      0.647456
  H      -1.257828      1.743406     -3.159900
  H      -1.530662     -0.930461     -1.688678
  H       2.382278     -0.305747      1.366036
  H       2.733690      0.664411     -1.099751
  H      -1.573391      2.003197      1.084094
  H      -4.432462     -1.241632      2.275317
  H       1.421393     -4.167920     -1.514903
  H       1.880057      4.648515      1.646664
  H      -3.446110      2.805599     -3.396230
  H      -3.878417     -1.577326     -1.948586
  H       4.174703     -1.866773      0.806731
  H       4.613283      1.883135     -0.128801
  H      -3.767144      3.065582      0.857420
  H      -5.354507     -1.738799      0.032874
  H       3.716149     -3.816175     -0.654122
  H       4.206500      3.889291      1.270024
  H      -4.728022      3.477478     -1.388299
  C       0.416059     -1.725692      3.768397
  C       2.212166      0.774352      3.627826
  C      -0.693439      1.087296      4.375998
  C       0.159163     -0.178610     -4.724434
  C       1.625900      2.369668     -3.805563
  C       2.842749     -0.431394     -3.361383
  H       2.996626      0.042785      3.442834
  H       2.384515      1.632506      2.977450
  H       2.308961      1.110386      4.660757
  H       1.127281     -2.296958      3.173874
  H       0.661153     -1.871767      4.821303
  H      -0.576219     -2.138721      3.592950
  H      -0.435402      1.014660      5.433021
  H      -0.639623      2.138513      4.091260
  H      -1.725965      0.761990      4.259618
  H       3.097424     -0.796600     -4.356678
  H       3.693489      0.137015     -2.990068
  H       2.701142     -1.296044     -2.711936
  H      -0.781426      0.358745     -4.833656
  H       0.653753     -0.189487     -5.696109
  H      -0.072744     -1.210006     -4.457229
  H       0.717169      2.970048     -3.807499
  H       2.306573      2.795203     -3.070096
  H       2.090219      2.458315     -4.788604
74
Coordinates from ORCA-job input E -1972.942294599781
  O       0.038317      0.361878      1.768643
  O       0.442285      0.414972     -1.998157
  C      -0.189405     -0.338521      0.608765
  C       0.105832      1.160553     -0.893716
  C      -1.617983     -0.757208      0.443566
  C       0.865968     -1.328312      0.257616
  C       1.221451      1.950087     -0.302964
  C      -1.227585      1.831179     -1.021778
  C      -2.464901     -0.829815      1.543893
  C       0.624790     -2.433264     -0.562014
  C       1.010534      3.083664      0.485760
  C      -1.789391      2.050065     -2.274665
  C      -2.154297     -1.034274     -0.815651
  C       2.163412     -1.152395      0.740920
  C       2.539911      1.541958     -0.508900
  C      -1.965337      2.210162      0.101682
  C      -3.797533     -1.189094      1.401818
  C       1.640799     -3.317137     -0.885926
  C       2.074029      3.772610      1.045038
  C      -3.035514      2.644755     -2.409136
  C      -3.484342     -1.384914     -0.961041
  C       3.181082     -2.035236      0.416692
  C       3.605092      2.230531      0.049350
  C      -3.210824      2.797462     -0.029194
  C      -4.314497     -1.468963      0.148305
  C       2.926763     -3.124019     -0.401584
  C       3.378890      3.350957      0.832647
  C      -3.753373      3.022158     -1.286962
  Si      0.497407      0.086782      3.345573
  Si      1.272461      0.578714     -3.432610
  H      -2.088420     -0.589635      2.523957
  H      -0.368162     -2.626065     -0.930138
  H       0.011554      3.450930      0.646719
  H      -1.257511      1.742975     -3.159330
  H      -1.530633     -0.930247     -1.689082
  H       2.382866     -0.305821      1.365572
  H       2.734172      0.664995     -1.099337
  H      -1.573724      2.003313      1.084652
  H      -4.432094     -1.240878      2.275237
  H       1.421622     -4.168391     -1.514663
  H       1.879855      4.650558      1.644700
  H      -3.446096      2.804303     -3.396096
  H      -3.878617     -1.576526     -1.948701
  H       4.175226     -1.866989      0.806200
  H       4.613556      1.884947     -0.129489
  H      -3.767659      3.065080      0.857421
  H      -5.354516     -1.737624      0.032827
  H       3.716477     -3.816612     -0.654146
  H       4.206504      3.891861      1.268025
  H      -4.728447      3.476188     -1.388378
  C       0.415039     -1.726154      3.768661
  C       2.212068      0.773052      3.628704
  C      -0.693844      1.086804      4.376145
  C       0.158544     -0.177682     -4.724096
  C       1.626774      2.369396     -3.805036
  C       2.842548     -0.432160     -3.361581
  H       2.996267      0.041087      3.444264
  H       2.384959      1.630846      2.977991
  H       2.308754      1.109475      4.661516
  H       1.126293     -2.297911      3.174672
  H       0.659550     -1.871937      4.821759
  H      -0.577329     -2.138859      3.592909
  H      -0.436411      1.013685      5.433276
  H      -0.639439      2.138114      4.091834
  H      -1.726438      0.761974      4.259060
  H       3.097030     -0.797321     -4.356939
  H       3.693624      0.135671     -2.990184
  H       2.700431     -1.296875     -2.712299
  H      -0.781522      0.360585     -4.833246
  H       0.653031     -0.189111     -5.695817
  H      -0.074331     -1.208844     -4.456806
  H       0.718369      2.970276     -3.805236
  H       2.308999      2.794433     -3.070738
  H       2.089341      2.457857     -4.788933
74
Coordinates from ORCA-job input E -1972.942294031180
  O       0.038816      0.361531      1.768590
  O       0.442623      0.415314     -1.998177
  C      -0.188963     -0.338598      0.608595
  C       0.106241      1.160738     -0.893631
  C      -1.617477     -0.756963      0.442906
  C       0.866046     -1.328690      0.257322
  C       1.221504      1.950629     -0.302816
  C      -1.227226      1.831111     -1.021198
  C      -2.464767     -0.828437      1.543174
  C       0.624385     -2.433537     -0.562398
  C       1.010008      3.084088      0.486026
  C      -1.789487      2.049121     -2.274158
  C      -2.153763     -1.035135     -0.816060
  C       2.163712     -1.153498      0.740327
  C       2.540264      1.543123     -0.508112
  C      -1.964794      2.211043      0.102028
  C      -3.797470     -1.187235      1.401192
  C       1.639806     -3.317959     -0.886432
  C       2.072912      3.773538      1.045645
  C      -3.035777      2.643257     -2.408827
  C      -3.483948     -1.385227     -0.961402
  C       3.180860     -2.036848      0.415931
  C       3.604927      2.232130      0.050573
  C      -3.210597      2.797647     -0.029007
  C      -4.314372     -1.467885      0.147818
  C       2.925972     -3.125534     -0.402270
  C       3.378090      3.352480      0.833751
  C      -3.753615      3.021105     -1.286768
  Si      0.497835      0.086678      3.345487
  Si      1.272911      0.578738     -3.432543
  H      -2.088342     -0.587679      2.523104
  H      -0.368758     -2.625744     -0.930398
  H       0.010772      3.450904      0.646676
  H      -1.257607      1.741683     -3.158696
  H      -1.529917     -0.931940     -1.689530
  H       2.383596     -0.307071      1.365022
  H       2.735145      0.666181     -1.098375
  H      -1.572999      2.005141      1.085189
  H      -4.432214     -1.237946      2.274545
  H       1.420126     -4.169073     -1.515185
  H       1.878109      4.651360      1.645286
  H      -3.446581      2.801938     -3.395840
  H      -3.878136     -1.577630     -1.948938
  H       4.175156     -1.869189      0.805323
  H       4.613619      1.886964     -0.127837
  H      -3.767327      3.065818      0.857504
  H      -5.354491     -1.736151      0.032321
  H       3.715296     -3.818567     -0.654821
  H       4.205334      3.893674      1.269453
  H      -4.728922      3.474618     -1.388236
  C       0.414237     -1.726140      3.768670
  C       2.212909      0.771746      3.628632
  C      -0.692998      1.087056      4.376186
  C       0.159073     -0.178519     -4.723663
  C       1.625548      2.369543     -3.805642
  C       2.843697     -0.430936     -3.361423
  H       2.996598      0.039096      3.444803
  H       2.386332      1.628847      2.977118
  H       2.309939      1.109027      4.661122
  H       1.125313     -2.298852      3.175429
  H       0.658053     -1.871387      4.822029
  H      -0.578381     -2.138185      3.592717
  H      -0.435882      1.013426      5.433350
  H      -0.637764      2.138439      4.092267
  H      -1.725790      0.763025      4.258699
  H       3.098415     -0.796537     -4.356548
  H       3.694521      0.137412     -2.990283
  H       2.701869     -1.295386     -2.711699
  H      -0.780704      0.360041     -4.833693
  H       0.653841     -0.191308     -5.695223
  H      -0.074318     -1.209287     -4.455272
  H       0.716752      2.969845     -3.802500
  H       2.310261      2.795139     -3.074044
  H       2.084260      2.457978     -4.791368
74
Coordinates from ORCA-job input E -1972.942295116168
  O       0.038491      0.361431      1.768655
  O       0.442209      0.415442     -1.998133
  C      -0.188927     -0.338657      0.608593
  C       0.106188      1.160837     -0.893493
  C      -1.617356     -0.757140      0.442705
  C       0.866439     -1.328460      0.257505
  C       1.221851      1.950471     -0.303039
  C      -1.227299      1.831203     -1.020844
  C      -2.464852     -0.828384      1.542833
  C       0.625366     -2.433414     -0.562235
  C       1.011082      3.084164      0.485660
  C      -1.789960      2.048703     -2.273722
  C      -2.153522     -1.035245     -0.816313
  C       2.163916     -1.152829      0.740818
  C       2.540385      1.542601     -0.508933
  C      -1.964790      2.211080      0.102439
  C      -3.797611     -1.186900      1.400692
  C       1.641192     -3.317410     -0.886135
  C       2.074439      3.773330      1.044758
  C      -3.036439      2.642460     -2.408286
  C      -3.483787     -1.384976     -0.961840
  C       3.181484     -2.035745      0.416591
  C       3.605523      2.231311      0.049200
  C      -3.210822      2.797243     -0.028476
  C      -4.314414     -1.467434      0.147243
  C       2.927214     -3.124479     -0.401747
  C       3.379404      3.351806      0.832390
  C      -3.754173      3.020322     -1.286157
  Si      0.497214      0.086569      3.345621
  Si      1.272698      0.578857     -3.432394
  H      -2.088526     -0.587575      2.522800
  H      -0.367645     -2.626061     -0.930339
  H       0.012074      3.451429      0.646553
  H      -1.258224      1.741069     -3.158288
  H      -1.529545     -0.932366     -1.689706
  H       2.383315     -0.306373      1.365659
  H       2.734740      0.665581     -1.099275
  H      -1.572777      2.005620      1.085593
  H      -4.432482     -1.237457      2.273961
  H       1.421955     -4.168594     -1.514945
  H       1.880165      4.651314      1.644333
  H      -3.447479      2.800806     -3.395253
  H      -3.877866     -1.577291     -1.949438
  H       4.175637     -1.867692      0.806181
  H       4.614020      1.885803     -0.129646
  H      -3.767458      3.065386      0.858103
  H      -5.354579     -1.735446      0.031578
  H       3.716882     -3.817139     -0.654234
  H       4.207012      3.892764      1.267688
  H      -4.729664      3.473465     -1.387499
  C       0.413492     -1.726294      3.768625
  C       2.212160      0.771776      3.629164
  C      -0.693865      1.086773      4.376198
  C       0.158497     -0.177529     -4.723710
  C       1.625951      2.369672     -3.804929
  C       2.842945     -0.431639     -3.361544
  H       2.995939      0.039171      3.445513
  H       2.385604      1.628831      2.977598
  H       2.309015      1.109197      4.661619
  H       1.124755     -2.299093      3.175699
  H       0.656872     -1.871512      4.822095
  H      -0.579098     -2.138262      3.592313
  H      -0.436873      1.013096      5.433389
  H      -0.638675      2.138187      4.092373
  H      -1.726620      0.762676      4.258558
  H       3.097533     -0.797165     -4.356726
  H       3.694065      0.136109     -2.990160
  H       2.700534     -1.296178     -2.712060
  H      -0.780805      0.361834     -4.833951
  H       0.653436     -0.190822     -5.695172
  H      -0.075820     -1.208081     -4.455288
  H       0.717408      2.970348     -3.800166
  H       2.311909      2.794632     -3.074128
  H       2.083239      2.458376     -4.791295
74
Coordinates from ORCA-job input E -1972.931671797767
  O       0.014135      0.362176      1.772966
  O       0.430952      0.463539     -2.039079
  C      -0.218045     -0.377122      0.668392
  C       0.095549      1.210718     -0.935450
  C      -1.634413     -0.811642      0.514661
  C       0.839834     -1.362856      0.320162
  C       1.211551      1.979727     -0.325287
  C      -1.230444      1.884668     -1.072562
  C      -2.506046     -0.883943      1.594292
  C       0.601984     -2.487354     -0.473755
  C       1.018561      3.113792      0.466848
  C      -1.794544      2.117761     -2.321384
  C      -2.123286     -1.104252     -0.756233
  C       2.142931     -1.154086      0.776993
  C       2.519434      1.536682     -0.516984
  C      -1.957911      2.250682      0.056735
  C      -3.829748     -1.263200      1.414720
  C       1.626670     -3.361795     -0.796024
  C       2.093901      3.773944      1.039342
  C      -3.039596      2.718253     -2.442487
  C      -3.443413     -1.474130     -0.941297
  C       3.169016     -2.027625      0.454040
  C       3.596868      2.194914      0.054866
  C      -3.202349      2.843098     -0.058228
  C      -4.305313     -1.560711      0.145891
  C       2.917863     -3.138019     -0.336878
  C       3.390830      3.319673      0.838550
  C      -3.750728      3.084744     -1.311148
  Si      0.501235      0.082750      3.340881
  Si      1.269744      0.621468     -3.469157
  H      -2.159419     -0.629564      2.582330
  H      -0.394041     -2.702731     -0.821831
  H       0.026837      3.504944      0.618440
  H      -1.266940      1.818591     -3.211378
  H      -1.459823     -0.991693     -1.607605
  H       2.359186     -0.290162      1.379178
  H       2.691781      0.649053     -1.101634
  H      -1.554080      2.024555      1.031950
  H      -4.490220     -1.316556      2.269214
  H       1.410789     -4.229407     -1.403765
  H       1.915898      4.654446      1.640502
  H      -3.454898      2.890706     -3.425417
  H      -3.805263     -1.678321     -1.939443
  H       4.167305     -1.835198      0.822560
  H       4.598106      1.821901     -0.111773
  H      -3.753478      3.100884      0.834941
  H      -5.338247     -1.844431      0.001603
  H       3.714383     -3.823258     -0.588295
  H       4.227645      3.837504      1.285083
  H      -4.725053      3.542743     -1.401996
  C       0.424653     -1.731281      3.760293
  C       2.221483      0.766693      3.595412
  C      -0.670978      1.080377      4.395764
  C       0.155746     -0.124867     -4.766535
  C       1.639231      2.409750     -3.838473
  C       2.831511     -0.401729     -3.391501
  H       3.001750      0.034391      3.395556
  H       2.383404      1.625535      2.943129
  H       2.337058      1.101181      4.627068
  H       1.125062     -2.302605      3.152921
  H       0.687000     -1.879531      4.808962
  H      -0.571231     -2.142483      3.600730
  H      -0.394932      1.003654      5.448111
  H      -0.620623      2.132575      4.113903
  H      -1.705944      0.756891      4.295845
  H       3.088005     -0.768472     -4.385749
  H       3.685392      0.158856     -3.015496
  H       2.678975     -1.265665     -2.743435
  H      -0.778677      0.422150     -4.880901
  H       0.655311     -0.141332     -5.735596
  H      -0.088176     -1.153757     -4.500116
  H       0.735500      3.017737     -3.837634
  H       2.325049      2.828577     -3.103975
  H       2.102038      2.495598     -4.822537
74
Coordinates from ORCA-job input E -1972.933306496263
  O       0.053938      0.348962      1.800298
  O       0.475387      0.437368     -2.023619
  C      -0.200877     -0.381910      0.677636
  C       0.116245      1.194732     -0.936527
  C      -1.637439     -0.749490      0.513247
  C       0.836437     -1.369016      0.279001
  C       1.206490      1.985297     -0.317544
  C      -1.234779      1.813772     -1.070639
  C      -2.495645     -0.803626      1.605165
  C       0.567923     -2.477892     -0.529011
  C       0.973942      3.110560      0.477922
  C      -1.809898      2.010466     -2.321641
  C      -2.170571     -0.970722     -0.759316
  C       2.157306     -1.173950      0.689590
  C       2.531391      1.586309     -0.505663
  C      -1.982378      2.155673      0.057932
  C      -3.838867     -1.111322      1.441308
  C       1.578190     -3.345863     -0.908313
  C       2.024541      3.803280      1.056348
  C      -3.077801      2.558937     -2.447114
  C      -3.510866     -1.269308     -0.925339
  C       3.168175     -2.042370      0.310859
  C       3.583068      2.279681      0.071590
  C      -3.249643      2.696698     -0.064336
  C      -4.352446     -1.348115      0.176524
  C       2.885870     -3.133970     -0.494384
  C       3.336161      3.393341      0.858893
  C      -3.804071      2.906529     -1.319653
  Si      0.532090      0.068918      3.373586
  Si      1.330217      0.586850     -3.444789
  H      -2.119337     -0.595021      2.593630
  H      -0.439636     -2.686942     -0.842926
  H      -0.030445      3.469505      0.625734
  H      -1.269976      1.727038     -3.209576
  H      -1.529213     -0.861975     -1.620258
  H       2.399239     -0.323018      1.298334
  H       2.737675      0.714585     -1.100110
  H      -1.574216      1.956571      1.036233
  H      -4.485059     -1.155993      2.306458
  H       1.337912     -4.199993     -1.525319
  H       1.815535      4.675746      1.658963
  H      -3.499071      2.706591     -3.431388
  H      -3.904236     -1.421690     -1.920189
  H       4.179772     -1.859045      0.644837
  H       4.596936      1.943871     -0.095022
  H      -3.813049      2.939343      0.825346
  H      -5.400627     -1.574942      0.046490
  H       3.670858     -3.814501     -0.790619
  H       4.153171      3.938110      1.309183
  H      -4.795693      3.324437     -1.415650
  C       0.444689     -1.744071      3.795307
  C       2.249707      0.751845      3.648799
  C      -0.647968      1.069301      4.416416
  C       0.235253     -0.171715     -4.751101
  C       1.699727      2.373741     -3.820514
  C       2.893781     -0.431179     -3.338865
  H       3.031595      0.017291      3.466790
  H       2.423116      1.605913      2.993382
  H       2.349931      1.093529      4.679553
  H       1.150412     -2.319363      3.198791
  H       0.693445     -1.889672      4.847364
  H      -0.550400     -2.152676      3.625189
  H      -0.382092      0.992558      5.471155
  H      -0.593164      2.121259      4.134612
  H      -1.682304      0.747454      4.306614
  H       3.166320     -0.802057     -4.327278
  H       3.739946      0.134120     -2.952550
  H       2.734253     -1.292703     -2.688736
  H      -0.699704      0.371036     -4.880018
  H       0.746667     -0.192203     -5.713921
  H      -0.008075     -1.199756     -4.481363
  H       0.794414      2.979113     -3.836092
  H       2.374285      2.799255     -3.079314
  H       2.175840      2.454587     -4.798589
74
Coordinates from ORCA-job input E -1972.933907008764
  O       0.033927      0.353999      1.809677
  O       0.443619      0.435559     -2.027998
  C      -0.202455     -0.374098      0.672084
  C       0.108332      1.202659     -0.943198
  C      -1.630711     -0.761351      0.482828
  C       0.859434     -1.325146      0.274649
  C       1.214739      1.959525     -0.321093
  C      -1.231717      1.844560     -1.057195
  C      -2.502027     -0.796611      1.565783
  C       0.626882     -2.424110     -0.557735
  C       1.001588      3.078685      0.489510
  C      -1.819586      2.038531     -2.303269
  C      -2.146366     -1.041654     -0.787022
  C       2.166639     -1.118528      0.723322
  C       2.534162      1.537579     -0.509324
  C      -1.956499      2.223328      0.077178
  C      -3.839072     -1.125280      1.396966
  C       1.659690     -3.268506     -0.928437
  C       2.062774      3.742822      1.080815
  C      -3.078563      2.608467     -2.419414
  C      -3.480240     -1.363413     -0.956886
  C       3.199366     -1.964598      0.353534
  C       3.595637      2.203417      0.081380
  C      -3.214847      2.786103     -0.037170
  C      -4.334465     -1.410046      0.136187
  C       2.953683     -3.044381     -0.479355
  C       3.366789      3.310873      0.882626
  C      -3.783316      2.984438     -1.287802
  Si      0.506419      0.073651      3.385582
  Si      1.285283      0.566424     -3.458926
  H      -2.139967     -0.553682      2.551606
  H      -0.370755     -2.643523     -0.897493
  H       0.003602      3.454293      0.639381
  H      -1.296136      1.734085     -3.194569
  H      -1.499398     -0.963470     -1.642469
  H       2.378904     -0.278361      1.359519
  H       2.728127      0.671956     -1.114934
  H      -1.540625      2.034293      1.053340
  H      -4.494726     -1.150034      2.255536
  H       1.447745     -4.114895     -1.565846
  H       1.868214      4.610802      1.694529
  H      -3.510091      2.751103     -3.399971
  H      -3.859593     -1.558304     -1.949413
  H       4.199149     -1.773847      0.716870
  H       4.603607      1.851195     -0.085978
  H      -3.761661      3.053221      0.855754
  H      -5.377892     -1.654904      0.002356
  H       3.756026     -3.707156     -0.769241
  H       4.192001      3.834143      1.342964
  H      -4.768494      3.418662     -1.377021
  C       0.412253     -1.739886      3.802441
  C       2.226453      0.749849      3.658687
  C      -0.671712      1.077186      4.427421
  C       0.179481     -0.208866     -4.745927
  C       1.647120      2.349366     -3.859314
  C       2.851125     -0.447918     -3.355074
  H       3.005678      0.015101      3.464912
  H       2.398657      1.609926      3.010732
  H       2.332196      1.081283      4.692039
  H       1.117488     -2.316681      3.206539
  H       0.658056     -1.887862      4.854711
  H      -0.583866     -2.144822      3.629443
  H      -0.406836      0.999615      5.482285
  H      -0.613908      2.128988      4.145818
  H      -1.706693      0.758190      4.316852
  H       3.117544     -0.826618     -4.342188
  H       3.698927      0.122091     -2.979290
  H       2.697706     -1.303952     -2.696782
  H      -0.757589      0.330861     -4.871981
  H       0.681615     -0.239323     -5.713336
  H      -0.059341     -1.234125     -4.462150
  H       0.739862      2.952270     -3.873268
  H       2.327758      2.785339     -3.129986
  H       2.113183      2.419614     -4.843001
74
Coordinates from ORCA-job input E -1972.933894849657
  O       0.051015      0.351487      1.801975
  O       0.462049      0.445477     -2.033359
  C      -0.196183     -0.370054      0.663587
  C       0.117562      1.207196     -0.950642
  C      -1.626865     -0.740305      0.480821
  C       0.855461     -1.329852      0.276996
  C       1.213866      1.969619     -0.320657
  C      -1.229672      1.830359     -1.068969
  C      -2.494270     -0.748744      1.568399
  C       0.612841     -2.433147     -0.547338
  C       0.989338      3.088321      0.489137
  C      -1.810613      2.013683     -2.320208
  C      -2.152527     -1.032777     -0.781538
  C       2.157389     -1.151623      0.753617
  C       2.537924      1.559809     -0.503228
  C      -1.972525      2.194400      0.058440
  C      -3.836998     -1.059671      1.411281
  C       1.630849     -3.308976     -0.883412
  C       2.042171      3.759618      1.086738
  C      -3.078075      2.561625     -2.448687
  C      -3.491937     -1.335973     -0.940131
  C       3.175883     -2.027989      0.415596
  C       3.591054      2.232523      0.094740
  C      -3.239539      2.734021     -0.068122
  C      -4.342555     -1.354484      0.156968
  C       2.920377     -3.112375     -0.408447
  C       3.350370      3.336949      0.896309
  C      -3.799774      2.924209     -1.323867
  Si      0.529803      0.059032      3.373445
  Si      1.294498      0.596861     -3.468115
  H      -2.123560     -0.497610      2.548475
  H      -0.384147     -2.635144     -0.900109
  H      -0.010760      3.459657      0.630569
  H      -1.273491      1.717959     -3.206432
  H      -1.509689     -0.972987     -1.644011
  H       2.375363     -0.312591      1.389734
  H       2.742443      0.695343     -1.107014
  H      -1.567394      2.005564      1.039221
  H      -4.488766     -1.062478      2.273425
  H       1.410416     -4.159309     -1.512858
  H       1.837903      4.626542      1.698948
  H      -3.502934      2.696789     -3.433275
  H      -3.878784     -1.538135     -1.928458
  H       4.171922     -1.859301      0.799890
  H       4.602465      1.887143     -0.066894
  H      -3.800616      2.987679      0.819846
  H      -5.390333     -1.585501      0.030943
  H       3.711206     -3.799613     -0.671831
  H       4.169358      3.865540      1.361921
  H      -4.792064      3.340000     -1.421995
  C       0.406374     -1.755077      3.778499
  C       2.265054      0.700703      3.629869
  C      -0.621041      1.079098      4.429524
  C       0.199881     -0.202508     -4.749588
  C       1.606151      2.389649     -3.865644
  C       2.886806     -0.376032     -3.378126
  H       3.027878     -0.045676      3.415085
  H       2.443476      1.565470      2.989992
  H       2.391413      1.017138      4.665668
  H       1.095479     -2.340541      3.171572
  H       0.659268     -1.915196      4.827434
  H      -0.598804     -2.140029      3.611703
  H      -0.348190      0.992469      5.481706
  H      -0.547131      2.130868      4.151602
  H      -1.662486      0.778787      4.327024
  H       3.156669     -0.743326     -4.368662
  H       3.721774      0.214583     -3.005672
  H       2.760573     -1.238038     -2.722926
  H      -0.752176      0.312828     -4.865976
  H       0.695052     -0.215479     -5.720886
  H      -0.009389     -1.234998     -4.468408
  H       0.682561      2.967483     -3.874576
  H       2.277578      2.842303     -3.137831
  H       2.066074      2.474854     -4.851011
74
Coordinates from ORCA-job input E -1972.934075075946
  O       0.043648      0.352125      1.801470
  O       0.455940      0.440674     -2.030616
  C      -0.194511     -0.372299      0.664996
  C       0.115250      1.205448     -0.949516
  C      -1.622465     -0.749846      0.485449
  C       0.863073     -1.326806      0.278597
  C       1.216603      1.963746     -0.323306
  C      -1.230893      1.831692     -1.066946
  C      -2.488190     -0.761861      1.574905
  C       0.624999     -2.433902     -0.542742
  C       1.001649      3.084016      0.487235
  C      -1.816955      2.006593     -2.317175
  C      -2.150584     -1.039270     -0.775876
  C       2.168897     -1.132115      0.737720
  C       2.537719      1.550343     -0.515738
  C      -1.968664      2.205081      0.059777
  C      -3.830204     -1.077872      1.421052
  C       1.648901     -3.298820     -0.888777
  C       2.060687      3.751309      1.078281
  C      -3.083838      2.556107     -2.445382
  C      -3.489529     -1.346192     -0.931868
  C       3.193629     -1.997069      0.389083
  C       3.597325      2.218845      0.075801
  C      -3.235039      2.746111     -0.065808
  C      -4.337857     -1.372197      0.167139
  C       2.941385     -3.086788     -0.428714
  C       3.366273      3.323628      0.879657
  C      -3.800252      2.928705     -1.320559
  Si      0.513704      0.067953      3.377086
  Si      1.293243      0.587452     -3.463259
  H      -2.116104     -0.509669      2.553971
  H      -0.372611     -2.646971     -0.885949
  H       0.004111      3.459971      0.634085
  H      -1.284557      1.702185     -3.202880
  H      -1.511236     -0.970622     -1.642088
  H       2.385804     -0.286883      1.364164
  H       2.735430      0.685691     -1.122620
  H      -1.560464      2.022510      1.040765
  H      -4.479775     -1.084301      2.284993
  H       1.431141     -4.152513     -1.514815
  H       1.863472      4.619172      1.691553
  H      -3.512354      2.684253     -3.429355
  H      -3.877960     -1.545838     -1.920251
  H       4.192548     -1.814616      0.759739
  H       4.606386      1.869696     -0.092905
  H      -3.791833      3.007286      0.822707
  H      -5.385207     -1.606521      0.042654
  H       3.737077     -3.765372     -0.699797
  H       4.190347      3.848843      1.340276
  H      -4.792184      3.345646     -1.417614
  C       0.422312     -1.748924      3.777767
  C       2.231771      0.745915      3.655853
  C      -0.669452      1.062187      4.421944
  C       0.171617     -0.152244     -4.756943
  C       1.665230      2.375586     -3.828346
  C       2.851619     -0.440104     -3.391255
  H       3.012627      0.014621      3.455660
  H       2.401674      1.611778      3.015126
  H       2.336671      1.068827      4.692193
  H       1.129878     -2.318955      3.177478
  H       0.666293     -1.906634      4.829309
  H      -0.573100     -2.153155      3.598321
  H      -0.404934      0.981073      5.476727
  H      -0.615987      2.115433      4.144953
  H      -1.703025      0.738906      4.309452
  H       3.108857     -0.798537     -4.388380
  H       3.705983      0.115269     -3.008909
  H       2.696173     -1.309238     -2.751432
  H      -0.763175      0.396076     -4.862066
  H       0.664957     -0.163544     -5.729181
  H      -0.071026     -1.182362     -4.494356
  H       0.761450      2.983683     -3.828763
  H       2.349408      2.792592     -3.090957
  H       2.130498      2.463113     -4.810994
74
Coordinates from ORCA-job input E -1972.934067014765
  O       0.041550      0.350299      1.805989
  O       0.456832      0.435158     -2.022869
  C      -0.198715     -0.372136      0.668993
  C       0.115160      1.205006     -0.945316
  C      -1.627595     -0.745631      0.486942
  C       0.857736     -1.325957      0.274283
  C       1.218725      1.959062     -0.318314
  C      -1.229416      1.835141     -1.061294
  C      -2.495999     -0.762212      1.574581
  C       0.617212     -2.425972     -0.556243
  C       1.007444      3.077651      0.495377
  C      -1.819155      2.010113     -2.309865
  C      -2.155357     -1.022970     -0.777107
  C       2.167869     -1.128063      0.719246
  C       2.538385      1.542914     -0.513620
  C      -1.961058      2.215723      0.066523
  C      -3.838559     -1.073626      1.416538
  C       1.641969     -3.281038     -0.923366
  C       2.068702      3.740937      1.086775
  C      -3.083868      2.565259     -2.435307
  C      -3.495028     -1.324806     -0.937571
  C       3.193405     -1.983518      0.350185
  C       3.600445      2.207458      0.078163
  C      -3.225437      2.762122     -0.055855
  C      -4.345359     -1.357484      0.159586
  C       2.938405     -3.066216     -0.475825
  C       3.373242      3.310693      0.885230
  C      -3.794731      2.943947     -1.308862
  Si      0.509932      0.062920      3.381578
  Si      1.295188      0.576521     -3.455786
  H      -2.125080     -0.517680      2.555645
  H      -0.382133     -2.639076     -0.893809
  H       0.010542      3.454972      0.645290
  H      -1.290940      1.702508     -3.196338
  H      -1.515664     -0.948976     -1.642673
  H       2.388003     -0.285935      1.348347
  H       2.733569      0.679845     -1.124381
  H      -1.549402      2.036228      1.046829
  H      -4.489291     -1.084354      2.279525
  H       1.422182     -4.128751     -1.556822
  H       1.874184      4.607398      1.702883
  H      -3.514855      2.693416     -3.418181
  H      -3.882153     -1.515707     -1.928227
  H       4.195608     -1.798227      0.710466
  H       4.608408      1.856504     -0.093315
  H      -3.777073      3.029282      0.834127
  H      -5.393067     -1.587970      0.031433
  H       3.734879     -3.737269     -0.762816
  H       4.199180      3.832520      1.346299
  H      -4.784853      3.365744     -1.403265
  C       0.402464     -1.753098      3.782135
  C       2.233408      0.726655      3.661010
  C      -0.663346      1.067762      4.427602
  C       0.212115     -0.240183     -4.736266
  C       1.601346      2.367679     -3.864486
  C       2.890516     -0.388688     -3.346466
  H       3.008043     -0.011896      3.464007
  H       2.411630      1.589246      3.018158
  H       2.339781      1.051364      4.696669
  H       1.105526     -2.328865      3.182369
  H       0.643666     -1.913852      4.833880
  H      -0.596362     -2.148055      3.600975
  H      -0.396273      0.986825      5.481758
  H      -0.603081      2.120067      4.148451
  H      -1.699493      0.751814      4.319260
  H       3.168417     -0.762737     -4.332202
  H       3.720244      0.208723     -2.973221
  H       2.763459     -1.246346     -2.684719
  H      -0.740548      0.270453     -4.865142
  H       0.714348     -0.261777     -5.703821
  H       0.004218     -1.270445     -4.445949
  H       0.674905      2.940329     -3.884780
  H       2.264528      2.829003     -3.134532
  H       2.068818      2.448361     -4.846699
74
Coordinates from ORCA-job input E -1972.934127507235
  O       0.045861      0.352679      1.806120
  O       0.459927      0.435046     -2.023568
  C      -0.196553     -0.370014      0.669274
  C       0.116378      1.205433     -0.946871
  C      -1.625439     -0.743289      0.485231
  C       0.860012     -1.323303      0.276224
  C       1.214586      1.964877     -0.317263
  C      -1.230612      1.829133     -1.064135
  C      -2.496654     -0.755301      1.570757
  C       0.621523     -2.421009     -0.557919
  C       0.994235      3.084179      0.493223
  C      -1.821259      1.997001     -2.313357
  C      -2.150200     -1.028259     -0.778489
  C       2.167168     -1.131443      0.732433
  C       2.537135      1.553629     -0.503330
  C      -1.964720      2.209008      0.062536
  C      -3.838711     -1.067470      1.410952
  C       1.645985     -3.278675     -0.919503
  C       2.049195      3.753633      1.088663
  C      -3.088740      2.545164     -2.440707
  C      -3.489344     -1.331472     -0.940684
  C       3.192299     -1.989997      0.369429
  C       3.592996      2.224278      0.092731
  C      -3.231916      2.748455     -0.061863
  C      -4.342490     -1.357871      0.154281
  C       2.939853     -3.069409     -0.461697
  C       3.356721      3.328738      0.895320
  C      -3.801809      2.923646     -1.315501
  Si      0.518191      0.064131      3.380239
  Si      1.296201      0.577341     -3.457935
  H      -2.128180     -0.506308      2.551620
  H      -0.376426     -2.630229     -0.902547
  H      -0.005120      3.457444      0.637021
  H      -1.291454      1.688703     -3.198928
  H      -1.508637     -0.960805     -1.642491
  H       2.384886     -0.292591      1.367574
  H       2.739475      0.689093     -1.108496
  H      -1.553231      2.033719      1.043574
  H      -4.491418     -1.074008      2.272422
  H       1.427930     -4.124317     -1.556232
  H       1.847419      4.620671      1.701584
  H      -3.520243      2.667857     -3.424034
  H      -3.873716     -1.528438     -1.931180
  H       4.192140     -1.809762      0.738593
  H       4.603304      1.876749     -0.071654
  H      -3.785320      3.014958      0.827206
  H      -5.389720     -1.589469      0.024756
  H       3.736052     -3.742730     -0.744096
  H       4.177790      3.855214      1.359690
  H      -4.794127      3.339881     -1.411322
  C       0.396344     -1.750478      3.782982
  C       2.249259      0.712093      3.648657
  C      -0.640161      1.081519      4.430848
  C       0.192275     -0.203290     -4.742914
  C       1.633813      2.367378     -3.846271
  C       2.873256     -0.419515     -3.368904
  H       3.015822     -0.033304      3.445389
  H       2.430847      1.573645      3.005342
  H       2.365581      1.034780      4.683817
  H       1.091316     -2.332971      3.180252
  H       0.640991     -1.912860      4.833618
  H      -0.606876     -2.136335      3.606647
  H      -0.367287      1.000706      5.483517
  H      -0.572447      2.132630      4.148911
  H      -1.679659      0.774434      4.329772
  H       3.137082     -0.789100     -4.360207
  H       3.716992      0.157937     -2.995835
  H       2.734016     -1.281127     -2.714901
  H      -0.751391      0.326537     -4.860754
  H       0.689516     -0.222106     -5.713096
  H      -0.033334     -1.233045     -4.464311
  H       0.717901      2.956963     -3.856408
  H       2.307654      2.807535     -3.113002
  H       2.099563      2.451582     -4.829002
74
Coordinates from ORCA-job input E -1972.934126562719
  O       0.046174      0.352500      1.802186
  O       0.459396      0.437460     -2.026946
  C      -0.194876     -0.370981      0.665908
  C       0.117760      1.205927     -0.948870
  C      -1.623644     -0.744405      0.484373
  C       0.861534     -1.325715      0.276971
  C       1.218916      1.961339     -0.319876
  C      -1.228197      1.831549     -1.065360
  C      -2.493492     -0.749793      1.571126
  C       0.622316     -2.429191     -0.549511
  C       1.004627      3.080962      0.492100
  C      -1.817166      2.001592     -2.315146
  C      -2.150381     -1.036347     -0.776857
  C       2.167550     -1.135501      0.737038
  C       2.539743      1.546278     -0.509932
  C      -1.964697      2.208508      0.060863
  C      -3.835831     -1.062194      1.415128
  C       1.644703     -3.293927     -0.899683
  C       2.063254      3.745378      1.086539
  C      -3.084309      2.550102     -2.443672
  C      -3.489883     -1.339993     -0.935346
  C       3.190902     -2.000638      0.384594
  C       3.599331      2.212149      0.084934
  C      -3.231758      2.748007     -0.064735
  C      -4.341559     -1.359759      0.160879
  C       2.937657     -3.085861     -0.438611
  C       3.368850      3.315875      0.890086
  C      -3.799375      2.926219     -1.318942
  Si      0.516049      0.066869      3.377494
  Si      1.292384      0.586584     -3.462776
  H      -2.123397     -0.494805      2.550211
  H      -0.375518     -2.639104     -0.893994
  H       0.007452      3.458662      0.637597
  H      -1.285934      1.694455     -3.200530
  H      -1.510570     -0.973428     -1.642380
  H       2.385629     -0.293445      1.367655
  H       2.737921      0.682226     -1.117240
  H      -1.556608      2.028908      1.042382
  H      -4.487228     -1.063297      2.277617
  H       1.425685     -4.144318     -1.529698
  H       1.865948      4.612542      1.700718
  H      -3.514135      2.674576     -3.427507
  H      -3.875684     -1.542064     -1.924252
  H       4.189890     -1.821368      0.756552
  H       4.608003      1.861345     -0.082533
  H      -3.787146      3.011481      0.823995
  H      -5.389061     -1.591665      0.034122
  H       3.732375     -3.764464     -0.712430
  H       4.192829      3.838732      1.353397
  H      -4.791662      3.342326     -1.415532
  C       0.413721     -1.750151      3.774653
  C       2.238010      0.735171      3.654948
  C      -0.659095      1.067944      4.424951
  C       0.186146     -0.189302     -4.748553
  C       1.626169      2.379124     -3.842495
  C       2.870984     -0.408323     -3.382400
  H       3.014377     -0.000838      3.454638
  H       2.412357      1.599624      3.013421
  H       2.345492      1.058155      4.690956
  H       1.118010     -2.322571      3.172903
  H       0.655703     -1.913315      4.825744
  H      -0.584207     -2.146833      3.592544
  H      -0.389268      0.988658      5.478523
  H      -0.603369      2.120296      4.145043
  H      -1.694371      0.747959      4.319260
  H       3.133596     -0.771340     -4.376461
  H       3.714497      0.168108     -3.007170
  H       2.734161     -1.274028     -2.733674
  H      -0.758730      0.339666     -4.861251
  H       0.680825     -0.202442     -5.720123
  H      -0.037051     -1.220821     -4.474535
  H       0.709017      2.966899     -3.848021
  H       2.300269      2.816589     -3.107787
  H       2.090287      2.469583     -4.825422
74
Coordinates from ORCA-job input E -1972.934143135662
  O       0.045575      0.352233      1.803453
  O       0.460076      0.434797     -2.024963
  C      -0.196164     -0.371096      0.667374
  C       0.116834      1.204801     -0.948320
  C      -1.624941     -0.744500      0.485792
  C       0.860608     -1.325072      0.276667
  C       1.217185      1.961304     -0.319397
  C      -1.229326      1.829841     -1.065380
  C      -2.494755     -0.752464      1.572618
  C       0.622266     -2.426492     -0.552873
  C       1.001630      3.080959      0.492141
  C      -1.820110      1.996642     -2.314788
  C      -2.152164     -1.032807     -0.776039
  C       2.167221     -1.133225      0.734260
  C       2.538420      1.547853     -0.509737
  C      -1.963928      2.210485      0.060705
  C      -3.837077     -1.064562      1.416206
  C       1.645996     -3.287315     -0.908618
  C       2.059528      3.747218      1.085745
  C      -3.087341      2.544976     -2.443048
  C      -3.491781     -1.335934     -0.935032
  C       3.191889     -1.994631      0.376553
  C       3.597344      2.215499      0.084416
  C      -3.231049      2.749979     -0.064521
  C      -4.343224     -1.358875      0.161281
  C       2.939531     -3.077573     -0.449856
  C       3.365702      3.319393      0.889002
  C      -3.800665      2.924556     -1.318316
  Si      0.515643      0.065543      3.378490
  Si      1.295065      0.583500     -3.459863
  H      -2.124459     -0.499966      2.552160
  H      -0.375590     -2.637175     -0.896657
  H       0.003841      3.457210      0.637999
  H      -1.290314      1.686984     -3.200005
  H      -1.512950     -0.967168     -1.641934
  H       2.384892     -0.292350      1.366606
  H       2.737646      0.683968     -1.117154
  H      -1.554042      2.034604      1.042239
  H      -4.488169     -1.067876      2.278928
  H       1.427680     -4.135914     -1.541306
  H       1.861205      4.614363      1.699635
  H      -3.518557      2.666701     -3.426618
  H      -3.877731     -1.535200     -1.924462
  H       4.191296     -1.813999      0.746739
  H       4.606414      1.865997     -0.083388
  H      -3.784754      3.016579      0.824336
  H      -5.390742     -1.590475      0.034113
  H       3.735315     -3.753225     -0.727821
  H       4.189140      3.843574      1.351778
  H      -4.792945      3.340765     -1.414552
  C       0.402122     -1.750460      3.777297
  C       2.242113      0.723333      3.652841
  C      -0.651181      1.075313      4.426985
  C       0.192751     -0.195866     -4.746935
  C       1.626971      2.376247     -3.840213
  C       2.874723     -0.409267     -3.374830
  H       3.013541     -0.017766      3.452239
  H       2.420964      1.585895      3.010075
  H       2.353096      1.046776      4.688335
  H       1.102390     -2.327644      3.175495
  H       0.643420     -1.914829      4.828359
  H      -0.598482     -2.140640      3.595638
  H      -0.378829      0.996565      5.479957
  H      -0.590226      2.126794      4.144891
  H      -1.688534      0.761078      4.325020
  H       3.139954     -0.772940     -4.367946
  H       3.716616      0.168635     -2.998238
  H       2.737510     -1.274587     -2.725482
  H      -0.752519      0.331612     -4.862847
  H       0.689788     -0.209979     -5.717300
  H      -0.029730     -1.227240     -4.471801
  H       0.708856      2.962450     -3.847879
  H       2.298782      2.815132     -3.104266
  H       2.093040      2.467059     -4.822179
74
Coordinates from ORCA-job input E -1972.934147669688
  O       0.046794      0.352550      1.804036
  O       0.461743      0.432776     -2.023825
  C      -0.196060     -0.370966      0.668404
  C       0.117777      1.204002     -0.948033
  C      -1.625097     -0.743242      0.486831
  C       0.859770     -1.325491      0.276307
  C       1.217514      1.960919     -0.318336
  C      -1.228593      1.828225     -1.065573
  C      -2.495814     -0.749028      1.573019
  C       0.620285     -2.424984     -0.555454
  C       1.001092      3.081121      0.492245
  C      -1.820071      1.993195     -2.314935
  C      -2.151768     -1.032779     -0.774900
  C       2.166978     -1.134759      0.732522
  C       2.538902      1.546821     -0.505999
  C      -1.963160      2.209511      0.060285
  C      -3.838223     -1.060259      1.416128
  C       1.643422     -3.285030     -0.914613
  C       2.058210      3.747590      1.086931
  C      -3.087595      2.540721     -2.443421
  C      -3.491560     -1.335077     -0.934439
  C       3.191084     -1.995516      0.371587
  C       3.597114      2.214619      0.089335
  C      -3.230651      2.748162     -0.065120
  C      -4.343827     -1.355914      0.161229
  C       2.937609     -3.076492     -0.456993
  C       3.364618      3.319287      0.892552
  C      -3.800786      2.921209     -1.318860
  Si      0.516640      0.066326      3.379195
  Si      1.295949      0.582819     -3.459394
  H      -2.126044     -0.495366      2.552416
  H      -0.377963     -2.634348     -0.899043
  H       0.003170      3.457711      0.636479
  H      -1.290463      1.682769     -3.199948
  H      -1.512100     -0.969242     -1.640664
  H       2.385687     -0.295118      1.366120
  H       2.738948      0.682232     -1.112045
  H      -1.553195      2.034797      1.042009
  H      -4.489814     -1.061831      2.278477
  H       1.424224     -4.132002     -1.549175
  H       1.859107      4.615203      1.699912
  H      -3.519153      2.661083     -3.427006
  H      -3.876800     -1.535475     -1.923920
  H       4.190985     -1.815703      0.740846
  H       4.606289      1.864481     -0.076510
  H      -3.784147      3.015328      0.823702
  H      -5.391407     -1.586950      0.033613
  H       3.732988     -3.751531     -0.737584
  H       4.187471      3.843535      1.356282
  H      -4.793300      3.336838     -1.415150
  C       0.401176     -1.749609      3.777848
  C       2.243585      0.722973      3.653436
  C      -0.648911      1.077649      4.427618
  C       0.195498     -0.199802     -4.746085
  C       1.623502      2.376387     -3.839581
  C       2.877445     -0.406975     -3.374267
  H       3.014439     -0.018934      3.453655
  H       2.423263      1.584809      3.009909
  H       2.354608      1.047275      4.688649
  H       1.101307     -2.327129      3.176225
  H       0.641241     -1.915149      4.828985
  H      -0.599722     -2.138374      3.594792
  H      -0.375027      1.000207      5.480300
  H      -0.588096      2.128759      4.144110
  H      -1.686483      0.763514      4.327694
  H       3.142498     -0.771306     -4.367197
  H       3.718578      0.172811     -2.998945
  H       2.742195     -1.271842     -2.723822
  H      -0.750749      0.325633     -4.863044
  H       0.693018     -0.213880     -5.716213
  H      -0.025011     -1.231365     -4.470097
  H       0.703826      2.960155     -3.846249
  H       2.294559      2.816469     -3.103711
  H       2.088783      2.469099     -4.821733
74
Coordinates from ORCA-job input E -1972.934152469448
  O       0.047425      0.352454      1.803420
  O       0.462697      0.430134     -2.023748
  C      -0.196076     -0.371621      0.668441
  C       0.118217      1.202470     -0.948761
  C      -1.625250     -0.743425      0.487392
  C       0.859810     -1.326323      0.276624
  C       1.217998      1.959003     -0.318719
  C      -1.227963      1.826621     -1.066585
  C      -2.495910     -0.748021      1.573716
  C       0.621110     -2.425627     -0.555684
  C       1.001996      3.079949      0.490994
  C      -1.820870      1.988721     -2.315702
[truncated: 904,085 more chars]
