# Supplementary material for: AIMNet2‐NSE: A Transferable Reactive Neural Network Potential for Open‐Shell Chemistry
Source: Angew Chem Int Ed Engl. 2025 Dec 16;65(5):e16763. doi: 10.1002/anie.202516763 (PMC12851018; doi:10.1002/anie.202516763)
Supplement: Supplementary file 2 — Supporting Information [file ANIE-65-e16763-s001.zip › benzopinacol/triplet_scan/input.001.xyz]

74
Coordinates from ORCA-job input
  O   -0.07729362044537      0.26073059082472      1.59213021123484
  O   0.22089419532563      0.21919809665711     -1.96737885845724
  C   -0.16190217780995     -0.37389191690349      0.35092933143683
  C   -0.00901573679620      0.81626927970639     -0.70743830554043
  C   -1.52711742232707     -1.06864979460742      0.21842850698965
  C   0.93281313050270     -1.42962359460582      0.17713842713374
  C   1.18045832327691      1.70694193403691     -0.32506486810320
  C   -1.31569740794888      1.58339479300175     -0.76246045245077
  C   -2.07490767009418     -1.68057073558199      1.33875250511873
  C   0.82219857502146     -2.41474469899212     -0.80078460029969
  C   1.00484683146091      3.00511354559682      0.13624530107638
  C   -1.66502348838571      2.32906870294687     -1.98847596256995
  C   -2.22698923908639     -1.14520736821861     -0.98266422727918
  C   2.06315985030304     -1.42911590901581      0.98294949925025
  C   2.47947963075287      1.23514263482972     -0.48820914278016
  C   -2.10298444447364      1.94854997867964      0.44394499786870
  C   -3.29371540836017     -2.33798789119837      1.27455961555503
  C   1.81807350830597     -3.36237377906982     -0.97159960425584
  C   2.09645084251093      3.80806180526667      0.43514146032794
  C   -2.15272378980732      3.57260499021586     -1.87257794089494
  C   -3.45001094161350     -1.79805273340210     -1.04875381974572
  C   3.06174059586829     -2.37854993036848      0.81918412315701
  C   3.57228773517675      2.02969419702744     -0.18132490826739
  C   -2.59417097453899      3.19641636289578      0.54149902518851
  C   -3.99136704538510     -2.39593042120838      0.07781986785774
  C   2.94467385161024     -3.34940427262165     -0.16173686391083
  C   3.38563496096201      3.32245351279801      0.28526139583979
  C   -2.48101988546671      4.10452200570462     -0.56619880311956
  Si  0.19485311932989      0.39127936093099      3.20507665101402
  Si  1.04538245865915      0.56240418376694     -3.37026164862307
  H   -1.54317031139581     -1.64768030125300      2.27523553633158
  H   -0.04959776374686     -2.44268179634124     -1.43393087530152
  H   0.01141218545682      3.40322357233974      0.25968500969886
  H   -1.50928133299891      1.87818612225943     -2.95615274825748
  H   -1.81624241855342     -0.70164327666119     -1.87421491546854
  H   2.18773183676936     -0.65962502512945      1.72487405363187
  H   2.64238502470421      0.24163288332835     -0.86787328390512
  H   -2.28298501114631      1.21678541908945      1.21294074195057
  H   -3.69698473592218     -2.80406383057560      2.16228715798517
  H   1.71084341299386     -4.11602049852808     -1.73860965081148
  H   1.93402683582234      4.81720139118415      0.78608293555648
  H   -2.37131382138571      4.16429999247261     -2.75153722754163
  H   -3.97887103830558     -1.83576849641593     -1.99042227632197
  H   3.93326005977822     -2.35145953399436      1.45754044591406
  H   4.57069341049969      1.63790978365244     -0.31552713037821
  H   -3.14020936766496      3.50265529179910      1.42380041628068
  H   -4.94410809804798     -2.90247299124881      0.02389571839858
  H   3.71989269576401     -4.09041544655288     -0.29268589206842
  H   4.23571114196358      3.94584614177850      0.52237556788690
  H   -2.81539301624996      5.12521355294662     -0.46845624710635
  C   0.40232521623028     -1.25171048659527      4.07729203141576
  C   1.72532320649917      1.42680634189755      3.45863988084309
  C   -1.28788189623131      1.27238013202771      3.91126674200359
  C   -0.10997617617232     -0.03651476638626     -4.71042249478551
  C   1.43890327250491      2.37102038445706     -3.59652795344033
  C   2.62064469779931     -0.43948378658495     -3.46746461005191
  H   2.63692097120194      0.91685918883382      3.15011965354684
  H   1.65778875825600      2.34920000893016      2.88409218358360
  H   1.83151205827719      1.68643922557016      4.51289936438057
  H   1.11317494795009     -1.90427404452369      3.57399510688742
  H   0.77873943470943     -1.06148479379326      5.08401731428476
  H   -0.53613560090490     -1.79407629063867      4.18283218209856
  H   -1.17806735191689      1.42005161942991      4.98598502555512
  H   -1.41721410077792      2.24772872124660      3.44344911033421
  H   -2.19665138523342      0.69384809257942      3.74252192459394
  H   2.89134309110971     -0.59544554408151     -4.51264855289238
  H   3.45650153441638      0.05979606492943     -2.98129409232617
  H   2.49247567164632     -1.41680617276292     -3.00401616882690
  H   -1.02905133447577      0.54715495269573     -4.75065738654424
  H   0.36777115021752      0.02558781510472     -5.68850716746506
  H   -0.38335482121270     -1.07773491577540     -4.53775681920155
  H   0.55731984330916      3.00250122893751     -3.51269040413051
  H   2.16812243594993      2.71476558395420     -2.86524603487958
  H   1.86495633198592      2.51262655730581     -4.59151908420852
