# Supplementary material for: AIMNet2‐NSE: A Transferable Reactive Neural Network Potential for Open‐Shell Chemistry
Source: Angew Chem Int Ed Engl. 2025 Dec 16;65(5):e16763. doi: 10.1002/anie.202516763 (PMC12851018; doi:10.1002/anie.202516763)
Supplement: Supplementary file 2 — Supporting Information [file ANIE-65-e16763-s001.zip › benzopinacol/triplet_scan/input.002.xyz]

74
Coordinates from ORCA-job input
  O   -0.04356993379377      0.21221402552706      1.62981851638489
  O   0.25409212500105      0.23171873138589     -1.98313775641613
  C   -0.16779393317309     -0.43632931278265      0.41077395207046
  C   -0.00158516343316      0.84555697640040     -0.74760693265485
  C   -1.55083631514791     -1.07264625240725      0.28046329784115
  C   0.91569402214241     -1.47709954379171      0.18517998966296
  C   1.17095455447743      1.72006945062037     -0.31821193052494
  C   -1.31926293318386      1.56510560665758     -0.79519366734956
  C   -2.16379405788496     -1.59734467519719      1.41116706741849
  C   0.79165466895098     -2.43181422348530     -0.82180608963060
  C   0.98971556796978      3.02314213334858      0.12911479247108
  C   -1.77492658528739      2.18130702471291     -2.05543031937367
  C   -2.21798906290898     -1.17087658746928     -0.93787576374306
  C   2.06667438182198     -1.49098042973859      0.96329563049715
  C   2.47094680856021      1.23615086231287     -0.43412901541363
  C   -2.05636568360959      1.98996069974967      0.42360113468316
  C   -3.41383027290076     -2.19320147258206      1.33804099705113
  C   1.79283948518466     -3.36241567933093     -1.04675273292393
  C   2.07739912747206      3.81793684200709      0.46262627747657
  C   -2.32341693598459      3.40329813880687     -2.01249415201046
  C   -3.47128046094006     -1.76098829968285     -1.01298530043843
  C   3.06982611285823     -2.42388434785662      0.74495904448421
  C   3.55879963992986      2.02379815238654     -0.09447237220081
  C   -2.61052939338024      3.21546660171622      0.44740668480785
  C   -4.07700584278339     -2.27325388868095      0.12358230787122
  C   2.93889028867728     -3.36356393613724     -0.26453372280501
  C   3.36678926352122      3.32055190838135      0.35914546039771
  C   -2.60449769175945      4.02980443270840     -0.73417937511608
  Si  0.25612545162246      0.35067949894989      3.23800776919882
  Si  1.09670182226446      0.60898697226774     -3.36953820592099
  H   -1.66230584092875     -1.54057534525093      2.36331662952241
  H   -0.09418428733215     -2.45130941322159     -1.43487395381506
  H   -0.00395165050446      3.43197417678438      0.20687912433182
  H   -1.63662515657894      1.66107183659932     -2.99058072028703
  H   -1.75720392332741     -0.78785460411703     -1.83360284302898
  H   2.20230275165402     -0.74476071029153      1.72674613411493
  H   2.63688387710069      0.24034507843081     -0.80619023222466
  H   -2.14948803029896      1.31668667720805      1.25842729680298
  H   -3.86883883405051     -2.59185561868840      2.23356497067712
  H   1.67426613860379     -4.09187879074555     -1.83516267861006
  H   1.91217002642105      4.83108311020266      0.80044738571064
  H   -2.62219575245203      3.90737154640975     -2.92182977064405
  H   -3.97467823361102     -1.81602768535968     -1.96761886167175
  H   3.95625191275107     -2.40858069372770      1.36290274820002
  H   4.55818258981186      1.62405936291178     -0.19330156058215
  H   -3.12126869965269      3.56899029207896      1.33322573407038
  H   -5.05427410565158     -2.72988107845845      0.06342433563129
  H   3.71820086158333     -4.09118172552342     -0.43888662334090
  H   4.21355894632200      3.93857163611887      0.62080832984568
  H   -2.98442881973861      5.03865560113200     -0.70198351062200
  C   0.43900178846657     -1.29472428054253      4.10866473298015
  C   1.81309406435407      1.35227135541069      3.46111849742661
  C   -1.19620018765807      1.27511663416282      3.95279244201015
  C   -0.00696092817850     -0.01511988624662     -4.74140770585805
  C   1.41825670306319      2.43533648259264     -3.55426563994036
  C   2.70150507022440     -0.34675764261853     -3.43718333513379
  H   2.71293189323203      0.79906965355611      3.19572277892802
  H   1.78147932950353      2.24586762424905      2.83941825403583
  H   1.91197243990606      1.66245612249094      4.50236840606669
  H   1.16057904663898     -1.94279329247384      3.61444135925248
  H   0.79435160181709     -1.11306259620186      5.12455878785510
  H   -0.50079650474387     -1.83905581213875      4.18768745230902
  H   -1.07594210489861      1.42270776449392      5.02631776678593
  H   -1.29701776840213      2.25356345823118      3.48373021667749
  H   -2.12431621259584      0.72662400308381      3.79023404376648
  H   3.00045469334459     -0.49185938546807     -4.47610307466256
  H   3.51167043161799      0.17111489145700     -2.92793746032385
  H   2.58575233240337     -1.32930458976168     -2.98059327390008
  H   -0.93562892247113      0.54966641562336     -4.81361030405579
  H   0.49979221467352      0.05458715848466     -5.70428292957131
  H   -0.26342040991325     -1.06160686459553     -4.57461058570915
  H   0.50581592472652      3.01864780730869     -3.44484105783897
  H   2.13594857358276      2.79129501376805     -2.81734391675951
  H   1.82718210690319      2.62780790384527     -4.54762497421584
