# Supplementary material for: AIMNet2‐NSE: A Transferable Reactive Neural Network Potential for Open‐Shell Chemistry
Source: Angew Chem Int Ed Engl. 2025 Dec 16;65(5):e16763. doi: 10.1002/anie.202516763 (PMC12851018; doi:10.1002/anie.202516763)
Supplement: Supplementary file 2 — Supporting Information [file ANIE-65-e16763-s001.zip › benzopinacol/triplet_scan/input.003.xyz]

74
Coordinates from ORCA-job input
  O   0.04696999469199      0.30852318310135      1.67742987376469
  O   0.41639093206567      0.29206818365534     -1.96466867498392
  C   -0.15807620382793     -0.35841529665158      0.48369818283536
  C   0.08335720599087      0.98111704727308     -0.80067244426400
  C   -1.58963418039447     -0.84511060821027      0.35641792719130
  C   0.87568366606398     -1.41960586979703      0.20383743453313
  C   1.22762831117142      1.82181608747663     -0.27113401910951
  C   -1.21373816930739      1.67413333436572     -0.91743104449767
  C   -2.35681955461335     -1.07897171953767      1.49076918747547
  C   0.64796123865540     -2.45217443481216     -0.70524423970921
  C   1.02443374487815      3.06252167280323      0.32801538136908
  C   -1.91733786592337      1.80365945994517     -2.19117519185255
  C   -2.18033737822136     -1.05329334200596     -0.88873454186855
  C   2.11828802012113     -1.36936495142591      0.82946355705544
  C   2.53515454812116      1.36753479211475     -0.41028646008034
  C   -1.92565478235506      2.20426242561179      0.28596111397752
  C   -3.67200565050905     -1.50791675255076      1.39189772359359
  C   1.62818568080105     -3.39133548413553     -0.98012134183084
  C   2.09475135770248      3.81391414736705      0.78857338496402
  C   -2.92633376232143      2.67126523354287     -2.32190643281575
  C   -3.49715379132508     -1.47197966383021     -0.99205432581836
  C   3.10113239239895     -2.30921570902130      0.56050572082854
  C   3.60807491375490      2.11777342726414      0.04587083416334
  C   -2.92694012106073      3.08759550494319      0.13500343657104
  C   -4.25120630387856     -1.70179834955097      0.14842519218993
  C   2.86263946338792     -3.32568994234769     -0.35031396819202
  C   3.39313605343261      3.34486040992923      0.65281372884137
  C   -3.37430352182260      3.46598862442479     -1.17115985223883
  Si  0.44616167408038      0.17948978874024      3.27807308851298
  Si  1.23282918960236      0.65278607875705     -3.37212678633006
  H   -1.93412789781776     -0.91417653655499      2.46698558053835
  H   -0.30495219852925     -2.53600278376188     -1.19884652725595
  H   0.02710237780820      3.45985739429621      0.42448408767792
  H   -1.60468123106888      1.19745342135264     -3.02491996850849
  H   -1.60841287260520     -0.87329362429384     -1.78429239024519
  H   2.33458450629482     -0.57081374349430      1.51714544083019
  H   2.71782047058565      0.41844646164379     -0.88171451491595
  H   -1.62267695371199      1.85524932597453      1.25828073456207
  H   -4.24558803786835     -1.68054228158056      2.29149451461934
  H   1.42185210853968     -4.18153281323591     -1.68786589822566
  H   1.91129792999787      4.77535539931798      1.24673776802089
  H   -3.44239953791280      2.77508427183433     -3.26553976680712
  H   -3.93542473297671     -1.60937487356336     -1.97007942802899
  H   4.05545618744759     -2.24052253648189      1.06316721065263
  H   4.61307107648086      1.73943165887073     -0.07745757741434
  H   -3.42584065997952      3.49338138474005      1.00439688995951
  H   -5.27958314443861     -2.02299152794603      0.06817245480281
  H   3.62533795074626     -4.06043295135107     -0.56370735582074
  H   4.22679338726133      3.93311066207686      1.00808309539987
  H   -4.12123956969676      4.23230912471407     -1.29895583515185
  C   0.49092580256097     -1.58903541437786      3.86849949993441
  C   2.09257576621689      1.01320738642951      3.55855708043268
  C   -0.85943701609353      1.15364193396767      4.18814528414199
  C   0.18810365414543     -0.07288606320118     -4.74027281295482
  C   1.42228198707857      2.49214348351864     -3.59026725932536
  C   2.87813012217000     -0.23549430734089     -3.38471565393365
  H   2.94345058414693      0.36097858538954      3.36930769197608
  H   2.18539996579928      1.88480938570012      2.91078717489388
  H   2.16217843610988      1.35146763546191      4.59320483501595
  H   1.23039877728175     -2.16979353550146      3.32043576889177
  H   0.76066843561396     -1.60991011534392      4.92563296849424
  H   -0.47083659547602     -2.08803221526649      3.76094120996497
  H   -0.66995763902512      1.14163826913515      5.26190070248248
  H   -0.84720112549486      2.19325307790838      3.85917437113070
  H   -1.86110852449582      0.76161156678179      4.01784177757418
  H   3.17226413542402     -0.46717244153386     -4.40873561343213
  H   3.67433874209100      0.35325766608985     -2.93370434898205
  H   2.79846192023305     -1.17667882062078     -2.83879965807889
  H   -0.74518811849667      0.46882564997484     -4.88660422286908
  H   0.73330871784472     -0.04966207166777     -5.68423377141714
  H   -0.05352921220035     -1.11348645222644     -4.52215574666618
  H   0.45524965717975      2.98961484292747     -3.51563246324820
  H   2.08192115071601      2.92086069482812     -2.83810137909299
  H   1.83827211675362      2.71050954897158     -4.57470239389735
