# Supplementary material for: AIMNet2‐NSE: A Transferable Reactive Neural Network Potential for Open‐Shell Chemistry
Source: Angew Chem Int Ed Engl. 2025 Dec 16;65(5):e16763. doi: 10.1002/anie.202516763 (PMC12851018; doi:10.1002/anie.202516763)
Supplement: Supplementary file 2 — Supporting Information [file ANIE-65-e16763-s001.zip › benzopinacol/triplet_scan/input.004.xyz]

74
Coordinates from ORCA-job input
  O   0.04260191529706      0.29547666427955      1.65638438278641
  O   0.45606513982138      0.30619629327129     -1.97847726450121
  C   -0.13633852813258     -0.41946338854363      0.50276405463682
  C   0.13197528147143      1.04021974979702     -0.84851507296084
  C   -1.55984029942958     -0.87706991641711      0.31860247914592
  C   0.91718699761208     -1.43401596072509      0.23746035273516
  C   1.32559796517096      1.75194782674997     -0.25986858433562
  C   -1.12738988906604      1.67420664696448     -0.88788050630358
  C   -2.40452306399214     -0.98185282952278      1.41880649902979
  C   0.77568468176237     -2.43207753217455     -0.73401381438411
  C   1.23742119539977      3.01050154507718      0.33732774813076
  C   -1.98830995784076      1.62350631032974     -2.07573809680721
  C   -2.08259862580131     -1.19228275407349     -0.93455915734192
  C   2.11438199385148     -1.40935816290383      0.95844561978647
  C   2.59050647647651      1.19145646963161     -0.40974029646209
  C   -1.71404321507241      2.34979464868935      0.29388210588629
  C   -3.71731293953259     -1.40608012578214      1.28094819997966
  C   1.78437968940330     -3.34841705101024     -0.97183960713147
  C   2.36818404249903      3.65653295230654      0.80884897761883
  C   -3.06612720261181      2.41699353578027     -2.17852329386801
  C   -3.39540211782725     -1.60901734221297     -1.07769301404541
  C   3.12059733196141     -2.33179256147058      0.72876337840803
  C   3.72489460529532      1.83769964231499      0.05871338979315
  C   -2.80481214017246      3.13762854344078      0.16383872830344
  C   -4.22091608640826     -1.72335925515802      0.03017872033891
  C   2.96610238511895     -3.30732253073428     -0.24391518319210
  C   3.62001646347874      3.07029239419427      0.68077619756859
  C   -3.47018547087406      3.26818739456367     -1.08285614181345
  Si  0.36202884121223      0.22738775034463      3.28381740469742
  Si  1.13238461409373      0.77120549451889     -3.43651826819723
  H   -2.04233912646128     -0.72183874119024      2.39809405139858
  H   -0.13204733296309     -2.50761870167966     -1.30464357940705
  H   0.28510294681466      3.50856914278076      0.40853095975800
  H   -1.71433273203880      0.97308899668853     -2.88798006609982
  H   -1.46749279869602     -1.07181783881635     -1.81029927717668
  H   2.27920828621882     -0.63610206248703      1.68626983546574
  H   2.68996390978241      0.24027573766290     -0.90104781273445
  H   -1.28250020889319      2.16041129536887      1.26067659479246
  H   -4.34757850261996     -1.47966276560247      2.15587266165329
  H   1.64110887993159     -4.10694060422492     -1.72825210220318
  H   2.27054936138758      4.63163150230790      1.26443897289908
  H   -3.65917117728281      2.40408427178789     -3.08183323071023
  H   -3.77726241079373     -1.83011358492489     -2.06409677089233
  H   4.03144641737933     -2.27891282815478      1.30821447506802
  H   4.69198226756530      1.37221627149012     -0.06898844670466
  H   -3.21096322696507      3.63430485979962      1.03440578369434
  H   -5.24650659856348     -2.04362717688501     -0.08220747027589
  H   3.74979770544048     -4.02711707180245     -0.42971810780521
  H   4.50162360043709      3.57691204121071      1.04588538607013
  H   -4.33554118233622      3.90393429224098     -1.17976117555135
  C   0.25245085095565     -1.51406678815929      3.93850459241306
  C   2.04730198064401      0.96314792773371      3.61001493367900
  C   -0.90829948712879      1.33694378458924      4.08015460104328
  C   0.09104756579834     -0.04037031263354     -4.75674801592947
  C   1.10713730243252      2.62477446252687     -3.58965755646145
  C   2.86145266840967      0.08105303149679     -3.56957899689682
  H   2.85628027883320      0.23763645587571      3.54654110926761
  H   2.25286510200922      1.76311649449533      2.89881352865903
  H   2.06876114546105      1.39075175488106      4.61324574862970
  H   0.94216698239866     -2.17296079767358      3.41354898554554
  H   0.51946268552167     -1.52102045375893      4.99642480778711
  H   -0.74805275217082     -1.93187567750506      3.84309591967080
  H   -0.79046864265918      1.33161771157892      5.16429688709614
  H   -0.77563848513872      2.36435285377878      3.73942937868499
  H   -1.92891780355951      1.03690720136618      3.84847207563077
  H   3.16058303958442      0.02045337726469     -4.61640939658999
  H   3.59064133540108      0.69517337193478     -3.04533545510367
  H   2.89937762473122     -0.92562095118427     -3.15138639764173
  H   -0.90259800571077      0.39772644016917     -4.83485608951825
  H   0.57361687659095      0.06048526394053     -5.72935944428543
  H   -0.02127151169391     -1.10546956253590     -4.55207590584719
  H   0.09458502767481      3.01050552887892     -3.47634414861125
  H   1.73521354947352      3.09048417424275     -2.83155606090455
  H   1.47734251163352      2.92555422160087     -4.57041771905741
