# Supplementary material for: AIMNet2‐NSE: A Transferable Reactive Neural Network Potential for Open‐Shell Chemistry
Source: Angew Chem Int Ed Engl. 2025 Dec 16;65(5):e16763. doi: 10.1002/anie.202516763 (PMC12851018; doi:10.1002/anie.202516763)
Supplement: Supplementary file 2 — Supporting Information [file ANIE-65-e16763-s001.zip › benzopinacol/triplet_scan/input.005.xyz]

74
Coordinates from ORCA-job input
  O   -0.00471067148062      0.31442794825752      1.52989770279614
  O   0.35939232204301      0.48857680159496     -1.76609836062430
  C   -0.11752170730925     -0.48293521999207      0.43912523909598
  C   0.16854410066437      1.30757317886235     -0.70283924787842
  C   -1.49327803086045     -0.82140551366465      0.04960480869038
  C   0.97248072473111     -1.42362401469154      0.21725329790513
  C   1.33897014099733      2.03757812053902     -0.23650909487805
  C   -1.17746801297632      1.89033299908904     -0.59754633740555
  C   -2.55116896539696     -0.54765844001649      0.92544866664699
  C   0.81644159755727     -2.66442784468950     -0.43450463489297
  C   1.27699465266065      3.27374562196242      0.44083618182057
  C   -2.05754230024152      1.79864530168126     -1.68287182941353
  C   -1.81807745360332     -1.37571769917859     -1.19608975573880
  C   2.25214245188432     -1.14948604764726      0.73163974446446
  C   2.62820246539605      1.54714628110873     -0.51251810769603
  C   -1.65597353336976      2.50859091283946      0.56593497932832
  C   -3.86093882340571     -0.82543270676010      0.58253082070663
  C   1.88158861450136     -3.52776296984159     -0.60572280414091
  C   2.42119003809244      3.92737883363332      0.85621879745030
  C   -3.33957467495858      2.31127352935988     -1.61669952530087
  C   -3.12718588130815     -1.66270839727083     -1.53393242992800
  C   3.31478522411483     -2.01423128946230      0.55691277979035
  C   3.76957233450508      2.20375067663258     -0.09571299958203
  C   -2.93510109042819      3.02863688958408      0.62804816812031
  C   -4.16086605798640     -1.38917957855134     -0.64949339346661
  C   3.14772497166758     -3.20939210916707     -0.12924261616820
  C   3.68175774430878      3.39618446764781      0.60980703145342
  C   -3.78916850301596      2.93456251907294     -0.46129998146627
  Si  0.36360515126034      0.10376665673688      3.15269880848883
  Si  1.07687555083892      0.58676214037059     -3.27865701123250
  H   -2.33921727003613     -0.08531834835497      1.87468864706231
  H   -0.15558901964679     -2.98180345585868     -0.76714955696692
  H   0.32967140699675      3.75479531892425      0.60435501083575
  H   -1.73514926589826      1.29330566164282     -2.57735382271583
  H   -1.04414049619359     -1.52705097427811     -1.92680060422353
  H   2.41991694416357     -0.22080901503134      1.24498850370434
  H   2.73008653535136      0.61066742939328     -1.02934815500629
  H   -1.04365295481824      2.52403733690753      1.44899219616868
  H   -4.65323411191547     -0.59115032448495      1.27914378840462
  H   1.71462107762724     -4.47304070569913     -1.10290886518873
  H   2.32603145010871      4.87615779638411      1.36557136460340
  H   -3.99442273834205      2.21390118567700     -2.47085986119970
  H   -3.34317872732156     -2.08038672109359     -2.50734927585820
  H   4.28302583188324     -1.74816792553768      0.95785904909267
  H   4.73635222685723      1.77490988856919     -0.32037531377556
  H   -3.27554553918087      3.48824229093060      1.54542488553544
  H   -5.18490397315158     -1.60007060591118     -0.92105033984947
  H   3.97709789736165     -3.88596442940251     -0.27237348717619
  H   4.57182389419147      3.90895573391925      0.94277384281574
  H   -4.79397598973506      3.32710351178868     -0.40585813143894
  C   0.19412004118294     -1.69763659809975      3.57765147294734
  C   2.06036770362472      0.78856855886008      3.51665385227198
  C   -0.87944698055248      1.15433191895337      4.06387566804791
  C   -0.14684184498437     -0.18280836641255     -4.45749090506870
  C   1.37554301946134      2.37345968318592     -3.69301601077159
  C   2.62101000447380     -0.46141402432007     -3.29889506631971
  H   2.84551253689344      0.04288194546155      3.41159280561127
  H   2.28341147625175      1.61856362435303      2.84393873710321
  H   2.09257870105210      1.16915627889201      4.53804322661122
  H   0.92883171337792     -2.29569995242286      3.04140283715227
  H   0.34002348410807     -1.85370367798373      4.64693405813227
  H   -0.79772074189742     -2.06258224003704      3.31136438534107
  H   -0.73980834096302      1.04272032793467      5.13987274779512
  H   -0.74042996928326      2.20866723481796      3.82421429412589
  H   -1.90854752536991      0.88729260716533      3.83026616820893
  H   2.78336844710386     -0.86551239219660     -4.29837092173351
  H   3.51329921716194      0.09148614919997     -3.01338219336407
  H   2.50722688939222     -1.30283038758446     -2.61295093905216
  H   -1.10007993231491      0.34220898100407     -4.47922207392330
  H   0.26452986551384     -0.17013578936000     -5.46775908519883
  H   -0.33770717785822     -1.22332613388880     -4.19542088921593
  H   0.45080361113051      2.94244534059361     -3.59560652449092
  H   2.11671114198729      2.81634197888091     -3.03045343671774
  H   1.72823310332392      2.47234123647901     -4.72003297926029
