# Supplementary material for: AIMNet2‐NSE: A Transferable Reactive Neural Network Potential for Open‐Shell Chemistry
Source: Angew Chem Int Ed Engl. 2025 Dec 16;65(5):e16763. doi: 10.1002/anie.202516763 (PMC12851018; doi:10.1002/anie.202516763)
Supplement: Supplementary file 2 — Supporting Information [file ANIE-65-e16763-s001.zip › benzopinacol/triplet_scan/input.006.xyz]

74
Coordinates from ORCA-job input
  O   0.00009058641300      0.28757601951382      1.53285278354145
  O   0.36911250478871      0.51279479267804     -1.76652163253960
  C   -0.12965850715895     -0.54219655026435      0.47071760276163
  C   0.17430336063091      1.36732111849288     -0.73478521390209
  C   -1.50110528555952     -0.84201305987255      0.06116506437308
  C   0.96618561736179     -1.46518712523761      0.22669242707924
  C   1.34262292917864      2.07903620610822     -0.24624880776199
  C   -1.17792435737891      1.91306024287089     -0.61005234168463
  C   -2.56679251820107     -0.53253280725423      0.91633848033793
  C   0.80932785336328     -2.70746332480972     -0.42029597675081
  C   1.28008176491687      3.31959230850928      0.42124441921721
  C   -2.07621246249615      1.79080308216934     -1.67803857348447
  C   -1.81761387512511     -1.39463450576812     -1.18806761636692
  C   2.25212724268149     -1.17339997388045      0.71330167548704
  C   2.62964151054777      1.56853024446800     -0.49124544459269
  C   -1.64873883115397      2.52737764226436      0.55936435359206
  C   -3.87681701426596     -0.77897041916796      0.55147708004178
  C   1.88170357387030     -3.55671383243189     -0.61780723921361
  C   2.42306588947079      3.95921827185436      0.86217194766170
  C   -3.36805360111189      2.27457029229744     -1.59064499720442
  C   -3.12749787468365     -1.64982242552679     -1.54711811407142
  C   3.32166703917284     -2.02427939650014      0.51299128622703
  C   3.76961036263689      2.21119047420682     -0.04912265535723
  C   -2.93836428931015      3.01723468215475      0.64225355043336
  C   -4.16873822781561     -1.34530785147152     -0.68139862429495
  C   3.15363890598218     -3.22068775089005     -0.17073899248820
  C   3.68066898901321      3.40783518169059      0.64904586260106
  C   -3.80942821655060      2.89650552571895     -0.43124522198866
  Si  0.36782374086836      0.09993916608525      3.15762395619563
  Si  1.08245685573811      0.58724907493498     -3.28146201513266
  H   -2.35850914429143     -0.06845575009536      1.86569106248797
  H   -0.16744645931234     -3.03524774897579     -0.72915990776021
  H   0.33446429160578      3.81343055549580      0.55642808949552
  H   -1.75817034233623      1.28547086804798     -2.57434367470830
  H   -1.03377497502366     -1.56901042777873     -1.90343142153042
  H   2.41676837488752     -0.24377487556481      1.22622994579096
  H   2.72894935573344      0.63027694001957     -1.00555767192010
  H   -1.01889391034426      2.56222122826477      1.42987767421018
  H   -4.67567294703813     -0.51792483440631      1.23084071430490
  H   1.71649218533200     -4.50400760520595     -1.11161582523079
  H   2.32996555334427      4.91202621175248      1.36421261759308
  H   -4.03738371147831      2.15516846149408     -2.43064995298671
  H   -3.33795832821683     -2.06698635330560     -2.52198378612780
  H   4.29552838600609     -1.74689610261196      0.89200610369472
  H   4.73587976077697      1.76894077181247     -0.24844964472484
  H   -3.27342018981264      3.47418821845367      1.56293653573162
  H   -5.19290908126997     -1.53297232257470     -0.96910982488612
  H   3.98848782745073     -3.88592469160113     -0.33406977757495
  H   4.56969915733169      3.90943875484676      1.00136337461363
  H   -4.82179355823180      3.26642256801391     -0.35977863678746
  C   0.20891021380697     -1.69810726519656      3.60198260268949
  C   2.06372024142566      0.79488086207925      3.50526600056438
  C   -0.87789083671193      1.15239116214219      4.06260435128910
  C   -0.14380689319699     -0.18951702399090     -4.45257846337093
  C   1.39164282795837      2.36785895932676     -3.71567729285399
  C   2.62344275976060     -0.46534385421910     -3.28454706049548
  H   2.85250086857563      0.05480006301184      3.38783045648969
  H   2.27335387127941      1.62850315133388      2.83266735856318
  H   2.10632801771590      1.17199521267973      4.52753424356452
  H   0.94379961705848     -2.29808277756079      3.06792843500499
  H   0.35972614801978     -1.84446731923900      4.67186037856722
  H   -0.78241650789051     -2.06984779778382      3.34299798845266
  H   -0.73200045731695      1.05644361390618      5.13926454963729
  H   -0.75036948509723      2.20458245368348      3.80781473330234
  H   -1.90550105683809      0.87231288856452      3.83768128822351
  H   2.79894716832477     -0.86788908989450     -4.28242543345038
  H   3.51285653187903      0.08529493722669     -2.98573439764955
  H   2.49911765418931     -1.30769385521179     -2.60153911234509
  H   -1.09298809148948      0.34261966878818     -4.48048898309087
  H   0.26738871490636     -0.19266720756816     -5.46295557295056
  H   -0.34287581024460     -1.22494071508414     -4.17701523455076
  H   0.47079122570467      2.94390361290467     -3.62224363911820
  H   2.13657257945743      2.81268626825802     -3.05841229257724
  H   1.74356278778686      2.45537588281934     -4.74389992029591
