# Supplementary material for: AIMNet2‐NSE: A Transferable Reactive Neural Network Potential for Open‐Shell Chemistry
Source: Angew Chem Int Ed Engl. 2025 Dec 16;65(5):e16763. doi: 10.1002/anie.202516763 (PMC12851018; doi:10.1002/anie.202516763)
Supplement: Supplementary file 2 — Supporting Information [file ANIE-65-e16763-s001.zip › benzopinacol/triplet_scan/input.007.xyz]

74
Coordinates from ORCA-job input
  O   0.00204424288739      0.25927149304131      1.53794638213214
  O   0.37594481331362      0.53873639501694     -1.76625587811814
  C   -0.14228933158541     -0.60031208593230      0.50286883184399
  C   0.18062263554501      1.42807878858261     -0.76604156300169
  C   -1.50840362866522     -0.86185954750156      0.07027009895994
  C   0.95854295564923     -1.50584976262513      0.23941547797682
  C   1.34744924801787      2.12296186450106     -0.26068805268635
  C   -1.17619927743857      1.94080118979298     -0.61995086362712
  C   -2.58155074875114     -0.51714410804658      0.90344736660300
  C   0.80323734226578     -2.75009403493133     -0.40344315301162
  C   1.28739086188849      3.37074881717795      0.39264689366944
  C   -2.09232395763434      1.79233904825719     -1.67003297397209
  C   -1.81535962220659     -1.41290740617579     -1.18265062792925
  C   2.24905026753177     -1.19579779177218      0.70189278686986
  C   2.63067447288368      1.58987872765368     -0.47468524448815
  C   -1.63611014646308      2.55225241214621      0.55588030997642
  C   -3.89009606897557     -0.73339579428088      0.51553387324894
  C   1.88224156396491     -3.58586606145904     -0.62165226815712
  C   2.42986211055287      3.99715635458227      0.85358709014434
  C   -3.39040767966359      2.25406849889649     -1.56094352601663
  C   -3.12444892220841     -1.63712427034556     -1.56413038167459
  C   3.32480234613917     -2.03377774456942      0.48101715187336
  C   3.76983746485521      2.21973052629768     -0.01236007263813
  C   -2.93274056454322      3.01867701278328      0.66000136111736
  C   -4.17309441516892     -1.30258872808350     -0.71828269028655
  C   3.15782121424365     -3.23260380861622     -0.19899521221765
  C   3.68274905599351      3.42383198167553      0.67326875578315
  C   -3.82038242568873      2.87693647146513     -0.39756551631729
  Si  0.36860268799386      0.08831324527175      3.16475581438306
  Si  1.08500671378943      0.58617002463900     -3.28386345969439
  H   -2.37819703611079     -0.05148878249824      1.85318825476392
  H   -0.17654311907232     -3.08800853464702     -0.69240753433571
  H   0.34485581939136      3.87801782326841      0.49991877505411
  H   -1.78117810746219      1.28625704240310     -2.56858990333630
  H   -1.02218554753496     -1.61079739889125     -1.88184725155318
  H   2.40987785567104     -0.26399225400587      1.21251835014093
  H   2.72555599669437      0.64682305709064     -0.98118488687998
  H   -0.98891076870443      2.60301821680672      1.41331807296789
  H   -4.69496617933574     -0.44632601406089      1.17701811321110
  H   1.72030516046531     -4.53555941131286     -1.11184056813837
  H   2.34117729411184      4.95605771001913      1.34461067169867
  H   -4.07384286553218      2.11663813100155     -2.38668871067265
  H   -3.32800760100075     -2.05397598345475     -2.54061298871437
  H   4.30259204907762     -1.74484658486114      0.84078591893651
  H   4.73396009469504      1.76219027609796     -0.18589671540969
  H   -3.25993283497588      3.47416776298312      1.58422630739381
  H   -5.19620998364075     -1.46761387250278     -1.02315798393180
  H   3.99779578746317     -3.88726937203719     -0.37815055543081
  H   4.57141446575705      3.91503710296535      1.04091895991849
  H   -4.83744516268612      3.23013013226187     -0.30991442854176
  C   0.23838298687789     -1.70974676004713      3.61901555031618
  C   2.05570463605565      0.80951687449880      3.49975726019406
  C   -0.89165120541336      1.12314206742549      4.06925665811620
  C   -0.14415712814905     -0.20265458793771     -4.44328690408538
  C   1.40179378141743      2.35937709831811     -3.74336559153736
  C   2.62370309098833     -0.46906873913457     -3.27014441382486
  H   2.85501865689447      0.08319760200249      3.36768186915081
  H   2.24436892701270      1.65064556797254      2.83029319631770
  H   2.10469722142912      1.18009158307731      4.52408413033599
  H   0.98590419319125     -2.30078204824766      3.09259527385807
  H   0.38538545407744     -1.84762630627509      4.69051552982629
  H   -0.74523884211585     -2.09952757931253      3.35690742065510
  H   -0.73085680097865      1.04702418897921      5.14537254581422
  H   -0.79543922397447      2.17419063160205      3.79695926225674
  H   -1.91399890731131      0.81235928577502      3.86116224200066
  H   2.81003203919287     -0.87171121405353     -4.26605512964454
  H   3.51026395981523      0.08078036980207     -2.96139506873365
  H   2.49129628282041     -1.31122689422214     -2.58840706525589
  H   -1.09352425504912      0.32918692572264     -4.47171859442272
  H   0.26255679854148     -0.21552408047397     -5.45538816433176
  H   -0.34210509220977     -1.23517459581625     -4.15647421558255
  H   0.48417857895126      2.94175295964954     -3.65741737073643
  H   2.14954470884734      2.80940849343164     -3.09265228774973
  H   1.75384961329525      2.43137940319592     -4.77270074082292
