# Supplementary material for: AIMNet2‐NSE: A Transferable Reactive Neural Network Potential for Open‐Shell Chemistry
Source: Angew Chem Int Ed Engl. 2025 Dec 16;65(5):e16763. doi: 10.1002/anie.202516763 (PMC12851018; doi:10.1002/anie.202516763)
Supplement: Supplementary file 2 — Supporting Information [file ANIE-65-e16763-s001.zip › benzopinacol/triplet_scan/input.008.xyz]

74
Coordinates from ORCA-job input
  O   -0.02583643045913      0.20220023698452      1.56456964086453
  O   0.39268681322059      0.53801127083735     -1.75772229577154
  C   -0.17897176856296     -0.67090769233871      0.54388883414455
  C   0.23135284650278      1.46540449871965     -0.78663894785315
  C   -1.53694586070134     -0.87798145605447      0.07307052638013
  C   0.92897370616280     -1.55687208059521      0.26325836932792
  C   1.41910839552197      2.13439399722480     -0.30056406719959
  C   -1.11417808750703      1.97938663240953     -0.59876748924541
  C   -2.61852855672101     -0.48041009249964      0.87322638232533
  C   0.78877353184702     -2.78699049312949     -0.40903677152740
  C   1.39700340192354      3.41672711380068      0.28319074203748
  C   -2.07247373357767      1.81685431398574     -1.60875086922438
  C   -1.83159187134586     -1.42258262359816     -1.18655798326234
  C   2.21593180351134     -1.23724837273993      0.73046214379177
  C   2.68272018812012      1.54471477364152     -0.47844288554908
  C   -1.52183607817241      2.61164376154188      0.58588390893212
  C   -3.92308951025973     -0.65233396822233      0.45234604327280
  C   1.87953401231939     -3.60039782216736     -0.65202236458874
  C   2.55830726735502      4.02791538399817      0.71722800858189
  C   -3.36270205798659      2.28686717355490     -1.45389145397327
  C   -3.13786083978839     -1.59825443772254     -1.60140318303322
  C   3.30327068200812     -2.05217883716477      0.48290725615580
  C   3.84027514033008      2.15929646998827     -0.04210410232614
  C   -2.81166794117396      3.08384293525519      0.73578672068272
  C   -4.19519611203742     -1.22215525027663     -0.78376864148427
  C   3.15109351090174     -3.23641503292187     -0.22625262218233
  C   3.79055016893812      3.40153248926489      0.57660581303140
  C   -3.74197077573172      2.92945925104528     -0.28336742348132
  Si  0.29493353326793      0.06427634757439      3.20259644005268
  Si  1.08068070483203      0.56652368092780     -3.28635256873806
  H   -2.42409328755394     -0.00887846549518      1.82138225394851
  H   -0.18765672687809     -3.13084661918542     -0.70304052908775
  H   0.46937382845986      3.95820255155165      0.35394579800446
  H   -1.79903346898565      1.29491776946331     -2.51076640929563
  H   -1.02896870479120     -1.65256598865147     -1.86481543891362
  H   2.36129841967385     -0.31541172026806      1.26608951613218
  H   2.74531523777372      0.57554628928756     -0.93894044592633
  H   -0.83302749557519      2.68249535682623      1.41042941897922
  H   -4.73358334843059     -0.32764945015824      1.08905275023124
  H   1.73116078373803     -4.53976174257250     -1.16582169005539
  H   2.50181878500929      5.01507047814077      1.15401197803329
  H   -4.08046320197269      2.13938676922324     -2.24804982036079
  H   -3.33149485908156     -2.01097991817035     -2.58167524524602
  H   4.27874227766855     -1.75764143586197      0.84434563308082
  H   4.78946080093746      1.66151712764286     -0.18482312730095
  H   -3.09994771140645      3.55706071417442      1.66409430239789
  H   -5.21550999474052     -1.35275967677598     -1.11370482743294
  H   4.00063956550295     -3.87251269508962     -0.42607410592088
  H   4.69398351026565      3.88132952661416      0.92295530536500
  H   -4.75298082678828      3.28915283482245     -0.15973122518769
  C   0.49798363949725     -1.72707050958495      3.66184984209099
  C   1.80353217111622      1.10277686148765      3.54321972689786
  C   -1.17110527090249      0.79340008897389      4.09936688783195
  C   -0.16633099050779     -0.23089943181137     -4.42005270466697
  C   1.39377742180993      2.33518500916474     -3.76741387569315
  C   2.61984671903799     -0.48703636130125     -3.28312905805058
  H   2.72418470150469      0.60987664192849      3.23644747908880
  H   1.73881635341878      2.04605339575491      2.99961087716172
  H   1.88348132407052      1.32963548902567      4.60653325225822
  H   1.41867672877635     -2.15180029038468      3.26816413698243
  H   0.50124661727188     -1.83822435600801      4.74673448249298
  H   -0.33521402479725     -2.31009767173060      3.26833592404658
  H   -0.93079314660954      0.94810696973448      5.15174691260318
  H   -1.45326901807702      1.75693196528368      3.67578065122494
  H   -2.03871667622952      0.13664223810803      4.05103982731741
  H   2.80624475735543     -0.88187715073216     -4.28221924751967
  H   3.50491915504087      0.06273714278779     -2.97011742515083
  H   2.48875616410651     -1.33436572444293     -2.60753570994460
  H   -1.12314886629502      0.28840624099382     -4.41716789455979
  H   0.21255496027588     -0.22976085681618     -5.44296364441138
  H   -0.34285580691611     -1.26816483131070     -4.13665569857159
  H   0.47846776761422      2.92042259852004     -3.67599250757740
  H   2.15046237588546      2.79027275802181     -3.13049249949658
  H   1.73340127798996      2.39695690749618     -4.80153298593979
