# Supplementary material for: AIMNet2‐NSE: A Transferable Reactive Neural Network Potential for Open‐Shell Chemistry
Source: Angew Chem Int Ed Engl. 2025 Dec 16;65(5):e16763. doi: 10.1002/anie.202516763 (PMC12851018; doi:10.1002/anie.202516763)
Supplement: Supplementary file 2 — Supporting Information [file ANIE-65-e16763-s001.zip › benzopinacol/triplet_scan/input.009.xyz]

74
Coordinates from ORCA-job input
  O   -0.03627553479842      0.15703700376265      1.56060094866155
  O   0.40148733826901      0.57032635346209     -1.75243483277462
  C   -0.20255255744439     -0.74156028309135      0.56578091718661
  C   0.23338822297363      1.52407896944724     -0.80895392610658
  C   -1.55508373478739     -0.91358319330016      0.07453159335446
  C   0.90503650063102     -1.61725004479321      0.26612136799847
  C   1.41424136302524      2.18331032159912     -0.30117634981083
  C   -1.11839112926730      2.00489099809692     -0.60434993336065
  C   -2.64003527335230     -0.49454511283421      0.85954493777170
  C   0.75787798504552     -2.84969714331730     -0.40048751949241
  C   1.38746324672538      3.47039767383430      0.27181516201038
  C   -2.08703743187866      1.82081759019568     -1.60120798364511
  C   -1.84014451549457     -1.44570119034931     -1.19274723292565
  C   2.19961496797926     -1.28564394845035      0.70371808141978
  C   2.67537941313474      1.57784365075174     -0.44016219830814
  C   -1.52252759087394      2.62722728633120      0.58702876542616
  C   -3.94081909967845     -0.64010242550364      0.41796707515107
  C   1.84872557784291     -3.65594280369324     -0.66545238080701
  C   2.54221362410036      4.07326525757277      0.73344456074945
  C   -3.38318697141267      2.26768916407619     -1.42944046286260
  C   -3.14298014889751     -1.59257673412391     -1.62879136935740
  C   3.28648310008923     -2.09428253038169      0.43474226689523
  C   3.82606564147231      2.18475871874761      0.02436761799552
  C   -2.81909388640893      3.07426975578122      0.75406867877117
  C   -4.20485656348423     -1.20049894469035     -0.82440328434388
  C   3.12651967143839     -3.28169309835914     -0.26774024018240
  C   3.77116774522920      3.43247647387551      0.63179135312615
  C   -3.75867933731120      2.90433545407824     -0.25429517781158
  Si  0.31577296319901      0.06694373881944      3.19468732023459
  Si  1.09689487507111      0.57342966173406     -3.27776121546380
  H   -2.44966537874381     -0.03192327220447      1.81331855516185
  H   -0.22343084000810     -3.19858853333838     -0.67284647274768
  H   0.46145309077698      4.01835529690801      0.31372970080202
  H   -1.81507419496807      1.30369027373546     -2.50666703557393
  H   -1.03037650227037     -1.69017785964115     -1.85787687311388
  H   2.34933307529890     -0.36127959792298      1.23378829214044
  H   2.73886372554662      0.60442044946819     -0.89218888956362
  H   -0.82293065933709      2.71174779704563      1.40159846109288
  H   -4.75489651683120     -0.30192169154597      1.04292470523251
  H   1.69638347770848     -4.59750381950062     -1.17396797635249
  H   2.48439937413204      5.06392766681455      1.16196067807017
  H   -4.10883980502975      2.10634100579477     -2.21362810427208
  H   -3.33009869495413     -1.99597207569791     -2.61418836987648
  H   4.26784407049939     -1.79252402072370      0.77363315544466
  H   4.77413119949346      1.67688554380274     -0.08684210572161
  H   -3.10489147058958      3.54075130771089      1.68655476052955
  H   -5.22250670045266     -1.31034891792484     -1.16980440201288
  H   3.97593366286296     -3.91247341503422     -0.48426617638610
  H   4.66949250738900      3.90556816678636      0.99994864666942
  H   -4.77428220281373      3.24613418353484     -0.11809291002067
  C   0.54262760637414     -1.70949178016225      3.69920433743205
  C   1.82429923845984      1.12278258590882      3.47525546460642
  C   -1.14116371533101      0.80801271118460      4.09573879931746
  C   -0.14737338983446     -0.23104986324794     -4.40907230461601
  C   1.42185457642395      2.33471386404415     -3.77866742375400
  C   2.63230457876297     -0.48419112688414     -3.25049638728672
  H   2.74149465220863      0.62338022616819      3.16843176306661
  H   1.74665735279188      2.04772946597222      2.90237409366261
  H   1.92231402680085      1.38455592719028      4.52902835755203
  H   1.44626013694760     -2.14435701930993      3.27768874396079
  H   0.59586625655625     -1.78738189842805      4.78569121751210
  H   -0.30557268073657     -2.30640298644200      3.36278997409244
  H   -0.89523931951604      0.97089612159264      5.14556275441603
  H   -1.42364389903397      1.76832490904628      3.66526224274012
  H   -2.01041543631012      0.15258214202283      4.05677754906888
  H   2.83840514049168     -0.87205415368856     -4.24848974560207
  H   3.51161143214949      0.06209966649779     -2.91566410306428
  H   2.48703923183169     -1.33625069144511     -2.58386569475288
  H   -1.10166788217641      0.29297672726935     -4.41399987587429
  H   0.23458647259657     -0.24211413521049     -5.43072891376452
  H   -0.32987133838115     -1.26427995222041     -4.11517605763008
  H   0.50943577846812      2.92620734399133     -3.69897212600723
  H   2.17766661093736      2.79353398693758     -3.14323724253841
  H   1.76731289067281      2.38274982186716     -4.81153160153852
