# Supplementary material for: AIMNet2‐NSE: A Transferable Reactive Neural Network Potential for Open‐Shell Chemistry
Source: Angew Chem Int Ed Engl. 2025 Dec 16;65(5):e16763. doi: 10.1002/anie.202516763 (PMC12851018; doi:10.1002/anie.202516763)
Supplement: Supplementary file 2 — Supporting Information [file ANIE-65-e16763-s001.zip › benzopinacol/triplet_scan/input.010.xyz]

74
Coordinates from ORCA-job input
  O   -0.04804066976417      0.11333889921328      1.56145908746654
  O   0.41034953086266      0.60490823839594     -1.74581413706350
  C   -0.22420416390705     -0.80884349051558      0.59057101096542
  C   0.24042515651538      1.58450346109012     -0.82945323576460
  C   -1.57018178458988     -0.95086866335308      0.07819529495505
  C   0.88562629957586     -1.67213896307435      0.27433777251459
  C   1.41751785768518      2.23376602728783     -0.30733747624339
  C   -1.11615279794125      2.03689903773954     -0.60708155785173
  C   -2.65950894206971     -0.51041867387362      0.84558079765372
  C   0.73660089045473     -2.90795066266988     -0.38566225605512
  C   1.39139628450656      3.52502083320003      0.25633752074399
  C   -2.09559707408860      1.83126073526910     -1.58945181963409
  C   -1.84309279354444     -1.47377252078016     -1.19575101253602
  C   2.18540270002813     -1.32358145138996      0.68320053531822
  C   2.67417570089584      1.61250027193387     -0.41748622679370
  C   -1.51465323723982      2.65175696553099      0.59030735223596
  C   -3.95503258067719     -0.63278658937861      0.38227718667308
  C   1.83004487036726     -3.70371409108816     -0.67031976994793
  C   2.54341970608088      4.12022890267056      0.73384130588400
  C   -3.39632801743966      2.25698936180769     -1.40045128513095
  C   -3.14074980057415     -1.59452885460148     -1.65428774928548
  C   3.27433773263870     -2.12271880360573      0.39506769203437
  C   3.82183752107304      2.21279300806687      0.06285082441985
  C   -2.81661804547879      3.07532936015490      0.77506580302660
  C   -4.20843901576257     -1.18660062628763     -0.86536964153323
  C   3.11164103038632     -3.31468179746711     -0.29941689149801
  C   3.76774982957236      3.46654682263801      0.65809764973561
  C   -3.76621430175789      2.88954910104452     -0.22124280725296
  Si  0.32146041661524      0.06079414531601      3.19277806031819
  Si  1.10648751584440      0.58058693024498     -3.27063737469605
  H   -2.47579519494510     -0.05345760323276      1.80370150028790
  H   -0.24751609955339     -3.26513671218806     -0.63776532881892
  H   0.46804779130813      4.07921416237301      0.27912956855914
  H   -1.82705512001651      1.31688723489994     -2.49766017241234
  H   -1.02568881387119     -1.73248021567296     -1.84643810872513
  H   2.33552250058216     -0.39486636271498      1.20569936573022
  H   2.73418851150259      0.63377065111647     -0.85908290318710
  H   -0.80431933045401      2.74960918925287      1.39445440852612
  H   -4.77343961361694     -0.28100793301123      0.99387533295750
  H   1.67772937494367     -4.64831062162590     -1.17313864497332
  H   2.48817573481402      5.11427263867908      1.15473296043980
  H   -4.13022248214141      2.08147764108019     -2.17380243167151
  H   -3.31904283676611     -1.99082157004398     -2.64418814182161
  H   4.25969114512501     -1.80978296650255      0.71153864721491
  H   4.76698365003668      1.69506128167451     -0.02547083097147
  H   -3.09828812308226      3.53673055482409      1.71133943050049
  H   -5.22217640911840     -1.27803005485390     -1.22728151297524
  H   3.96292401367320     -3.93751954897858     -0.53105982249929
  H   4.66398329963017      3.93409611059117      1.03823212106626
  H   -4.78539637143059      3.21484373740995     -0.07191451824805
  C   0.56801183137230     -1.70347841494016      3.73018351824058
  C   1.82768904158436      1.12895315634507      3.43453317180511
  C   -1.13164912085188      0.81020576314999      4.09215403234463
  C   -0.13918624347202     -0.23376531014960     -4.39279716559517
  C   1.43987302100337      2.33337357141285     -3.79598377356964
  C   2.63883482728790     -0.47994697628355     -3.22486412911346
  H   2.74275437764605      0.62824015132727      3.12338659936331
  H   1.73893215847966      2.04466584161909      2.84867131879522
  H   1.93883825840997      1.40743088777547      4.48277560970598
  H   1.45927969030567     -2.14486817392711      3.28913578575292
  H   0.65792549436244     -1.75676384857336      4.81574277406434
  H   -0.28837717576638     -2.31089772046501      3.43612495226461
  H   -0.88311703002165      0.98349816112166      5.13968839825058
  H   -1.41567971884504      1.76581913369163      3.65246672433745
  H   -2.00060788653753      0.15379844431105      4.06142664631503
  H   2.85666766296770     -0.86684932708939     -4.22078759027663
  H   3.51444831965406      0.06555903309647     -2.87906350623518
  H   2.48534408681926     -1.33252209627328     -2.56086122518807
  H   -1.09174080719960      0.29339705529233     -4.40264028926134
  H   0.24221433361067     -0.25706253509079     -5.41445820179257
  H   -0.32487650878006     -1.26291750500158     -4.08720919704000
  H   0.52976734980736      2.92997287191554     -3.72885745578116
  H   2.19503960003910      2.79839197840281     -3.16416997606465
  H   1.78994699323697      2.36515033173693     -4.82790459295840
