# Supplementary material for: AIMNet2‐NSE: A Transferable Reactive Neural Network Potential for Open‐Shell Chemistry
Source: Angew Chem Int Ed Engl. 2025 Dec 16;65(5):e16763. doi: 10.1002/anie.202516763 (PMC12851018; doi:10.1002/anie.202516763)
Supplement: Supplementary file 2 — Supporting Information [file ANIE-65-e16763-s001.zip › benzopinacol/triplet_scan/input.011.xyz]

74
Coordinates from ORCA-job input
  O   -0.05746507960031      0.06697092415661      1.55577977363392
  O   0.42005488454767      0.64276844046555     -1.73195806084981
  C   -0.24477620513676     -0.87906806154510      0.61015906875918
  C   0.24861930975867      1.64821407735146     -0.84383524669844
  C   -1.58500386440350     -0.99321249412706      0.07933044595764
  C   0.86553135266785     -1.73370638187087      0.28037446506580
  C   1.42238110035672      2.29013886550497     -0.31081402631244
  C   -1.11206960835570      2.07578177478583     -0.60628631146334
  C   -2.67607986327757     -0.52995945301068      0.83069464663125
  C   0.71268620393346     -2.97404795331180     -0.37011791266642
  C   1.39771265162186      3.58710067500523      0.23964165690406
  C   -2.10046423369688      1.84611206209580     -1.57447826362651
  C   -1.84832744682929     -1.50901237872776     -1.19947678186563
  C   2.17043592171816     -1.36982847540822      0.65949108108734
  C   2.67390703729867      1.65356796593769     -0.39153620230492
  C   -1.50580933155689      2.68701552845032      0.59459428994661
  C   -3.96671648167839     -0.62903266139104      0.34872323848318
  C   1.80672361487062     -3.76229693566917     -0.67235053198737
  C   2.54739501187992      4.17684007737489      0.72900624486842
  C   -3.40541702401653      2.25140155355249     -1.37099596285468
  C   -3.14103028011938     -1.60333036170617     -1.67776147206727
  C   3.25948021210925     -2.16243637201872      0.35445695456424
  C   3.81895701290072      2.24933427306244      0.10030768545929
  C   -2.81290477450377      3.08725526618589      0.79476507460811
  C   -4.21219899983757     -1.17742320478047     -0.90297170300478
  C   3.09218307047444     -3.36033399850659     -0.32899028171460
  C   3.76677383299367      3.51101037967838      0.67905063366228
  C   -3.77109787949709      2.88263018894474     -0.18973081371074
  Si  0.32708049589080      0.05165419467524      3.18400520478324
  Si  1.11632700940977      0.59033810330372     -3.25615351353851
  H   -2.49697773777217     -0.07697531355901      1.79182998118885
  H   -0.27428888784698     -3.33813740586445     -0.60178116304080
  H   0.47742329626072      4.14741272202545      0.24335852498610
  H   -1.83439390236346      1.33155720524833     -2.48347119142360
  H   -1.02575959507672     -1.78486849240888     -1.83695575318861
  H   2.32250036996598     -0.43584829103048      1.17232839527526
  H   2.73006738226633      0.66849678029760     -0.81999982566702
  H   -0.78636806820996      2.80210127749360      1.38874755858709
  H   -4.78740931017647     -0.26230767436104      0.94830396299957
  H   1.65277331986464     -4.71067743342404     -1.16745050265729
  H   2.49514948667352      5.17552028144735      1.13910415516126
  H   -4.14611302410897      2.05980916005173     -2.13392505240128
  H   -3.31241862770427     -1.99405425512757     -2.67107528542361
  H   4.24877507162462     -1.83942798629729      0.64767703666527
  H   4.76064853151079      1.72200644938430      0.03464366304103
  H   -3.09116097816390      3.54642789955224      1.73315589427043
  H   -5.22223118843572     -1.25011163165462     -1.27923800463335
  H   3.94376868319521     -3.97757495683728     -0.57408935678718
  H   4.66119682933278      3.97488586827737      1.06784005707006
  H   -4.79362855590797      3.19169725828497     -0.02919886403061
  C   0.59711839706098     -1.69965376829174      3.75212556950051
  C   1.82647432794989      1.13662060599126      3.38787491415131
  C   -1.12501832149168      0.80415003878257      4.08185282091527
  C   -0.12930246420944     -0.23816915171737     -4.36770277585498
  C   1.45371588471051      2.33436614652967     -3.80807166330031
  C   2.64764182673164     -0.47008969354659     -3.19113141076332
  H   2.74067294132190      0.64049016641385      3.06684034885488
  H   1.71989537103416      2.04493167476564      2.79355352834632
  H   1.95308312523552      1.42784406505309      4.43091467953678
  H   1.48317361124195     -2.14248758430949      3.30178197010255
  H   0.70934691327413     -1.73147751519717      4.83639904960358
  H   -0.25975998110110     -2.31956972289033      3.48701178795120
  H   -0.87243033284288      0.99470903184509      5.12538679970711
  H   -1.41836069123582      1.75067510232580      3.62890464198177
  H   -1.98919196011096      0.14079678608254      4.06503734576887
  H   2.87554627398328     -0.86037427535583     -4.18350186699443
  H   3.51943289475141      0.07750082873544     -2.83884410931006
  H   2.48876609688847     -1.32028693159954     -2.52538486486512
  H   -1.08143000855078      0.28971808949669     -4.38302278562873
  H   0.25105642957152     -0.27452195310989     -5.38935153536157
  H   -0.31561896144555     -1.26302606007323     -4.04873989883937
  H   0.54395516154293      2.93289609864976     -3.75435683400675
  H   2.20637309688199      2.80844084716583     -3.17987546204537
  H   1.80871762395710      2.35024109429762     -4.83862985919052
