# Supplementary material for: AIMNet2‐NSE: A Transferable Reactive Neural Network Potential for Open‐Shell Chemistry
Source: Angew Chem Int Ed Engl. 2025 Dec 16;65(5):e16763. doi: 10.1002/anie.202516763 (PMC12851018; doi:10.1002/anie.202516763)
Supplement: Supplementary file 2 — Supporting Information [file ANIE-65-e16763-s001.zip › benzopinacol/triplet_scan/input.012.xyz]

74
Coordinates from ORCA-job input
  O   -0.07235400419682      0.01427820498499      1.54678230542851
  O   0.42535160083577      0.68103917218960     -1.71725247498852
  C   -0.26474323004832     -0.95471188483588      0.62589017918653
  C   0.25969333863344      1.70984289410587     -0.85427184299369
  C   -1.59792881338094     -1.04594720960353      0.07395857396457
  C   0.84871663870305     -1.79955851136418      0.28822825526168
  C   1.43525987479741      2.34117107553246     -0.31636537750052
  C   -1.10187713549518      2.11858690991215     -0.59576555399272
  C   -2.69246018688722     -0.56449893603818      0.80865248180740
  C   0.69739407144442     -3.04297626445352     -0.35688618736217
  C   1.42062462048976      3.64508666116675      0.21732301605319
  C   -2.10384681257932      1.86617636299177     -1.54450374854209
  C   -1.84808469811467     -1.55217117362254     -1.21103292150051
  C   2.15549450016598     -1.42037360638515      0.64658613506826
  C   2.67723910179122      1.68312747988503     -0.37022454356942
  C   -1.48332047991728      2.73008608257441      0.60903873606371
  C   -3.97643645293514     -0.64044564330455      0.30533874917553
  C   1.79418594818776     -3.82193255361839     -0.67219666955299
  C   2.57262571503975      4.22521596893459      0.71231795317402
  C   -3.41072170034590      2.25350887744873     -1.32036167288377
  C   -3.13390527134896     -1.61945314606390     -1.71222687168290
  C   3.24695322175596     -2.20454894324351      0.32861118308769
  C   3.82448466430510      2.27012981443462      0.12701168853811
  C   -2.79338450344855      3.10866496684930      0.83115292135287
  C   -4.21023325317647     -1.17883558236884     -0.95299549522417
  C   3.08055408982555     -3.40668294882934     -0.34779460100170
  C   3.78298876110284      3.54134165242591      0.68547790781240
  C   -3.76528878583107      2.88474370560805     -0.13566367040971
  Si  0.31917225686407      0.04758876529199      3.17219620978178
  Si  1.11820554623774      0.60328637003690     -3.24223190115082
  H   -2.52107768450939     -0.11784825327733      1.77434107219749
  H   -0.29030727517914     -3.41406846443211     -0.57534632512492
  H   0.50640216784260      4.21570491823719      0.20410502129424
  H   -1.84595017538243      1.34972141152516     -2.45489189544813
  H   -1.01962971048522     -1.84364135628768     -1.83414509608952
  H   2.30576817539788     -0.48250634240512      1.15321980969583
  H   2.72267363287333      0.69031143274094     -0.78244604623647
  H   -0.75083930250166      2.86434976651499      1.38862295653939
  H   -4.80063432126899     -0.26194268501987      0.89260139067793
  H   1.64263009706582     -4.77286995664194     -1.16308184854982
  H   2.53019490820457      5.22977038683548      1.10892413732735
  H   -4.16177982447111      2.04646337880472     -2.06891994501004
  H   -3.29552462205545     -2.00194151069864     -2.71036264198727
  H   4.23769102298192     -1.87140810345519      0.60512181986485
  H   4.75933025884738      1.72863645580539      0.08198416382813
  H   -3.06250269112963      3.56807013263457      1.77211185391971
  H   -5.21491491497206     -1.23246498348948     -1.34644408638818
  H   3.93432710823985     -4.01680790419827     -0.60288350308237
  H   4.67929281899522      3.99837229575888      1.07805524078605
  H   -4.78940565963188      3.17916292584595      0.04148059198586
  C   0.63795986312871     -1.68228632463034      3.77950678969145
  C   1.79094371803399      1.17487776459561      3.33805736484456
  C   -1.14623777105431      0.78372041933500      4.06131305738992
  C   -0.13353806571615     -0.22992049426949     -4.34299736513816
  C   1.46593194993784      2.33860114100071     -3.81524063530210
  C   2.64407062141529     -0.46346988300934     -3.16564076995129
  H   2.71111732638553      0.70543538405171      2.99449915538767
  H   1.64430974297332      2.07848148053244      2.74520901972678
  H   1.93458544271108      1.47130003410067      4.37744496397189
  H   1.53196737339318     -2.11312960249568      3.33312133014576
  H   0.75789443082696     -1.68620928589027      4.86337580649386
  H   -0.20434203401573     -2.32985503385619      3.53453582850270
  H   -0.89351010140654      1.00660383070233      5.09837748125610
  H   -1.46586837334083      1.71033436039611      3.58553231772828
  H   -1.99323482229697      0.09826087474349      4.06555452393941
  H   2.87929422029370     -0.85184317093697     -4.15709729191768
  H   3.51440447292337      0.08076430991952     -2.80446920476851
  H   2.47728427560221     -1.31479548875061     -2.50336659992194
  H   -1.08310222090021      0.30256645354224     -4.35971246018672
  H   0.24365288474016     -0.27651624710064     -5.36541725719194
  H   -0.32399266626160     -1.25087755800178     -4.01460255065680
  H   0.55950452523470      2.94292989016721     -3.77060142494880
  H   2.21998427128024      2.81614254490674     -3.19127635576158
  H   1.82311630477618      2.34018349550788     -4.84514715693325
