# Supplementary material for: AIMNet2‐NSE: A Transferable Reactive Neural Network Potential for Open‐Shell Chemistry
Source: Angew Chem Int Ed Engl. 2025 Dec 16;65(5):e16763. doi: 10.1002/anie.202516763 (PMC12851018; doi:10.1002/anie.202516763)
Supplement: Supplementary file 2 — Supporting Information [file ANIE-65-e16763-s001.zip › benzopinacol/triplet_scan/input.013.xyz]

74
Coordinates from ORCA-job input
  O   -0.03357286238186     -0.00194479594063      1.50022981741874
  O   0.38240229176949      0.77673401501250     -1.73798236121380
  C   -0.22776540539216     -1.00889390168347      0.62062767974529
  C   0.21258140028511      1.81233809531172     -0.88616308066746
  C   -1.55652103114617     -1.11360112866563      0.06047369329443
  C   0.89020905506692     -1.85128775444166      0.29636477164576
  C   1.38512315682859      2.43794586549071     -0.33702473806649
  C   -1.15401228364129      2.17269502572686     -0.58967532177975
  C   -2.65863814582217     -0.62838888704655      0.78035868993478
  C   0.73655831072762     -3.12381948381958     -0.28852732694066
  C   1.36895202297163      3.73964520026636      0.20014589513314
  C   -2.17300307072165      1.87366687524280     -1.50712906503142
  C   -1.79265728486518     -1.64063264897125     -1.21911483908325
  C   2.20006377097801     -1.43971143059624      0.60474459604760
  C   2.62343093612063      1.77189707412086     -0.37461358534782
  C   -1.52423359961332      2.77026514907042      0.62574216548731
  C   -3.93878056921557     -0.72333161169411      0.27052651401482
  C   1.83402743513848     -3.90410684178426     -0.59705569905997
  C   2.51769102793429      4.31333184989581      0.71056882807722
  C   -3.48716265231732      2.20757428065461     -1.24399123659195
  C   -3.07483762306252     -1.72380042298943     -1.72793041793857
  C   3.29191564618997     -2.22519009806296      0.29130018375690
  C   3.76689004273368      2.35178210370207      0.13810157025583
  C   -2.84228498901617      3.09178865436777      0.88764398030622
  C   -4.15954200445591     -1.28120119838085     -0.98141639107070
  C   3.12266650959866     -3.45841656451362     -0.32595853463544
  C   3.72448016437851      3.62305829266374      0.69723071779942
  C   -3.83254967384219      2.82577531543472     -0.04958337639630
  Si  0.34712294435526      0.08033436980398      3.12716110410233
  Si  1.10384967470238      0.62471073370614     -3.24162545550305
  H   -2.49657312770735     -0.16538950730876      1.74004630723527
  H   -0.25349909428132     -3.51076758994795     -0.46742370445884
  H   0.45577309831215      4.31231734719378      0.17878978463364
  H   -1.92185525907718      1.36384958997925     -2.42324393316211
  H   -0.95697655612341     -1.94276192695263     -1.82984537084603
  H   2.34941771749528     -0.48013990208496      1.07085162637739
  H   2.66865469359981      0.78032924287430     -0.79234811669161
  H   -0.77512685628712      2.93930692129243      1.38274870935187
  H   -4.76988070659572     -0.34339794886096      0.84691139929998
  H   1.68252567370452     -4.87745795194947     -1.04185027411804
  H   2.47556760721087      5.31686293256607      1.10971314477044
  H   -4.25118821174119      1.96690967810515     -1.96900699503270
  H   -3.22845711474184     -2.12374491473404     -2.72053177014697
  H   4.28585495646151     -1.87021503373506      0.52617785149426
  H   4.69984088505756      1.80631422908867      0.10367959877497
  H   -3.10215723794440      3.54100511847272      1.83615646327031
  H   -5.16116162795835     -1.34952668261622     -1.38034422286163
  H   3.97741637767711     -4.06912789530599     -0.57627038121605
  H   4.61815072433746      4.07481710201036      1.10168448321780
  H   -4.86222725179405      3.07815826798599      0.15785167355148
  C   0.75792900260304     -1.61760072836587      3.76871595646148
  C   1.76083915647486      1.28016758392005      3.27413186028307
  C   -1.15306469819240      0.75499947893582      4.00698076771531
  C   -0.25579657420287      0.20967944428473     -4.44740502192323
  C   1.92245878360813      2.22614626215827     -3.71962882914239
  C   2.29512908542398     -0.79839714596032     -3.12608340181128
  H   2.69372134732082      0.86094277983284      2.90064336802649
  H   1.55797418568412      2.18397511054651      2.69899615094184
  H   1.91527519197994      1.56700779925756      4.31471435311335
  H   1.67895888733721     -2.00503204767292      3.33798988490980
  H   0.86864477461230     -1.59257168469098      4.85333594687345
  H   -0.04281800968570     -2.31823193413207      3.53076453438645
  H   -0.90840268130813      1.01149857255601      5.03824769809708
  H   -1.52156602806737      1.65386537863428      3.51354436571150
  H   -1.96365387604487      0.02721915858219      4.02943696282073
  H   2.63030787175712     -1.09454089385350     -4.12062561813539
  H   3.17614969487685     -0.55468077768119     -2.53535488333953
  H   1.81693694777620     -1.66014063245336     -2.65940447183511
  H   -0.92071872795192      1.05868179357026     -4.60356810513876
  H   0.16331153518914     -0.06904409851880     -5.41479922670740
  H   -0.85473419742650     -0.62572764388971     -4.08612007891526
  H   1.22136654981655      3.05596803572427     -3.62795979184173
  H   2.78471420631134      2.44684879355993     -3.09397268588808
  H   2.25283368821780      2.18051118770203     -4.75795678579876
