# Supplementary material for: AIMNet2‐NSE: A Transferable Reactive Neural Network Potential for Open‐Shell Chemistry
Source: Angew Chem Int Ed Engl. 2025 Dec 16;65(5):e16763. doi: 10.1002/anie.202516763 (PMC12851018; doi:10.1002/anie.202516763)
Supplement: Supplementary file 2 — Supporting Information [file ANIE-65-e16763-s001.zip › benzopinacol/triplet_scan/input.014.xyz]

74
Coordinates from ORCA-job input
  O   -0.02826195644472     -0.04612676522256      1.46942256759598
  O   0.38169608892185      0.83310392610266     -1.71691099497696
  C   -0.22867875351530     -1.08003274976723      0.62172844636033
  C   0.21638437094140      1.89143081390593     -0.89179106542646
  C   -1.55314696887610     -1.17787455030148      0.04948705761396
  C   0.89222379332248     -1.91815236298966      0.30011510472945
  C   1.39176564626985      2.50826224334661     -0.34050594285581
  C   -1.15023592350013      2.23757900994725     -0.57874381460098
  C   -2.65627573203829     -0.66932452305238      0.75115800980509
  C   0.74086734871702     -3.20191998318980     -0.25997854735879
  C   1.38648319035953      3.81502828872635      0.18366189857951
  C   -2.17815202748013      1.90743243867235     -1.47552461329890
  C   -1.78108024550134     -1.71415523616009     -1.22771200148349
  C   2.20231971394702     -1.48705981077228      0.58013757973622
  C   2.62002603837070      1.82271234575435     -0.35505422882098
  C   -1.51173774488991      2.84321352649718      0.63549254228575
  C   -3.93155753885349     -0.75102655137743      0.22688064839325
  C   1.84079617874283     -3.97818180184990     -0.56938703918399
  C   2.53714334854822      4.37779307138515      0.70179057413319
  C   -3.49389043368963      2.22032875142743     -1.19524177104326
  C   -3.05804266782869     -1.78157457751404     -1.75211831741891
  C   3.29632024484826     -2.26923935486641      0.26591189368675
  C   3.76537592760178      2.39236498064533      0.16475426821769
  C   -2.83170126710153      3.14178211940888      0.91535329647739
  C   -4.14509614994302     -1.31608488287309     -1.02296767448681
  C   3.12898148039869     -3.51597857589147     -0.32425129235680
  C   3.73412481882335      3.67035952144525      0.70913776238636
  C   -3.83168332281431      2.84585809190086     -0.00253727972966
  Si  0.34143228658698      0.07212119664045      3.09705856997543
  Si  1.08895299252232      0.64289234134982     -3.22216584390118
  H   -2.49885409962268     -0.19836617118932      1.70779217111173
  H   -0.24898789494282     -3.59829945987355     -0.41987268932441
  H   0.48037455444180      4.39849438609386      0.14737474116851
  H   -1.93253066708818      1.38985022789168     -2.38877871882247
  H   -0.94281204634294     -2.03703657779072     -1.82469262794655
  H   2.34832778433104     -0.51624358589386      1.02428974891781
  H   2.65447326862727      0.82489504240650     -0.75958364719105
  H   -0.75423530489669      3.03765163836960      1.37823347360492
  H   -4.76396008791624     -0.35391075352174      0.78958291320119
  H   1.69232916564541     -4.96071099093578     -0.99452468552923
  H   2.50471128050978      5.38552360416624      1.09108103401987
  H   -4.26480324440562      1.95647055707672     -1.90470192804240
  H   -3.20552239058106     -2.18838857991709     -2.74285664118228
  H   4.29066007644557     -1.90121542166658      0.47776877733817
  H   4.69074603188832      1.83331523502552      0.14888176037433
  H   -3.08478089510394      3.59730374525477      1.86269909461636
  H   -5.14267187428485     -1.37340973515155     -1.43361829896568
  H   3.98554213527188     -4.12408236696144     -0.57473416152438
  H   4.62925166645759      4.11388297214686      1.11946247586023
  H   -4.86244196018487      3.08175711735277      0.21858330475557
  C   0.79004297156059     -1.60587345733468      3.76558811668967
  C   1.72929127845457      1.30313916285223      3.23240374240078
  C   -1.17545231907763      0.72853710359020      3.96161854792648
  C   -0.28879796480197      0.27301469501395     -4.42197072366912
  C   1.97414206819376      2.20453785421139     -3.71458756085731
  C   2.22811208367990     -0.82075103418242     -3.09399542167805
  H   2.67022939423557      0.90040005829127      2.86089301607759
  H   1.50968584445545      2.19989512097294      2.65260292990168
  H   1.87838166541689      1.59877886206536      4.27138129194720
  H   1.72213113686031     -1.97631033299512      3.34371106639433
  H   0.89607920625445     -1.56274314782126      4.85009385631092
  H   0.00814527408073     -2.32966868959477      3.53446155478501
  H   -0.93858672133821      1.01241662435956      4.98751370942365
  H   -1.56218821197803      1.60814391983105      3.44751911627674
  H   -1.96968379681091     -0.01647629296014      3.99847565045269
  H   2.56944550809945     -1.12538672207171     -4.08385030006991
  H   3.10679196836947     -0.60442087880576     -2.48904190191390
  H   1.71871800197968     -1.66857206823835     -2.63515500754682
  H   -0.92822401669143      1.14267503015093     -4.57104323566407
  H   0.11549924178733     -0.01482019395892     -5.39297493984283
  H   -0.91059992650016     -0.54483967540407     -4.05902974880644
  H   1.31489030686542      3.06739256315348     -3.61866235956849
  H   2.85198282711955      2.38572434460447     -3.09794695869548
  H   2.29209394509049      2.14029633005900     -4.75579232974767
