# Supplementary material for: AIMNet2‐NSE: A Transferable Reactive Neural Network Potential for Open‐Shell Chemistry
Source: Angew Chem Int Ed Engl. 2025 Dec 16;65(5):e16763. doi: 10.1002/anie.202516763 (PMC12851018; doi:10.1002/anie.202516763)
Supplement: Supplementary file 2 — Supporting Information [file ANIE-65-e16763-s001.zip › benzopinacol/triplet_scan/input.015.xyz]

74
Coordinates from ORCA-job input
  O   -0.04503619241556     -0.11188701909671      1.42324271212890
  O   0.38993590620372      0.88670571391823     -1.65054785860137
  C   -0.23973807155489     -1.17030032270174      0.60413957635354
  C   0.23483063797798      1.97332665478590     -0.85955239822313
  C   -1.55766587925440     -1.27435770017089      0.01805759944508
  C   0.89054559665349     -1.99993751290414      0.29426584412098
  C   1.42079136511123      2.58843414418664     -0.32815710424699
  C   -1.12777016761580      2.32386122747855     -0.53785206054195
  C   -2.66454660016000     -0.73789678822448      0.69270178564789
  C   0.75410175743266     -3.29645771199979     -0.23905297914416
  C   1.43913787533873      3.90902850418010      0.15851860166434
  C   -2.16725986379741      1.93427411477881     -1.39782139190501
  C   -1.77453334685590     -1.83500489660271     -1.25091024292201
  C   2.19543874622706     -1.54173474210449      0.55441796414627
  C   2.63600297167233      1.87969267830794     -0.32361313190373
  C   -1.47738314018825      2.98898418906440      0.64951045860728
  C   -3.93280507103636     -0.81154283388721      0.15042013647266
  C   1.86376880374997     -4.06223896315248     -0.53979686324370
  C   2.60042080569482      4.46464855092157      0.66072204069126
  C   -3.48182933799670      2.24673883817076     -1.11225340280915
  C   -3.04410926249748     -1.89312757928601     -1.79417712305012
  C   3.29903429678393     -2.31415037650211      0.24984228579507
  C   3.79222571488779      2.44291719158386      0.17863228031901
  C   -2.79643756448366      3.28654363615105      0.93515119841749
  C   -4.13526826948660     -1.39577272776858     -1.09235720585531
  C   3.14620239383090     -3.57570853068676     -0.31211317798557
  C   3.78409854026876      3.73586463459518      0.68725678260257
  C   -3.80789491539854      2.93095680855747      0.05112715441429
  Si  0.31360669307807      0.04302168712243      3.05068506655408
  Si  1.06243472998883      0.66861766996340     -3.16851909184252
  H   -2.51535472758867     -0.24984718626615      1.64209858120616
  H   -0.23119341239854     -3.70968744924060     -0.38484105193341
  H   0.54410892089208      4.50811333202808      0.10468150411292
  H   -1.93185044343389      1.36791277574833     -2.28425718589050
  H   -0.93340829142127     -2.18681191804804     -1.82739543982012
  H   2.32818286600384     -0.55894951874053      0.97601458848020
  H   2.65072173615051      0.87051364499618     -0.70040374301223
  H   -0.71198753115526      3.23355148301323      1.36913758702262
  H   -4.76770223177073     -0.39202344255499      0.69283428249828
  H   1.72778917438071     -5.05535283639321     -0.94394041221326
  H   2.58703648779427      5.48340199271634      1.02136531560039
  H   -4.26069564755176      1.93552635947154     -1.79322424100660
  H   -3.18247188030225     -2.31835820702556     -2.77846520416573
  H   4.28936659566734     -1.92704847102715      0.44564790168799
  H   4.70750478151559      1.86735055865945      0.17813242550176
  H   -3.03963799580170      3.78869379947346      1.86122925260050
  H   -5.12699385786058     -1.44637247850932     -1.51779026796254
  H   4.01031547563610     -4.17611263778918     -0.55520375587888
  H   4.68754205726000      4.17442013116300      1.08454718731466
  H   -4.83764600348478      3.16735210773008      0.27637301824482
  C   0.78454646660232     -1.61740163712516      3.74779452781580
  C   1.68445383531194      1.29412921998254      3.17560132011984
  C   -1.21591419104967      0.69654895318237      3.89381932361918
  C   -0.34169042087482      0.29949571980827     -4.33720099585823
  C   1.95622686795276      2.21474972862289     -3.69413605119474
  C   2.19261233525178     -0.80222881907934     -3.04537950845773
  H   2.62529939174262      0.91067972871554      2.78431442276471
  H   1.44214173468821      2.19480086496610      2.61143815951635
  H   1.84544678368038      1.57869608598179      4.21599200571275
  H   1.72503194683844     -1.97832615896051      3.33624800285847
  H   0.88396403014658     -1.55739571139697      4.83208839303513
  H   0.01621941886610     -2.35733875870895      3.52240225450295
  H   -0.98895532648572      1.00428033093896      4.91506454152841
  H   -1.60794742693860      1.56087011215263      3.35786423783738
  H   -2.00200771952592     -0.05651432209007      3.94102896059530
  H   2.52920550605215     -1.10587211573878     -4.03721620152966
  H   3.07429295149151     -0.58894363283696     -2.44368486948090
  H   1.68304547757256     -1.64953069981486     -2.58614577047734
  H   -0.97339804522527      1.17495605197338     -4.48548096085372
  H   0.03967387069299     -0.00656091787882     -5.31185147238874
  H   -0.96552522641251     -0.50512991488965     -3.94924218158928
  H   1.30894619682242      3.08643407494785     -3.59685774150753
  H   2.84612251971986      2.39210208822580     -3.09366259009044
  H   2.25658179838983      2.13583015093827     -4.73950760397068
