# Supplementary material for: AIMNet2‐NSE: A Transferable Reactive Neural Network Potential for Open‐Shell Chemistry
Source: Angew Chem Int Ed Engl. 2025 Dec 16;65(5):e16763. doi: 10.1002/anie.202516763 (PMC12851018; doi:10.1002/anie.202516763)
Supplement: Supplementary file 2 — Supporting Information [file ANIE-65-e16763-s001.zip › benzopinacol/triplet_scan/input.relaxscanact.dat]

   1.60000000 -1972.83591395 
   1.73571429 -1972.83168921 
   1.87142857 -1972.82457629 
   2.00714286 -1972.82021885 
   2.14285714 -1972.85947654 
   2.27857143 -1972.87909034 
   2.41428571 -1972.89392899 
   2.55000000 -1972.90483389 
   2.68571429 -1972.91303211 
   2.82142857 -1972.91886458 
   2.95714286 -1972.92282431 
   3.09285714 -1972.92530493 
   3.22857143 -1972.92718959 
   3.36428571 -1972.92780795 
   3.50000000 -1972.92773811 
