# Supplementary material for: AIMNet2‐NSE: A Transferable Reactive Neural Network Potential for Open‐Shell Chemistry
Source: Angew Chem Int Ed Engl. 2025 Dec 16;65(5):e16763. doi: 10.1002/anie.202516763 (PMC12851018; doi:10.1002/anie.202516763)
Supplement: Supplementary file 2 — Supporting Information [file ANIE-65-e16763-s001.zip › benzopinacol/triplet_scan/input.relaxscanscf.dat]

   1.60000000 -1972.66819333 
   1.73571429 -1972.66512786 
   1.87142857 -1972.65880144 
   2.00714286 -1972.65405041 
   2.14285714 -1972.69012428 
   2.27857143 -1972.70977787 
   2.41428571 -1972.72528645 
   2.55000000 -1972.73726363 
   2.68571429 -1972.74639500 
   2.82142857 -1972.75335310 
   2.95714286 -1972.75850404 
   3.09285714 -1972.76217256 
   3.22857143 -1972.76485555 
   3.36428571 -1972.76675401 
   3.50000000 -1972.76820144 
