# Supplementary material for: AIMNet2‐NSE: A Transferable Reactive Neural Network Potential for Open‐Shell Chemistry
Source: Angew Chem Int Ed Engl. 2025 Dec 16;65(5):e16763. doi: 10.1002/anie.202516763 (PMC12851018; doi:10.1002/anie.202516763)
Supplement: Supplementary file 2 — Supporting Information [file ANIE-65-e16763-s001.zip › benzopinacol/triplet_scan/input_trj.xyz]

74
Coordinates from ORCA-job input E -1972.811400825915
  O      -0.012935      0.446340      1.649198
  O       0.345890      0.377313     -1.887056
  C      -0.153416     -0.158737      0.388920
  C       0.076364      1.020154     -0.668159
  C      -1.561298     -0.759760      0.247075
  C       0.899914     -1.257695      0.192308
  C       1.263598      1.892567     -0.237175
  C      -1.189903      1.881206     -0.804910
  C      -2.251333     -1.184308      1.373459
  C       0.649228     -2.394270     -0.570727
  C       1.098406      3.070246      0.485174
  C      -1.588173      2.337753     -2.052811
  C      -2.173643     -0.930255     -0.993611
  C       2.151528     -1.133227      0.783616
  C       2.558254      1.509087     -0.566935
  C      -1.967286      2.235650      0.297070
  C      -3.512636     -1.755439      1.276130
  C       1.619640     -3.369770     -0.739521
  C       2.190917      3.832523      0.869301
  C      -2.720299      3.125806     -2.205918
  C      -3.434307     -1.494274     -1.095589
  C       3.128742     -2.102434      0.613275
  C       3.655432      2.265941     -0.184324
  C      -3.098632      3.020445      0.148994
  C      -4.113989     -1.911188      0.039381
  C       2.867176     -3.228016     -0.150829
  C       3.477106      3.433269      0.539983
  C      -3.482963      3.473483     -1.104344
  Si      0.377557      0.182825      3.234923
  Si      1.130930      0.481799     -3.339193
  H      -1.815619     -1.065437      2.349451
  H      -0.313259     -2.528466     -1.035751
  H       0.109897      3.406923      0.749101
  H      -1.025432      2.066289     -2.928432
  H      -1.665499     -0.610734     -1.887272
  H       2.375979     -0.260474      1.372338
  H       2.719031      0.597614     -1.115189
  H      -1.694179      1.883029      1.277127
  H      -4.023449     -2.072585      2.174218
  H       1.396139     -4.244176     -1.333856
  H       2.032330      4.744494      1.427103
  H      -3.005053      3.460787     -3.193174
  H      -3.888144     -1.601394     -2.070487
  H       4.094182     -1.973761      1.081770
  H       4.648886      1.937430     -0.455309
  H      -3.685915      3.271890      1.020670
  H      -5.098843     -2.348033     -0.040626
  H       3.623761     -3.987902     -0.282813
  H       4.328127      4.028043      0.838899
  H      -4.367398      4.083283     -1.219388
  C       0.592300     -1.621754      3.669339
  C       1.929711      1.140060      3.636755
  C      -1.028811      0.929487      4.212537
  C      -0.107415     -0.181608     -4.568958
  C       1.646664      2.215258     -3.797827
  C       2.628510     -0.637152     -3.332060
  H       2.836056      0.649798      3.285651
  H       1.890533      2.129551      3.183194
  H       2.020018      1.264906      4.716688
  H       1.562733     -1.994900      3.349222
  H       0.522658     -1.740085      4.751881
  H      -0.166655     -2.255400      3.214373
  H      -0.831167      0.861140      5.282755
  H      -1.142589      1.984678      3.962025
  H      -1.979538      0.437035      4.014246
  H       2.806772     -1.021433     -4.337021
  H       3.533005     -0.120739     -3.014491
  H       2.470707     -1.487748     -2.669346
  H      -1.005574      0.433837     -4.609883
  H       0.320429     -0.221702     -5.570960
  H      -0.408171     -1.192669     -4.292720
  H       0.809408      2.908723     -3.849280
  H       2.368606      2.615625     -3.088708
  H       2.118693      2.189341     -4.781696
74
Coordinates from ORCA-job input E -1972.830416249979
  O       0.028928      0.437980      1.645644
  O       0.392012      0.356114     -1.897086
  C      -0.119143     -0.169670      0.387443
  C       0.114165      0.998902     -0.680268
  C      -1.545135     -0.716485      0.233699
  C       0.908308     -1.293988      0.198291
  C       1.274966      1.903708     -0.252401
  C      -1.165859      1.819949     -0.805471
  C      -2.262101     -1.126294      1.349952
  C       0.631608     -2.427204     -0.560632
  C       1.054607      3.083386      0.451395
  C      -1.600720      2.267046     -2.055327
  C      -2.154918     -0.837206     -1.014528
  C       2.160690     -1.198376      0.793393
  C       2.585662      1.566346     -0.567576
  C      -1.976237      2.167723      0.375475
  C      -3.545102     -1.640748      1.234007
  C       1.577641     -3.427543     -0.721992
  C       2.111462      3.894023      0.834580
  C      -2.743980      3.015611     -2.180620
  C      -3.439925     -1.342225     -1.133656
  C       3.113781     -2.192467      0.630267
  C       3.647890      2.372090     -0.185105
  C      -3.124508      2.917376      0.246807
  C      -4.143804     -1.748658     -0.010281
  C       2.826509     -3.314455     -0.129970
  C       3.415800      3.540609      0.522642
  C      -3.536514      3.360416     -1.003136
  Si      0.405736      0.173734      3.234677
  Si      1.168857      0.471776     -3.352808
  H      -1.829586     -1.040301      2.330726
  H      -0.332405     -2.539065     -1.028673
  H       0.048115      3.382977      0.703085
  H      -1.047897      2.013836     -2.941906
  H      -1.625208     -0.527048     -1.899200
  H       2.404918     -0.329250      1.379538
  H       2.786760      0.655761     -1.103744
  H      -1.680498      1.821837      1.349861
  H      -4.076403     -1.949369      2.123056
  H       1.334190     -4.298560     -1.313449
  H       1.911507      4.806387      1.378217
  H      -3.052586      3.342615     -3.162140
  H      -3.891455     -1.413083     -2.112840
  H       4.080612     -2.086074      1.101458
  H       4.656333      2.080965     -0.443268
  H      -3.704859      3.152698      1.126725
  H      -5.146154     -2.140631     -0.104042
  H       3.564269     -4.093531     -0.256421
  H       4.239601      4.172436      0.821604
  H      -4.437345      3.946780     -1.100145
  C       0.578622     -1.633081      3.678526
  C       1.976659      1.098446      3.639688
  C      -0.988736      0.955712      4.201460
  C      -0.059403     -0.224501     -4.574425
  C       1.642990      2.214620     -3.820508
  C       2.691394     -0.613072     -3.347297
  H       2.873728      0.586695      3.295432
  H       1.961477      2.086388      3.181395
  H       2.064352      1.226422      4.719457
  H       1.542167     -2.028975      3.364992
  H       0.501136     -1.744620      4.761235
  H      -0.191830     -2.252194      3.222843
  H      -0.797905      0.888332      5.272988
  H      -1.078178      2.011815      3.945093
  H      -1.949056      0.483263      4.000751
  H       2.874181     -0.997440     -4.351407
  H       3.585273     -0.075004     -3.035645
  H       2.555630     -1.464234     -2.680474
  H      -0.971386      0.370440     -4.613783
  H       0.364971     -0.259060     -5.578106
  H      -0.336082     -1.240985     -4.292847
  H       0.789765      2.888541     -3.871022
  H       2.358612      2.634251     -3.116116
  H       2.111335      2.195493     -4.806289
74
Coordinates from ORCA-job input E -1972.830797898124
  O       0.007652      0.436150      1.624778
  O       0.372940      0.354301     -1.895721
  C      -0.176314     -0.173659      0.373838
  C       0.057118      0.997895     -0.690573
  C      -1.600191     -0.744591      0.265666
  C       0.862103     -1.274425      0.149124
  C       1.220779      1.874892     -0.223381
  C      -1.203209      1.836141     -0.854943
  C      -2.288998     -1.115845      1.413937
  C       0.571426     -2.422521     -0.580635
  C       0.996464      3.077264      0.440172
  C      -1.610218      2.292853     -2.120941
  C      -2.228645     -0.941760     -0.964367
  C       2.150987     -1.122881      0.645858
  C       2.534532      1.477580     -0.437846
  C      -2.054889      2.224980      0.338861
  C      -3.569351     -1.643207      1.348783
  C       1.536930     -3.393534     -0.796131
  C       2.055288      3.858842      0.874172
  C      -2.723262      3.054442     -2.277714
  C      -3.513238     -1.459409     -1.032491
  C       3.122956     -2.087793      0.428017
  C       3.598384      2.255023     -0.003826
  C      -3.177163      2.993293      0.169996
  C      -4.193177     -1.810169      0.122917
  C       2.819474     -3.231298     -0.293546
  C       3.363268      3.450049      0.657380
  C      -3.554072      3.437156     -1.091128
  Si      0.447845      0.183072      3.198803
  Si      1.215534      0.465904     -3.314060
  H      -1.836870     -0.980272      2.380919
  H      -0.418153     -2.568293     -0.982861
  H      -0.012765      3.415205      0.622541
  H      -1.042450      2.024309     -2.994296
  H      -1.712226     -0.693495     -1.874130
  H       2.408573     -0.231035      1.192415
  H       2.734698      0.541348     -0.931902
  H      -1.782637      1.886842      1.319868
  H      -4.080071     -1.914266      2.261789
  H       1.282817     -4.279529     -1.360177
  H       1.854979      4.790812      1.383253
  H      -3.006596      3.382292     -3.265594
  H      -3.980612     -1.588062     -1.998170
  H       4.117841     -1.940980      0.823914
  H       4.610325      1.920384     -0.183476
  H      -3.771827      3.252158      1.033823
  H      -5.194034     -2.213216      0.068177
  H       3.572527     -3.987285     -0.462717
  H       4.188760      4.058646      0.997175
  H      -4.436762      4.043442     -1.216049
  C       0.678471     -1.618545      3.636912
  C       2.011064      1.145485      3.540497
  C      -0.927429      0.935607      4.215240
  C       0.029381     -0.190486     -4.597519
  C       1.747261      2.202730     -3.739247
  C       2.711588     -0.653206     -3.245654
  H       2.906073      0.652395      3.165191
  H       1.955586      2.130681      3.077995
  H       2.136159      1.281508      4.615568
  H       1.637217     -1.993275      3.285076
  H       0.646935     -1.730123      4.721922
  H      -0.095874     -2.255302      3.212815
  H      -0.695404      0.875854      5.279012
  H      -1.050767      1.988645      3.960264
  H      -1.883418      0.440357      4.051404
  H       2.936582     -1.030500     -4.243787
  H       3.600095     -0.139109     -2.882299
  H       2.522822     -1.508891     -2.596756
  H      -0.866658      0.425026     -4.671711
  H       0.498193     -0.223915     -5.581227
  H      -0.281740     -1.203356     -4.340158
  H       0.911403      2.895297     -3.820843
  H       2.438300      2.599276     -2.997759
  H       2.259989      2.184199     -4.702639
74
Coordinates from ORCA-job input E -1972.832289851886
  O       0.037498      0.423877      1.629634
  O       0.403314      0.354856     -1.896158
  C      -0.147101     -0.179787      0.376933
  C       0.084654      0.990923     -0.688773
  C      -1.578214     -0.729629      0.263478
  C       0.862300     -1.311521      0.171494
  C       1.233938      1.903394     -0.246412
  C      -1.185700      1.804785     -0.854765
  C      -2.281239     -1.080675      1.409727
  C       0.563974     -2.425976     -0.605805
  C       0.983287      3.082570      0.449732
  C      -1.620766      2.252643     -2.120998
  C      -2.199992     -0.925311     -0.969871
  C       2.115106     -1.247494      0.769658
  C       2.551561      1.590617     -0.555584
  C      -2.043924      2.193347      0.359111
  C      -3.571717     -1.580854      1.339266
  C       1.493491     -3.438183     -0.788075
  C       2.021725      3.910709      0.845048
  C      -2.740378      2.989488     -2.275359
  C      -3.495760     -1.414402     -1.043240
  C       3.050513     -2.255210      0.588081
  C       3.595074      2.416574     -0.162882
  C      -3.175052      2.939138      0.187068
  C      -4.191200     -1.740234      0.109807
  C       2.744413     -3.356893     -0.194733
  C       3.335067      3.578252      0.546110
  C      -3.574552      3.372074     -1.071614
  Si      0.463566      0.156199      3.204587
  Si      1.238133      0.494926     -3.315953
  H      -1.831410     -0.948210      2.378527
  H      -0.403280     -2.511337     -1.074108
  H      -0.030007      3.362229      0.693446
  H      -1.054805      1.987764     -2.997967
  H      -1.669066     -0.701870     -1.878044
  H       2.369134     -0.398899      1.381506
  H       2.771043      0.691160     -1.106072
  H      -1.750878      1.866506      1.337270
  H      -4.094312     -1.835786      2.250188
  H       1.234848     -4.294301     -1.394551
  H       1.801504      4.820054      1.385802
  H      -3.043667      3.308653     -3.259710
  H      -3.958724     -1.541262     -2.011240
  H       4.017541     -2.176955      1.064420
  H       4.610899      2.148377     -0.416846
  H      -3.767031      3.196323      1.053906
  H      -5.200519     -2.120988      0.050854
  H       3.468342     -4.146530     -0.334838
  H       4.144912      4.224249      0.853019
  H      -4.465719      3.964501     -1.196937
  C       0.628633     -1.653190      3.638740
  C       2.059621      1.062092      3.546992
  C      -0.885733      0.956541      4.219668
  C       0.072683     -0.197671     -4.599361
  C       1.709156      2.250207     -3.735772
  C       2.770867     -0.572973     -3.247352
  H       2.936299      0.536814      3.171913
  H       2.039353      2.048464      3.083950
  H       2.189187      1.193999      4.622076
  H       1.572458     -2.061938      3.284033
  H       0.594734     -1.766229      4.723503
  H      -0.169845     -2.259641      3.214167
  H      -0.657204      0.888429      5.283679
  H      -0.971305      2.013350      3.964840
  H      -1.858535      0.495560      4.055101
  H       3.012125     -0.938463     -4.246087
  H       3.639856     -0.030240     -2.878271
  H       2.608973     -1.437174     -2.602493
  H      -0.843333      0.387871     -4.671046
  H       0.540775     -0.213044     -5.583854
  H      -0.204247     -1.220856     -4.343955
  H       0.849181      2.913359     -3.813328
  H       2.387065      2.667755     -2.993561
  H       2.220709      2.253197     -4.699926
74
Coordinates from ORCA-job input E -1972.832287975693
  O       0.059214      0.421944      1.649214
  O       0.420706      0.343710     -1.897505
  C      -0.085913     -0.185774      0.390873
  C       0.144154      0.983104     -0.677206
  C      -1.518042     -0.710403      0.230004
  C       0.928531     -1.322073      0.194517
  C       1.293632      1.906226     -0.243052
  C      -1.139950      1.775779     -0.809446
  C      -2.251494     -1.112637      1.338743
  C       0.634533     -2.451912     -0.563783
  C       1.040577      3.108360      0.412501
  C      -1.619545      2.218325     -2.058744
  C      -2.123329     -0.795724     -1.022498
  C       2.188288     -1.239439      0.775594
  C       2.615578      1.570501     -0.504545
  C      -1.968094      2.124931      0.415624
  C      -3.548504     -1.585099      1.210392
  C       1.569192     -3.461272     -0.735571
  C       2.077492      3.941822      0.801015
  C      -2.764393      2.933368     -2.179078
  C      -3.425169     -1.254065     -1.153236
  C       3.130003     -2.242774      0.602236
  C       3.658116      2.399047     -0.114971
  C      -3.121957      2.845451      0.279931
  C      -4.145942     -1.651430     -0.038233
  C       2.824659     -3.361233     -0.155659
  C       3.393894      3.588586      0.543667
  C      -3.566448      3.281736     -0.963642
  Si      0.408379      0.165860      3.245569
  Si      1.173510      0.482879     -3.363562
  H      -1.818716     -1.052058      2.321362
  H      -0.334793     -2.555182     -1.020742
  H       0.025509      3.405263      0.624407
  H      -1.070312      1.968873     -2.951082
  H      -1.576194     -0.496835     -1.902092
  H       2.445260     -0.376346      1.363573
  H       2.840127      0.647497     -1.007988
  H      -1.639416      1.788905      1.382336
  H      -4.093564     -1.890613      2.092129
  H       1.311130     -4.329804     -1.324418
  H       1.853699      4.870812      1.305798
  H      -3.105585      3.253273     -3.151306
  H      -3.875166     -1.295533     -2.134733
  H       4.102025     -2.147254      1.065132
  H       4.677038      2.110166     -0.331272
  H      -3.698461      3.078550      1.164506
  H      -5.161252     -2.006027     -0.140975
  H       3.553367     -4.147623     -0.289173
  H       4.202914      4.236990      0.847691
  H      -4.474615      3.853850     -1.062041
  C       0.482719     -1.639650      3.719523
  C       2.018342      1.021372      3.648457
  C      -0.952829      1.033260      4.187169
  C      -0.045368     -0.260486     -4.566531
  C       1.568942      2.242454     -3.840805
  C       2.733921     -0.547307     -3.375243
  H       2.892892      0.457529      3.329229
  H       2.056910      1.996861      3.165009
  H       2.099719      1.172838      4.725719
  H       1.425094     -2.091362      3.418335
  H       0.393084     -1.730042      4.803304
  H      -0.318249     -2.222836      3.268034
  H      -0.772358      0.977163      5.261127
  H      -0.988304      2.087382      3.910395
  H      -1.934096      0.604913      3.989419
  H       2.919570     -0.926507     -4.380847
  H       3.611604      0.021867     -3.073798
  H       2.635038     -1.402153     -2.706296
  H      -0.979299      0.299766     -4.592660
  H       0.364565     -0.279417     -5.576599
  H      -0.279432     -1.286363     -4.280642
  H       0.687328      2.880338     -3.873522
  H       2.280469      2.691522     -3.151217
  H       2.017365      2.242258     -4.836020
74
Coordinates from ORCA-job input E -1972.833261599738
  O       0.029844      0.423788      1.637601
  O       0.396222      0.343196     -1.898221
  C      -0.136718     -0.184063      0.382580
  C       0.098651      0.985010     -0.684129
  C      -1.570124     -0.718929      0.243840
  C       0.882581     -1.311946      0.177007
  C       1.255049      1.888621     -0.234956
  C      -1.174488      1.797035     -0.832082
  C      -2.296386     -1.085088      1.369902
  C       0.597080     -2.436217     -0.592390
  C       1.016092      3.089209      0.427954
  C      -1.638939      2.231846     -2.090410
  C      -2.182626     -0.853366     -1.001457
  C       2.140859     -1.224594      0.760373
  C       2.572932      1.532628     -0.490324
  C      -2.002613      2.178778      0.381285
  C      -3.593342     -1.563877      1.266484
  C       1.539646     -3.436555     -0.772878
  C       2.063863      3.901810      0.831154
  C      -2.771694      2.964202     -2.227210
  C      -3.484008     -1.319441     -1.107886
  C       3.089940     -2.219545      0.579387
  C       3.626030      2.340872     -0.087010
  C      -3.143198      2.917245      0.229293
  C      -4.198017     -1.676365      0.024851
  C       2.793641     -3.332835     -0.189928
  C       3.376310      3.529066      0.580039
  C      -3.573246      3.343239     -1.023540
  Si      0.454216      0.177208      3.217053
  Si      1.206648      0.469330     -3.334267
  H      -1.859565     -0.986009      2.347413
  H      -0.371024     -2.541622     -1.052335
  H       0.003909      3.401117      0.634591
  H      -1.089795      1.959403     -2.975482
  H      -1.640824     -0.591119     -1.894591
  H       2.391267     -0.363001      1.354558
  H       2.785461      0.609148     -0.999863
  H      -1.683747      1.852976      1.354206
  H      -4.132726     -1.837908      2.161944
  H       1.288955     -4.301074     -1.370753
  H       1.851728      4.830276      1.341844
  H      -3.102972      3.275533     -3.205764
  H      -3.938792     -1.399352     -2.084793
  H       4.060886     -2.120955      1.043858
  H       4.641601      2.037039     -0.298365
  H      -3.720329      3.173385      1.107137
  H      -5.213134     -2.036497     -0.058996
  H       3.528367     -4.112411     -0.330205
  H       4.193582      4.161610      0.895175
  H      -4.470538      3.929968     -1.135716
  C       0.738683     -1.618031      3.649228
  C       1.976404      1.192380      3.589107
  C      -0.960907      0.876846      4.216514
  C      -0.004578     -0.184975     -4.595189
  C       1.713933      2.213619     -3.759126
  C       2.709431     -0.643024     -3.309718
  H       2.895528      0.729529      3.234609
  H       1.896372      2.173830      3.122587
  H       2.074268      1.335392      4.666111
  H       1.711472     -1.960522      3.302983
  H       0.702621     -1.736207      4.733368
  H      -0.012114     -2.276327      3.216348
  H      -0.741069      0.822249      5.283178
  H      -1.118031      1.925556      3.962402
  H      -1.896408      0.348241      4.039282
  H       2.915460     -1.009739     -4.315960
  H       3.603076     -0.128844     -2.959942
  H       2.537765     -1.505801     -2.665851
  H      -0.906467      0.424395     -4.642627
  H       0.440597     -0.205964     -5.590186
  H      -0.302097     -1.202421     -4.339733
  H       0.870133      2.899081     -3.811817
  H       2.421407      2.610030     -3.033456
  H       2.200304      2.208042     -4.736294
74
Coordinates from ORCA-job input E -1972.832221025648
  O       0.034245      0.415967      1.625521
  O       0.398202      0.356247     -1.893044
  C      -0.165654     -0.184430      0.373087
  C       0.057481      0.991223     -0.689011
  C      -1.593901     -0.747947      0.278944
  C       0.858447     -1.296699      0.139816
  C       1.207179      1.892315     -0.228951
  C      -1.212826      1.805196     -0.863240
  C      -2.274316     -1.112975      1.433805
  C       0.563702     -2.419637     -0.626704
  C       0.965583      3.087671      0.441583
  C      -1.646618      2.245667     -2.133767
  C      -2.236411     -0.937323     -0.944862
  C       2.132398     -1.192626      0.685112
  C       2.524642      1.542626     -0.496432
  C      -2.073013      2.193390      0.335069
  C      -3.562967     -1.620941      1.381796
  C       1.514145     -3.405292     -0.842059
  C       2.012811      3.898305      0.849834
  C      -2.771391      2.977614     -2.297423
  C      -3.529857     -1.434220     -1.000033
  C       3.089473     -2.172554      0.468297
  C       3.576794      2.349878     -0.088698
  C      -3.206166      2.933112      0.154246
  C      -4.203117     -1.773701      0.162397
  C       2.784514     -3.286038     -0.298010
  C       3.325610      3.530086      0.592466
  C      -3.604512      3.360376     -1.109523
  Si      0.458621      0.152234      3.202034
  Si      1.259150      0.507743     -3.296044
  H      -1.807380     -0.986192      2.394902
  H      -0.417175     -2.533599     -1.059468
  H      -0.047333      3.396028      0.652097
  H      -1.075244      1.973960     -3.004911
  H      -1.724012     -0.700983     -1.859992
  H       2.389211     -0.328246      1.275066
  H       2.736691      0.626962     -1.024187
  H      -1.776958      1.869466      1.313913
  H      -4.067714     -1.887715      2.299350
  H       1.257579     -4.269566     -1.437777
  H       1.800147      4.822145      1.368559
  H      -3.079155      3.290192     -3.282991
  H      -4.009338     -1.554662     -1.960811
  H       4.073267     -2.062255      0.902016
  H       4.592389      2.052638     -0.308860
  H      -3.804108      3.191740      1.017223
  H      -5.211502     -2.158973      0.118186
  H       3.525655     -4.053907     -0.466171
  H       4.142157      4.162013      0.910652
  H      -4.496266      3.950205     -1.244670
  C       0.467351     -1.651524      3.687788
  C       2.133361      0.921853      3.498177
  C      -0.797028      1.096065      4.213970
  C       0.143536     -0.227407     -4.600204
  C       1.690418      2.272545     -3.718609
  C       2.817353     -0.518600     -3.182420
  H       2.955109      0.309234      3.130495
  H       2.193720      1.890861      3.003600
  H       2.289006      1.075567      4.566822
  H       1.363022     -2.155590      3.331764
  H       0.442758     -1.729820      4.775847
  H      -0.390821     -2.193767      3.294501
  H      -0.555071      1.038357      5.275661
  H      -0.794472      2.148657      3.929060
  H      -1.809328      0.718156      4.080001
  H       3.096331     -0.880604     -4.172576
  H       3.661024      0.047826     -2.790594
  H       2.659763     -1.384739     -2.539210
  H      -0.786826      0.331070     -4.697919
  H       0.634500     -0.236730     -5.573603
  H      -0.110047     -1.256303     -4.343281
  H       0.813527      2.910159     -3.816166
  H       2.342362      2.713654     -2.966512
  H       2.219589      2.284662     -4.673126
74
Coordinates from ORCA-job input E -1972.833858816758
  O       0.045598      0.413991      1.638602
  O       0.409648      0.347695     -1.895081
  C      -0.135662     -0.187351      0.382770
  C       0.096246      0.983786     -0.682432
  C      -1.570312     -0.720298      0.256298
  C       0.874689     -1.318890      0.165166
  C       1.242509      1.896503     -0.226511
  C      -1.178997      1.786271     -0.843215
  C      -2.295980     -1.061849      1.390306
  C       0.569420     -2.443927     -0.594841
  C       0.989643      3.099983      0.425721
  C      -1.635519      2.219601     -2.107841
  C      -2.181057     -0.886302     -0.986153
  C       2.143689     -1.234777      0.725141
  C       2.564703      1.547972     -0.469902
  C      -2.025491      2.162014      0.364796
  C      -3.594534     -1.538216      1.297861
  C       1.503718     -3.449332     -0.788999
  C       2.028591      3.921457      0.833719
  C      -2.770087      2.940281     -2.256381
  C      -3.483896     -1.350799     -1.081963
  C       3.084843     -2.234535      0.529803
  C       3.608895      2.365369     -0.061837
  C      -3.168436      2.889470      0.199305
  C      -4.199741     -1.676539      0.058954
  C       2.768933     -3.349282     -0.229751
  C       3.345579      3.555350      0.596898
  C      -3.588959      3.313714     -1.058805
  Si      0.465972      0.158625      3.217913
  Si      1.226212      0.496972     -3.325309
  H      -1.857813     -0.941551      2.365115
  H      -0.407906     -2.545393     -1.037096
  H      -0.026321      3.407114      0.620599
  H      -1.073026      1.951730     -2.986529
  H      -1.636100     -0.653240     -1.885170
  H       2.409332     -0.371099      1.309688
  H       2.787078      0.624082     -0.974847
  H      -1.711528      1.838172      1.339412
  H      -4.134776     -1.790321      2.199219
  H       1.238125     -4.314545     -1.379359
  H       1.806123      4.851820      1.336500
  H      -3.096182      3.249492     -3.237156
  H      -3.937847     -1.454932     -2.056947
  H       4.064917     -2.138571      0.975261
  H       4.628247      2.067646     -0.263466
  H      -3.757697      3.141090      1.070378
  H      -5.215923     -2.035507     -0.016595
  H       3.497417     -4.132617     -0.381090
  H       4.155928      4.195053      0.915423
  H      -4.488393      3.894414     -1.182030
  C       0.606379     -1.646185      3.679590
  C       2.071079      1.049868      3.556806
  C      -0.873767      0.988356      4.221416
  C       0.059402     -0.224892     -4.591345
  C       1.653145      2.260000     -3.759688
  C       2.778798     -0.543602     -3.275574
  H       2.944695      0.504764      3.203900
  H       2.068190      2.025368      3.071235
  H       2.191414      1.205146      4.629813
  H       1.542320     -2.075036      3.328201
  H       0.575525     -1.741649      4.766132
  H      -0.202715     -2.247071      3.268651
  H      -0.644292      0.934025      5.286055
  H      -0.947915      2.041977      3.950338
  H      -1.851757      0.535418      4.065880
  H       3.014796     -0.906048     -4.276755
  H       3.642767      0.013816     -2.917458
  H       2.639098     -1.409717     -2.628456
  H      -0.869391      0.341133     -4.653733
  H       0.515088     -0.234285     -5.581741
  H      -0.192891     -1.252711     -4.328956
  H       0.776998      2.903129     -3.822905
  H       2.335237      2.695136     -3.031748
  H       2.146225      2.271369     -4.733400
74
Coordinates from ORCA-job input E -1972.833365799637
  O       0.016601      0.420949      1.633947
  O       0.377772      0.344649     -1.905152
  C      -0.133774     -0.188487      0.378997
  C       0.089718      0.983056     -0.687559
  C      -1.558166     -0.740360      0.235860
  C       0.901184     -1.302701      0.179779
  C       1.253170      1.884072     -0.251526
  C      -1.183498      1.792168     -0.820997
  C      -2.280656     -1.125711      1.357641
  C       0.634857     -2.434569     -0.585165
  C       1.026157      3.088917      0.407571
  C      -1.686410      2.202620     -2.076716
  C      -2.165479     -0.870786     -1.012274
  C       2.156623     -1.193330      0.765714
  C       2.566554      1.521744     -0.521730
  C      -1.980822      2.197425      0.410243
  C      -3.571864     -1.618087      1.247178
  C       1.594064     -3.419847     -0.760757
  C       2.082019      3.897657      0.797522
  C      -2.821089      2.927558     -2.196133
  C      -3.461827     -1.348956     -1.125355
  C       3.122047     -2.173377      0.590100
  C       3.627404      2.326722     -0.132534
  C      -3.124171      2.928589      0.273755
  C      -4.173501     -1.723867      0.003278
  C       2.845304     -3.293809     -0.176155
  C       3.390070      3.517775      0.534109
  C      -3.590403      3.330951     -0.976346
  Si      0.421007      0.181481      3.219346
  Si      1.201570      0.479424     -3.332537
  H      -1.843992     -1.031937      2.336672
  H      -0.330655     -2.557796     -1.045988
  H       0.017767      3.406815      0.622845
  H      -1.160324      1.911112     -2.970058
  H      -1.624451     -0.592869     -1.901634
  H       2.391739     -0.325489      1.357229
  H       2.768562      0.597153     -1.034196
  H      -1.628618      1.892149      1.378263
  H      -4.109559     -1.907847      2.138686
  H       1.358346     -4.290570     -1.355693
  H       1.879778      4.829008      1.306950
  H      -3.184730      3.218715     -3.169244
  H      -3.914481     -1.424100     -2.103579
  H       4.090178     -2.057824      1.056528
  H       4.639304      2.018483     -0.354891
  H      -3.678006      3.202406      1.161304
  H      -5.184663     -2.093765     -0.085573
  H       3.592619     -4.062117     -0.312017
  H       4.213488      4.147605      0.838465
  H      -4.489567      3.916270     -1.077418
  C       0.604951     -1.618532      3.682767
  C       1.993341      1.121218      3.580620
  C      -0.958672      0.972231      4.200003
  C      -0.015099     -0.114595     -4.617840
  C       1.755372      2.220175     -3.709264
  C       2.673966     -0.672937     -3.319173
  H       2.888751      0.600324      3.246444
  H       1.970133      2.093501      3.088965
  H       2.090227      1.286310      4.654534
  H       1.552195     -2.024390      3.334016
  H       0.573165     -1.714227      4.769261
  H      -0.188903     -2.238745      3.269316
  H      -0.743239      0.928085      5.268030
  H      -1.061429      2.022199      3.924281
  H      -1.919828      0.488693      4.031892
  H       2.887043     -1.015390     -4.332449
  H       3.574751     -0.193752     -2.939326
  H       2.468066     -1.549481     -2.704075
  H      -0.901006      0.518230     -4.658310
  H       0.437763     -0.123426     -5.609526
  H      -0.340050     -1.129931     -4.388854
  H       0.927990      2.926313     -3.750748
  H       2.465604      2.580670     -2.967353
  H       2.250008      2.228286     -4.682169
74
Coordinates from ORCA-job input E -1972.833806231245
  O       0.025722      0.417687      1.631799
  O       0.392295      0.345803     -1.902051
  C      -0.140853     -0.186937      0.376933
  C       0.091675      0.984664     -0.687624
  C      -1.572527     -0.724452      0.246507
  C       0.879307     -1.312650      0.170463
  C       1.254079      1.881241     -0.240176
  C      -1.178664      1.796790     -0.834426
  C      -2.287445     -1.100482      1.376349
  C       0.594892     -2.438788     -0.596160
  C       1.026677      3.090594      0.410369
  C      -1.655808      2.225080     -2.095010
  C      -2.193385     -0.853234     -0.995319
  C       2.137312     -1.222499      0.754275
  C       2.568564      1.507763     -0.489624
  C      -2.002150      2.184525      0.385133
  C      -3.584490     -1.580434      1.280130
  C       1.539860     -3.436777     -0.776992
  C       2.083017      3.893000      0.812136
  C      -2.787278      2.952019     -2.227766
  C      -3.495323     -1.319304     -1.094097
  C       3.088615     -2.215279      0.573270
  C       3.629751      2.306130     -0.088170
  C      -3.141951      2.917761      0.235070
  C      -4.199461     -1.683755      0.042643
  C       2.794398     -3.329473     -0.195694
  C       3.391818      3.501835      0.569912
  C      -3.581669      3.338606     -1.019152
  Si      0.445112      0.170552      3.211881
  Si      1.212253      0.492713     -3.330528
  H      -1.839748     -1.008877      2.350811
  H      -0.373805     -2.547309     -1.054475
  H       0.017825      3.417367      0.609389
  H      -1.110160      1.946768     -2.980774
  H      -1.658560     -0.584437     -1.890646
  H       2.385605     -0.359928      1.348379
  H       2.770951      0.579403     -0.995704
  H      -1.670906      1.864084      1.355271
  H      -4.116022     -1.862717      2.177702
  H       1.290511     -4.302520     -1.373661
  H       1.880569      4.828164      1.314424
  H      -3.130835      3.257304     -3.203859
  H      -3.958255     -1.393308     -2.067594
  H       4.059344     -2.114669      1.037747
  H       4.642389      1.989218     -0.294357
  H      -3.714691      3.178912      1.114423
  H      -5.214962     -2.044177     -0.035087
  H       3.530673     -4.107603     -0.335836
  H       4.215516      4.126609      0.883777
  H      -4.478034      3.926256     -1.130974
  C       0.646450     -1.631521      3.659239
  C       2.012727      1.120551      3.567180
  C      -0.933533      0.942630      4.208703
  C       0.049476     -0.229750     -4.600112
  C       1.640593      2.255709     -3.763024
  C       2.763089     -0.549873     -3.272999
  H       2.909935      0.608196      3.224647
  H       1.978749      2.094826      3.080133
  H       2.115507      1.281626      4.641146
  H       1.591038     -2.029098      3.294018
  H       0.630517     -1.735530      4.745306
  H      -0.149704     -2.253157      3.252274
  H      -0.709863      0.891755      5.274730
  H      -1.046697      1.993917      3.942220
  H      -1.892015      0.452698      4.043619
  H       3.007396     -0.908365     -4.273589
  H       3.624455      0.004807     -2.904386
  H       2.616258     -1.418564     -2.630637
  H      -0.878483      0.336925     -4.667339
  H       0.509134     -0.240904     -5.588642
  H      -0.204797     -1.257049     -4.337529
  H       0.764118      2.898490     -3.825446
  H       2.322250      2.689884     -3.034199
  H       2.133952      2.268658     -4.736551
74
Coordinates from ORCA-job input E -1972.833794115681
  O       0.054774      0.414826      1.635922
  O       0.414675      0.348146     -1.897093
  C      -0.132590     -0.187648      0.381640
  C       0.095391      0.983303     -0.684615
  C      -1.567934     -0.722477      0.268735
  C       0.871734     -1.322387      0.157593
  C       1.235968      1.901913     -0.225623
  C      -1.182957      1.779115     -0.851115
  C      -2.280835     -1.062093      1.411461
  C       0.558157     -2.438373     -0.611759
  C       0.976058      3.116000      0.403373
  C      -1.637050      2.209338     -2.120517
  C      -2.188331     -0.900802     -0.967336
  C       2.141023     -1.252434      0.719188
  C       2.561005      1.548025     -0.445382
  C      -2.041961      2.143965      0.350604
  C      -3.578807     -1.542739      1.333782
  C       1.485051     -3.448845     -0.814779
  C       2.010733      3.942880      0.811894
  C      -2.775622      2.919901     -2.274912
  C      -3.490361     -1.370445     -1.048273
  C       3.074953     -2.257090      0.514801
  C       3.600703      2.370254     -0.036013
  C      -3.188141      2.861475      0.178684
  C      -4.194964     -1.689994      0.101406
  C       2.751007     -3.362687     -0.254903
  C       3.330231      3.571070      0.599865
  C      -3.603713      3.286117     -1.083322
  Si      0.474403      0.164616      3.215754
  Si      1.242928      0.508159     -3.319754
  H      -1.832196     -0.937351      2.381282
  H      -0.420123     -2.528033     -1.055541
  H      -0.042018      3.428659      0.577707
  H      -1.066379      1.944715     -2.995057
  H      -1.651120     -0.675253     -1.872384
  H       2.412839     -0.395996      1.311715
  H       2.788563      0.616082     -0.931972
  H      -1.731158      1.818298      1.325250
  H      -4.109708     -1.792280      2.241379
  H       1.213229     -4.306816     -1.412836
  H       1.782893      4.881876      1.295828
  H      -3.100958      3.226690     -3.256784
  H      -3.952459     -1.483930     -2.018374
  H       4.055592     -2.172342      0.961270
  H       4.622279      2.067742     -0.218454
  H      -3.786430      3.106350      1.045591
  H      -5.210548     -2.052947      0.037522
  H       3.473861     -4.149810     -0.413391
  H       4.137116      4.214562      0.919545
  H      -4.505728      3.861459     -1.212428
  C       0.588195     -1.639362      3.686509
  C       2.090355      1.039115      3.547978
  C      -0.855785      1.016503      4.213444
  C       0.071848     -0.172222     -4.604637
  C       1.697337      2.272435     -3.718741
  C       2.777095     -0.560083     -3.281806
  H       2.958296      0.478247      3.205682
  H       2.101553      2.007375      3.048512
  H       2.209243      1.208539      4.618980
  H       1.509951     -2.088711      3.324008
  H       0.571392     -1.727958      4.773971
  H      -0.239307     -2.225748      3.291060
  H      -0.627828      0.964598      5.278560
  H      -0.916525      2.069666      3.937298
  H      -1.839209      0.575115      4.059083
  H       3.010577     -0.911496     -4.287514
  H       3.649290     -0.023889     -2.911949
  H       2.619106     -1.433345     -2.648442
  H      -0.847228      0.409938     -4.662705
  H       0.533299     -0.171487     -5.592379
  H      -0.198640     -1.200280     -4.362101
  H       0.830025      2.928553     -3.769660
  H       2.384312      2.682910     -2.981099
  H       2.191870      2.296925     -4.691431
74
Coordinates from ORCA-job input E -1972.833980426669
  O       0.034343      0.414558      1.635251
  O       0.394963      0.343475     -1.900030
  C      -0.137035     -0.190750      0.380544
  C       0.091911      0.980805     -0.684839
  C      -1.568305     -0.731759      0.251962
  C       0.879900     -1.317482      0.167774
  C       1.247629      1.884799     -0.235531
  C      -1.179865      1.789460     -0.835408
  C      -2.286999     -1.094640      1.383804
  C       0.588502     -2.437419     -0.604979
  C       1.009297      3.097041      0.405246
  C      -1.655725      2.212300     -2.100036
  C      -2.181935     -0.883950     -0.990833
  C       2.141079     -1.234244      0.745675
  C       2.565669      1.517514     -0.475216
  C      -2.005958      2.181834      0.380761
  C      -3.582612     -1.578532      1.288698
  C       1.528968     -3.437759     -0.795678
  C       2.058522      3.908730      0.807248
  C      -2.787239      2.936623     -2.237527
  C      -3.482088     -1.355278     -1.088840
  C       3.088243     -2.229008      0.554231
  C       3.619711      2.324909     -0.073202
  C      -3.145246      2.912994      0.225651
  C      -4.191367     -1.702281      0.050019
  C       2.786437     -3.338058     -0.219332
  C       3.370927      3.523745      0.575295
  C      -3.583372      3.328486     -1.032342
  Si      0.450905      0.172388      3.216925
  Si      1.217791      0.498893     -3.326234
  H      -1.844373     -0.987519      2.358486
  H      -0.382558     -2.538770     -1.060670
  H      -0.002897      3.419312      0.595640
  H      -1.107715      1.930127     -2.983338
  H      -1.641704     -0.632536     -1.887845
  H       2.395831     -0.375035      1.341923
  H       2.776233      0.587536     -0.974082
  H      -1.675346      1.865928      1.352428
  H      -4.117918     -1.848283      2.187886
  H       1.274099     -4.298907     -1.396628
  H       1.847633      4.846275      1.301563
  H      -3.130561      3.236812     -3.215323
  H      -3.939325     -1.447720     -2.063454
  H       4.061787     -2.133912      1.013948
  H       4.635378      2.012722     -0.271595
  H      -3.719994      3.177736      1.102602
  H      -5.205566     -2.066517     -0.027013
  H       3.519578     -4.117601     -0.367746
  H       4.189079      4.155615      0.889466
  H      -4.479337      3.915869     -1.148474
  C       0.611455     -1.629192      3.682732
  C       2.039921      1.090690      3.560496
  C      -0.908553      0.984584      4.208249
  C       0.048457     -0.197691     -4.604188
  C       1.660473      2.263432     -3.736948
  C       2.758456     -0.559504     -3.282377
  H       2.925311      0.554425      3.223564
  H       2.027428      2.059421      3.061684
  H       2.147030      1.262489      4.632350
  H       1.544476     -2.053666      3.318770
  H       0.597110     -1.721287      4.769930
  H      -0.201014     -2.235350      3.285558
  H      -0.685358      0.937160      5.274584
  H      -0.997412      2.036075      3.933449
  H      -1.878230      0.515843      4.047496
  H       2.995793     -0.913110     -4.286375
  H       3.626604     -0.016463     -2.912626
  H       2.604718     -1.431390     -2.645964
  H      -0.873748      0.379032     -4.665684
  H       0.508610     -0.202333     -5.592551
  H      -0.216297     -1.225237     -4.353273
  H       0.788934      2.913915     -3.787814
  H       2.347861      2.682096     -3.004339
  H       2.150897      2.285635     -4.711757
74
Coordinates from ORCA-job input E -1972.833942294875
  O       0.036850      0.413935      1.630362
  O       0.396908      0.340977     -1.902378
  C      -0.140231     -0.192069      0.377440
  C       0.088120      0.978736     -0.688896
  C      -1.575092     -0.724339      0.257059
  C       0.873678     -1.321974      0.163693
  C       1.242879      1.884037     -0.238787
  C      -1.187369      1.780776     -0.841598
  C      -2.284094     -1.095478      1.392225
  C       0.580799     -2.441563     -0.609308
  C       1.005305      3.099560      0.396099
  C      -1.661417      2.207397     -2.106832
  C      -2.204621     -0.852395     -0.980459
  C       2.134508     -1.241765      0.742877
  C       2.560958      1.513318     -0.473658
  C      -2.024535      2.154276      0.371706
  C      -3.583725     -1.570213      1.305140
  C       1.519608     -3.443571     -0.799521
  C       2.055266      3.910691      0.797606
  C      -2.797782      2.923205     -2.244779
  C      -3.508848     -1.313900     -1.070108
  C       3.079849     -2.238440      0.552296
  C       3.615544      2.320183     -0.072238
  C      -3.168310      2.876831      0.216081
  C      -4.206968     -1.673491      0.071849
  C       2.776718     -3.346556     -0.221999
  C       3.367482      3.522106      0.570818
  C      -3.602733      3.299644     -1.041879
  Si      0.461871      0.175624      3.210095
  Si      1.233937      0.500146     -3.319965
  H      -1.829611     -1.003917      2.363343
  H      -0.389949     -2.541690     -1.065219
  H      -0.006433      3.425165      0.582064
  H      -1.106850      1.934818     -2.988914
  H      -1.674196     -0.587718     -1.879619
  H       2.390518     -0.383209      1.339677
  H       2.770866      0.581116     -0.968974
  H      -1.697256      1.830873      1.342271
  H      -4.110795     -1.848647      2.206544
  H       1.263484     -4.304243     -1.400623
  H       1.845045      4.850765      1.287374
  H      -3.139567      3.227198     -3.221983
  H      -3.978396     -1.388029     -2.040421
  H       4.053012     -2.145551      1.013265
  H       4.631091      2.005188     -0.266782
  H      -3.750922      3.129129      1.091529
  H      -5.224423     -2.029904      0.001422
  H       3.508366     -4.127645     -0.369691
  H       4.186090      4.153543      0.884668
  H      -4.502429      3.881162     -1.158571
  C       0.641987     -1.624667      3.673034
  C       2.042355      1.110782      3.547601
  C      -0.902884      0.972722      4.206444
  C       0.073415     -0.183172     -4.613113
  C       1.688355      2.265282     -3.714493
  C       2.768606     -0.566553     -3.266945
  H       2.932351      0.584038      3.207850
  H       2.017512      2.078928      3.048032
  H       2.151430      1.284732      4.618901
  H       1.573323     -2.042408      3.296938
  H       0.642090     -1.717344      4.760270
  H      -0.171538     -2.236136      3.285847
  H      -0.676104      0.926289      5.272060
  H      -1.003479      2.023585      3.933309
  H      -1.868095      0.494078      4.047805
  H       3.014654     -0.915580     -4.270422
  H       3.635602     -0.030417     -2.884602
  H       2.603300     -1.441329     -2.637294
  H      -0.844888      0.399042     -4.680977
  H       0.543498     -0.185229     -5.596793
  H      -0.199616     -1.210527     -4.370385
  H       0.819993      2.919818     -3.766968
  H       2.371863      2.675280     -2.973322
  H       2.186370      2.292793     -4.685282
74
Coordinates from ORCA-job input E -1972.834003394565
  O       0.031701      0.413020      1.631249
  O       0.390775      0.340748     -1.904779
  C      -0.137190     -0.194106      0.377681
  C       0.091113      0.977205     -0.688108
  C      -1.568657     -0.734155      0.251593
  C       0.880430     -1.320978      0.168419
  C       1.250670      1.877883     -0.241246
  C      -1.180635      1.786035     -0.834121
  C      -2.284115     -1.098030      1.385064
  C       0.593269     -2.439231     -0.608495
  C       1.018869      3.095231      0.392091
  C      -1.658469      2.215809     -2.097878
  C      -2.186654     -0.881430     -0.989602
  C       2.137735     -1.240257      0.755078
  C       2.566888      1.501531     -0.477638
  C      -2.008560      2.166793      0.383708
  C      -3.580579     -1.580298      1.292911
  C       1.534300     -3.439745     -0.795358
  C       2.072653      3.903138      0.790171
  C      -2.790168      2.938981     -2.229873
  C      -3.487678     -1.350920     -1.084521
  C       3.085407     -2.235353      0.567763
  C       3.625252      2.304964     -0.079409
  C      -3.147536      2.897065      0.233860
  C      -4.193414     -1.700338      0.055882
  C       2.788006     -3.342301     -0.210477
  C       3.382940      3.509095      0.561792
  C      -3.585833      3.322311     -1.022703
  Si      0.447324      0.179092      3.214089
  Si      1.218936      0.504195     -3.327264
  H      -1.837719     -0.993500      2.358645
  H      -0.374887     -2.539206     -1.070362
  H       0.008593      3.424989      0.579209
  H      -1.110151      1.938931     -2.982626
  H      -1.649285     -0.627078     -1.887546
  H       2.389296     -0.382605      1.355079
  H       2.772258      0.567821     -0.971810
  H      -1.677773      1.842251      1.352653
  H      -4.113408     -1.851634      2.193093
  H       1.282689     -4.299447     -1.399737
  H       1.866919      4.844888      1.278618
  H      -3.135406      3.244660     -3.205346
  H      -3.948520     -1.439796     -2.057760
  H       4.055831     -2.142218      1.034417
  H       4.639242      1.985678     -0.275105
  H      -3.723611      3.154393      1.112145
  H      -5.208334     -2.063082     -0.018676
  H       3.521480     -4.122145     -0.355650
  H       4.204524      4.137913      0.873108
  H      -4.481560      3.910762     -1.134879
  C       0.622630     -1.619860      3.684024
  C       2.026601      1.114098      3.557527
  C      -0.922761      0.980217      4.199834
  C       0.052221     -0.181160     -4.613779
  C       1.664082      2.271590     -3.722102
  C       2.757086     -0.558045     -3.285752
  H       2.918193      0.585826      3.224306
  H       2.005065      2.080580      3.054664
  H       2.129859      1.291533      4.628828
  H       1.554076     -2.041155      3.312358
  H       0.619233     -1.708600      4.771589
  H      -0.191190     -2.230819      3.296709
  H      -0.702861      0.936221      5.267004
  H      -1.020542      2.030495      3.923456
  H      -1.887398      0.502124      4.036135
  H       2.996324     -0.907149     -4.290837
  H       3.625506     -0.019250     -2.910502
  H       2.599054     -1.432779     -2.654202
  H      -0.867642      0.399208     -4.676191
  H       0.516574     -0.181946     -5.600182
  H      -0.217349     -1.209124     -4.369806
  H       0.792806      2.923033     -3.764689
  H       2.353044      2.682251     -2.986436
  H       2.152730      2.303279     -4.697506
74
Coordinates from ORCA-job input E -1972.834021330756
  O       0.039602      0.407701      1.635178
  O       0.394092      0.337509     -1.900466
  C      -0.137502     -0.196592      0.380931
  C       0.089414      0.974867     -0.684992
  C      -1.570228     -0.735178      0.256967
  C       0.875193     -1.325948      0.163924
  C       1.242904      1.881125     -0.234456
  C      -1.183284      1.781075     -0.838665
  C      -2.283227     -1.103206      1.390684
  C       0.580933     -2.437316     -0.620071
  C       1.000885      3.100408      0.390864
  C      -1.664984      2.189232     -2.109575
  C      -2.190657     -0.879310     -0.983401
  C       2.134250     -1.254928      0.747960
  C       2.562491      1.508329     -0.457318
  C      -2.004152      2.189268      0.374396
  C      -3.580078     -1.584591      1.299705
  C       1.516627     -3.441057     -0.815936
  C       2.048049      3.914824      0.793291
  C      -2.794461      2.913037     -2.250516
  C      -3.492068     -1.348034     -1.077120
  C       3.076686     -2.253291      0.551698
  C       3.614214      2.318046     -0.054421
  C      -3.140315      2.920536      0.215433
  C      -4.195643     -1.700379      0.063636
  C       2.772110     -3.353555     -0.233255
  C       3.361714      3.524837      0.577985
  C      -3.582914      3.323136     -1.048361
  Si      0.460123      0.174227      3.216809
  Si      1.225589      0.507507     -3.320656
  H      -1.834882     -1.002191      2.363387
  H      -0.388815     -2.529048     -1.080662
  H      -0.012569      3.426523      0.568217
  H      -1.120992      1.893296     -2.990861
  H      -1.654814     -0.623049     -1.881708
  H       2.391800     -0.402068      1.352166
  H       2.775594      0.572834     -0.944397
  H      -1.669229      1.884348      1.347970
  H      -4.111137     -1.858654      2.200111
  H       1.259581     -4.295286     -1.425761
  H       1.834471      4.858238      1.275111
  H      -3.143316      3.200608     -3.230248
  H      -3.954869     -1.434080     -2.049686
  H       4.048759     -2.167794      1.016374
  H       4.631089      2.001642     -0.239563
  H      -3.711449      3.197831      1.090854
  H      -5.210848     -2.062540     -0.009907
  H       3.501575     -4.135784     -0.385600
  H       4.178152      4.158557      0.892877
  H      -4.476246      3.913732     -1.168048
  C       0.617877     -1.624725      3.693025
  C       2.051128      1.093266      3.548885
  C      -0.896350      0.993376      4.206629
  C       0.068419     -0.189480     -4.609596
  C       1.654486      2.278967     -3.715414
  C       2.772811     -0.541424     -3.274915
  H       2.935346      0.554898      3.212134
  H       2.036714      2.058322      3.043115
  H       2.162312      1.272959      4.619010
  H       1.539865     -2.059900      3.314103
  H       0.624355     -1.708575      4.780978
  H      -0.207707     -2.226676      3.317011
  H      -0.672365      0.949577      5.272962
  H      -0.983566      2.044003      3.928073
  H      -1.866948      0.525726      4.048246
  H       3.015065     -0.893105     -4.278366
  H       3.636608      0.006277     -2.901991
  H       2.621969     -1.414557     -2.639421
  H      -0.855339      0.384127     -4.676898
  H       0.536419     -0.189385     -5.594290
  H      -0.194740     -1.218735     -4.364119
  H       0.776957      2.922095     -3.755804
  H       2.340822      2.695534     -2.980724
  H       2.140941      2.316144     -4.691710
74
Coordinates from ORCA-job input E -1972.834072940085
  O       0.036405      0.407013      1.632000
  O       0.389894      0.335681     -1.904331
  C      -0.137728     -0.199370      0.378586
  C       0.088689      0.972135     -0.687393
  C      -1.570239     -0.738221      0.254578
  C       0.876448     -1.328167      0.164299
  C       1.246057      1.874909     -0.239206
  C      -1.183968      1.779202     -0.834984
  C      -2.283902     -1.103765      1.388632
  C       0.585856     -2.439059     -0.621892
  C       1.010550      3.097005      0.383119
  C      -1.667596      2.197150     -2.103398
  C      -2.190355     -0.883370     -0.985813
  C       2.133426     -1.256908      0.752709
  C       2.563697      1.495887     -0.463671
  C      -2.006016      2.173811      0.381181
  C      -3.580941     -1.584744      1.297813
  C       1.522921     -3.441945     -0.815411
  C       2.062132      3.907609      0.781959
  C      -2.797285      2.920858     -2.237153
  C      -3.491886     -1.351743     -1.079380
  C       3.077202     -2.254539      0.559013
  C       3.619672      2.301751     -0.064386
  C      -3.142066      2.905247      0.229380
  C      -4.195983     -1.702239      0.061653
  C       2.776200     -3.354251     -0.228032
  C       3.373648      3.511159      0.565617
  C      -3.585050      3.320076     -1.031544
  Si      0.454550      0.181403      3.215259
  Si      1.225409      0.510529     -3.321838
  H      -1.835792     -1.001194      2.361366
  H      -0.382107     -2.531153     -1.085924
  H      -0.000954      3.428595      0.560756
  H      -1.124063      1.908438     -2.987188
  H      -1.654064     -0.628332     -1.884249
  H       2.388529     -0.404249      1.358261
  H       2.771748      0.558789     -0.950013
  H      -1.671319      1.858195      1.351644
  H      -4.112588     -1.857120      2.198385
  H       1.268618     -4.295766     -1.426957
  H       1.853628      4.853271      1.261588
  H      -3.147589      3.216165     -3.214105
  H      -3.954437     -1.438844     -2.051969
  H       4.047520     -2.168881      1.027315
  H       4.634806      1.980456     -0.250655
  H      -3.713963      3.173417      1.107129
  H      -5.211338     -2.064013     -0.011732
  H       3.506686     -4.135915     -0.378387
  H       4.193448      4.141965      0.877605
  H      -4.478392      3.911740     -1.145559
  C       0.621188     -1.614845      3.698335
  C       2.039238      1.111296      3.547244
  C      -0.909322      0.995692      4.198883
  C       0.070171     -0.178609     -4.616808
  C       1.657436      2.283439     -3.706323
  C       2.770388     -0.541791     -3.276864
  H       2.927588      0.577488      3.214137
  H       2.019562      2.074326      3.037744
  H       2.147221      1.295821      4.616867
  H       1.542954     -2.048706      3.317415
  H       0.632562     -1.694006      4.786604
  H      -0.204191     -2.220991      3.328552
  H      -0.688490      0.955909      5.266035
  H      -1.001614      2.045090      3.917356
  H      -1.876717      0.522078      4.038529
  H       3.014279     -0.890482     -4.280939
  H       3.634406      0.002654     -2.899691
  H       2.615925     -1.416873     -2.644846
  H      -0.851369      0.398328     -4.685801
  H       0.541650     -0.177155     -5.599839
  H      -0.197403     -1.207689     -4.375415
  H       0.780663      2.927885     -3.741849
  H       2.344880      2.694388     -2.969478
  H       2.143179      2.326184     -4.682727
74
Coordinates from ORCA-job input E -1972.834118494812
  O       0.035558      0.401035      1.627819
  O       0.384313      0.331161     -1.909930
  C      -0.137769     -0.206118      0.375242
  C       0.087116      0.965820     -0.690586
  C      -1.570447     -0.744942      0.254058
  C       0.876694     -1.335215      0.163202
  C       1.247386      1.866127     -0.244244
  C      -1.185578      1.772933     -0.833178
  C      -2.281021     -1.110128      1.390070
  C       0.591437     -2.440989     -0.632389
  C       1.016600      3.096631      0.362895
  C      -1.675520      2.191545     -2.102550
  C      -2.194379     -0.888238     -0.984639
  C       2.128076     -1.270358      0.763993
  C       2.563838      1.476053     -0.457368
  C      -2.003983      2.165151      0.384878
  C      -3.578718     -1.590051      1.302707
  C       1.528430     -3.444306     -0.823536
  C       2.071514      3.904962      0.758069
  C      -2.803121      2.916642     -2.230472
  C      -3.496499     -1.355592     -1.074695
  C       3.071721     -2.268767      0.573226
  C       3.622849      2.279323     -0.061358
  C      -3.136975      2.898734      0.238718
  C      -4.197395     -1.706395      0.068259
  C       2.776231     -3.362799     -0.223661
  C       3.381449      3.497573      0.553396
  C      -3.583576      3.318266     -1.022507
  Si      0.451765      0.188084      3.212969
  Si      1.227105      0.520547     -3.322134
  H      -1.829604     -1.008158      2.361561
  H      -0.372336     -2.528720     -1.105588
  H       0.006480      3.437186      0.530789
  H      -1.136595      1.900161     -2.988192
  H      -1.660622     -0.632451     -1.884417
  H       2.379451     -0.421827      1.377018
  H       2.768231      0.532827     -0.933229
  H      -1.667052      1.845310      1.353335
  H      -4.108099     -1.862474      2.204598
  H       1.278267     -4.293817     -1.442738
  H       1.866732      4.857461      1.225608
  H      -3.158507      3.211744     -3.205744
  H      -3.962144     -1.441450     -2.045911
  H       4.037560     -2.188152      1.051563
  H       4.636839      1.949340     -0.238478
  H      -3.706135      3.166550      1.118316
  H      -5.213274     -2.067255     -0.002322
  H       3.506552     -4.145044     -0.371796
  H       4.203728      4.126501      0.862635
  H      -4.474561      3.914206     -1.132124
  C       0.623932     -1.603814      3.709379
  C       2.032115      1.127130      3.539311
  C      -0.917589      1.002682      4.188631
  C       0.078561     -0.159241     -4.628114
  C       1.654293      2.298784     -3.686675
  C       2.773309     -0.530372     -3.280646
  H       2.923183      0.596838      3.207764
  H       2.006447      2.087308      3.024701
  H       2.140238      1.318006      4.607793
  H       1.538548     -2.043673      3.318267
  H       0.652156     -1.672949      4.798035
  H      -0.208994     -2.211089      3.358574
  H      -0.700407      0.968632      5.256724
  H      -1.012751      2.050418      3.901960
  H      -1.882613      0.524620      4.026844
  H       3.018867     -0.875205     -4.285601
  H       3.636216      0.013198     -2.899786
  H       2.618239     -1.408033     -2.652207
  H      -0.840983      0.420399     -4.700954
  H       0.556835     -0.154161     -5.607840
  H      -0.193397     -1.188794     -4.393778
  H       0.775177      2.940691     -3.708556
  H       2.344462      2.701959     -2.948118
  H       2.134444      2.356138     -4.665053
74
Coordinates from ORCA-job input E -1972.834171370595
  O       0.038059      0.382465      1.622887
  O       0.371311      0.316244     -1.917877
  C      -0.138486     -0.225585      0.371770
  C       0.081031      0.947600     -0.693805
  C      -1.572446     -0.762557      0.256500
  C       0.871197     -1.358358      0.155222
  C       1.246623      1.844201     -0.252768
  C      -1.192847      1.753076     -0.826532
  C      -2.277263     -1.128439      1.395667
  C       0.587872     -2.445585     -0.666765
  C       1.025521      3.094274      0.316067
  C      -1.701371      2.163660     -2.101148
  C      -2.203432     -0.901069     -0.979122
  C       2.115184     -1.316318      0.772572
  C       2.560451      1.431732     -0.441381
  C      -1.998525      2.150673      0.393904
  C      -3.576493     -1.605423      1.314135
  C       1.518681     -3.452724     -0.866161
  C       2.087142      3.900245      0.699414
  C      -2.822000      2.894076     -2.217730
  C      -3.506832     -1.365774     -1.063295
  C       3.052761     -2.319326      0.574696
  C       3.625336      2.231960     -0.056396
  C      -3.121644      2.891616      0.258696
  C      -4.202023     -1.717813      0.082802
  C       2.758823     -3.394480     -0.247769
  C       3.393495      3.470570      0.520814
  C      -3.579091      3.314583     -1.006300
  Si      0.450257      0.207455      3.212863
  Si      1.239536      0.545520     -3.311257
  H      -1.819594     -1.029420      2.364598
  H      -0.370198     -2.515549     -1.154100
  H       0.018384      3.453319      0.461565
  H      -1.177340      1.856405     -2.990010
  H      -1.674099     -0.643307     -1.881179
  H       2.368043     -0.480469      1.402063
  H       2.757458      0.475437     -0.893531
  H      -1.655404      1.827120      1.359197
  H      -4.101866     -1.878736      2.218101
  H       1.269752     -4.287101     -1.506087
  H       1.890048      4.868582      1.136709
  H      -3.191945      3.180673     -3.190407
  H      -3.978218     -1.448048     -2.032044
  H       4.012881     -2.256576      1.067015
  H       4.636772      1.884562     -0.213765
  H      -3.681396      3.167001      1.141884
  H      -5.219081     -2.076260      0.017041
  H       3.484398     -4.179976     -0.401914
  H       4.220700      4.097530      0.820750
  H      -4.462259      3.923304     -1.107408
  C       0.634515     -1.570095      3.753261
  C       2.020890      1.168884      3.519172
  C      -0.930496      1.028829      4.166289
  C       0.121277     -0.121890     -4.649970
  C       1.642594      2.338650     -3.626667
  C       2.796367     -0.490149     -3.266145
  H       2.917831      0.645851      3.191952
  H       1.980183      2.119845      2.988550
  H       2.131035      1.379309      4.583744
  H       1.528403     -2.030283      3.338779
  H       0.707468     -1.606807      4.841472
  H      -0.217856     -2.179688      3.457166
  H      -0.721804      1.013381      5.236484
  H      -1.031549      2.071088      3.862324
  H      -1.890213      0.540205      4.003822
  H       3.054821     -0.826397     -4.270647
  H       3.649848      0.058767     -2.872119
  H       2.642493     -1.373572     -2.645146
  H      -0.795300      0.459705     -4.741925
  H       0.623770     -0.109727     -5.617440
  H      -0.158066     -1.152833     -4.431091
  H       0.753005      2.966397     -3.617842
  H       2.334492      2.728651     -2.882713
  H       2.110728      2.434987     -4.607694
74
Coordinates from ORCA-job input E -1972.834220307142
  O       0.039815      0.370488      1.620591
  O       0.364156      0.308361     -1.920972
  C      -0.140641     -0.236338      0.370072
  C       0.076673      0.938147     -0.694521
  C      -1.574721     -0.774440      0.257343
  C       0.868284     -1.369613      0.152529
  C       1.242702      1.834717     -0.254046
  C      -1.197736      1.742834     -0.824515
  C      -2.274857     -1.145692      1.397555
  C       0.593953     -2.442889     -0.690932
  C       1.023326      3.098403      0.284154
  C      -1.713391      2.148248     -2.102976
  C      -2.209981     -0.909079     -0.976545
  C       2.102088     -1.342944      0.790545
  C       2.556040      1.409231     -0.416662
  C      -1.997181      2.147025      0.394960
  C      -3.573772     -1.624146      1.318781
  C       1.524058     -3.450168     -0.891946
  C       2.085880      3.906278      0.661559
  C      -2.827934      2.885747     -2.216406
  C      -3.512954     -1.375357     -1.057943
  C       3.038709     -2.346907      0.592167
  C       3.621451      2.210939     -0.036953
  C      -3.112696      2.895829      0.262873
  C      -4.203540     -1.732732      0.089296
  C       2.754228     -3.407138     -0.252542
  C       3.391221      3.464343      0.508435
  C      -3.572153      3.321174     -1.005263
  Si      0.452973      0.214249      3.211553
  Si      1.242926      0.558982     -3.305847
  H      -1.813307     -1.050433      2.364999
  H      -0.356348     -2.501348     -1.194513
  H       0.016981      3.467540      0.408351
  H      -1.197397      1.829452     -2.992343
  H      -1.684352     -0.647014     -1.879588
  H       2.348796     -0.517795      1.436670
  H       2.752224      0.442856     -0.846778
  H      -1.654685      1.821165      1.359750
  H      -4.095567     -1.901825      2.223488
  H       1.282429     -4.272855     -1.549565
  H       1.890096      4.885809      1.073768
  H      -3.202938      3.167138     -3.188821
  H      -3.987679     -1.454564     -2.025320
  H       3.990796     -2.296235      1.101170
  H       4.632349      1.853616     -0.174312
  H      -3.668262      3.177377      1.146699
  H      -5.220308     -2.092406      0.025781
  H       3.479158     -4.193033     -0.407669
  H       4.219056      4.092708      0.803636
  H      -4.448901      3.939458     -1.103656
  C       0.631049     -1.556269      3.776038
  C       2.028925      1.172355      3.499066
  C      -0.922283      1.052231      4.158233
  C       0.136038     -0.099226     -4.658687
  C       1.634543      2.358903     -3.596738
  C       2.803951     -0.471047     -3.264963
  H       2.921574      0.646615      3.164345
  H       1.984607      2.121157      2.964777
  H       2.150426      1.386962      4.561563
  H       1.507179     -2.035669      3.345642
  H       0.733492     -1.575126      4.862345
  H      -0.237194     -2.159540      3.514973
  H      -0.713825      1.045554      5.228540
  H      -1.018319      2.092100      3.844695
  H      -1.884202      0.566483      3.999841
  H       3.063549     -0.804310     -4.270113
  H       3.655215      0.079778     -2.869042
  H       2.652526     -1.356626     -2.646256
  H      -0.777376      0.485955     -4.759012
  H       0.649053     -0.085344     -5.620598
  H      -0.149368     -1.129942     -4.446774
  H       0.741006      2.980368     -3.565010
  H       2.333632      2.740389     -2.855185
  H       2.089035      2.475186     -4.581972
74
Coordinates from ORCA-job input E -1972.834253117204
  O       0.041854      0.365408      1.622232
  O       0.367877      0.306752     -1.918928
  C      -0.139479     -0.239105      0.370941
  C       0.078138      0.936112     -0.692783
  C      -1.573690     -0.777052      0.260261
  C       0.867429     -1.374063      0.151032
  C       1.241114      1.836167     -0.251998
  C      -1.196510      1.740163     -0.825404
  C      -2.269706     -1.151857      1.401825
  C       0.590206     -2.445707     -0.693659
  C       1.016461      3.100743      0.281828
  C      -1.711629      2.140421     -2.105364
  C      -2.213036     -0.909030     -0.971826
  C       2.101863     -1.350970      0.787909
  C       2.556175      1.415795     -0.413667
  C      -1.992317      2.154686      0.391994
  C      -3.568294     -1.631742      1.326234
  C       1.517889     -3.454754     -0.896669
  C       2.075548      3.914919      0.655335
  C      -2.821890      2.885553     -2.221807
  C      -3.515663     -1.376830     -1.050010
  C       3.036164     -2.356735      0.587470
  C       3.618196      2.223876     -0.038045
  C      -3.103495      2.910889      0.257179
  C      -4.201963     -1.738228      0.098562
  C       2.748729     -3.415274     -0.258279
  C       3.382762      3.478434      0.502521
  C      -3.560622      3.333866     -1.012610
  Si      0.451078      0.210467      3.213952
  Si      1.246174      0.560590     -3.304065
  H      -1.804821     -1.058756      2.368109
  H      -0.360512     -2.501477     -1.196780
  H       0.008313      3.465439      0.405314
  H      -1.199132      1.813015     -2.993780
  H      -1.691291     -0.643570     -1.876017
  H       2.351607     -0.526639      1.433678
  H       2.756764      0.449547     -0.841821
  H      -1.652908      1.831106      1.358521
  H      -4.086601     -1.912396      2.232017
  H       1.274082     -4.275788     -1.555557
  H       1.875508      4.895142      1.063829
  H      -3.195714      3.162953     -3.195820
  H      -3.993472     -1.454048     -2.016038
  H       3.989001     -2.308410      1.095282
  H       4.630614      1.870900     -0.175396
  H      -3.657051      3.199322      1.140028
  H      -5.218411     -2.099211      0.037426
  H       3.471965     -4.202327     -0.415401
  H       4.207991      4.111823      0.794248
  H      -4.433325      3.957609     -1.112687
  C       0.625655     -1.559867      3.780482
  C       2.028724      1.165214      3.503295
  C      -0.924237      1.051003      4.157873
  C       0.140123     -0.100173     -4.656331
  C       1.633925      2.361340     -3.596346
  C       2.809839     -0.465547     -3.264930
  H       2.919896      0.640122      3.163738
  H       1.984896      2.117065      2.974389
  H       2.152777      1.373484      4.566783
  H       1.501275     -2.040889      3.350707
  H       0.728065     -1.577099      4.866820
  H      -0.243063     -2.162993      3.520541
  H      -0.718204      1.043545      5.228616
  H      -1.017649      2.091074      3.844256
  H      -1.886651      0.566842      3.997123
  H       3.069197     -0.797318     -4.270652
  H       3.659976      0.087252     -2.869360
  H       2.661396     -1.352059     -2.647018
  H      -0.773643      0.484233     -4.758177
  H       0.653551     -0.087645     -5.618045
  H      -0.144615     -1.130721     -4.442691
  H       0.740142      2.982047     -3.557116
  H       2.338610      2.743153     -2.860278
  H       2.080348      2.478310     -4.585197
74
Coordinates from ORCA-job input E -1972.834260978319
  O       0.042120      0.360417      1.623106
  O       0.365343      0.302534     -1.917686
  C      -0.140574     -0.243839      0.371979
  C       0.076175      0.931909     -0.691335
  C      -1.574106     -0.783482      0.260953
  C       0.865084     -1.379174      0.148781
  C       1.239370      1.831906     -0.251277
  C      -1.198438      1.735960     -0.823362
  C      -2.266898     -1.166925      1.401619
  C       0.588291     -2.443579     -0.705139
  C       1.015246      3.099545      0.275386
  C      -1.714808      2.135334     -2.103830
  C      -2.214753     -0.911762     -0.970786
  C       2.097269     -1.363909      0.790056
  C       2.554225      1.409159     -0.408610
  C      -1.990607      2.155754      0.394093
  C      -3.564050     -1.650628      1.325613
  C       1.514115     -3.453296     -0.912626
  C       2.074656      3.914598      0.646203
  C      -2.818302      2.890345     -2.219440
  C      -3.515973     -1.383466     -1.049353
  C       3.029782     -2.370573      0.585331
  C       3.616464      2.217998     -0.035455
  C      -3.094291      2.922712      0.260351
  C      -4.199349     -1.752858      0.098403
  C       2.742788     -3.421880     -0.269489
  C       3.381592      3.475793      0.497919
  C      -3.548482      3.350459     -1.009728
  Si      0.449516      0.217492      3.215772
  Si      1.247062      0.562616     -3.300321
  H      -1.800298     -1.078534      2.367434
  H      -0.360646     -2.492755     -1.212592
  H       0.007144      3.465549      0.395736
  H      -1.208220      1.799865     -2.992698
  H      -1.695327     -0.640519     -1.874637
  H       2.347273     -0.544811      1.442278
  H       2.754730      0.440830     -0.832158
  H      -1.655644      1.827857      1.360596
  H      -4.079811     -1.937973      2.230748
  H       1.270781     -4.268331     -1.579106
  H       1.874952      4.897252      1.048965
  H      -3.192318      3.166656     -3.193684
  H      -3.994860     -1.457567     -2.015098
  H       3.980961     -2.328404      1.096781
  H       4.628731      1.863235     -0.169268
  H      -3.645025      3.215484      1.143505
  H      -5.214610     -2.117101      0.036909
  H       3.464661     -4.209437     -0.430266
  H       4.207082      4.109852      0.787451
  H      -4.415010      3.982938     -1.108376
  C       0.630333     -1.548437      3.794333
  C       2.024467      1.178479      3.498940
  C      -0.928768      1.058648      4.154392
  C       0.145463     -0.097897     -4.656438
  C       1.631026      2.365044     -3.588273
  C       2.813083     -0.459992     -3.260597
  H       2.915952      0.657992      3.153152
  H       1.974150      2.131331      2.972386
  H       2.153501      1.384661      4.562268
  H       1.503720     -2.031258      3.362025
  H       0.740801     -1.556538      4.880017
  H      -0.238858     -2.155771      3.546159
  H      -0.724453      1.055865      5.225464
  H      -1.024533      2.097157      3.836398
  H      -1.889470      0.570980      3.993917
  H       3.075303     -0.788018     -4.266805
  H       3.660855      0.093671     -2.861206
  H       2.665361     -1.348882     -2.645997
  H      -0.766957      0.487684     -4.763485
  H       0.663111     -0.087667     -5.615920
  H      -0.141708     -1.127685     -4.442411
  H       0.737094      2.984661     -3.536677
  H       2.343169      2.744388     -2.858094
  H       2.066639      2.486437     -4.581398
74
Coordinates from ORCA-job input E -1972.834269843032
  O       0.041627      0.354240      1.622054
  O       0.362041      0.298111     -1.919207
  C      -0.140700     -0.250059      0.371131
  C       0.074394      0.926285     -0.691859
  C      -1.572784     -0.793399      0.260255
  C       0.865746     -1.384489      0.146941
  C       1.238704      1.825080     -0.252814
  C      -1.200119      1.730960     -0.821248
  C      -2.260433     -1.186860      1.400662
  C       0.592605     -2.442817     -0.715689
  C       1.016673      3.095079      0.269039
  C      -1.717104      2.133810     -2.099838
  C      -2.216118     -0.917989     -0.970339
  C       2.094284     -1.374712      0.795021
  C       2.552756      1.398758     -0.407127
  C      -1.987727      2.154175      0.398187
  C      -3.555409     -1.676460      1.325591
  C       1.518335     -3.452181     -0.924606
  C       2.077444      3.909147      0.638147
  C      -2.809943      2.904723     -2.212350
  C      -3.515257     -1.395817     -1.047929
  C       3.026776     -2.381276      0.589027
  C       3.616280      2.206513     -0.035313
  C      -3.079362      2.939169      0.268043
  C      -4.193619     -1.775022      0.099551
  C       2.743411     -3.426599     -0.274218
  C       3.383560      3.466783      0.493203
  C      -3.527555      3.378629     -0.999827
  Si      0.442157      0.226950      3.216808
  Si      1.244270      0.565317     -3.300937
  H      -1.791074     -1.102684      2.365461
  H      -0.353314     -2.487140     -1.229312
  H       0.009016      3.463074      0.387562
  H      -1.219618      1.789361     -2.990464
  H      -1.700593     -0.640067     -1.874400
  H       2.341915     -0.559995      1.453621
  H       2.751904      0.428354     -0.826791
  H      -1.660680      1.815449      1.363499
  H      -4.067024     -1.971625      2.230561
  H       1.277937     -4.262257     -1.598175
  H       1.879305      4.893698      1.037026
  H      -3.183816      3.183060     -3.186039
  H      -3.996242     -1.467150     -2.012845
  H       3.975105     -2.343548      1.106087
  H       4.627948      1.848957     -0.166214
  H      -3.625772      3.235656      1.152640
  H      -5.207138     -2.144176      0.038687
  H       3.465224     -4.213954     -0.436220
  H       4.210119      4.100018      0.781499
  H      -4.384477      4.024593     -1.094812
  C       0.629392     -1.533411      3.810944
  C       2.013278      1.194977      3.496855
  C      -0.942272      1.068975      4.144938
  C       0.143967     -0.092874     -4.659387
  C       1.625899      2.369145     -3.584117
  C       2.812418     -0.454089     -3.264558
  H       2.905320      0.680349      3.143680
  H       1.956459      2.150073      2.975211
  H       2.146905      1.396217      4.560606
  H       1.504098     -2.016265      3.381289
  H       0.742487     -1.530377      4.896417
  H      -0.237035     -2.147843      3.571189
  H      -0.743133      1.071553      5.216967
  H      -1.039743      2.105637      3.821572
  H      -1.900496      0.577210      3.981915
  H       3.077279     -0.773685     -4.272820
  H       3.657817      0.098783     -2.859143
  H       2.665823     -1.348106     -2.657297
  H      -0.766913      0.494523     -4.769451
  H       0.663943     -0.084609     -5.617629
  H      -0.145885     -1.121870     -4.445118
  H       0.733334      2.989153     -3.516085
  H       2.349137      2.744393     -2.862728
  H       2.046565      2.494567     -4.583177
74
Coordinates from ORCA-job input E -1972.834278922534
  O       0.041269      0.341645      1.620807
  O       0.354896      0.289786     -1.922364
  C      -0.139601     -0.261318      0.369691
  C       0.071777      0.916104     -0.692851
  C      -1.569309     -0.810800      0.259689
  C       0.869088     -1.393773      0.145659
  C       1.239331      1.812702     -0.258074
  C      -1.203036      1.721216     -0.816821
  C      -2.248519     -1.218039      1.400346
  C       0.605574     -2.440960     -0.733581
  C       1.023507      3.089806      0.248733
  C      -1.721777      2.130387     -2.092444
  C      -2.217499     -0.930086     -0.968651
  C       2.089256     -1.393458      0.809050
  C       2.551181      1.377038     -0.405319
  C      -1.984139      2.147488      0.405664
  C      -3.540263     -1.716368      1.327669
  C       1.532498     -3.448883     -0.943194
  C       2.088305      3.902088      0.610246
  C      -2.795662      2.928010     -2.198953
  C      -3.513607     -1.416906     -1.043748
  C       3.022894     -2.399116      0.602801
  C       3.618541      2.182912     -0.040537
  C      -3.053608      2.963296      0.282362
  C      -4.183593     -1.810138      0.103848
  C       2.749174     -3.433307     -0.276674
  C       3.392068      3.450536      0.472995
  C      -3.490148      3.424664     -0.981704
  Si      0.426992      0.240386      3.219408
  Si      1.237674      0.572232     -3.301861
  H      -1.774251     -1.139153      2.363269
  H      -0.333543     -2.477077     -1.260140
  H       0.017574      3.464520      0.360854
  H      -1.240484      1.770730     -2.986014
  H      -1.708370     -0.642422     -1.873321
  H       2.330598     -0.586241      1.479211
  H       2.745750      0.401184     -0.814502
  H      -1.671661      1.787657      1.367922
  H      -4.045183     -2.022546      2.232735
  H       1.299769     -4.250006     -1.630052
  H       1.894969      4.892417      0.997000
  H      -3.170917      3.210101     -3.171024
  H      -3.998524     -1.484369     -2.006979
  H       3.964734     -2.368945      1.132061
  H       4.628442      1.818261     -0.165410
  H      -3.593094      3.265111      1.169452
  H      -5.194580     -2.186439      0.044766
  H       3.471858     -4.219748     -0.439225
  H       4.221730      4.082326      0.755503
  H      -4.329223      4.094477     -1.070475
  C       0.623846     -1.510374      3.839490
  C       1.990801      1.220208      3.497764
  C      -0.970139      1.082926      4.127021
  C       0.138950     -0.077368     -4.666026
  C       1.614706      2.379389     -3.569988
  C       2.808933     -0.442518     -3.274849
  H       2.884701      0.714649      3.136016
  H       1.924746      2.177878      2.982297
  H       2.128857      1.415398      4.562118
  H       1.500173     -1.994236      3.413988
  H       0.741736     -1.489030      4.924282
  H      -0.238845     -2.135222      3.614165
  H      -0.782817      1.092979      5.201113
  H      -1.069280      2.116948      3.795961
  H      -1.923765      0.584687      3.956240
  H       3.077507     -0.745696     -4.287264
  H       3.650806      0.107637     -2.858724
  H       2.664329     -1.346258     -2.681800
  H      -0.768939      0.514001     -4.779184
  H       0.662706     -0.069698     -5.622209
  H      -0.156122     -1.105498     -4.454681
  H       0.723921      2.998410     -3.474749
  H       2.353709      2.745995     -2.860214
  H       2.012921      2.515914     -4.576788
74
Coordinates from ORCA-job input E -1972.834297295615
  O       0.042023      0.332434      1.617033
  O       0.351577      0.282919     -1.927129
  C      -0.137540     -0.271042      0.366570
  C       0.070959      0.907065     -0.695782
  C      -1.565213     -0.826467      0.257034
  C       0.874754     -1.400885      0.145675
  C       1.239893      1.802358     -0.262455
  C      -1.204599      1.712061     -0.814055
  C      -2.238684     -1.242045      1.398166
  C       0.620925     -2.442513     -0.743058
  C       1.026831      3.080971      0.241583
  C      -1.723003      2.131492     -2.084251
  C      -2.215975     -0.945226     -0.969806
  C       2.087494     -1.404247      0.822369
  C       2.550615      1.363046     -0.408797
  C      -1.981026      2.136794      0.412657
  C      -3.527374     -1.748327      1.327349
  C       1.550356     -3.448855     -0.948861
  C       2.093497      3.891705      0.600913
  C      -2.777478      2.956520     -2.183466
  C      -3.509349     -1.440052     -1.042965
  C       3.023442     -2.408684      0.620216
  C       3.619812      2.167561     -0.046260
  C      -3.027702      2.984349      0.297625
  C      -4.173493     -1.841881      0.104919
  C       2.759582     -3.437323     -0.268684
  C       3.396181      3.436804      0.464534
  C      -3.449223      3.471284     -0.959889
  Si      0.412313      0.252438      3.219081
  Si      1.228445      0.576131     -3.308427
  H      -1.761632     -1.164500      2.359777
  H      -0.312393     -2.475040     -1.280038
  H       0.021575      3.457805      0.352790
  H      -1.257476      1.760469     -2.981561
  H      -1.711167     -0.652029     -1.875053
  H       2.321898     -0.600338      1.499017
  H       2.742740      0.385846     -0.815884
  H      -1.685099      1.751595      1.370144
  H      -4.027616     -2.061300      2.232689
  H       1.325455     -4.245683     -1.643284
  H       1.902425      4.883422      0.985234
  H      -3.153761      3.246319     -3.152827
  H      -3.996417     -1.507280     -2.005128
  H       3.959581     -2.381519      1.159640
  H       4.628919      1.800554     -0.170650
  H      -3.561244      3.288187      1.187730
  H      -5.182114     -2.224678      0.047203
  H       3.484101     -4.222702     -0.428199
  H       4.227295      4.067402      0.745466
  H      -4.269469      4.164878     -1.042033
  C       0.610593     -1.490871      3.860734
  C       1.973595      1.235420      3.498526
  C      -0.993042      1.101305      4.107581
  C       0.126234     -0.067870     -4.672683
  C       1.601087      2.385451     -3.567344
  C       2.802969     -0.433400     -3.294413
  H       2.867561      0.730508      3.135755
  H       1.907443      2.193363      2.983672
  H       2.111896      1.429420      4.563069
  H       1.492521     -1.974411      3.446131
  H       0.722388     -1.456066      4.945831
  H      -0.246482     -2.124128      3.638131
  H      -0.817134      1.115733      5.183554
  H      -1.087885      2.133924      3.771051
  H      -1.944994      0.602668      3.928578
  H       3.073605     -0.718370     -4.311657
  H       3.641936      0.113822     -2.868829
  H       2.662334     -1.347403     -2.716572
  H      -0.781547      0.524175     -4.782713
  H       0.648207     -0.057658     -5.629812
  H      -0.168990     -1.096495     -4.463834
  H       0.711122      3.003260     -3.457802
  H       2.348159      2.747869     -2.863915
  H       1.987081      2.528066     -4.578111
74
Coordinates from ORCA-job input E -1972.834325692143
  O       0.044195      0.310076      1.612349
  O       0.342937      0.266827     -1.933976
  C      -0.134255     -0.292613      0.362667
  C       0.067606      0.887300     -0.698963
  C      -1.558936     -0.856611      0.256327
  C       0.882646     -1.419044      0.144413
  C       1.239301      1.781287     -0.270641
  C      -1.209776      1.690477     -0.808190
  C      -2.222090     -1.282154      1.399805
  C       0.647439     -2.443635     -0.769231
  C       1.032815      3.069695      0.210062
  C      -1.732992      2.118370     -2.073406
  C      -2.216252     -0.973725     -0.966904
  C       2.079507     -1.436914      0.848346
  C       2.547505      1.330064     -0.404289
  C      -1.975499      2.120116      0.423040
  C      -3.506915     -1.798720      1.334520
  C       1.579914     -3.447519     -0.972635
  C       2.103797      3.879543      0.558732
  C      -2.749518      2.990710     -2.161416
  C      -3.506061     -1.479138     -1.034410
  C       3.017933     -2.439870      0.649529
  C       3.620665      2.133783     -0.052178
  C      -2.976885      3.022384      0.320616
  C      -4.159481     -1.892416      0.115446
  C       2.772957     -3.451190     -0.264160
  C       3.403704      3.413480      0.435184
  C      -3.371909      3.546708     -0.930039
  Si      0.389142      0.271079      3.219254
  Si      1.215634      0.590022     -3.312227
  H      -1.738707     -1.205581      2.358500
  H      -0.273544     -2.463846     -1.327526
  H       0.029646      3.455225      0.309182
  H      -1.299818      1.719664     -2.975139
  H      -1.719684     -0.671793     -1.873804
  H       2.301399     -0.644094      1.542054
  H       2.733993      0.345522     -0.795991
  H      -1.709019      1.695543      1.372224
  H      -3.998998     -2.120304      2.241312
  H       1.370090     -4.230798     -1.686909
  H       1.918192      4.879375      0.924242
  H      -3.132886      3.287526     -3.125906
  H      -3.998590     -1.545683     -1.993837
  H       3.941761     -2.424362      1.210193
  H       4.627785      1.758344     -0.167094
  H      -3.498090      3.336668      1.214559
  H      -5.165087     -2.283667      0.062042
  H       3.499621     -4.235048     -0.421437
  H       4.238069      4.043431      0.707825
  H      -4.153483      4.284558     -1.003321
  C       0.592707     -1.456308      3.902599
  C       1.943849      1.264213      3.495709
  C      -1.031856      1.129155      4.073080
  C       0.116961     -0.042014     -4.685392
  C       1.570522      2.406777     -3.540669
  C       2.799418     -0.404527     -3.319959
  H       2.839761      0.760425      3.135784
  H       1.875064      2.218579      2.974744
  H       2.080882      1.464728      4.559178
  H       1.475870     -1.945586      3.496865
  H       0.709140     -1.394348      4.986003
  H      -0.261551     -2.099781      3.699745
  H      -0.876830      1.151810      5.152113
  H      -1.120387      2.159069      3.726873
  H      -1.979828      0.628286      3.879062
  H       3.076411     -0.656476     -4.344277
  H       3.630713      0.139428     -2.875783
  H       2.667286     -1.336454     -2.769645
  H      -0.791029      0.549907     -4.793782
  H       0.641929     -0.022872     -5.640746
  H      -0.177983     -1.072768     -4.486768
  H       0.676609      3.014036     -3.406988
  H       2.324147      2.762152     -2.840721
  H       1.940719      2.571615     -4.554023
74
Coordinates from ORCA-job input E -1972.834385392224
  O       0.047006      0.281246      1.606884
  O       0.331875      0.246315     -1.941406
  C      -0.130353     -0.320616      0.358392
  C       0.062461      0.862036     -0.701871
  C      -1.551050     -0.895822      0.255221
  C       0.893410     -1.441694      0.143776
  C       1.236926      1.755502     -0.279782
  C      -1.218274      1.660921     -0.799717
  C      -2.204839     -1.328012      1.401538
  C       0.684052     -2.444665     -0.799982
  C       1.037864      3.054903      0.172681
  C      -1.749675      2.097109     -2.059215
  C      -2.213490     -1.015350     -0.964749
  C       2.068616     -1.477328      0.882483
  C       2.542300      1.291435     -0.399362
  C      -1.970888      2.097350      0.436014
  C      -3.485014     -1.856482      1.341818
  C       1.621471     -3.444746     -0.999122
  C       2.113801      3.864519      0.506917
  C      -2.710041      3.031663     -2.132691
  C      -3.498856     -1.533191     -1.026616
  C       3.010821     -2.477928      0.689375
  C       3.619926      2.095059     -0.061611
  C      -2.905460      3.070466      0.349997
  C      -4.142224     -1.955292      0.125609
  C       2.792249     -3.467197     -0.254563
  C       3.410499      3.386700      0.397179
  C      -3.258354      3.641333     -0.892577
  Si      0.361430      0.292210      3.217933
  Si      1.196333      0.608665     -3.315923
  H      -1.716445     -1.248195      2.357542
  H      -0.220436     -2.449786     -1.384749
  H       0.037314      3.449996      0.257647
  H      -1.364201      1.660701     -2.965374
  H      -1.724740     -0.705499     -1.873206
  H       2.272637     -0.698650      1.597255
  H       2.721960      0.298660     -0.773008
  H      -1.749092      1.621489      1.372044
  H      -3.969801     -2.184211      2.250343
  H       1.432786     -4.210935     -1.737409
  H       1.934577      4.873532      0.849691
  H      -3.105648      3.338914     -3.089045
  H      -3.995858     -1.602459     -1.983536
  H       3.917743     -2.476976      1.277163
  H       4.624770      1.710741     -0.166478
  H      -3.410640      3.399811      1.247965
  H      -5.144141     -2.356445      0.076603
  H       3.522348     -4.248676     -0.407794
  H       4.248538      4.016602      0.658429
  H      -3.980788      4.438102     -0.956276
  C       0.563743     -1.414911      3.952507
  C       1.912603      1.290999      3.488914
  C      -1.074194      1.167668      4.028750
  C       0.103591     -0.011469     -4.699742
  C       1.523326      2.434694     -3.505029
  C       2.793725     -0.362517     -3.352446
  H       2.809791      0.778477      3.144375
  H       1.849590      2.234943      2.948653
  H       2.042613      1.511636      4.549201
  H       1.447403     -1.914446      3.559918
  H       0.683303     -1.321189      5.033262
  H      -0.289456     -2.066034      3.771063
  H      -0.944002      1.200163      5.110818
  H      -1.150348      2.194465      3.670748
  H      -2.019439      0.668344      3.817334
  H       3.078413     -0.570996     -4.384474
  H       3.614450      0.177778     -2.884995
  H       2.675168     -1.316388     -2.838132
  H      -0.808443      0.575100     -4.802516
  H       0.630499      0.025179     -5.653520
  H      -0.184351     -1.047153     -4.516979
  H       0.619267      3.023694     -3.358628
  H       2.271124      2.786504     -2.797168
  H       1.890518      2.627737     -4.514555
74
Coordinates from ORCA-job input E -1972.834483516606
  O       0.051255      0.254195      1.600691
  O       0.322170      0.229194     -1.948458
  C      -0.127170     -0.347522      0.353910
  C       0.056586      0.838754     -0.703910
  C      -1.545278     -0.930833      0.256117
  C       0.901057     -1.465275      0.140574
  C       1.231721      1.733688     -0.286238
  C      -1.228870      1.630025     -0.791079
  C      -2.192811     -1.361579      1.406388
  C       0.712401     -2.448721     -0.828079
  C       1.037722      3.044581      0.132385
  C      -1.775373      2.064630     -2.049624
  C      -2.212303     -1.055343     -0.960836
  C       2.056159     -1.520282      0.909241
  C       2.535117      1.258297     -0.386431
  C      -1.968158      2.075158      0.445760
  C      -3.471198     -1.895141      1.353350
  C       1.651872     -3.447701     -1.023545
  C       2.117066      3.856023      0.451983
  C      -2.679120      3.052897     -2.110417
  C      -3.495530     -1.579144     -1.016037
  C       2.999100     -2.521011      0.721030
  C       3.615490      2.063589     -0.063083
  C      -2.837253      3.106703      0.373115
  C      -4.132348     -2.001009      0.139995
  C       2.802139     -3.489857     -0.248488
  C       3.411205      3.368017      0.361260
  C      -3.147406      3.712426     -0.867063
  Si      0.344223      0.308244      3.213463
  Si      1.182578      0.632528     -3.314689
  H      -1.700159     -1.276507      2.359904
  H      -0.177713     -2.438706     -1.434171
  H       0.039598      3.448575      0.198289
  H      -1.441758      1.587783     -2.956435
  H      -1.729226     -0.742109     -1.871156
  H       2.245483     -0.755462      1.642471
  H       2.709500      0.256678     -0.738015
  H      -1.790616      1.555496      1.367984
  H      -3.951612     -2.221957      2.264534
  H       1.480420     -4.198431     -1.781605
  H       1.942609      4.874631      0.767783
  H      -3.093564      3.367430     -3.056679
  H      -3.996762     -1.652677     -1.970422
  H       3.890262     -2.535941      1.332241
  H       4.618586      1.671186     -0.153457
  H      -3.328445      3.452865      1.272786
  H      -5.132697     -2.406684      0.096448
  H       3.533285     -4.271128     -0.397782
  H       4.251617      3.999464      0.610884
  H      -3.806549      4.562887     -0.926108
  C       0.541438     -1.380014      3.992450
  C       1.895058      1.309239      3.473848
  C      -1.100617      1.201126      3.989025
  C       0.105491      0.019647     -4.714236
  C       1.474401      2.467703     -3.461783
  C       2.795529     -0.311023     -3.372012
  H       2.793469      0.780361      3.158065
  H       1.843457      2.234352      2.900628
  H       2.012666      1.565556      4.527414
  H       1.420178     -1.894758      3.608343
  H       0.668678     -1.260029      5.069672
  H      -0.316985     -2.030149      3.832575
  H      -0.987599      1.245616      5.072624
  H      -1.166951      2.223932      3.618105
  H      -2.044494      0.702900      3.768252
  H       3.089817     -0.482339     -4.408130
  H       3.604065      0.228484     -2.883009
  H       2.691069     -1.282172     -2.887968
  H      -0.814440      0.594498     -4.812628
  H       0.637385      0.081138     -5.663969
  H      -0.168292     -1.023341     -4.552409
  H       0.552700      3.032032     -3.328925
  H       2.194526      2.821044     -2.726605
  H       1.864444      2.691375     -4.456314
74
Coordinates from ORCA-job input E -1972.834586126726
  O       0.052768      0.260902      1.604132
  O       0.324652      0.236842     -1.943935
  C      -0.126617     -0.340480      0.356781
  C       0.057033      0.846774     -0.699960
  C      -1.544517     -0.923849      0.258259
  C       0.901499     -1.457860      0.139949
  C       1.229970      1.743761     -0.280376
  C      -1.230358      1.634262     -0.790932
  C      -2.196134     -1.351391      1.407384
  C       0.706705     -2.447072     -0.821371
  C       1.031731      3.051088      0.147043
  C      -1.775467      2.062466     -2.055062
  C      -2.207930     -1.051062     -0.960604
  C       2.062081     -1.507476      0.901002
  C       2.535169      1.274899     -0.388393
  C      -1.975143      2.077663      0.441456
  C      -3.475656     -1.882219      1.351760
  C       1.646101     -3.446117     -1.018013
  C       2.108741      3.865226      0.467715
  C      -2.676052      3.053041     -2.118556
  C      -3.491729     -1.572527     -1.018518
  C       3.004849     -2.507832      0.711370
  C       3.613237      2.082703     -0.063962
  C      -2.844863      3.108347      0.364503
  C      -4.133339     -1.989611      0.136814
  C       2.802022     -3.482364     -0.251354
  C       3.404719      3.383629      0.369004
  C      -3.144915      3.714544     -0.878773
  Si      0.350668      0.298858      3.217812
  Si      1.181601      0.626777     -3.315499
  H      -1.706482     -1.265444      2.362312
  H      -0.188097     -2.441774     -1.420647
  H       0.032415      3.450631      0.219080
  H      -1.443285      1.578801     -2.959196
  H      -1.721360     -0.739588     -1.869721
  H       2.254614     -0.739421      1.629783
  H       2.712254      0.275841     -0.745975
  H      -1.804256      1.553462      1.362650
  H      -3.959739     -2.205516      2.262262
  H       1.470057     -4.201618     -1.770239
  H       1.931165      4.881015      0.790793
  H      -3.090830      3.367233     -3.064946
  H      -3.990297     -1.647756     -1.974168
  H       3.900192     -2.518749      1.316550
  H       4.617634      1.695023     -0.159969
  H      -3.344130      3.452746      1.260420
  H      -5.134464     -2.393153      0.091396
  H       3.533083     -4.263579     -0.401315
  H       4.243266      4.017287      0.619272
  H      -3.798506      4.569127     -0.942900
  C       0.543494     -1.397246      3.980201
  C       1.904595      1.293846      3.483815
  C      -1.090636      1.189072      4.003688
  C       0.102504      0.002863     -4.708193
  C       1.478179      2.459431     -3.480848
  C       2.791606     -0.322042     -3.367401
  H       2.803140      0.756544      3.183228
  H       1.862674      2.213347      2.900709
  H       2.012726      1.560874      4.535703
  H       1.424079     -1.909193      3.596874
  H       0.662383     -1.290619      5.059727
  H      -0.315350     -2.043053      3.805076
  H      -0.971106      1.229854      5.086764
  H      -1.158140      2.213087      3.636346
  H      -2.036634      0.692941      3.787520
  H       3.085693     -0.501275     -4.402142
  H       3.602272      0.217316     -2.881543
  H       2.683506     -1.289567     -2.876763
  H      -0.821613      0.571762     -4.802707
  H       0.629728      0.066602     -5.660391
  H      -0.163466     -1.041744     -4.543934
  H       0.553874      3.026159     -3.380046
  H       2.179597      2.821516     -2.731993
  H       1.895130      2.671138     -4.467011
74
Coordinates from ORCA-job input E -1972.834870590401
  O       0.047985      0.247154      1.608286
  O       0.311929      0.235318     -1.940215
  C      -0.129925     -0.353894      0.360454
  C       0.046715      0.838818     -0.691324
  C      -1.542161     -0.950873      0.261703
  C       0.900745     -1.468063      0.134622
  C       1.217333      1.737522     -0.271278
  C      -1.244884      1.619528     -0.776392
  C      -2.180673     -1.408068      1.406535
  C       0.715702     -2.437685     -0.848185
  C       1.016712      3.049494      0.139272
  C      -1.796811      2.048197     -2.050254
  C      -2.211159     -1.068163     -0.955414
  C       2.052484     -1.534604      0.907614
  C       2.523278      1.268462     -0.371494
  C      -1.980039      2.076595      0.448677
  C      -3.453609     -1.955215      1.349371
  C       1.655322     -3.434689     -1.053046
  C       2.092756      3.868881      0.450924
  C      -2.621619      3.099853     -2.105905
  C      -3.487203     -1.607263     -1.015087
  C       2.995655     -2.532993      0.709519
  C       3.599805      2.080824     -0.054995
  C      -2.774490      3.163068      0.378849
  C      -4.116923     -2.051724      0.136920
  C       2.802211     -3.488409     -0.274021
  C       3.389269      3.387408      0.360473
  C      -3.006827      3.805376     -0.869201
  Si      0.337247      0.312605      3.222573
  Si      1.169076      0.632263     -3.312121
  H      -1.685343     -1.336092      2.359416
  H      -0.170996     -2.417934     -1.459376
  H       0.016545      3.447793      0.206412
  H      -1.527669      1.516199     -2.948610
  H      -1.734047     -0.735356     -1.861928
  H       2.239477     -0.779958      1.651573
  H       2.702259      0.265728     -0.717387
  H      -1.871891      1.515941      1.358311
  H      -3.927630     -2.300310      2.257145
  H       1.487433     -4.174242     -1.822813
  H       1.913611      4.888646      0.760303
  H      -3.044577      3.426745     -3.044892
  H      -3.989818     -1.675110     -1.969215
  H       3.884190     -2.557264      1.324303
  H       4.604726      1.692659     -0.143216
  H      -3.273214      3.523574      1.268581
  H      -5.112462     -2.468657      0.090365
  H       3.533987     -4.267525     -0.431083
  H       4.226921      4.025267      0.602985
  H      -3.579819      4.716478     -0.930570
  C       0.539596     -1.369871      4.012886
  C       1.886531      1.319234      3.472522
  C      -1.113027      1.200478      3.993028
  C       0.101229     -0.009036     -4.705162
  C       1.452043      2.465579     -3.491251
  C       2.785109     -0.306926     -3.359348
  H       2.786180      0.781804      3.175608
  H       1.837328      2.231331      2.878416
  H       1.997039      1.599619      4.520748
  H       1.411331     -1.893512      3.625328
  H       0.675698     -1.244540      5.088342
  H      -0.324752     -2.014622      3.863752
  H      -0.994890      1.256648      5.075595
  H      -1.189112      2.218127      3.610263
  H      -2.054355      0.692614      3.783858
  H       3.088363     -0.476508     -4.393006
  H       3.589093      0.230955     -2.860848
  H       2.676839     -1.279088     -2.877935
  H      -0.826484      0.552536     -4.809405
  H       0.634342      0.053917     -5.654161
  H      -0.156686     -1.055020     -4.537401
  H       0.522292      3.023913     -3.391912
  H       2.152801      2.837889     -2.746613
  H       1.866209      2.676274     -4.478673
74
Coordinates from ORCA-job input E -1972.835090489164
  O       0.034539      0.238597      1.611837
  O       0.290637      0.236236     -1.938368
  C      -0.137031     -0.366196      0.364645
  C       0.030553      0.830387     -0.684213
  C      -1.540044     -0.983550      0.262647
  C       0.901124     -1.472565      0.136581
  C       1.202388      1.730249     -0.270388
  C      -1.264244      1.606502     -0.764176
  C      -2.162869     -1.476775      1.400800
  C       0.723591     -2.437968     -0.851348
  C       1.002704      3.042635      0.139275
  C      -1.802128      2.060792     -2.050092
  C      -2.213648     -1.091105     -0.953022
  C       2.050406     -1.537394      0.912911
  C       2.508486      1.262918     -0.377970
  C      -2.002509      2.065894      0.448595
  C      -3.425690     -2.047285      1.339563
  C       1.668005     -3.430002     -1.057230
  C       2.079871      3.863147      0.445161
  C      -2.531643      3.178127     -2.093197
  C      -3.478769     -1.654192     -1.017041
  C       2.999027     -2.530439      0.713291
  C       3.585783      2.075993     -0.066672
  C      -2.709379      3.207593      0.391439
  C      -4.093840     -2.133425      0.129240
  C       2.812955     -3.482364     -0.275107
  C       3.376231      3.382751      0.349264
  C      -2.843938      3.900300     -0.854920
  Si      0.318983      0.326973      3.226343
  Si      1.146419      0.635747     -3.312125
  H      -1.663447     -1.417126      2.352010
  H      -0.160415     -2.418950     -1.466928
  H       0.002449      3.438318      0.215240
  H      -1.593082      1.497324     -2.945714
  H      -1.747627     -0.733252     -1.855884
  H       2.231429     -0.785410      1.661214
  H       2.687775      0.259718     -0.722499
  H      -1.972352      1.468288      1.341627
  H      -3.887360     -2.419080      2.243160
  H       1.506112     -4.166146     -1.831546
  H       1.900992      4.882940      0.754687
  H      -2.939792      3.540240     -3.026495
  H      -3.984632     -1.714500     -1.969990
  H       3.885693     -2.553452      1.330829
  H       4.590583      1.688224     -0.158007
  H      -3.218191      3.578077      1.271160
  H      -5.081133     -2.569097      0.079360
  H       3.548962     -4.257102     -0.433818
  H       4.214615      4.021508      0.586949
  H      -3.320838      4.866135     -0.904451
  C       0.530724     -1.342402      4.042326
  C       1.863455      1.345528      3.460175
  C      -1.138328      1.210902      3.985204
  C       0.078837     -0.010399     -4.702678
  C       1.428878      2.467842     -3.500480
  C       2.762797     -0.303530     -3.358656
  H       2.763910      0.810098      3.162374
  H       1.805059      2.252736      2.859651
  H       1.978729      1.634272      4.505750
  H       1.393506     -1.878126      3.651707
  H       0.682688     -1.198352      5.113324
  H      -0.338603     -1.985604      3.918957
  H      -1.017270      1.286158      5.066317
  H      -1.226492      2.220351      3.583902
  H      -2.074498      0.688639      3.788895
  H       3.070494     -0.465889     -4.392124
  H       3.565396      0.227348     -2.850535
  H       2.649141     -1.279189     -2.885842
  H      -0.849336      0.550159     -4.809610
  H       0.613488      0.052263     -5.650904
  H      -0.176729     -1.056702     -4.533862
  H       0.498168      3.024618     -3.399588
  H       2.132346      2.843799     -2.759577
  H       1.840228      2.675342     -4.489558
74
Coordinates from ORCA-job input E -1972.835190325786
  O       0.007649      0.242127      1.614957
  O       0.265716      0.236245     -1.937452
  C      -0.147983     -0.369727      0.368777
  C       0.012396      0.826695     -0.681391
  C      -1.538326     -1.012544      0.258574
  C       0.904002     -1.462365      0.145530
  C       1.189533      1.725614     -0.278461
  C      -1.284336      1.602749     -0.755458
  C      -2.138999     -1.552915      1.386961
  C       0.740917     -2.428282     -0.843791
  C       0.995839      3.034907      0.144949
  C      -1.778732      2.120830     -2.043912
  C      -2.217017     -1.108408     -0.955065
  C       2.052385     -1.511996      0.923768
  C       2.494150      1.259036     -0.403718
  C      -2.034489      2.049391      0.446505
  C      -3.385922     -2.157112      1.319105
  C       1.698480     -3.407764     -1.048194
  C       2.076769      3.851712      0.447193
  C      -2.406956      3.300020     -2.059015
  C      -3.466207     -1.705441     -1.025825
  C       3.014705     -2.492208      0.725288
  C       3.575474      2.068039     -0.094802
  C      -2.656362      3.239430      0.417805
  C      -4.059883     -2.231702      0.111209
  C       2.842859     -3.445981     -0.264074
  C       3.371646      3.370948      0.335413
  C      -2.680051      3.996943     -0.805780
  Si      0.285722      0.343765      3.229995
  Si      1.114625      0.617756     -3.321062
  H      -1.634649     -1.505860      2.336213
  H      -0.140877     -2.419291     -1.463533
  H      -0.003152      3.428632      0.238995
  H      -1.616125      1.558063     -2.949526
  H      -1.766473     -0.719181     -1.852932
  H       2.220534     -0.759209      1.674597
  H       2.671249      0.257666     -0.755174
  H      -2.083327      1.417318      1.316136
  H      -3.829405     -2.565162      2.216172
  H       1.547649     -4.144740     -1.823980
  H       1.901075      4.868696      0.767750
  H      -2.768677      3.721262     -2.987290
  H      -3.975713     -1.756874     -1.977380
  H       3.900445     -2.503544      1.344450
  H       4.578914      1.679706     -0.198050
  H      -3.182739      3.605799      1.288755
  H      -5.034382     -2.694608      0.055481
  H       3.589259     -4.210713     -0.422557
  H       4.213007      4.006466      0.571385
  H      -3.065940      5.003857     -0.821550
  C       0.514710     -1.316048      4.061672
  C       1.818457      1.381689      3.460386
  C      -1.183480      1.211447      3.980473
  C       0.024604     -0.023319     -4.696268
  C       1.423736      2.443160     -3.530805
  C       2.719933     -0.340524     -3.371457
  H       2.722097      0.861753      3.145466
  H       1.742704      2.296332      2.873955
  H       1.941893      1.656105      4.509065
  H       1.376077     -1.852957      3.669660
  H       0.675592     -1.156184      5.129223
  H      -0.351572     -1.966513      3.957661
  H      -1.060261      1.304626      5.059951
  H      -1.291000      2.212307      3.562759
  H      -2.110023      0.668159      3.795968
  H       3.021427     -0.504998     -4.406526
  H       3.531234      0.177833     -2.864624
  H       2.594061     -1.315399     -2.900532
  H      -0.896247      0.549620     -4.800038
  H       0.552176      0.024676     -5.649416
  H      -0.243361     -1.064635     -4.516547
  H       0.504778      3.016442     -3.416642
  H       2.147667      2.815157     -2.807320
  H       1.818817      2.631324     -4.530258
74
Coordinates from ORCA-job input E -1972.835389741297
  O      -0.024847      0.261178      1.607894
  O       0.248459      0.235800     -1.946612
  C      -0.157162     -0.364024      0.365383
  C       0.002409      0.826958     -0.691073
  C      -1.538906     -1.023345      0.244668
  C       0.909243     -1.443787      0.160861
  C       1.186659      1.723988     -0.299604
  C      -1.295106      1.605358     -0.755162
  C      -2.126724     -1.590408      1.366738
  C       0.755177     -2.431378     -0.807883
  C       1.001001      3.026254      0.149734
  C      -1.728417      2.213551     -2.030855
  C      -2.219342     -1.112980     -0.968141
  C       2.063691     -1.457833      0.931260
  C       2.489231      1.258989     -0.447282
  C      -2.059083      2.018216      0.446534
  C      -3.361754     -2.217723      1.293265
  C       1.728389     -3.397846     -1.000357
  C       2.086031      3.835955      0.454847
  C      -2.315362      3.416296     -2.002337
  C      -3.457342     -1.733228     -1.044373
  C       3.042022     -2.424437      0.744363
  C       3.575533      2.060663     -0.134469
  C      -2.658546      3.219022      0.456406
  C      -4.037204     -2.288793      0.085614
  C       2.879585     -3.400259     -0.225095
  C       3.378972      3.355322      0.322168
  C      -2.631841      4.042956     -0.729576
  Si      0.257101      0.353008      3.223817
  Si      1.093003      0.588700     -3.338796
  H      -1.621833     -1.545146      2.316117
  H      -0.131279     -2.450305     -1.421170
  H       0.004141      3.418939      0.263403
  H      -1.559632      1.693276     -2.959896
  H      -1.778558     -0.705880     -1.862993
  H       2.222014     -0.688779      1.667906
  H       2.663516      0.263269     -0.815964
  H      -2.130189      1.363158      1.298753
  H      -3.793717     -2.647532      2.185812
  H       1.583978     -4.152786     -1.759928
  H       1.914365      4.847004      0.795876
  H      -2.613272      3.900475     -2.923033
  H      -3.967785     -1.780493     -1.995658
  H       3.932458     -2.407287      1.356545
  H       4.577094      1.672525     -0.255351
  H      -3.204753      3.554557      1.327407
  H      -5.002165     -2.770693      0.024542
  H       3.637936     -4.154887     -0.374965
  H       4.223798      3.984538      0.562696
  H      -2.996662      5.057156     -0.696200
  C       0.492862     -1.307110      4.052684
  C       1.781386      1.402483      3.462053
  C      -1.216663      1.208212      3.976349
  C      -0.028074     -0.034380     -4.697364
  C       1.442177      2.405416     -3.563187
  C       2.680724     -0.398606     -3.391337
  H       2.687939      0.900895      3.126391
  H       1.691594      2.329708      2.898498
  H       1.911975      1.652442      4.516049
  H       1.346517     -1.848961      3.650907
  H       0.668918     -1.141203      5.117072
  H      -0.376824     -1.955913      3.967146
  H      -1.086641      1.318700      5.053364
  H      -1.342662      2.200936      3.544521
  H      -2.135434      0.647094      3.806685
  H       2.965673     -0.584517     -4.427618
  H       3.508191      0.111798     -2.903442
  H       2.541592     -1.363378     -2.903961
  H      -0.936787      0.558628     -4.792470
  H       0.487982     -0.004336     -5.657630
  H      -0.317476     -1.067933     -4.506465
  H       0.540694      3.002906     -3.438869
  H       2.184497      2.765708     -2.852494
  H       1.825815      2.572228     -4.570920
74
Coordinates from ORCA-job input E -1972.835547217034
  O      -0.048686      0.253519      1.592684
  O       0.229974      0.216447     -1.963424
  C      -0.158976     -0.379194      0.353760
  C      -0.005848      0.809705     -0.705990
  C      -1.532216     -1.056749      0.228325
  C       0.925613     -1.443639      0.170708
  C       1.183259      1.705975     -0.324004
  C      -1.308483      1.582038     -0.750841
  C      -2.102774     -1.639109      1.351829
  C       0.807005     -2.425837     -0.808800
  C       1.006546      3.011894      0.116943
  C      -1.704610      2.275064     -1.993159
  C      -2.219276     -1.147558     -0.979884
  C       2.058990     -1.450214      0.972226
  C       2.482825      1.232767     -0.473795
  C      -2.072857      1.968718      0.457966
  C      -3.327138     -2.286723      1.283412
  C       1.797489     -3.378521     -0.983932
  C       2.096614      3.818976      0.409022
  C      -2.197845      3.519186     -1.905444
  C      -3.447278     -1.789665     -1.050763
  C       3.052589     -2.404211      0.803797
  C       3.574646      2.031821     -0.172938
  C      -2.576656      3.211590      0.531039
  C      -4.008834     -2.363154      0.079125
  C       2.927325     -3.373239     -0.177981
  C       3.386589      3.331042      0.273908
  C      -2.469750      4.097424     -0.604542
  Si      0.205119      0.376673      3.209172
  Si      1.058771      0.575883     -3.361300
  H      -1.590002     -1.588960      2.297691
  H      -0.064939     -2.450209     -1.441958
  H       0.012370      3.411893      0.226913
  H      -1.581914      1.785894     -2.946334
  H      -1.793381     -0.725257     -1.874878
  H       2.189160     -0.683689      1.716550
  H       2.650103      0.234618     -0.839090
  H      -2.216099      1.268584      1.263189
  H      -3.745212     -2.730020      2.175987
  H       1.682131     -4.130129     -1.751692
  H       1.931365      4.833653      0.742402
  H      -2.456730      4.071161     -2.799608
  H      -3.964072     -1.838841     -1.998527
  H       3.926510     -2.381508      1.439070
  H       4.573636      1.638322     -0.297560
  H      -3.114803      3.537420      1.411030
  H      -4.965029     -2.862655      0.021193
  H       3.697826     -4.118341     -0.313119
  H       4.235497      3.957752      0.506398
  H      -2.757512      5.132852     -0.515633
  C       0.443543     -1.265300      4.073479
  C       1.718737      1.437262      3.459244
  C      -1.287241      1.233034      3.923124
  C      -0.083194     -0.027625     -4.712082
  C       1.416367      2.393229     -3.567088
  C       2.643955     -0.411818     -3.445043
  H       2.631495      0.938630      3.135130
  H       1.632373      2.360599      2.889139
  H       1.836408      1.692971      4.513181
  H       1.298924     -1.812980      3.682454
  H       0.624385     -1.071516      5.132445
  H      -0.423931     -1.920019      4.009952
  H      -1.176597      1.363693      5.000006
  H      -1.416894      2.216671      3.472330
  H      -2.196524      0.657881      3.747061
  H       2.918296     -0.577312     -4.487820
  H       3.475979      0.092332     -2.958777
  H       2.512767     -1.385402     -2.973730
  H      -0.990099      0.570447     -4.788088
  H       0.419020      0.008516     -5.679460
  H      -0.376537     -1.061152     -4.526580
  H       0.519895      2.996261     -3.438843
  H       2.159477      2.742931     -2.853003
  H       1.800668      2.563322     -4.574371
74
Coordinates from ORCA-job input E -1972.835503169571
  O      -0.042430      0.262974      1.590357
  O       0.248026      0.213673     -1.964798
  C      -0.149517     -0.365362      0.349297
  C       0.011342      0.820855     -0.712312
  C      -1.531050     -1.028193      0.222584
  C       0.935891     -1.431828      0.176240
  C       1.199162      1.714755     -0.324148
  C      -1.292036      1.591918     -0.766591
  C      -2.120316     -1.571653      1.356530
  C       0.817382     -2.425194     -0.792679
  C       1.022121      3.015623      0.129107
  C      -1.682669      2.287291     -1.995815
  C      -2.212768     -1.128304     -0.987419
  C       2.069245     -1.430097      0.979057
  C       2.498459      1.242694     -0.481364
  C      -2.073843      1.959695      0.448328
  C      -3.358166     -2.192578      1.295637
  C       1.809411     -3.378688     -0.958822
  C       2.111940      3.821041      0.425071
  C      -2.256302      3.498528     -1.920527
  C      -3.455286     -1.743893     -1.050180
  C       3.062699     -2.385100      0.819927
  C       3.590421      2.040646     -0.178528
  C      -2.636829      3.179810      0.511631
  C      -4.034938     -2.278927      0.088854
  C       2.938178     -3.363566     -0.152460
  C       3.402137      3.335792      0.279759
  C      -2.603869      4.056429     -0.622855
  Si      0.219157      0.351722      3.207635
  Si      1.066858      0.560095     -3.367835
  H      -1.609446     -1.508334      2.303211
  H      -0.057229     -2.456919     -1.420586
  H       0.027977      3.416692      0.240439
  H      -1.494926      1.824532     -2.952135
  H      -1.774979     -0.728456     -1.886743
  H       2.199694     -0.654531      1.713341
  H       2.662415      0.248984     -0.859651
  H      -2.184071      1.251719      1.249158
  H      -3.792398     -2.606676      2.194450
  H       1.695379     -4.139507     -1.717658
  H       1.947789      4.832370      0.768793
  H      -2.517383      4.045086     -2.816367
  H      -3.969821     -1.799985     -1.998789
  H       3.936564     -2.356051      1.455003
  H       4.589217      1.649579     -0.311916
  H      -3.175937      3.484891      1.398762
  H      -5.002237     -2.757299      0.037127
  H       3.709138     -4.109832     -0.279040
  H       4.251021      3.961391      0.515105
  H      -2.981599      5.063515     -0.549140
  C       0.464357     -1.308512      4.033277
  C       1.729769      1.407937      3.485526
  C      -1.274228      1.196316      3.939796
  C      -0.085965     -0.042593     -4.709980
  C       1.431134      2.376654     -3.573482
  C       2.648223     -0.430677     -3.465600
  H       2.648521      0.910942      3.175313
  H       1.653622      2.332770      2.915564
  H       1.828844      1.661968      4.541392
  H       1.326060     -1.838898      3.631822
  H       0.643513     -1.138184      5.096566
  H      -0.399327     -1.966600      3.951598
  H      -1.161786      1.312331      5.018142
  H      -1.408610      2.186692      3.505888
  H      -2.182621      0.621853      3.755766
  H       2.907448     -0.607694     -4.510381
  H       3.486767      0.084471     -3.001766
  H       2.530355     -1.398568     -2.979402
  H      -1.000879      0.546099     -4.761935
  H       0.398182      0.007834     -5.685678
  H      -0.367527     -1.080516     -4.530112
  H       0.536608      2.986604     -3.469082
  H       2.160002      2.725000     -2.845457
  H       1.838259      2.541543     -4.573022
74
Coordinates from ORCA-job input E -1972.835774627971
  O      -0.057221      0.266585      1.594501
  O       0.232130      0.219667     -1.962337
  C      -0.157885     -0.367241      0.354328
  C      -0.001531      0.820252     -0.706527
  C      -1.531469     -1.045906      0.223678
  C       0.930707     -1.429655      0.177795
  C       1.187366      1.714078     -0.323538
  C      -1.305784      1.590375     -0.763679
  C      -2.105815     -1.623575      1.348187
  C       0.807129     -2.426470     -0.786444
  C       1.010765      3.013457      0.134488
  C      -1.669579      2.313115     -1.999398
  C      -2.218215     -1.133963     -0.984785
  C       2.071169     -1.421512      0.969810
  C       2.486864      1.244496     -0.487119
  C      -2.094437      1.957978      0.440088
  C      -3.334468     -2.262671      1.280670
  C       1.799990     -3.377639     -0.957785
  C       2.101136      3.818298      0.431611
  C      -2.184981      3.545814     -1.904467
  C      -3.450844     -1.767624     -1.054403
  C       3.066895     -2.373447      0.804752
  C       3.578980      2.041346     -0.182597
  C      -2.617550      3.191493      0.517100
  C      -4.016641     -2.334761      0.076241
  C       2.936726     -3.356000     -0.162760
  C       3.391167      3.334435      0.282017
  C      -2.520625      4.091516     -0.605380
  Si      0.209490      0.365875      3.211497
  Si      1.057266      0.558364     -3.365561
  H      -1.591319     -1.574350      2.292987
  H      -0.072045     -2.462921     -1.408466
  H       0.016869      3.411188      0.255498
  H      -1.507937      1.848420     -2.959739
  H      -1.790404     -0.712386     -1.878910
  H       2.206105     -0.642772      1.700156
  H       2.652140      0.251919     -0.867843
  H      -2.250672      1.238837      1.225663
  H      -3.756967     -2.701787      2.173180
  H       1.681702     -4.140489     -1.713982
  H       1.936819      4.827970      0.780172
  H      -2.419093      4.115620     -2.793850
  H      -3.968416     -1.814027     -2.001933
  H       3.946671     -2.338779      1.431364
  H       4.577738      1.650972     -0.318347
  H      -3.173757      3.497768      1.392989
  H      -4.976634     -2.827032      0.019260
  H       3.709511     -4.099357     -0.294822
  H       4.240348      3.959597      0.517631
  H      -2.852132      5.113509     -0.513948
  C       0.467617     -1.285449      4.051077
  C       1.713841      1.436358      3.472817
  C      -1.288154      1.200050      3.943821
  C      -0.098862     -0.039739     -4.706210
  C       1.440668      2.369562     -3.584577
  C       2.628973     -0.449464     -3.455467
  H       2.633032      0.951172      3.146423
  H       1.618439      2.363769      2.910106
  H       1.826054      1.684993      4.528869
  H       1.309151     -1.832880      3.631099
  H       0.681128     -1.101400      5.105751
  H      -0.405572     -1.934028      4.007761
  H      -1.167883      1.334453      5.019217
  H      -1.439831      2.180615      3.493650
  H      -2.189681      0.609724      3.778023
  H       2.890557     -0.631943     -4.498633
  H       3.471672      0.054632     -2.986737
  H       2.495550     -1.414928     -2.968668
  H      -1.008615      0.556910     -4.762278
  H       0.388049      0.003553     -5.680900
  H      -0.388589     -1.074807     -4.523496
  H       0.552363      2.988682     -3.479415
  H       2.176763      2.714998     -2.861476
  H       1.846363      2.524685     -4.586003
74
Coordinates from ORCA-job input E -1972.835808975143
  O      -0.062936      0.269043      1.593501
  O       0.228336      0.222779     -1.964073
  C      -0.160066     -0.365326      0.353060
  C      -0.005048      0.822635     -0.707468
  C      -1.530367     -1.050285      0.221080
  C       0.930935     -1.424978      0.177079
  C       1.182731      1.716645     -0.324976
  C      -1.310123      1.591882     -0.763678
  C      -2.099632     -1.635993      1.344155
  C       0.807556     -2.424493     -0.784192
  C       1.004004      3.011818      0.144264
  C      -1.668417      2.322963     -1.994862
  C      -2.217716     -1.139535     -0.986857
  C       2.073411     -1.411168      0.965840
  C       2.482838      1.250624     -0.493676
  C      -2.095186      1.962359      0.441406
  C      -3.324185     -2.282925      1.275972
  C       1.801902     -3.374027     -0.954866
  C       2.093270      3.816135      0.447038
  C      -2.162290      3.565543     -1.891609
  C      -3.446006     -1.781438     -1.057323
  C       3.070800     -2.361591      0.801598
  C       3.573741      2.046696     -0.182852
  C      -2.595559      3.206560      0.527344
  C      -4.007141     -2.355698      0.072024
  C       2.940372     -3.347683     -0.162337
  C       3.383928      3.335554      0.292719
  C      -2.483109      4.109667     -0.588430
  Si      0.201254      0.369435      3.210631
  Si      1.050605      0.553050     -3.371154
  H      -1.583586     -1.588151      2.288141
  H      -0.072730     -2.463739     -1.404891
  H       0.009369      3.405653      0.272291
  H      -1.518672      1.860039     -2.957895
  H      -1.792812     -0.714195     -1.880557
  H       2.207918     -0.629931      1.693838
  H       2.649478      0.259741     -0.878576
  H      -2.267107      1.239789      1.221183
  H      -3.742836     -2.727910      2.167388
  H       1.683880     -4.139145     -1.708826
  H       1.927595      4.822435      0.804609
  H      -2.389895      4.143812     -2.777229
  H      -3.963592     -1.829265     -2.004795
  H       3.951770     -2.323334      1.426335
  H       4.573109      1.658660     -0.320814
  H      -3.146201      3.516942      1.405336
  H      -4.963950     -2.854070      0.014420
  H       3.714438     -4.089809     -0.293768
  H       4.232225      3.960137      0.533052
  H      -2.803140      5.134977     -0.491948
  C       0.457184     -1.281546      4.052200
  C       1.707827      1.436088      3.475008
  C      -1.296834      1.205283      3.939489
  C      -0.107896     -0.052813     -4.705968
  C       1.441805      2.360706     -3.607744
  C       2.621117     -0.456968     -3.457675
  H       2.624838      0.953311      3.139341
  H       1.610907      2.369409      2.922774
  H       1.825259      1.673317      4.533213
  H       1.287307     -1.837501      3.620866
  H       0.689349     -1.094989      5.102518
  H      -0.421657     -1.923200      4.025901
  H      -1.178655      1.341334      5.014900
  H      -1.447795      2.184847      3.486845
  H      -2.197768      0.614337      3.772671
  H       2.885400     -0.637319     -4.500525
  H       3.462789      0.046133     -2.985736
  H       2.486889     -1.423288     -2.973115
  H      -1.019894      0.540671     -4.760128
  H       0.375048     -0.011331     -5.682667
  H      -0.393453     -1.088217     -4.518633
  H       0.557494      2.986686     -3.510565
  H       2.179747      2.709537     -2.887821
  H       1.850130      2.502733     -4.610004
74
Coordinates from ORCA-job input E -1972.835859006444
  O      -0.066823      0.269446      1.591391
  O       0.225227      0.222899     -1.966961
  C      -0.160240     -0.366320      0.351257
  C      -0.005924      0.822393     -0.708529
  C      -1.529817     -1.053553      0.220297
  C       0.931865     -1.425097      0.176388
  C       1.181672      1.715340     -0.325526
  C      -1.312608      1.588908     -0.764976
  C      -2.094762     -1.641921      1.344329
  C       0.809528     -2.424810     -0.784923
  C       1.002996      3.008637      0.148429
  C      -1.667410      2.325804     -1.995719
  C      -2.220402     -1.142542     -0.985764
  C       2.074476     -1.410067      0.964839
  C       2.481832      1.249046     -0.494575
  C      -2.097032      1.960707      0.440247
  C      -3.318938     -2.289778      1.279148
  C       1.804135     -3.374037     -0.955047
  C       2.092567      3.811485      0.454796
  C      -2.153964      3.570411     -1.888074
  C      -3.448199     -1.785641     -1.053277
  C       3.072043     -2.360484      0.801573
  C       3.572699      2.043479     -0.180229
  C      -2.588284      3.208115      0.529692
  C      -4.005614     -2.361262      0.077194
  C       2.942101     -3.347189     -0.161814
  C       3.382974      3.330867      0.299678
  C      -2.474299      4.111496     -0.584881
  Si      0.198421      0.372123      3.208275
  Si      1.048251      0.554728     -3.373359
  H      -1.574403     -1.596030      2.286224
  H      -0.070632     -2.463828     -1.405821
  H       0.008705      3.402512      0.277832
  H      -1.518500      1.865415     -2.960142
  H      -1.798143     -0.715987     -1.880106
  H       2.208555     -0.628233      1.692305
  H       2.647644      0.259079     -0.882047
  H      -2.275884      1.234315      1.215181
  H      -3.734855     -2.736626      2.170911
  H       1.687038     -4.139412     -1.708886
  H       1.927455      4.816554      0.816042
  H      -2.377608      4.154453     -2.770903
  H      -3.968423     -1.833332     -1.999314
  H       3.952610     -2.322119      1.426867
  H       4.572020      1.655318     -0.318233
  H      -3.134771      3.520781      1.409513
  H      -4.962345     -2.860088      0.022131
  H       3.716356     -4.089305     -0.292226
  H       4.231404      3.954195      0.542804
  H      -2.799661      5.135275     -0.489358
  C       0.449717     -1.277337      4.054100
  C       1.707340      1.435255      3.473449
  C      -1.299842      1.212163      3.932300
  C      -0.107309     -0.055201     -4.708536
  C       1.438418      2.362509     -3.612907
  C       2.621152     -0.451797     -3.460344
  H       2.624278      0.952489      3.137948
  H       1.611222      2.369220      2.922134
  H       1.824281      1.671700      4.531895
  H       1.250246     -1.856021      3.597510
  H       0.725827     -1.086701      5.093013
  H      -0.444510     -1.897993      4.067515
  H      -1.183985      1.353688      5.007223
  H      -1.450840      2.189158      3.474163
  H      -2.199789      0.619464      3.766022
  H       2.885818     -0.632481     -4.502982
  H       3.461213      0.055334     -2.989590
  H       2.491615     -1.417970     -2.974260
  H      -1.024528      0.530874     -4.756880
  H       0.372319     -0.005605     -5.686407
  H      -0.383994     -1.093698     -4.524996
  H       0.554274      2.989749     -3.522541
  H       2.172958      2.712512     -2.890022
  H       1.853381      2.502667     -4.612665
74
Coordinates from ORCA-job input E -1972.835883607761
  O      -0.070250      0.271059      1.592685
  O       0.222823      0.222012     -1.966068
  C      -0.161072     -0.364862      0.352156
  C      -0.006975      0.823741     -0.707786
  C      -1.529865     -1.053692      0.220521
  C       0.931808     -1.422353      0.177018
  C       1.180888      1.715975     -0.326249
  C      -1.314555      1.589062     -0.766616
  C      -2.090952     -1.648141      1.343481
  C       0.811154     -2.419979     -0.786751
  C       1.002505      3.009513      0.146907
  C      -1.663855      2.330963     -1.995722
  C      -2.222640     -1.139223     -0.984439
  C       2.073812     -1.407879      0.966278
  C       2.480960      1.249477     -0.496013
  C      -2.101435      1.960075      0.438965
  C      -3.314505     -2.296959      1.278512
  C       1.806532     -3.368036     -0.958172
  C       2.092359      3.812407      0.452448
  C      -2.151994      3.574842     -1.885487
  C      -3.450089     -1.783081     -1.051631
  C       3.072257     -2.357216      0.801796
  C       3.572002      2.044059     -0.182959
  C      -2.593087      3.208038      0.529887
  C      -4.004286     -2.363509      0.077911
  C       2.943794     -3.342001     -0.163778
  C       3.382544      3.331562      0.296886
  C      -2.482369      4.111260     -0.582319
  Si      0.198036      0.372208      3.209209
  Si      1.047879      0.551756     -3.371669
  H      -1.567022     -1.607164      2.283760
  H      -0.068406     -2.457531     -1.408589
  H       0.008493      3.403943      0.276066
  H      -1.506817      1.876167     -2.961454
  H      -1.802380     -0.708952     -1.878013
  H       2.206405     -0.627607      1.695702
  H       2.645875      0.259371     -0.883419
  H      -2.280997      1.231356      1.211119
  H      -3.727940     -2.748658      2.168982
  H       1.690962     -4.131809     -1.713854
  H       1.927789      4.817704      0.813291
  H      -2.369980      4.163265     -2.766729
  H      -3.972439     -1.827647     -1.996638
  H       3.952312     -2.319623      1.427827
  H       4.571255      1.655987     -0.321699
  H      -3.138062      3.519386      1.411106
  H      -4.960804     -2.862793      0.023286
  H       3.718716     -4.083294     -0.294897
  H       4.231208      3.954871      0.539262
  H      -2.822932      5.130359     -0.489546
  C       0.441183     -1.278843      4.054598
  C       1.711584      1.428206      3.477374
  C      -1.297667      1.218670      3.931100
  C      -0.106569     -0.059643     -4.706879
  C       1.441663      2.358418     -3.614774
  C       2.621444     -0.454297     -3.457489
  H       2.627797      0.944171      3.141981
  H       1.618997      2.364182      2.928815
  H       1.827671      1.661411      4.536650
  H       1.205717     -1.882019      3.568775
  H       0.766507     -1.089312      5.079334
  H      -0.468839     -1.873795      4.110771
  H      -1.185422      1.359287      5.006469
  H      -1.444020      2.196205      3.472638
  H      -2.198562      0.628544      3.760579
  H       2.885372     -0.637557     -4.499867
  H       3.461068      0.056299     -2.989597
  H       2.495386     -1.419277     -2.968142
  H      -1.027333      0.521316     -4.750012
  H       0.369817     -0.003865     -5.685935
  H      -0.377120     -1.100274     -4.526233
  H       0.560066      2.989990     -3.529801
  H       2.175073      2.707447     -2.890175
  H       1.861825      2.494426     -4.612946
74
Coordinates from ORCA-job input E -1972.835903492448
  O      -0.069164      0.269303      1.590647
  O       0.222980      0.220328     -1.967805
  C      -0.160883     -0.368112      0.351041
  C      -0.007309      0.820585     -0.708871
  C      -1.529805     -1.056761      0.221560
  C       0.931417     -1.426102      0.175806
  C       1.180428      1.712678     -0.326192
  C      -1.315067      1.585666     -0.766711
  C      -2.088407     -1.651981      1.345338
  C       0.811422     -2.421753     -0.790154
  C       1.001861      3.006995      0.144740
  C      -1.667293      2.324881     -1.996463
  C      -2.224960     -1.141386     -0.982091
  C       2.071292     -1.415266      0.968223
  C       2.480589      1.245424     -0.493318
  C      -2.100490      1.957395      0.439727
  C      -3.311947     -2.300950      1.282295
  C       1.806106     -3.370540     -0.961523
  C       2.091589      3.809954      0.450521
  C      -2.157724      3.567810     -1.886758
  C      -3.452479     -1.785360     -1.047282
  C       3.069087     -2.365309      0.803662
  C       3.571496      2.040171     -0.180308
  C      -2.593931      3.204874      0.530149
  C      -4.004158     -2.366764      0.083016
  C       2.941773     -3.347489     -0.164693
  C       3.381839      3.328538      0.297129
  C      -2.486969      4.105921     -0.583563
  Si      0.199605      0.375980      3.206724
  Si      1.049948      0.556922     -3.370769
  H      -1.562385     -1.612000      2.284609
  H      -0.066983     -2.457190     -1.413688
  H       0.007776      3.402192      0.271315
  H      -1.509853      1.869474     -2.961769
  H      -1.806574     -0.710136     -1.876093
  H       2.202963     -0.637240      1.700102
  H       2.645565      0.254922     -0.879703
  H      -2.276367      1.229560      1.213332
  H      -3.723416     -2.753655      2.173167
  H       1.691169     -4.132645     -1.718976
  H       1.926895      4.815874      0.809563
  H      -2.378291      4.154875     -2.768285
  H      -3.976895     -1.829181     -1.991169
  H       3.947811     -2.330201      1.431683
  H       4.570814      1.651755     -0.317578
  H      -3.137051      3.516519      1.412371
  H      -4.960683     -2.866212      0.030032
  H       3.716148     -4.089348     -0.295826
  H       4.230428      3.951901      0.539614
  H      -2.830652      5.124170     -0.492881
  C       0.433051     -1.273407      4.058454
  C       1.717915      1.426165      3.471719
  C      -1.292566      1.232871      3.923474
  C      -0.101637     -0.051448     -4.709836
  C       1.439827      2.365364     -3.605558
  C       2.626364     -0.444736     -3.458911
  H       2.633490      0.934472      3.145827
  H       1.632897      2.357525      2.913993
  H       1.829688      1.668757      4.529349
  H       1.180991     -1.890936      3.564785
  H       0.776718     -1.083028      5.076948
  H      -0.485263     -1.853694      4.132075
  H      -1.183654      1.373390      4.999180
  H      -1.431259      2.210958      3.463822
  H      -2.196227      0.647902      3.749804
  H       2.890410     -0.625088     -4.501785
  H       3.464642      0.067350     -2.990328
  H       2.503422     -1.411105     -2.971517
  H      -1.023914      0.527160     -4.751315
  H       0.375609      0.010337     -5.688131
  H      -0.369489     -1.093655     -4.534317
  H       0.556856      2.994938     -3.520558
  H       2.170413      2.712761     -2.877353
  H       1.862751      2.506161     -4.601920
74
Coordinates from ORCA-job input E -1972.835907522091
  O      -0.070294      0.267726      1.590365
  O       0.220755      0.218650     -1.968103
  C      -0.161171     -0.370416      0.351158
  C      -0.008842      0.818168     -0.709061
  C      -1.528755     -1.061053      0.222229
  C       0.931785     -1.427522      0.175676
  C       1.180113      1.709881     -0.327556
  C      -1.316639      1.583617     -0.764593
  C      -2.083229     -1.661318      1.345306
  C       0.815966     -2.417351     -0.796805
  C       1.003441      3.007193      0.135866
  C      -1.669533      2.324000     -1.993467
  C      -2.226088     -1.143136     -0.980287
  C       2.067267     -1.422450      0.974435
  C       2.479630      1.239679     -0.491139
  C      -2.101148      1.953573      0.442435
  C      -3.305146     -2.313344      1.282484
  C       1.811409     -3.365192     -0.969200
  C       2.094233      3.810213      0.437396
  C      -2.158515      3.567232     -1.880969
  C      -3.452016     -1.790289     -1.045156
  C       3.065653     -2.371745      0.808867
  C       3.571697      2.034456     -0.182150
  C      -2.594330      3.201016      0.535679
  C      -3.999586     -2.377181      0.084339
  C       2.943161     -3.347425     -0.166629
  C       3.383888      3.325926      0.287450
  C      -2.486266      4.103802     -0.576609
  Si      0.197606      0.380480      3.206192
  Si      1.049675      0.559831     -3.368999
  H      -1.555380     -1.623409      2.283737
  H      -0.059419     -2.449061     -1.424760
  H       0.009831      3.404778      0.258907
  H      -1.514138      1.869511     -2.959448
  H      -1.810720     -0.707642     -1.873691
  H       2.195462     -0.649367      1.712038
  H       2.643499      0.247140     -0.872829
  H      -2.276299      1.225217      1.215612
  H      -3.713300     -2.770409      2.172661
  H       1.699861     -4.122596     -1.731857
  H       1.930781      4.818487      0.790356
  H      -2.379247      4.155648     -2.761627
  H      -3.978414     -1.832224     -1.988015
  H       3.941301     -2.340746      1.441368
  H       4.570472      1.643852     -0.317080
  H      -3.137645      3.510652      1.418431
  H      -4.954706     -2.879332      0.031565
  H       3.718111     -4.088488     -0.298855
  H       4.233376      3.949279      0.526769
  H      -2.827444      5.122749     -0.484175
  C       0.416959     -1.267545      4.065017
  C       1.722140      1.422628      3.468649
  C      -1.290029      1.250307      3.916254
  C      -0.100657     -0.045215     -4.710703
  C       1.437726      2.369246     -3.597328
  C       2.627837     -0.439251     -3.458405
  H       2.636796      0.920617      3.156088
  H       1.648154      2.347954      2.899380
  H       1.827412      1.676891      4.524232
  H       1.144907     -1.902608      3.563695
  H       0.780245     -1.077830      5.076719
  H      -0.511547     -1.828806      4.157204
  H      -1.185588      1.390096      4.992491
  H      -1.418824      2.229180      3.455467
  H      -2.197117      0.671901      3.738381
  H       2.891070     -0.618228     -4.501755
  H       3.465713      0.073544     -2.990021
  H       2.506583     -1.406344     -2.971982
  H      -1.022884      0.533347     -4.752216
  H       0.378035      0.019477     -5.688163
  H      -0.368438     -1.087945     -4.538269
  H       0.554102      2.997786     -3.512760
  H       2.165956      2.715169     -2.866098
  H       1.863043      2.512671     -4.592339
74
Coordinates from ORCA-job input E -1972.835909841779
  O      -0.071948      0.267571      1.590410
  O       0.220185      0.219123     -1.968285
  C      -0.161722     -0.370721      0.351200
  C      -0.009203      0.817768     -0.709098
  C      -1.528389     -1.062992      0.221687
  C       0.931789     -1.427425      0.176638
  C       1.180139      1.709101     -0.327511
  C      -1.316384      1.584256     -0.764610
  C      -2.080139     -1.667834      1.343666
  C       0.817018     -2.416767     -0.796447
  C       1.004000      3.006435      0.136125
  C      -1.666734      2.327037     -1.992168
  C      -2.226782     -1.143181     -0.980291
  C       2.066154     -1.422875      0.976931
  C       2.479413      1.238683     -0.492069
  C      -2.101904      1.952802      0.442144
  C      -3.300866     -2.322058      1.280421
  C       1.812633     -3.364605     -0.967993
  C       2.095099      3.809310      0.436745
  C      -2.154146      3.570972     -1.878171
  C      -3.451548     -1.792582     -1.045516
  C       3.064667     -2.372171      0.812151
  C       3.571858      2.033267     -0.183754
  C      -2.593618      3.200848      0.537207
  C      -3.996651     -2.383714      0.082938
  C       2.943369     -3.347328     -0.164013
  C       3.384616      3.324789      0.285854
  C      -2.482601      4.105702     -0.572945
  Si      0.195917      0.382792      3.206047
  Si      1.048287      0.560400     -3.369723
  H      -1.551059     -1.632076      2.281436
  H      -0.057614     -2.448252     -1.425480
  H       0.010430      3.403875      0.260302
  H      -1.511457      1.873974     -2.958889
  H      -1.813285     -0.704656     -1.873058
  H       2.193662     -0.650072      1.714978
  H       2.643121      0.246162     -0.873908
  H      -2.279867      1.223542      1.213877
  H      -3.706887     -2.782577      2.169795
  H       1.701948     -4.121597     -1.731192
  H       1.931970      4.817606      0.789793
  H      -2.372729      4.160962     -2.758302
  H      -3.978939     -1.832967     -1.987892
  H       3.939484     -2.341554      1.445820
  H       4.570462      1.642424     -0.319233
  H      -3.138232      3.508966      1.419687
  H      -4.950773     -2.887720      0.029761
  H       3.718476     -4.088305     -0.295795
  H       4.234382      3.948034      0.524458
  H      -2.820565      5.125532     -0.478490
  C       0.413149     -1.264634      4.066981
  C       1.721347      1.424153      3.466843
  C      -1.290915      1.254626      3.915157
  C      -0.103773     -0.043425     -4.710487
  C       1.437684      2.369491     -3.598244
  C       2.625966     -0.439230     -3.460662
  H       2.635981      0.919841      3.157948
  H       1.649664      2.347634      2.894351
  H       1.824848      1.681750      4.521829
  H       1.135976     -1.903950      3.563732
  H       0.781480     -1.075155      5.076912
  H      -0.517748     -1.821120      4.164083
  H      -1.186638      1.395033      4.991336
  H      -1.418994      2.233130      3.453465
  H      -2.198314      0.676544      3.737783
  H       2.888413     -0.616709     -4.504489
  H       3.464316      0.072427     -2.991902
  H       2.504368     -1.407029     -2.975812
  H      -1.025297      0.536284     -4.751600
  H       0.374498      0.020637     -5.688212
  H      -0.372644     -1.085814     -4.537757
  H       0.554723      2.998945     -3.513658
  H       2.166538      2.715041     -2.867444
  H       1.862633      2.511726     -4.593594
74
Coordinates from ORCA-job input E -1972.835909768997
  O      -0.073698      0.267300      1.590702
  O       0.219421      0.220378     -1.968496
  C      -0.161923     -0.370240      0.351010
  C      -0.009537      0.818454     -0.709077
  C      -1.527728     -1.064154      0.220866
  C       0.932335     -1.426384      0.176867
  C       1.179959      1.709611     -0.327333
  C      -1.316432      1.585471     -0.764114
  C      -2.077029     -1.672496      1.342191
  C       0.818635     -2.414833     -0.797252
  C       1.004056      3.006740      0.136948
  C      -1.665986      2.329830     -1.990723
  C      -2.227268     -1.142844     -0.980468
  C       2.065929     -1.422264      0.978163
  C       2.479078      1.239079     -0.492633
  C      -2.102729      1.952245      0.442395
  C      -3.296868     -2.328384      1.279011
  C       1.814499     -3.362483     -0.968536
  C       2.095334      3.809598      0.436934
  C      -2.152912      3.573845     -1.875592
  C      -3.451094     -1.794088     -1.045602
  C       3.064525     -2.371530      0.813792
  C       3.571716      2.033558     -0.184627
  C      -2.593477      3.200459      0.539050
  C      -3.993997     -2.388390      0.082216
  C       2.944259     -3.345966     -0.163224
  C       3.384766      3.325064      0.285125
  C      -2.480842      4.107156     -0.569671
  Si      0.194423      0.384234      3.206183
  Si      1.047454      0.560103     -3.370487
  H      -1.546531     -1.638378      2.279221
  H      -0.055340     -2.445809     -1.427248
  H       0.010471      3.403792      0.262448
  H      -1.511148      1.877807     -2.958038
  H      -1.815425     -0.702095     -1.872882
  H       2.192992     -0.649802      1.716668
  H       2.642788      0.246538     -0.874457
  H      -2.283033      1.221780      1.212624
  H      -3.701055     -2.791448      2.167900
  H       1.704690     -4.118743     -1.732598
  H       1.932397      4.817810      0.790305
  H      -2.371110      4.164799     -2.755158
  H      -3.979495     -1.833428     -1.987464
  H       3.938563     -2.341510      1.448569
  H       4.570220      1.642531     -0.320315
  H      -3.138877      3.507285      1.421526
  H      -4.947415     -2.893731      0.029017
  H       3.719495     -4.086842     -0.294815
  H       4.234674      3.948328      0.523174
  H      -2.815312      5.127954     -0.473325
  C       0.408363     -1.263107      4.068436
  C       1.721382      1.423668      3.465751
  C      -1.291258      1.258177      3.915098
  C      -0.105803     -0.043119     -4.710464
  C       1.439989      2.368334     -3.600985
  C       2.623587     -0.441758     -3.461402
  H       2.635718      0.916389      3.160939
  H       1.652705      2.345288      2.890009
  H       1.822899      1.684617      4.520145
  H       1.124627     -1.907687      3.562639
  H       0.782583     -1.075083      5.076481
  H      -0.525908     -1.813062      4.170649
  H      -1.185991      1.399841      4.991026
  H      -1.419408      2.236012      3.452077
  H      -2.199053      0.680118      3.739546
  H       2.886226     -0.618023     -4.505393
  H       3.462440      0.067839     -2.991290
  H       2.500018     -1.410123     -2.978249
  H      -1.026072      0.538537     -4.752390
  H       0.372792      0.018769     -5.688178
  H      -0.376869     -1.084726     -4.536560
  H       0.557948      2.999398     -3.518920
  H       2.168473      2.714002     -2.869885
  H       1.866492      2.507894     -4.596058
74
Coordinates from ORCA-job input E -1972.835910149035
  O      -0.074589      0.266197      1.591015
  O       0.219152      0.220498     -1.968457
  C      -0.161584     -0.370747      0.350994
  C      -0.009143      0.818251     -0.708745
  C      -1.527085     -1.065315      0.220132
  C       0.933071     -1.426604      0.177238
  C       1.180634      1.709013     -0.327195
  C      -1.315746      1.585668     -0.763601
  C      -2.074977     -1.675979      1.340956
  C       0.820338     -2.414271     -0.797813
  C       1.005302      3.006353      0.136646
  C      -1.664903      2.330873     -1.989582
  C      -2.227369     -1.142647     -0.980779
  C       2.065741     -1.423198      0.979774
  C       2.479498      1.237719     -0.492422
  C      -2.102463      1.951809      0.442941
  C      -3.294393     -2.332587      1.277721
  C       1.816214     -3.361978     -0.968666
  C       2.097002      3.808854      0.436158
  C      -2.151810      3.574819     -1.874179
  C      -3.450827     -1.794645     -1.045941
  C       3.064286     -2.372620      0.815934
  C       3.572512      2.031845     -0.184834
  C      -2.592526      3.200257      0.540158
  C      -3.992459     -2.391020      0.081356
  C       2.944962     -3.346341     -0.161915
  C       3.386171      3.323645      0.284372
  C      -2.479319      4.107697     -0.567831
  Si      0.193180      0.385761      3.206237
  Si      1.046127      0.560792     -3.370996
  H      -1.543297     -1.643328      2.277403
  H      -0.052938     -2.444457     -1.428824
  H       0.011890      3.403819      0.262160
  H      -1.509676      1.879587     -2.957225
  H      -1.816464     -0.700394     -1.872885
  H       2.192177     -0.651277      1.718959
  H       2.642728      0.244883     -0.873694
  H      -2.284143      1.220648      1.212182
  H      -3.697535     -2.797450      2.166145
  H       1.707221     -4.117594     -1.733482
  H       1.934611      4.817294      0.789118
  H      -2.370176      4.166088     -2.753465
  H      -3.979912     -1.832961     -1.987463
  H       3.937488     -2.343358      1.451896
  H       4.570820      1.640240     -0.320299
  H      -3.137979      3.506763      1.422749
  H      -4.945614     -2.896853      0.028092
  H       3.720122     -4.087384     -0.293021
  H       4.236376      3.946680      0.521969
  H      -2.812562      5.128820     -0.470779
  C       0.405342     -1.260685      4.070765
  C       1.720638      1.424518      3.465239
  C      -1.292535      1.260749      3.913845
  C      -0.107773     -0.042620     -4.710314
  C       1.438349      2.369122     -3.601849
  C       2.622416     -0.440512     -3.463434
  H       2.634859      0.916165      3.161946
  H       1.653072      2.345490      2.888377
  H       1.821406      1.686631      4.519432
  H       1.116874     -1.909212      3.563332
  H       0.784255     -1.072674      5.077039
  H      -0.531056     -1.806218      4.177596
  H      -1.187012      1.403961      4.989543
  H      -1.421230      2.237832      3.449407
  H      -2.200149      0.682039      3.739399
  H       2.885601     -0.613880     -4.507774
  H       3.460860      0.068127     -2.991564
  H       2.498884     -1.410187     -2.982945
  H      -1.027916      0.539287     -4.751927
  H       0.370394      0.018816     -5.688256
  H      -0.379073     -1.084094     -4.536000
  H       0.556261      3.000208     -3.520137
  H       2.166979      2.715183     -2.871081
  H       1.864717      2.508192     -4.597052
74
Coordinates from ORCA-job input E -1972.835910735583
  O      -0.075055      0.265494      1.591004
  O       0.219407      0.220353     -1.968504
  C      -0.161536     -0.371024      0.350782
  C      -0.008939      0.818161     -0.708723
  C      -1.527093     -1.065537      0.219564
  C       0.933152     -1.426808      0.177188
  C       1.180687      1.708963     -0.327064
  C      -1.315469      1.585628     -0.763605
  C      -2.074513     -1.676920      1.340288
  C       0.820609     -2.414489     -0.797880
  C       1.005084      3.006181      0.136959
  C      -1.664378      2.331629     -1.989236
  C      -2.227813     -1.142129     -0.981092
  C       2.065648     -1.423341      0.979947
  C       2.479641      1.237804     -0.492162
  C      -2.102751      1.950886      0.442916
  C      -3.293924     -2.333472      1.277173
  C       1.816521     -3.362170     -0.968567
  C       2.096658      3.808770      0.436803
  C      -2.152107      3.575122     -1.873559
  C      -3.451338     -1.794059     -1.046122
  C       3.064255     -2.372735      0.816278
  C       3.572486      2.032050     -0.184315
  C      -2.593406      3.199021      0.540419
  C      -3.992499     -2.391096      0.081021
  C       2.945118     -3.346479     -0.161576
  C       3.385878      3.323749      0.285099
  C      -2.480241      4.107221     -0.567032
  Si      0.193491      0.386569      3.205881
  Si      1.046172      0.560473     -3.371165
  H      -1.542178     -1.644845      2.276427
  H      -0.052589     -2.444542     -1.429009
  H       0.011596      3.403546      0.262252
  H      -1.508093      1.881178     -2.957107
  H      -1.817260     -0.699360     -1.873114
  H       2.191861     -0.651465      1.719221
  H       2.642984      0.245040     -0.873540
  H      -2.284247      1.219174      1.211642
  H      -3.696725     -2.798952      2.165425
  H       1.707735     -4.117796     -1.733401
  H       1.934147      4.817128      0.789939
  H      -2.370648      4.166710     -2.752578
  H      -3.980820     -1.831798     -1.987444
  H       3.937336     -2.343456      1.452401
  H       4.570869      1.640618     -0.319739
  H      -3.139210      3.505029      1.422984
  H      -4.945726     -2.896805      0.027853
  H       3.720278     -4.087564     -0.292434
  H       4.235951      3.946882      0.522915
  H      -2.813657      5.128226     -0.469426
  C       0.405015     -1.259416      4.071410
  C       1.721227      1.424996      3.464223
  C      -1.292045      1.261771      3.913636
  C      -0.108047     -0.042268     -4.710512
  C       1.439204      2.368690     -3.601866
  C       2.621971     -0.441420     -3.464137
  H       2.635181      0.916426      3.160513
  H       1.653645      2.346111      2.887594
  H       1.822489      1.686878      4.518424
  H       1.114713     -1.909589      3.563484
  H       0.785495     -1.071513      5.077087
  H      -0.532360     -1.803060      4.179695
  H      -1.185319      1.406180      4.989063
  H      -1.421865      2.238306      3.448364
  H      -2.199511      0.682350      3.740795
  H       2.886360     -0.612269     -4.508587
  H       3.460107      0.065644     -2.990037
  H       2.497418     -1.412203     -2.986166
  H      -1.027784      0.540296     -4.752043
  H       0.370097      0.018735     -5.688481
  H      -0.380147     -1.083526     -4.536148
  H       0.557316      3.000141     -3.520761
  H       2.167655      2.714598     -2.870859
  H       1.866133      2.507479     -4.596877
74
Coordinates from ORCA-job input E -1972.835911892175
  O      -0.075270      0.264043      1.591254
  O       0.219797      0.219970     -1.968252
  C      -0.161356     -0.371809      0.350733
  C      -0.008698      0.817741     -0.708355
  C      -1.526960     -1.066190      0.219175
  C       0.933243     -1.427604      0.176961
  C       1.180942      1.708415     -0.326628
  C      -1.315169      1.585271     -0.763197
  C      -2.074095     -1.678041      1.339847
  C       0.821168     -2.414552     -0.798924
  C       1.005407      3.005910      0.136629
  C      -1.664972      2.330535     -1.989070
  C      -2.227933     -1.142307     -0.981313
  C       2.065133     -1.425024      0.980580
  C       2.479889      1.236855     -0.490897
  C      -2.102535      1.950471      0.443341
  C      -3.293425     -2.334648      1.276762
  C       1.816987     -3.362274     -0.969692
  C       2.097065      3.808418      0.436517
  C      -2.153790      3.573580     -1.873954
  C      -3.451450     -1.794306     -1.046320
  C       3.063701     -2.374472      0.816818
  C       3.572757      2.031052     -0.183105
  C      -2.594097      3.198261      0.540352
  C      -3.992266     -2.391847      0.080695
  C       2.945063     -3.347381     -0.161910
  C       3.386205      3.323043      0.285572
  C      -2.481665      4.106158     -0.567470
  Si      0.193947      0.388007      3.205588
  Si      1.046149      0.561026     -3.370876
  H      -1.541333     -1.646168      2.275789
  H      -0.051668     -2.443815     -1.430592
  H       0.011976      3.403674      0.261059
  H      -1.508270      1.879868     -2.956759
  H      -1.817625     -0.699142     -1.873260
  H       2.190848     -0.653909      1.720697
  H       2.643024      0.243854     -0.871749
  H      -2.283007      1.218851      1.212338
  H      -3.696035     -2.800602      2.164850
  H       1.708607     -4.117329     -1.735146
  H       1.934702      4.816999      0.789086
  H      -2.373453      4.164487     -2.753149
  H      -3.981157     -1.831689     -1.987527
  H       3.936380     -2.345843      1.453520
  H       4.571121      1.639408     -0.318054
  H      -3.139904      3.504462      1.422850
  H      -4.945487     -2.897569      0.027564
  H       3.720166     -4.088530     -0.292750
  H       4.236302      3.946126      0.523438
  H      -2.815654      5.126992     -0.470081
  C       0.404055     -1.257030      4.073240
  C       1.722349      1.425612      3.462918
  C      -1.291177      1.264384      3.912723
  C      -0.108289     -0.040376     -4.710658
  C       1.439333      2.369415     -3.600140
  C       2.621749     -0.440920     -3.465137
  H       2.635658      0.916709      3.157827
  H       1.654725      2.347242      2.887113
  H       1.824924      1.686601      4.517207
  H       1.112398     -1.909044      3.565734
  H       0.785161     -1.068735      5.078573
  H      -0.534299     -1.798883      4.182302
  H      -1.183498      1.409890      4.987920
  H      -1.421379      2.240496      3.446672
  H      -2.198752      0.684786      3.741112
  H       2.888164     -0.607175     -4.509816
  H       3.459136      0.063813     -2.987258
  H       2.496080     -1.413724     -2.991598
  H      -1.027596      0.542883     -4.751989
  H       0.369926      0.020610     -5.688584
  H      -0.381241     -1.081486     -4.536715
  H       0.557509      3.000858     -3.518321
  H       2.168063      2.714746     -2.869149
  H       1.865989      2.509000     -4.595166
74
Coordinates from ORCA-job input E -1972.835911963366
  O      -0.076001      0.263001      1.591461
  O       0.220121      0.219545     -1.968023
  C      -0.161513     -0.372498      0.350744
  C      -0.008731      0.817244     -0.708110
  C      -1.527009     -1.066952      0.218750
  C       0.933154     -1.428198      0.177058
  C       1.180887      1.707881     -0.326294
  C      -1.315203      1.584734     -0.762971
  C      -2.074142     -1.679158      1.339261
  C       0.821618     -2.414731     -0.799318
  C       1.005313      3.005524      0.136524
  C      -1.664606      2.330600     -1.988760
  C      -2.227830     -1.142904     -0.981813
  C       2.064587     -1.425992      0.981341
  C       2.479874      1.236279     -0.490259
  C      -2.102789      1.949559      0.443455
  C      -3.293256     -2.336078      1.275865
  C       1.817580     -3.362287     -0.970041
  C       2.096951      3.808115      0.436293
  C      -2.153074      3.573749     -1.873154
  C      -3.451176     -1.795228     -1.047129
  C       3.063318     -2.375285      0.817612
  C       3.572707      2.030551     -0.182622
  C      -2.594334      3.197291      0.540841
  C      -3.991920     -2.393229      0.079664
  C       2.945260     -3.347680     -0.161682
  C       3.386097      3.322692      0.285652
  C      -2.481307      4.105698     -0.566614
  Si      0.194148      0.389301      3.205303
  Si      1.045813      0.561121     -3.370789
  H      -1.541461     -1.647149      2.275258
  H      -0.050950     -2.443717     -1.431367
  H       0.011879      3.403433      0.260552
  H      -1.507966      1.880181     -2.956549
  H      -1.817564     -0.699361     -1.873598
  H       2.189770     -0.655336      1.722000
  H       2.642917      0.243178     -0.870893
  H      -2.283046      1.217688      1.212257
  H      -3.695897     -2.802387      2.163752
  H       1.709640     -4.117049     -1.735847
  H       1.934583      4.816807      0.788545
  H      -2.372310      4.165155     -2.752131
  H      -3.980773     -1.832486     -1.988402
  H       3.935699     -2.346888      1.454729
  H       4.571090      1.638920     -0.317453
  H      -3.140492      3.503312      1.423172
  H      -4.944973     -2.899244      0.026302
  H       3.720508     -4.088685     -0.292485
  H       4.236170      3.945824      0.523473
  H      -2.815270      5.126497     -0.468721
  C       0.403233     -1.254994      4.074607
  C       1.723177      1.426222      3.461553
  C      -1.290361      1.266924      3.912127
  C      -0.109115     -0.039268     -4.710623
  C       1.439188      2.369573     -3.599100
  C       2.621240     -0.440886     -3.466152
  H       2.635856      0.917149      3.154834
  H       1.655378      2.348415      2.886679
  H       1.827207      1.686203      4.515942
  H       1.111472     -1.907865      3.568038
  H       0.783717     -1.066178      5.080062
  H      -0.535537     -1.796222      4.183322
  H      -1.181707      1.413380      4.987110
  H      -1.420757      2.242677      3.445396
  H      -2.198149      0.687318      3.741747
  H       2.889286     -0.603330     -4.511018
  H       3.458072      0.061821     -2.985195
  H       2.494613     -1.415355     -2.996306
  H      -1.028216      0.544339     -4.751460
  H       0.368836      0.021944     -5.688660
  H      -0.382454     -1.080343     -4.537044
  H       0.557461      3.001063     -3.516724
  H       2.168085      2.714452     -2.868058
  H       1.865683      2.509705     -4.594124
74
Coordinates from ORCA-job input E -1972.835912893510
  O      -0.076580      0.261660      1.591831
  O       0.220620      0.219249     -1.967645
  C      -0.161660     -0.373320      0.350841
  C      -0.008794      0.816676     -0.707715
  C      -1.527028     -1.067883      0.218601
  C       0.932979     -1.429067      0.177025
  C       1.180786      1.707262     -0.325592
  C      -1.315309      1.584068     -0.762662
  C      -2.074351     -1.680102      1.339018
  C       0.822017     -2.414661     -0.800376
  C       1.005225      3.005191      0.136433
  C      -1.664982      2.329446     -1.988680
  C      -2.227482     -1.144056     -0.982158
  C       2.063734     -1.427966      0.982274
  C       2.479786      1.235491     -0.489014
  C      -2.102728      1.949169      0.443764
  C      -3.293254     -2.337355      1.275270
  C       1.817928     -3.362232     -0.971244
  C       2.096867      3.807905      0.435849
  C      -2.153321      3.572709     -1.873186
  C      -3.450641     -1.796707     -1.047812
  C       3.062393     -2.377315      0.818424
  C       3.572620      2.029851     -0.181698
  C      -2.594305      3.196903      0.541023
  C      -3.991528     -2.394815      0.078852
  C       2.944955     -3.348667     -0.161963
  C       3.386014      3.322319      0.285703
  C      -2.481419      4.104936     -0.566736
  Si      0.194515      0.390677      3.205129
  Si      1.045622      0.561809     -3.370463
  H      -1.542022     -1.647680      2.275195
  H      -0.050085     -2.442899     -1.433096
  H       0.011807      3.403284      0.260031
  H      -1.508825      1.878573     -2.956311
  H      -1.817098     -0.700385     -1.873822
  H       2.188476     -0.658126      1.723820
  H       2.642696      0.242164     -0.869139
  H      -2.282532      1.217479      1.212848
  H      -3.696104     -2.803697      2.163047
  H       1.710439     -4.116258     -1.737841
  H       1.934510      4.816834      0.787428
  H      -2.372561      4.163965     -2.752270
  H      -3.979959     -1.834115     -1.989234
  H       3.934264     -2.349750      1.456276
  H       4.571008      1.638111     -0.316170
  H      -3.140385      3.503171      1.423301
  H      -4.944391     -2.901163      0.025247
  H       3.720201     -4.089650     -0.292916
  H       4.236100      3.945534      0.523258
  H      -2.815691      5.125659     -0.469039
  C       0.402724     -1.252772      4.076283
  C       1.724232      1.426946      3.459966
  C      -1.289198      1.270012      3.911461
  C      -0.109708     -0.037302     -4.710552
  C       1.439257      2.370353     -3.597345
  C       2.620830     -0.440297     -3.467119
  H       2.636258      0.917595      3.151745
  H       1.656348      2.349513      2.885722
  H       1.829743      1.686247      4.514373
  H       1.112370     -1.905586      3.571602
  H       0.780916     -1.063116      5.082441
  H      -0.535929     -1.794557      4.183207
  H      -1.179890      1.417091      4.986307
  H      -1.419175      2.245570      3.444235
  H      -2.197421      0.690858      3.741921
  H       2.890592     -0.598498     -4.512202
  H       3.457080      0.060096     -2.982763
  H       2.493129     -1.416625     -3.001446
  H      -1.028599      0.546650     -4.750993
  H       0.368129      0.024306     -5.688620
  H      -0.383429     -1.078376     -4.537545
  H       0.557701      3.001914     -3.513791
  H       2.168590      2.714407     -2.866339
  H       1.865228      2.511439     -4.592455
74
Coordinates from ORCA-job input E -1972.835913951829
  O      -0.077294      0.260731      1.592130
  O       0.220894      0.219198     -1.967379
  C      -0.161902     -0.373892      0.350929
  C      -0.009016      0.816269     -0.707438
  C      -1.527117     -1.068650      0.218429
  C       0.932813     -1.429624      0.177138
  C       1.180458      1.706942     -0.325065
  C      -1.315697      1.583395     -0.762460
  C      -2.074908     -1.680571      1.338753
  C       0.822199     -2.414745     -0.800785
  C       1.004847      3.005114      0.136245
  C      -1.665023      2.329069     -1.988476
  C      -2.226989     -1.145207     -0.982664
  C       2.063160     -1.429116      0.982949
  C       2.479480      1.235143     -0.488209
  C      -2.102984      1.948550      0.443945
  C      -3.293715     -2.337988      1.274560
  C       1.818074     -3.362374     -0.971600
  C       2.096451      3.808062      0.435141
  C      -2.152724      3.572605     -1.872578
  C      -3.450011     -1.798053     -1.048754
  C       3.061741     -2.378550      0.819184
  C       3.572288      2.029694     -0.181325
  C      -2.594171      3.196416      0.541499
  C      -3.991367     -2.395930      0.077820
  C       2.944674     -3.349404     -0.161737
  C       3.385635      3.322454      0.285261
  C      -2.481020      4.104522     -0.566199
  Si      0.194853      0.391279      3.205077
  Si      1.045382      0.562404     -3.370262
  H      -1.543170     -1.647680      2.275236
  H      -0.049598     -2.442682     -1.433931
  H       0.011412      3.403224      0.259685
  H      -1.509281      1.878186     -2.956153
  H      -1.816242     -0.701643     -1.874215
  H       2.187732     -0.659625      1.724874
  H       2.642385      0.241633     -0.867873
  H      -2.282985      1.216785      1.212941
  H      -3.696985     -2.804064      2.162287
  H       1.710843     -4.116020     -1.738610
  H       1.934027      4.817201      0.786083
  H      -2.371314      4.164300     -2.751537
  H      -3.978871     -1.835768     -1.990422
  H       3.933260     -2.351460      1.457540
  H       4.570693      1.637910     -0.315527
  H      -3.140209      3.502655      1.423800
  H      -4.944108     -2.902473      0.023896
  H       3.719893     -4.090415     -0.292686
  H       4.235711      3.945846      0.522376
  H      -2.815393      5.125214     -0.468456
  C       0.402325     -1.251710      4.077292
  C       1.725323      1.426806      3.458640
  C      -1.287882      1.272380      3.911267
  C      -0.109976     -0.036515     -4.710422
  C       1.438903      2.371020     -3.596528
  C       2.620645     -0.439484     -3.467465
  H       2.636921      0.916859      3.150120
  H       1.657789      2.349200      2.884092
  H       1.831512      1.686439      4.512899
  H       1.113175     -1.904274      3.573995
  H       0.778739     -1.061485      5.084017
  H      -0.536136     -1.794076      4.182832
  H      -1.178067      1.420052      4.985985
  H      -1.417214      2.247729      3.443449
  H      -2.196651      0.693848      3.742522
  H       2.891343     -0.595446     -4.512649
  H       3.456502      0.059796     -2.981294
  H       2.492476     -1.416806     -3.004016
  H      -1.029051      0.547155     -4.750657
  H       0.367771      0.025588     -5.688507
  H      -0.383355     -1.077735     -4.537757
  H       0.557320      3.002501     -3.512690
  H       2.168122      2.714766     -2.865246
  H       1.864956      2.512627     -4.591519
74
Coordinates from ORCA-job input E -1972.829524520007
  O      -0.084677      0.211842      1.636995
  O       0.228132      0.268139     -2.012111
  C      -0.169150     -0.423735      0.396272
  C      -0.001949      0.866403     -0.752767
  C      -1.534797     -1.117629      0.263694
  C       0.924896     -1.480387      0.223862
  C       1.187979      1.756542     -0.370559
  C      -1.308058      1.634414     -0.809034
  C      -2.083553     -1.728245      1.384259
  C       0.814043     -2.466229     -0.753308
  C       1.013073      3.055216      0.089607
  C      -1.656274      2.379334     -2.035824
  C      -2.234156     -1.194670     -0.937667
  C       2.054862     -1.480025      1.030207
  C       2.486741      1.283685     -0.532704
  C      -2.095656      2.001115      0.396700
  C      -3.302798     -2.384847      1.320027
  C       1.809324     -3.414706     -0.922878
  C       2.105107      3.857631      0.388363
  C      -2.143144      3.623312     -1.921173
  C      -3.457611     -1.846700     -1.003802
  C       3.052845     -2.430304      0.867690
  C       3.579970      2.077710     -0.225952
  C      -2.586001      3.249411      0.493002
  C      -3.999925     -2.443271      0.123005
  C       2.935551     -3.401877     -0.112493
  C       3.394016      3.370983      0.239489
  C      -2.471680      4.156530     -0.615384
  Si      0.186800      0.343516      3.249963
  Si      1.053528      0.609611     -3.414884
  H      -1.552235     -1.694967      2.320967
  H      -0.057474     -2.494063     -1.386844
  H       0.019863      3.454133      0.212251
  H      -1.500395      1.927550     -3.003059
  H      -1.822672     -0.752127     -1.829386
  H       2.179631     -0.710017      1.771562
  H       2.649119      0.289749     -0.911479
  H      -2.276541      1.270107      1.166209
  H      -3.706819     -2.849910      2.207945
  H       1.701920     -4.168904     -1.689322
  H       1.943235      4.867173      0.738403
  H      -2.360898      4.214444     -2.800720
  H      -3.986052     -1.884809     -1.945689
  H       3.924081     -2.403312      1.506436
  H       4.578160      1.685105     -0.359362
  H      -3.132238      3.556759      1.374795
  H      -4.953001     -2.949180      0.069044
  H       3.710304     -4.143546     -0.242469
  H       4.244424      3.993965      0.476496
  H      -2.805373      5.177540     -0.518634
  C       0.392690     -1.298909      4.123619
  C       1.717887      1.378161      3.503404
  C      -1.295642      1.226249      3.954732
  C      -0.101623      0.010419     -4.755102
  C       1.448443      2.417763     -3.642443
  C       2.628123     -0.393477     -3.510524
  H       2.629268      0.867313      3.195731
  H       1.651281      2.300133      2.928070
  H       1.823762      1.638580      4.557501
  H       1.103314     -1.952390      3.621192
  H       0.768764     -1.108128      5.130367
  H      -0.546206     -1.840521      4.229159
  H      -1.186231      1.374721      5.029381
  H      -1.424059      2.201307      3.486056
  H      -2.204743      0.648226      3.786030
  H       2.899205     -0.550486     -4.555452
  H       3.464106      0.105605     -3.024366
  H       2.499040     -1.370329     -3.046337
  H      -1.020264      0.594710     -4.796249
  H       0.376631      0.071382     -5.733012
  H      -0.375824     -1.030465     -4.581715
  H       0.567269      3.049939     -3.559538
  H       2.177561      2.761587     -2.911097
  H       1.875067      2.558252     -4.637348
74
Coordinates from ORCA-job input E -1972.828591198157
  O      -0.093454      0.236121      1.621318
  O       0.204750      0.245310     -1.994846
  C      -0.192559     -0.421133      0.399421
  C      -0.031701      0.866643     -0.753168
  C      -1.557643     -1.098138      0.254589
  C       0.922455     -1.434458      0.173933
  C       1.163230      1.714367     -0.324563
  C      -1.341991      1.611239     -0.791530
  C      -2.117085     -1.729511      1.358279
  C       0.813621     -2.397243     -0.826521
  C       1.020832      3.023581      0.116496
  C      -1.725169      2.352775     -2.009570
  C      -2.251063     -1.135496     -0.951002
  C       2.092554     -1.390347      0.919909
  C       2.442449      1.169677     -0.381583
  C      -2.113987      1.953118      0.430280
  C      -3.340664     -2.375017      1.269979
  C       1.841897     -3.294637     -1.063577
  C       2.130460      3.775450      0.476236
  C      -2.238585      3.584444     -1.879714
  C      -3.478733     -1.776343     -1.041013
  C       3.122561     -2.291277      0.690825
  C       3.551702      1.913782     -0.014588
  C      -2.630870      3.189266      0.541543
  C      -4.031107     -2.397908      0.067446
  C       3.001614     -3.248918     -0.302886
  C       3.400633      3.223965      0.416043
  C      -2.557852      4.103397     -0.565266
  Si      0.206651      0.415136      3.224375
  Si      1.065128      0.538496     -3.387492
  H      -1.590298     -1.724405      2.298086
  H      -0.082003     -2.447450     -1.424487
  H       0.042528      3.471251      0.171693
  H      -1.575479      1.908722     -2.981298
  H      -1.830937     -0.668432     -1.827316
  H       2.220537     -0.624991      1.665674
  H       2.575428      0.154783     -0.717463
  H      -2.259245      1.214427      1.201438
  H      -3.753499     -2.859331      2.143431
  H       1.734532     -4.034384     -1.843984
  H       1.997144      4.796445      0.804314
  H      -2.484300      4.174924     -2.752246
  H      -4.003129     -1.784823     -1.985918
  H       4.022472     -2.235082      1.286466
  H       4.534764      1.467725     -0.068359
  H      -3.166278      3.480902      1.435206
  H      -4.987831     -2.894604     -0.004467
  H       3.802176     -3.951034     -0.485430
  H       4.263788      3.807754      0.701730
  H      -2.912895      5.116075     -0.457697
  C       0.478960     -1.197519      4.134511
  C       1.710383      1.501906      3.417593
  C      -1.286956      1.272971      3.936119
  C      -0.089306     -0.031681     -4.740736
  C       1.534461      2.327092     -3.628482
  C       2.599969     -0.527386     -3.442818
  H       2.630984      1.009362      3.107731
  H       1.604882      2.403885      2.815939
  H       1.827838      1.797470      4.461135
  H       1.198525     -1.842609      3.633998
  H       0.869413     -0.969823      5.128033
  H      -0.441033     -1.763460      4.273341
  H      -1.161471      1.452882      5.004200
  H      -1.452657      2.231420      3.445139
  H      -2.181823      0.664958      3.800239
  H       2.882003     -0.709893     -4.480651
  H       3.447013     -0.055316     -2.948861
  H       2.423569     -1.492074     -2.967742
  H      -0.983853      0.586898     -4.804496
  H       0.407571     -0.000780     -5.710790
  H      -0.406261     -1.059038     -4.560296
  H       0.677465      2.994115     -3.568096
  H       2.264100      2.651004     -2.888589
  H       1.982977      2.438900     -4.617350
74
Coordinates from ORCA-job input E -1972.830600079887
  O      -0.053521      0.225183      1.621346
  O       0.249386      0.232876     -1.990565
  C      -0.161459     -0.432855      0.405310
  C       0.005482      0.849574     -0.752365
  C      -1.541486     -1.066866      0.253622
  C       0.921105     -1.477213      0.191720
  C       1.174596      1.730950     -0.330314
  C      -1.317461      1.558811     -0.783769
  C      -2.129926     -1.669547      1.358325
  C       0.802820     -2.420976     -0.825449
  C       0.981520      3.013703      0.166333
  C      -1.728500      2.276916     -2.006667
  C      -2.222997     -1.095152     -0.958718
  C       2.058667     -1.506367      0.988110
  C       2.478744      1.271070     -0.487147
  C      -2.076184      1.903809      0.444901
  C      -3.371192     -2.279317      1.263530
  C       1.796542     -3.362104     -1.039700
  C       2.063430      3.814858      0.503453
  C      -2.261643      3.501063     -1.885702
  C      -3.467837     -1.700933     -1.055288
  C       3.053291     -2.451086      0.781479
  C       3.561150      2.065046     -0.145057
  C      -2.613321      3.132107      0.546523
  C      -4.049382     -2.294393      0.053788
  C       2.927646     -3.382954     -0.236141
  C       3.357978      3.342830      0.355742
  C      -2.572270      4.031839     -0.573738
  Si      0.237493      0.395770      3.226762
  Si      1.084321      0.563367     -3.390032
  H      -1.612298     -1.669191      2.304046
  H      -0.072880     -2.421857     -1.454332
  H      -0.017118      3.401314      0.285275
  H      -1.578831      1.824308     -2.974838
  H      -1.779282     -0.650212     -1.834910
  H       2.188200     -0.767122      1.759768
  H       2.652747      0.291315     -0.896216
  H      -2.193981      1.174367      1.229362
  H      -3.807335     -2.742030      2.137348
  H       1.684055     -4.084277     -1.835662
  H       1.889255      4.812466      0.880653
  H      -2.527124      4.076592     -2.762385
  H      -3.982636     -1.704216     -2.005488
  H       3.928824     -2.450960      1.414911
  H       4.564339      1.685123     -0.277807
  H      -3.139869      3.427414      1.444220
  H      -5.019482     -2.763610     -0.023194
  H       3.700453     -4.119747     -0.400704
  H       4.200128      3.965690      0.620869
  H      -2.942885      5.039786     -0.474696
  C       0.419142     -1.227633      4.139677
  C       1.791222      1.406313      3.434457
  C      -1.220323      1.327733      3.919295
  C      -0.029388     -0.104503     -4.732618
  C       1.423644      2.377830     -3.652838
  C       2.691795     -0.389286     -3.432720
  H       2.689286      0.867962      3.134583
  H       1.736764      2.311248      2.830920
  H       1.912423      1.697297      4.478862
  H       1.113585     -1.906698      3.648289
  H       0.806466     -1.019242      5.138604
  H      -0.529286     -1.748321      4.264729
  H      -1.099281      1.503332      4.988596
  H      -1.332075      2.292358      3.425117
  H      -2.142567      0.764709      3.772953
  H       2.988697     -0.560875     -4.468295
  H       3.501246      0.147699     -2.941519
  H       2.584526     -1.358952     -2.948536
  H      -0.965432      0.448626     -4.801918
  H       0.462315     -0.051516     -5.704363
  H      -0.272733     -1.149180     -4.537863
  H       0.520378      2.982051     -3.598431
  H       2.128897      2.761959     -2.917923
  H       1.861724      2.510027     -4.643774
74
Coordinates from ORCA-job input E -1972.830249051793
  O      -0.085126      0.209469      1.634196
  O       0.215777      0.256314     -1.994178
  C      -0.164772     -0.429977      0.406196
  C      -0.002889      0.859112     -0.744780
  C      -1.521061     -1.121773      0.260687
  C       0.942016     -1.452259      0.216774
  C       1.185338      1.727124     -0.347455
  C      -1.304320      1.614500     -0.779931
  C      -2.103664     -1.677112      1.393141
  C       0.851163     -2.419121     -0.781607
  C       1.015861      3.027013      0.112634
  C      -1.698038      2.298470     -2.028344
  C      -2.178288     -1.264118     -0.958283
  C       2.069267     -1.448180      1.028455
  C       2.481493      1.244504     -0.502474
  C      -2.030881      2.053500      0.439952
  C      -3.321279     -2.336109      1.323401
  C       1.865056     -3.344550     -0.967839
  C       2.111929      3.821004      0.419392
  C      -2.169499      3.551699     -1.957703
  C      -3.399297     -1.920358     -1.030112
  C       3.085499     -2.375085      0.847619
  C       3.578137      2.030797     -0.188291
  C      -2.510180      3.309065      0.489512
  C      -3.979080     -2.455980      0.108796
  C       2.989270     -3.326709     -0.154639
  C       3.398030      3.324995      0.277547
  C      -2.438667      4.154868     -0.669066
  Si      0.172049      0.338854      3.249385
  Si      1.018175      0.613033     -3.406413
  H      -1.602313     -1.591915      2.344734
  H      -0.019396     -2.451305     -1.416284
  H       0.024119      3.433935      0.223618
  H      -1.576634      1.798811     -2.977734
  H      -1.732556     -0.876150     -1.858309
  H       2.174416     -0.695325      1.790592
  H       2.637864      0.251339     -0.883966
  H      -2.176270      1.369147      1.256914
  H      -3.754727     -2.754933      2.220415
  H       1.774143     -4.084475     -1.750113
  H       1.955531      4.831704      0.768618
  H      -2.415423      4.100567     -2.856930
  H      -3.895720     -2.011347     -1.985659
  H       3.953800     -2.346959      1.490318
  H       4.574563      1.631980     -0.316553
  H      -3.012606      3.668956      1.377498
  H      -4.930136     -2.965132      0.050269
  H       3.778180     -4.050725     -0.298187
  H       4.251372      3.942100      0.519300
  H      -2.759862      5.182847     -0.612204
  C       0.281674     -1.311677      4.123694
  C       1.749881      1.294758      3.520872
  C      -1.275454      1.296463      3.928647
  C      -0.148240      0.008584     -4.733909
  C       1.376561      2.430049     -3.618471
  C       2.607350     -0.363143     -3.531351
  H       2.638150      0.736368      3.228403
  H       1.738236      2.215877      2.941241
  H       1.853985      1.554361      4.575375
  H       0.971492     -1.997059      3.634379
  H       0.644634     -1.140782      5.138741
  H      -0.684345     -1.808184      4.206100
  H      -1.176215      1.443074      5.004500
  H      -1.346886      2.275222      3.455433
  H      -2.209741      0.764623      3.746361
  H       2.865628     -0.509726     -4.581076
  H       3.441974      0.146706     -3.054354
  H       2.500659     -1.344403     -3.071427
  H      -1.076460      0.578881     -4.754072
  H       0.313018      0.086911     -5.718668
  H      -0.403130     -1.038161     -4.566385
  H       0.483773      3.043856     -3.515637
  H       2.108930      2.778812     -2.892320
  H       1.786458      2.590582     -4.617186
74
Coordinates from ORCA-job input E -1972.831137027143
  O      -0.056433      0.212914      1.627172
  O       0.254723      0.247630     -1.985079
  C      -0.189068     -0.427456      0.403483
  C      -0.018588      0.858025     -0.750285
  C      -1.569973     -1.076671      0.286406
  C       0.891340     -1.470953      0.175221
  C       1.149170      1.735897     -0.313865
  C      -1.337208      1.582158     -0.828292
  C      -2.147695     -1.620432      1.427171
  C       0.759341     -2.422086     -0.834116
  C       0.961077      3.035830      0.139691
  C      -1.716432      2.250954     -2.089269
  C      -2.262493     -1.179385     -0.917010
  C       2.039101     -1.497758      0.957173
  C       2.451371      1.256340     -0.422915
  C      -2.125953      1.986383      0.364539
  C      -3.389134     -2.235644      1.379535
  C       1.752362     -3.361382     -1.059252
  C       2.044202      3.831938      0.484790
  C      -2.239756      3.484230     -2.033832
  C      -3.507797     -1.790232     -0.966396
  C       3.034178     -2.439180      0.737932
  C       3.534675      2.045050     -0.071010
  C      -2.658735      3.220849      0.398799
  C      -4.078900     -2.319087      0.179941
  C       2.896586     -3.374580     -0.274562
  C       3.335594      3.338794      0.388045
  C      -2.579181      4.072525     -0.754651
  Si      0.273413      0.348708      3.228986
  Si      1.114942      0.599015     -3.364534
  H      -1.623396     -1.562389      2.366955
  H      -0.126426     -2.430564     -1.447530
  H      -0.033700      3.441156      0.215299
  H      -1.544955      1.757479     -3.033525
  H      -1.827869     -0.790133     -1.822058
  H       2.177528     -0.756962      1.724952
  H       2.622933      0.261714     -0.795690
  H      -2.277729      1.291091      1.171208
  H      -3.816578     -2.647901      2.282478
  H       1.629200     -4.088158     -1.849445
  H       1.873625      4.842483      0.827790
  H      -2.477215      4.024428     -2.940577
  H      -4.031051     -1.849552     -1.910060
  H       3.919050     -2.434438      1.358234
  H       4.535774      1.648108     -0.163469
  H      -3.209705      3.555938      1.267520
  H      -5.049188     -2.792469      0.139059
  H       3.669207     -4.109445     -0.448405
  H       4.178643      3.957736      0.659474
  H      -2.945712      5.085773     -0.708324
  C       0.528979     -1.296124      4.083625
  C       1.800362      1.400178      3.430832
  C      -1.193143      1.213453      3.987374
  C       0.007043     -0.012910     -4.738034
  C       1.481998      2.415257     -3.567716
  C       2.707886     -0.377523     -3.417238
  H       2.707234      0.898071      3.097391
  H       1.705417      2.319182      2.854816
  H       1.936179      1.665898      4.480169
  H       1.232424     -1.935406      3.552887
  H       0.934565     -1.108206      5.079374
  H      -0.398826     -1.851300      4.213359
  H      -1.049255      1.359318      5.058238
  H      -1.346177      2.189111      3.527269
  H      -2.102054      0.627751      3.846847
  H       3.011491     -0.527602     -4.454235
  H       3.520909      0.133869     -2.905883
  H       2.581080     -1.357522     -2.959133
  H      -0.920080      0.555796     -4.800761
  H       0.510026      0.061745     -5.702425
  H      -0.253418     -1.059346     -4.577123
  H       0.585481      3.028619     -3.505895
  H       2.181908      2.766791     -2.811480
  H       1.935101      2.572711     -4.548161
74
Coordinates from ORCA-job input E -1972.830081068392
  O      -0.062114      0.225807      1.629296
  O       0.234021      0.228162     -1.982966
  C      -0.154231     -0.435719      0.414008
  C       0.005633      0.847098     -0.744236
  C      -1.530315     -1.074629      0.245958
  C       0.947976     -1.458777      0.189376
  C       1.194769      1.703118     -0.325699
  C      -1.316913      1.558143     -0.748219
  C      -2.151102     -1.653799      1.346056
  C       0.843302     -2.407034     -0.826403
  C       1.039179      2.995102      0.161511
  C      -1.781739      2.242113     -1.971550
  C      -2.186240     -1.114022     -0.980379
  C       2.099037     -1.456341      0.967120
  C       2.486001      1.207994     -0.485594
  C      -2.040201      1.918706      0.497433
  C      -3.394921     -2.255438      1.231542
  C       1.859711     -3.320071     -1.054846
  C       2.144040      3.769208      0.487507
  C      -2.327694      3.461393     -1.858393
  C      -3.434498     -1.708537     -1.096163
  C       3.117226     -2.372100      0.745450
  C       3.590874      1.974804     -0.153758
  C      -2.594318      3.140359      0.590785
  C      -4.045732     -2.281932      0.007492
  C       3.002952     -3.308498     -0.268896
  C       3.424708      3.261363      0.337717
  C      -2.603352      4.015907     -0.548058
  Si      0.204104      0.403500      3.239081
  Si      1.058576      0.563147     -3.388361
  H      -1.658136     -1.640737      2.303100
  H      -0.039744     -2.434529     -1.442823
  H       0.053166      3.411967      0.277974
  H      -1.658736      1.770306     -2.933215
  H      -1.723253     -0.675704     -1.850725
  H       2.222791     -0.710733      1.732241
  H       2.631291      0.219206     -0.885903
  H      -2.122886      1.202635      1.299453
  H      -3.855396     -2.700826      2.101903
  H       1.755712     -4.045687     -1.848885
  H       1.998814      4.774508      0.856538
  H      -2.631051      4.014013     -2.737578
  H      -3.929919     -1.717109     -2.056553
  H       4.002854     -2.345164      1.364153
  H       4.582836      1.566896     -0.287583
  H      -3.096399      3.446564      1.498805
  H      -5.018894     -2.742073     -0.084357
  H       3.794297     -4.022437     -0.445638
  H       4.284641      3.863335      0.593886
  H      -2.987840      5.019551     -0.458476
  C       0.332251     -1.216741      4.166932
  C       1.772743      1.384688      3.471863
  C      -1.246473      1.373285      3.894219
  C      -0.056002     -0.112063     -4.726700
  C       1.381742      2.381006     -3.645508
  C       2.671401     -0.379735     -3.440485
  H       2.666655      0.824694      3.201614
  H       1.751583      2.283116      2.856240
  H       1.874144      1.686417      4.515313
  H       1.027964     -1.910161      3.698818
  H       0.695249     -1.009409      5.175232
  H      -0.627769     -1.720691      4.267962
  H      -1.143409      1.555598      4.964242
  H      -1.325737      2.336146      3.390169
  H      -2.178369      0.830769      3.733324
  H       2.963030     -0.550045     -4.477733
  H       3.480133      0.162319     -2.954047
  H       2.572588     -1.350326     -2.955302
  H      -0.996478      0.433374     -4.791866
  H       0.430857     -0.054002     -5.700549
  H      -0.289927     -1.159042     -4.532413
  H       0.472973      2.975507     -3.581493
  H       2.088006      2.767190     -2.912701
  H       1.812256      2.523197     -4.638464
74
Coordinates from ORCA-job input E -1972.831471251428
  O      -0.044704      0.210454      1.627322
  O       0.259362      0.235439     -1.985844
  C      -0.170411     -0.436442      0.407232
  C      -0.005747      0.846535     -0.750161
  C      -1.552336     -1.077374      0.280170
  C       0.913871     -1.475371      0.176540
  C       1.157974      1.727892     -0.313230
  C      -1.327852      1.559817     -0.807664
  C      -2.141135     -1.632709      1.409660
  C       0.781896     -2.432606     -0.827205
  C       0.962840      3.025300      0.144130
  C      -1.740180      2.222365     -2.061313
  C      -2.239945     -1.153113     -0.927813
  C       2.072217     -1.484226      0.943290
  C       2.462432      1.254548     -0.422386
  C      -2.091104      1.960311      0.402171
  C      -3.386906     -2.237738      1.345039
  C       1.782164     -3.362565     -1.058504
  C       2.041753      3.826647      0.490139
  C      -2.270727      3.451920     -1.995846
  C      -3.489678     -1.752582     -0.994007
  C       3.074675     -2.416322      0.718128
  C       3.541538      2.048551     -0.069811
  C      -2.628915      3.192092      0.447425
  C      -4.070725     -2.296227      0.140515
  C       2.935256     -3.359611     -0.286749
  C       3.335781      3.340677      0.391186
  C      -2.582259      4.041402     -0.709556
  Si      0.258676      0.354626      3.233885
  Si      1.099259      0.596242     -3.375852
  H      -1.621865     -1.594099      2.353227
  H      -0.109723     -2.453710     -1.431801
  H      -0.034995      3.424648      0.221190
  H      -1.586516      1.728112     -3.008002
  H      -1.799331     -0.746034     -1.822949
  H       2.213807     -0.735078      1.702637
  H       2.638817      0.261370     -0.796587
  H      -2.216119      1.265716      1.215217
  H      -3.822563     -2.661182      2.238809
  H       1.657900     -4.094530     -1.843716
  H       1.865926      4.835545      0.835276
  H      -2.533245      3.988680     -2.897704
  H      -4.009295     -1.790139     -1.940795
  H       3.967183     -2.397482      1.327136
  H       4.544717      1.657144     -0.163394
  H      -3.159453      3.526295      1.329062
  H      -5.044776     -2.760499      0.086878
  H       3.713947     -4.086745     -0.465894
  H       4.175654      3.963603      0.663276
  H      -2.953396      5.052653     -0.656646
  C       0.381292     -1.286835      4.123750
  C       1.848064      1.304982      3.452210
  C      -1.161841      1.332546      3.940979
  C       0.004054     -0.068138     -4.735182
  C       1.405480      2.420961     -3.601713
  C       2.721378     -0.331027     -3.427242
  H       2.726685      0.734863      3.153903
  H       1.830176      2.214540      2.853772
  H       1.975424      1.585607      4.498716
  H       1.056618     -1.980058      3.625760
  H       0.768429     -1.107209      5.128341
  H      -0.584258     -1.778504      4.233645
  H      -1.032239      1.490524      5.011975
  H      -1.236823      2.306827      3.458998
  H      -2.105723      0.808096      3.790040
  H       3.022259     -0.485719     -4.464347
  H       3.521415      0.212240     -2.928464
  H       2.628050     -1.308400     -2.955226
  H      -0.940828      0.470027     -4.800779
  H       0.499670      0.009648     -5.703164
  H      -0.222198     -1.120102     -4.559443
  H       0.489276      3.004406     -3.537343
  H       2.100106      2.803031     -2.855625
  H       1.844087      2.583592     -4.587875
74
Coordinates from ORCA-job input E -1972.829976193169
  O      -0.095792      0.215569      1.628421
  O       0.204895      0.247087     -1.992708
  C      -0.186899     -0.431175      0.405528
  C      -0.018071      0.854986     -0.747724
  C      -1.550733     -1.107742      0.259556
  C       0.915742     -1.456008      0.208053
  C       1.175594      1.711041     -0.340129
  C      -1.318003      1.611607     -0.778895
  C      -2.154430     -1.644128      1.389998
  C       0.832421     -2.405732     -0.807629
  C       1.016704      3.006529      0.136514
  C      -1.742902      2.267595     -2.031736
  C      -2.202032     -1.243563     -0.963688
  C       2.036566     -1.468404      1.028563
  C       2.468196      1.221169     -0.503582
  C      -2.031383      2.060374      0.445098
  C      -3.384466     -2.279359      1.313833
  C       1.848548     -3.326364     -1.004394
  C       2.119006      3.787525      0.454191
  C      -2.229463      3.515613     -1.973638
  C      -3.435463     -1.874733     -1.042108
  C       3.054415     -2.391665      0.838483
  C       3.570951      1.995140     -0.180509
  C      -2.525774      3.310666      0.482606
  C      -4.034983     -2.392521      0.094941
  C       2.967058     -3.323489     -0.183010
  C       3.401276      3.283922      0.303704
  C      -2.483491      4.137516     -0.690198
  Si      0.203659      0.365765      3.235025
  Si      1.053563      0.585706     -3.383059
  H      -1.661095     -1.562230      2.345084
  H      -0.032831     -2.427209     -1.449884
  H       0.028308      3.419646      0.252585
  H      -1.632253      1.752560     -2.973974
  H      -1.743490     -0.864603     -1.861577
  H       2.134955     -0.731180      1.806510
  H       2.616396      0.231948     -0.898674
  H      -2.154942      1.386468      1.274697
  H      -3.833671     -2.683809      2.209712
  H       1.763420     -4.051481     -1.801058
  H       1.970678      4.794752      0.816696
  H      -2.499225      4.045712     -2.877297
  H      -3.926982     -1.959074     -2.000773
  H       3.917325     -2.375908      1.488829
  H       4.564228      1.590861     -0.315813
  H      -3.017865      3.678740      1.373048
  H      -4.996218     -2.881603      0.031684
  H       3.757617     -4.044008     -0.334826
  H       4.259586      3.891218      0.552593
  H      -2.817538      5.162003     -0.645295
  C       0.559387     -1.263484      4.083175
  C       1.652291      1.517799      3.463218
  C      -1.328113      1.127201      3.975117
  C      -0.120042      0.083532     -4.746311
  C       1.523516      2.382566     -3.538566
  C       2.581380     -0.484609     -3.503131
  H       2.598529      1.075064      3.156155
  H       1.510335      2.425208      2.878171
  H       1.744764      1.798372      4.513395
  H       1.315371     -1.846805      3.559507
  H       0.934103     -1.056158      5.087096
  H      -0.328871     -1.883895      4.192349
  H      -1.208900      1.279449      5.048156
  H      -1.539740      2.091753      3.514719
  H      -2.194096      0.482917      3.820832
  H       2.849635     -0.624170     -4.551289
  H       3.436416     -0.038600     -2.999334
  H       2.404638     -1.467716     -3.068188
  H      -1.012122      0.708717     -4.770645
  H       0.364958      0.157197     -5.719945
  H      -0.439812     -0.949768     -4.609519
  H       0.665642      3.043461     -3.432532
  H       2.261027      2.666664     -2.789622
  H       1.960889      2.547675     -4.524784
74
Coordinates from ORCA-job input E -1972.831569039048
  O      -0.058584      0.213435      1.629629
  O       0.244302      0.239655     -1.986317
  C      -0.170024     -0.433801      0.408465
  C      -0.002364      0.850398     -0.747142
  C      -1.547355     -1.081700      0.270173
  C       0.920140     -1.468519      0.188561
  C       1.177437      1.717011     -0.321304
  C      -1.318128      1.576725     -0.790256
  C      -2.152949     -1.620515      1.398590
  C       0.803780     -2.423505     -0.819135
  C       1.005526      3.015533      0.142626
  C      -1.745919      2.232657     -2.041944
  C      -2.213414     -1.182181     -0.948186
  C       2.066533     -1.479148      0.973089
  C       2.474431      1.228457     -0.451402
  C      -2.064078      1.985759      0.427780
  C      -3.396192     -2.229653      1.323639
  C       1.808767     -3.351150     -1.038831
  C       2.099215      3.801506      0.477458
  C      -2.272948      3.463691     -1.976383
  C      -3.460217     -1.786343     -1.025108
  C       3.073707     -2.408900      0.759622
  C       3.568298      2.007194     -0.110493
  C      -2.599938      3.218582      0.472848
  C      -4.059518     -2.310751      0.109058
  C       2.950771     -3.348721     -0.250676
  C       3.385468      3.299599      0.359020
  C      -2.566507      4.061094     -0.689269
  Si      0.235658      0.360490      3.237764
  Si      1.075896      0.598889     -3.382119
  H      -1.649902     -1.563879      2.350013
  H      -0.079455     -2.444884     -1.436064
  H       0.014653      3.427571      0.234201
  H      -1.606219      1.732276     -2.987650
  H      -1.757151     -0.792506     -1.843241
  H       2.194775     -0.733717      1.738275
  H       2.633161      0.235381     -0.833940
  H      -2.180280      1.295446      1.245726
  H      -3.845857     -2.638563      2.217249
  H       1.696654     -4.081202     -1.827635
  H       1.941020      4.811242      0.828637
  H      -2.547009      3.995621     -2.877662
  H      -3.963020     -1.843180     -1.979964
  H       3.956701     -2.391325      1.382395
  H       4.565060      1.603804     -0.220306
  H      -3.118346      3.558714      1.359441
  H      -5.031421     -2.778482      0.047162
  H       3.733025     -4.074199     -0.420738
  H       4.236899      3.910743      0.621758
  H      -2.935099      5.073334     -0.637422
  C       0.423112     -1.279850      4.118363
  C       1.784077      1.373953      3.465884
  C      -1.224797      1.276926      3.945895
  C      -0.037363     -0.046307     -4.735959
  C       1.398031      2.421787     -3.599651
  C       2.686974     -0.346119     -3.452332
  H       2.687398      0.837925      3.178459
  H       1.735670      2.280024      2.863762
  H       1.890453      1.663235      4.512386
  H       1.127198     -1.941771      3.617616
  H       0.800674     -1.090912      5.124893
  H      -0.521745     -1.811133      4.223030
  H      -1.104592      1.434148      5.018096
  H      -1.336715      2.250213      3.469027
  H      -2.146936      0.716757      3.789094
  H       2.976931     -0.499237     -4.492746
  H       3.497311      0.185687     -2.957728
  H       2.586543     -1.324682     -2.984265
  H      -0.976862      0.502313     -4.791495
  H       0.451445      0.031380     -5.707409
  H      -0.273397     -1.096761     -4.564027
  H       0.487547      3.012563     -3.521625
  H       2.103630      2.792444     -2.858267
  H       1.827727      2.587532     -4.589197
74
Coordinates from ORCA-job input E -1972.831402571631
  O      -0.042916      0.212233      1.627934
  O       0.253715      0.232562     -1.985044
  C      -0.167587     -0.435726      0.408941
  C      -0.010096      0.845969     -0.750869
  C      -1.548931     -1.076229      0.282599
  C       0.919902     -1.471072      0.178249
  C       1.151560      1.733271     -0.320423
  C      -1.336353      1.550412     -0.800771
  C      -2.144300     -1.624238      1.412070
  C       0.797055     -2.423729     -0.831005
  C       0.952822      3.031096      0.134431
  C      -1.778721      2.186280     -2.057451
  C      -2.231922     -1.154458     -0.927921
  C       2.074276     -1.479854      0.951228
  C       2.457838      1.267401     -0.439714
  C      -2.083620      1.961037      0.415810
  C      -3.391658     -2.225910      1.344560
  C       1.802612     -3.347944     -1.062444
  C       2.029722      3.838881      0.471460
  C      -2.322149      3.410569     -2.002348
  C      -3.483101     -1.750190     -0.997045
  C       3.081680     -2.406628      0.726456
  C       3.535066      2.068022     -0.096369
  C      -2.633815      3.187771      0.451169
  C      -4.070502     -2.287420      0.137442
  C       2.951719     -3.344606     -0.284679
  C       3.325624      3.359541      0.364632
  C      -2.615661      4.018476     -0.719732
  Si      0.259681      0.355938      3.234734
  Si      1.111992      0.587835     -3.365792
  H      -1.629494     -1.582486      2.358037
  H      -0.091186     -2.445871     -1.440415
  H      -0.046562      3.425517      0.216364
  H      -1.636346      1.677650     -2.998274
  H      -1.786569     -0.750301     -1.822344
  H       2.208807     -0.734507      1.715819
  H       2.636913      0.275203     -0.815408
  H      -2.186540      1.277582      1.241523
  H      -3.832566     -2.643847      2.238345
  H       1.685281     -4.076129     -1.852221
  H       1.850894      4.847609      0.815542
  H      -2.608035      3.929119     -2.907743
  H      -3.999221     -1.789483     -1.945663
  H       3.970702     -2.387660      1.340534
  H       4.539717      1.682283     -0.197355
  H      -3.152337      3.530608      1.336644
  H      -5.046007     -2.748381      0.081782
  H       3.734399     -4.067397     -0.463953
  H       4.164052      3.987454      0.629603
  H      -2.996211      5.026700     -0.676743
  C       0.392668     -1.287201      4.119700
  C       1.843068      1.315659      3.454402
  C      -1.167124      1.324535      3.942243
  C      -0.012526      0.015305     -4.742781
  C       1.507470      2.400874     -3.539753
  C       2.684788     -0.419308     -3.441623
  H       2.726199      0.747681      3.165098
  H       1.823992      2.221236      2.850012
  H       1.963083      1.603703      4.499782
  H       1.078764     -1.971115      3.623539
  H       0.770725     -1.107965      5.127806
  H      -0.568361     -1.789656      4.220150
  H      -1.040586      1.479606      5.014026
  H      -1.245008      2.300312      3.463511
  H      -2.108661      0.797069      3.787273
  H       2.976983     -0.564892     -4.482491
  H       3.511445      0.070321     -2.930884
  H       2.541211     -1.401670     -2.992739
  H      -0.929492      0.601186     -4.794974
  H       0.488396      0.094455     -5.707924
  H      -0.290743     -1.028556     -4.595628
  H       0.619817      3.024503     -3.455977
  H       2.219835      2.726878     -2.783748
  H       1.952734      2.572185     -4.521401
74
Coordinates from ORCA-job input E -1972.831614511440
  O      -0.051947      0.211131      1.628181
  O       0.249612      0.233213     -1.985595
  C      -0.170803     -0.437114      0.408744
  C      -0.004663      0.845427     -0.748922
  C      -1.551625     -1.077636      0.274842
  C       0.916334     -1.474286      0.185470
  C       1.167161      1.719573     -0.318842
  C      -1.322854      1.565014     -0.794851
  C      -2.156544     -1.618939      1.402394
  C       0.797797     -2.427780     -0.823445
  C       0.983814      3.019612      0.136086
  C      -1.758123      2.210341     -2.049122
  C      -2.224124     -1.163872     -0.941095
  C       2.064591     -1.486259      0.967464
  C       2.467770      1.237527     -0.436055
  C      -2.063151      1.981902      0.423976
  C      -3.403705     -2.220278      1.328117
  C       1.802234     -3.355233     -1.046623
  C       2.070213      3.814083      0.474409
  C      -2.285836      3.441283     -1.989864
  C      -3.474973     -1.759448     -1.017131
  C       3.070970     -2.416094      0.750781
  C       3.554348      2.024749     -0.091316
  C      -2.598014      3.215327      0.463297
  C      -4.072405     -2.288923      0.115754
  C       2.945778     -3.354394     -0.260680
  C       3.360275      3.318855      0.369111
  C      -2.570534      4.049048     -0.705169
  Si      0.249699      0.356788      3.234950
  Si      1.087844      0.595949     -3.376748
  H      -1.649812     -1.571494      2.352385
  H      -0.086312     -2.448177     -1.438985
  H      -0.010724      3.426195      0.217007
  H      -1.621937      1.703249     -2.991724
  H      -1.770379     -0.767024     -1.834479
  H       2.194986     -0.741533      1.733355
  H       2.635097      0.243074     -0.811293
  H      -2.173244      1.297794      1.248101
  H      -3.852360     -2.632418      2.220737
  H       1.688404     -4.083931     -1.836445
  H       1.903420      4.824944      0.818264
  H      -2.565579      3.966286     -2.893451
  H      -3.982782     -1.805010     -1.969941
  H       3.955268     -2.399565      1.371714
  H       4.554286      1.626582     -0.190869
  H      -3.110885      3.562317      1.350443
  H      -5.047618     -2.749812      0.054713
  H       3.727588     -4.079678     -0.433590
  H       4.206054      3.936406      0.635069
  H      -2.937832      5.062029     -0.658854
  C       0.435852     -1.285597      4.111584
  C       1.803231      1.364024      3.455751
  C      -1.204691      1.277927      3.949573
  C      -0.019564     -0.044091     -4.737828
  C       1.411563      2.419529     -3.585250
  C       2.697626     -0.351634     -3.441989
  H       2.703268      0.823661      3.165861
  H       1.756536      2.269513      2.852620
  H       1.914484      1.654163      4.501520
  H       1.141624     -1.945324      3.610009
  H       0.811074     -1.099675      5.119531
  H      -0.508710     -1.818233      4.212139
  H      -1.080754      1.432077      5.021789
  H      -1.313473      2.252932      3.475294
  H      -2.129932      0.722518      3.794052
  H       2.991449     -0.503895     -4.481431
  H       3.506822      0.177902     -2.943152
  H       2.593292     -1.330760     -2.975722
  H      -0.957619      0.506522     -4.797676
  H       0.474893      0.034689     -5.706343
  H      -0.258580     -1.094460     -4.569532
  H       0.500696      3.009420     -3.504583
  H       2.116526      2.786181     -2.841178
  H       1.841907      2.590909     -4.573514
74
Coordinates from ORCA-job input E -1972.831614943299
  O      -0.053333      0.214333      1.629365
  O       0.247906      0.238302     -1.984417
  C      -0.170420     -0.433084      0.409098
  C      -0.004093      0.850402     -0.747493
  C      -1.550010     -1.076778      0.275832
  C       0.916096     -1.470761      0.185457
  C       1.173041      1.720924     -0.321791
  C      -1.322032      1.571963     -0.792899
  C      -2.159133     -1.605554      1.406942
  C       0.793857     -2.425795     -0.821427
  C       0.998417      3.022228      0.133300
  C      -1.758943      2.217068     -2.046587
  C      -2.215222     -1.182267     -0.942755
  C       2.066391     -1.482674      0.964483
  C       2.471152      1.234530     -0.449318
  C      -2.069891      1.978310      0.425117
  C      -3.404937     -2.209955      1.334296
  C       1.796687     -3.354686     -1.045815
  C       2.090371      3.812187      0.464424
  C      -2.298703      3.442701     -1.985372
  C      -3.464414     -1.781518     -1.017401
  C       3.071331     -2.413764      0.746464
  C       3.563272      2.017327     -0.112089
  C      -2.618309      3.205875      0.465853
  C      -4.067173     -2.296065      0.119540
  C       2.942456     -3.353598     -0.263134
  C       3.377654      3.311873      0.350316
  C      -2.594973      4.043282     -0.699857
  Si      0.245205      0.358046      3.236928
  Si      1.090627      0.601125     -3.372897
  H      -1.657431     -1.544437      2.358906
  H      -0.092183     -2.446325     -1.434428
  H       0.006804      3.433340      0.220094
  H      -1.615338      1.713826     -2.990271
  H      -1.755976     -0.800131     -1.839529
  H       2.199850     -0.736782      1.728456
  H       2.632115      0.240325     -0.828008
  H      -2.177846      1.289852      1.245737
  H      -3.857421     -2.611064      2.230007
  H       1.679889     -4.084586     -1.834085
  H       1.930047      4.823848      0.809029
  H      -2.580908      3.967535     -2.888283
  H      -3.966432     -1.842362     -1.972417
  H       3.957393     -2.397037      1.364883
  H       4.560925      1.615511     -0.219584
  H      -3.138538      3.544660      1.351900
  H      -5.041029     -2.759954      0.059558
  H       3.723114     -4.079868     -0.437091
  H       4.227747      3.926066      0.610248
  H      -2.972945      5.052259     -0.651940
  C       0.427524     -1.285517      4.112051
  C       1.799485      1.363233      3.461763
  C      -1.209614      1.280359      3.949151
  C      -0.016726     -0.029311     -4.738499
  C       1.422923      2.423945     -3.573746
  C       2.695677     -0.354528     -3.436531
  H       2.699739      0.820795      3.176657
  H       1.756698      2.267600      2.856636
  H       1.907030      1.655283      4.507401
  H       1.136418     -1.943729      3.613042
  H       0.797167     -1.101268      5.122374
  H      -0.517084     -1.819151      4.206455
  H      -1.088530      1.432340      5.021997
  H      -1.315224      2.256452      3.476404
  H      -2.135411      0.726949      3.789904
  H       2.992542     -0.503984     -4.475509
  H       3.505755      0.168515     -2.932259
  H       2.584305     -1.335030     -2.974814
  H      -0.951452      0.526807     -4.799797
  H       0.480944      0.048966     -5.705411
  H      -0.262167     -1.078698     -4.573407
  H       0.514389      3.017059     -3.489970
  H       2.129576      2.784139     -2.828105
  H       1.853623      2.598225     -4.561334
74
Coordinates from ORCA-job input E -1972.831643852589
  O      -0.051091      0.212315      1.629523
  O       0.249702      0.234519     -1.984259
  C      -0.169573     -0.435838      0.409856
  C      -0.003403      0.846931     -0.747553
  C      -1.550316     -1.076828      0.276324
  C       0.916806     -1.473905      0.186324
  C       1.170485      1.720315     -0.319689
  C      -1.321544      1.567050     -0.793703
  C      -2.158823     -1.610836      1.405286
  C       0.796197     -2.428354     -0.821370
  C       0.990599      3.021822      0.132590
  C      -1.761020      2.206705     -2.049157
  C      -2.218720     -1.171581     -0.941393
  C       2.066257     -1.485995      0.966642
  C       2.470160      1.236450     -0.440095
  C      -2.064014      1.981816      0.424787
  C      -3.406014     -2.212224      1.330954
  C       1.799601     -3.356812     -1.045088
  C       2.079175      3.815272      0.466384
  C      -2.297048      3.434121     -1.992439
  C      -3.469419     -1.767369     -1.017598
  C       3.071673     -2.416732      0.749398
  C       3.558913      2.022701     -0.100058
  C      -2.607686      3.211577      0.461356
  C      -4.070795     -2.288784      0.116979
  C       2.944342     -3.355983     -0.260932
  C       3.368168      3.317911      0.358506
  C      -2.585821      4.042769     -0.708816
  Si      0.248825      0.356422      3.236781
  Si      1.089872      0.599878     -3.373799
  H      -1.655416     -1.556972      2.356698
  H      -0.088860     -2.448913     -1.435593
  H      -0.002754      3.430395      0.214703
  H      -1.621393      1.698432     -2.990714
  H      -1.761348     -0.781939     -1.836010
  H       2.198634     -0.740483      1.731287
  H       2.635046      0.241585     -0.815129
  H      -2.170273      1.298296      1.249759
  H      -3.857687     -2.618214      2.224870
  H       1.684000     -4.086207     -1.834004
  H       1.914909      4.827202      0.808315
  H      -2.580958      3.955133     -2.897024
  H      -3.973952     -1.819675     -1.971794
  H       3.956938     -2.400148      1.368958
  H       4.557985      1.623006     -0.202184
  H      -3.123054      3.556901      1.347713
  H      -5.045901     -2.749892      0.055866
  H       3.725417     -4.081927     -0.434377
  H       4.215652      3.934721      0.620738
  H      -2.959736      5.053434     -0.664787
  C       0.433258     -1.287093      4.111433
  C       1.802809      1.362527      3.459522
  C      -1.205953      1.277949      3.950145
  C      -0.019443     -0.030046     -4.738033
  C       1.419299      2.423416     -3.572782
  C       2.695400     -0.354728     -3.441997
  H       2.703131      0.819936      3.174837
  H       1.759461      2.266026      2.853111
  H       1.910649      1.656091      4.504709
  H       1.144248     -1.943385      3.612869
  H       0.801135     -1.102764      5.122386
  H      -0.510238     -1.822987      4.204101
  H      -1.084265      1.429865      5.022932
  H      -1.312283      2.254059      3.477571
  H      -2.131643      0.724225      3.791416
  H       2.989139     -0.504590     -4.481806
  H       3.506710      0.168981     -2.940522
  H       2.585926     -1.335080     -2.979438
  H      -0.954574      0.525588     -4.797451
  H       0.476661      0.049290     -5.705668
  H      -0.263994     -1.079715     -4.573419
  H       0.510233      3.014921     -3.483295
  H       2.129014      2.783010     -2.829791
  H       1.844886      2.600538     -4.562069
74
Coordinates from ORCA-job input E -1972.831652586821
  O      -0.050253      0.211773      1.628814
  O       0.249602      0.233115     -1.984204
  C      -0.170979     -0.436628      0.409561
  C      -0.005107      0.845997     -0.748050
  C      -1.552387     -1.076452      0.277577
  C       0.915022     -1.474766      0.184764
  C       1.167897      1.719772     -0.319069
  C      -1.323057      1.566086     -0.794315
  C      -2.161181     -1.608851      1.407071
  C       0.794218     -2.428518     -0.823555
  C       0.986713      3.020999      0.133424
  C      -1.765718      2.201438     -2.050620
  C      -2.221443     -1.171096     -0.939862
  C       2.065085     -1.486858      0.964221
  C       2.467947      1.236801     -0.438842
  C      -2.062365      1.985024      0.424774
  C      -3.409063     -2.208978      1.333489
  C       1.797884     -3.356399     -1.048586
  C       2.074507      3.815182      0.467997
  C      -2.301463      3.429018     -1.996619
  C      -3.472778     -1.765539     -1.015318
  C       3.070679     -2.417107      0.745787
  C       3.555917      2.023796     -0.098050
  C      -2.605059      3.215301      0.458887
  C      -4.074299     -2.285652      0.119821
  C       2.943077     -3.355745     -0.265098
  C       3.363939      3.318783      0.360690
  C      -2.585758      4.042509     -0.714028
  Si      0.251705      0.355176      3.235765
  Si      1.092652      0.600218     -3.371756
  H      -1.657611     -1.554771      2.358372
  H      -0.091078     -2.449030     -1.437405
  H      -0.007127      3.428753      0.215007
  H      -1.628211      1.690156     -2.990791
  H      -1.763989     -0.782139     -1.834734
  H       2.197811     -0.741655      1.729188
  H       2.633760      0.242197     -0.814260
  H      -2.166401      1.304288      1.252316
  H      -3.860902     -2.613821      2.227841
  H       1.682071     -4.085216     -1.838006
  H       1.909307      4.826923      0.810025
  H      -2.588006      3.946978     -2.902120
  H      -3.977768     -1.817791     -1.969275
  H       3.956335     -2.400582      1.364792
  H       4.555351      1.624903     -0.199764
  H      -3.117599      3.563937      1.345586
  H      -5.049932     -2.745728      0.059343
  H       3.724325     -4.081258     -0.439559
  H       4.210822      3.936161      0.623514
  H      -2.958505      5.053708     -0.672424
  C       0.436263     -1.288863      4.109212
  C       1.806927      1.359894      3.456081
  C      -1.201451      1.277829      3.951008
  C      -0.011517     -0.032060     -4.739118
  C       1.418322      2.424593     -3.569013
  C       2.699642     -0.352258     -3.434986
  H       2.706525      0.815281      3.172914
  H       1.764824      2.261921      2.847353
  H       1.915055      1.655959      4.500536
  H       1.149678     -1.943137      3.611447
  H       0.801209     -1.105416      5.121388
  H      -0.506404     -1.826749      4.198553
  H      -1.078879      1.428780      5.023827
  H      -1.306845      2.254465      3.479283
  H      -2.127983      0.725475      3.792453
  H       2.996807     -0.502145     -4.473803
  H       3.508758      0.172428     -2.930977
  H       2.589655     -1.332602     -2.972454
  H      -0.946650      0.523020     -4.803037
  H       0.488249      0.046116     -5.704975
  H      -0.256141     -1.081628     -4.573976
  H       0.507688      3.013367     -3.477115
  H       2.128177      2.784776     -2.826463
  H       1.841805      2.604640     -4.558658
74
Coordinates from ORCA-job input E -1972.831673643383
  O      -0.046774      0.211617      1.628967
  O       0.252134      0.231417     -1.984036
  C      -0.169693     -0.437142      0.410076
  C      -0.003509      0.844818     -0.748226
  C      -1.552409     -1.074157      0.279247
  C       0.914651     -1.477029      0.185089
  C       1.168404      1.719973     -0.318547
  C      -1.321634      1.563944     -0.794994
  C      -2.164605     -1.601048      1.409316
  C       0.792451     -2.431277     -0.822543
  C       0.986018      3.022760      0.128979
  C      -1.771522      2.189714     -2.053033
  C      -2.219985     -1.170439     -0.939026
  C       2.064837     -1.490385      0.964419
  C       2.468777      1.236848     -0.433740
  C      -2.058679      1.986132      0.424590
  C      -3.414117     -2.197922      1.335468
  C       1.794834     -3.360672     -1.047204
  C       2.072949      3.818402      0.462884
  C      -2.313091      3.414768     -2.004083
  C      -3.472766     -1.761566     -1.014802
  C       3.069128     -2.422120      0.746428
  C       3.555876      2.025285     -0.093552
  C      -2.606378      3.214382      0.453990
  C      -4.077532     -2.276572      0.121037
  C       2.940161     -3.361156     -0.263942
  C       3.362721      3.321926      0.359972
  C      -2.594385      4.034938     -0.723408
  Si      0.255759      0.352964      3.236074
  Si      1.095797      0.604180     -3.370298
  H      -1.662880     -1.545112      2.361435
  H      -0.092871     -2.451259     -1.436337
  H      -0.008094      3.430652      0.206659
  H      -1.634141      1.673932     -2.990751
  H      -1.759963     -0.784936     -1.834092
  H       2.198829     -0.744929      1.728963
  H       2.635595      0.241075     -0.805451
  H      -2.156840      1.309179      1.255927
  H      -3.868594     -2.598538      2.230385
  H       1.677807     -4.089739     -1.836210
  H       1.906836      4.831391      0.800737
  H      -2.606111      3.926027     -2.911302
  H      -3.976483     -1.815203     -1.969349
  H       3.954844     -2.406486      1.365375
  H       4.555608      1.626263     -0.191812
  H      -3.117000      3.565855      1.340678
  H      -5.054368     -2.734070      0.060415
  H       3.720392     -4.087822     -0.438147
  H       4.208945      3.940450      0.622216
  H      -2.970307      5.045134     -0.686287
  C       0.440903     -1.292343      4.106591
  C       1.811618      1.356856      3.455706
  C      -1.196890      1.275547      3.952495
  C      -0.007221     -0.024019     -4.740526
  C       1.418433      2.429913     -3.559282
  C       2.702112     -0.349347     -3.435823
  H       2.711224      0.809113      3.178641
  H       1.772786      2.255545      2.841819
  H       1.916884      1.658571      4.498845
  H       1.161501     -1.941002      3.611798
  H       0.797122     -1.110807      5.122213
  H      -0.499327     -1.835867      4.186535
  H      -1.075133      1.424029      5.025743
  H      -1.300558      2.253412      3.482884
  H      -2.124070      0.724905      3.791865
  H       2.999043     -0.498164     -4.474840
  H       3.511862      0.173373     -2.930875
  H       2.590579     -1.330239     -2.974733
  H      -0.940712      0.533521     -4.806716
  H       0.495242      0.053528     -5.705051
  H      -0.254843     -1.073105     -4.576818
  H       0.506949      3.015392     -3.454697
  H       2.134143      2.786408     -2.820641
  H       1.832029      2.618439     -4.551486
74
Coordinates from ORCA-job input E -1972.831686132116
  O      -0.044771      0.211521      1.630217
  O       0.252812      0.231405     -1.982726
  C      -0.168837     -0.436949      0.411132
  C      -0.002845      0.845104     -0.747096
  C      -1.552004     -1.073116      0.280783
  C       0.914693     -1.477650      0.185107
  C       1.169587      1.720119     -0.317955
  C      -1.320822      1.564381     -0.794757
  C      -2.165862     -1.597257      1.411139
  C       0.790851     -2.432144     -0.822077
  C       0.988237      3.023597      0.128058
  C      -1.775611      2.181458     -2.054969
  C      -2.218581     -1.170988     -0.938004
  C       2.065877     -1.491467      0.962984
  C       2.469652      1.236246     -0.433423
  C      -2.056999      1.990304      0.424290
  C      -3.416030     -2.192848      1.337184
  C       1.792342     -3.362327     -1.047539
  C       2.075822      3.818938      0.460585
  C      -2.322118      3.404398     -2.011608
  C      -3.471937     -1.760759     -1.013921
  C       3.069317     -2.423921      0.744185
  C       3.557404      2.024399     -0.094688
  C      -2.609348      3.216664      0.448271
  C      -4.078397     -2.272935      0.122350
  C       2.938557     -3.363324     -0.265613
  C       3.365265      3.321632      0.357514
  C      -2.602560      4.030862     -0.733355
  Si      0.257292      0.351047      3.237706
  Si      1.097348      0.607682     -3.367979
  H      -1.665231     -1.540053      2.363685
  H      -0.095086     -2.451920     -1.434951
  H      -0.005500      3.432283      0.205492
  H      -1.637800      1.661187     -2.990186
  H      -1.757217     -0.787495     -1.833237
  H       2.201508     -0.745620      1.726768
  H       2.635747      0.240195     -0.804688
  H      -2.151259      1.317146      1.259050
  H      -3.871812     -2.591197      2.232451
  H       1.673852     -4.091573     -1.836160
  H       1.910479      4.832444      0.797264
  H      -2.619752      3.909311     -2.920862
  H      -3.974864     -1.815561     -1.968814
  H       3.955815     -2.408539      1.362025
  H       4.556856      1.624750     -0.193235
  H      -3.119442      3.570954      1.334149
  H      -5.055718     -2.729384      0.061661
  H       3.718111     -4.090562     -0.440462
  H       4.211995      3.940008      0.618467
  H      -2.981553      5.040072     -0.701024
  C       0.442000     -1.294917      4.106842
  C       1.813573      1.354170      3.458044
  C      -1.195140      1.273964      3.954175
  C      -0.004669     -0.017430     -4.740496
  C       1.418775      2.434142     -3.551775
  C       2.702767     -0.347307     -3.434139
  H       2.713331      0.803796      3.186750
  H       1.777954      2.250061      2.839866
  H       1.915797      1.660596      4.500110
  H       1.167005     -1.940323      3.614258
  H       0.792634     -1.114434      5.124590
  H      -0.496760     -1.841741      4.180918
  H      -1.074224      1.421179      5.027682
  H      -1.297398      2.252482      3.485593
  H      -2.122774      0.724527      3.792093
  H       3.000608     -0.494876     -4.473051
  H       3.512752      0.173181     -2.927271
  H       2.589007     -1.328793     -2.974805
  H      -0.936317      0.542866     -4.809365
  H       0.500429      0.058287     -5.703799
  H      -0.255690     -1.065760     -4.577098
  H       0.506844      3.017657     -3.439663
  H       2.137932      2.788363     -2.815440
  H       1.826401      2.627892     -4.545409
74
Coordinates from ORCA-job input E -1972.831691338816
  O      -0.044035      0.211899      1.629207
  O       0.253587      0.231821     -1.983649
  C      -0.168574     -0.436823      0.410319
  C      -0.002272      0.845226     -0.747869
  C      -1.551933     -1.072718      0.280590
  C       0.914715     -1.477833      0.184733
  C       1.170092      1.719967     -0.318067
  C      -1.320226      1.564433     -0.795169
  C      -2.166048     -1.594842      1.411750
  C       0.790800     -2.432610     -0.822178
  C       0.988774      3.023296      0.128422
  C      -1.776421      2.180768     -2.055150
  C      -2.218288     -1.172806     -0.938145
  C       2.065602     -1.491870      0.963028
  C       2.470117      1.235905     -0.433093
  C      -2.056802      1.988937      0.424122
  C      -3.416374     -2.190213      1.338713
  C       1.791977     -3.363287     -1.046977
  C       2.076363      3.818285      0.461784
  C      -2.325189      3.402644     -2.011614
  C      -3.471774     -1.762420     -1.013174
  C       3.068729     -2.424821      0.744889
  C       3.557869      2.023706     -0.093536
  C      -2.611275      3.214339      0.448384
  C      -4.078599     -2.272288      0.123938
  C       2.937920     -3.364507     -0.264639
  C       3.365767      3.320789      0.359102
  C      -2.606161      4.028680     -0.733124
  Si      0.257686      0.351278      3.236840
  Si      1.098181      0.609223     -3.368743
  H      -1.665489     -1.536194      2.364261
  H      -0.094926     -2.452215     -1.435372
  H      -0.004903      3.432174      0.205550
  H      -1.638118      1.660755     -2.990422
  H      -1.756503     -0.791592     -1.834101
  H       2.201208     -0.745823      1.726660
  H       2.636194      0.239960     -0.804639
  H      -2.149610      1.315433      1.258812
  H      -3.872353     -2.586855      2.234639
  H       1.673433     -4.092753     -1.835386
  H       1.911051      4.831683      0.798806
  H      -2.624299      3.906944     -2.920719
  H      -3.974483     -1.819013     -1.968077
  H       3.955009     -2.409617      1.363045
  H       4.557285      1.623891     -0.191771
  H      -3.121678      3.567660      1.334474
  H      -5.056016     -2.728619      0.063910
  H       3.717212     -4.092159     -0.438929
  H       4.212486      3.938923      0.620654
  H      -2.986682      5.037307     -0.700634
  C       0.440965     -1.294428      4.106723
  C       1.814864      1.353020      3.457280
  C      -1.193961      1.275856      3.952778
  C      -0.003760     -0.014787     -4.741885
  C       1.419616      2.435800     -3.551509
  C       2.703220     -0.346348     -3.435308
  H       2.714257      0.800911      3.188237
  H       1.781086      2.247747      2.837309
  H       1.916274      1.661361      4.498852
  H       1.165707     -1.940402      3.614453
  H       0.791644     -1.113716      5.124409
  H      -0.498055     -1.840778      4.180943
  H      -1.073087      1.423347      5.026249
  H      -1.295091      2.254330      3.483849
  H      -2.122159      0.727363      3.790721
  H       3.001443     -0.493249     -4.474195
  H       3.513351      0.173112     -2.927624
  H       2.588519     -1.328133     -2.976832
  H      -0.934296      0.547166     -4.812197
  H       0.502459      0.059261     -5.704728
  H      -0.256819     -1.062547     -4.577948
  H       0.507544      3.018975     -3.438542
  H       2.139097      2.789803     -2.815398
  H       1.826454      2.630388     -4.545295
74
Coordinates from ORCA-job input E -1972.831690576198
  O      -0.043862      0.212018      1.629728
  O       0.253673      0.231918     -1.983259
  C      -0.168300     -0.436364      0.410633
  C      -0.002025      0.845630     -0.747619
  C      -1.551525     -1.072392      0.280575
  C       0.915028     -1.477264      0.184933
  C       1.170474      1.720271     -0.318151
  C      -1.319895      1.564934     -0.795069
  C      -2.165346     -1.595343      1.411548
  C       0.791347     -2.431514     -0.822514
  C       0.989347      3.023710      0.128112
  C      -1.775967      2.181062     -2.055193
  C      -2.218019     -1.171928     -0.938088
  C       2.065687     -1.491677      0.963538
  C       2.470432      1.236079     -0.433354
  C      -2.056833      1.989444      0.423975
  C      -3.415574     -2.190868      1.338398
  C       1.792554     -3.362104     -1.047491
  C       2.077072      3.818656      0.461132
  C      -2.324913      3.402857     -2.011964
  C      -3.471431     -1.761715     -1.013233
  C       3.068832     -2.424577      0.745227
  C       3.558322      2.023839     -0.094118
  C      -2.611482      3.214757      0.447985
  C      -4.078005     -2.272317      0.123669
  C       2.938263     -3.363762     -0.264793
  C       3.366414      3.321016      0.358329
  C      -2.606146      4.029054     -0.733580
  Si      0.257210      0.350660      3.237590
  Si      1.097620      0.608978     -3.368876
  H      -1.664551     -1.537292      2.363982
  H      -0.094200     -2.450704     -1.436002
  H      -0.004271      3.432738      0.205286
  H      -1.637521      1.660945     -2.990379
  H      -1.756451     -0.790211     -1.833955
  H       2.201059     -0.745968      1.727552
  H       2.636339      0.240017     -0.804700
  H      -2.149674      1.316022      1.258726
  H      -3.871311     -2.588140      2.234167
  H       1.674223     -4.091172     -1.836301
  H       1.911913      4.832128      0.798009
  H      -2.623982      3.906957     -2.921191
  H      -3.974271     -1.817856     -1.968094
  H       3.954947     -2.409703      1.363628
  H       4.557677      1.623900     -0.192440
  H      -3.122141      3.568071      1.333932
  H      -5.055366     -2.728749      0.063526
  H       3.717568     -4.091376     -0.439182
  H       4.213229      3.939132      0.619615
  H      -2.986709      5.037668     -0.701269
  C       0.440051     -1.295173      4.107355
  C       1.814487      1.352021      3.459229
  C      -1.194495      1.275278      3.953375
  C      -0.004710     -0.015688     -4.741460
  C       1.418846      2.435469     -3.552926
  C       2.702711     -0.346465     -3.435411
  H       2.713933      0.799490      3.191193
  H       1.781547      2.246579      2.838992
  H       1.915142      1.660615      4.500793
  H       1.163690     -1.941824      3.614316
  H       0.792234     -1.114462      5.124520
  H      -0.499314     -1.840741      4.182958
  H      -1.073774      1.422587      5.026887
  H      -1.295387      2.253846      3.484586
  H      -2.122755      0.726955      3.791077
  H       3.001178     -0.493185     -4.474248
  H       3.512801      0.172792     -2.927449
  H       2.587787     -1.328322     -2.977129
  H      -0.934674      0.547086     -4.812704
  H       0.501770      0.056598     -5.704296
  H      -0.258805     -1.062991     -4.576194
  H       0.506560      3.018597     -3.441344
  H       2.137677      2.790480     -2.816663
  H       1.826339      2.629094     -4.546635
74
Coordinates from ORCA-job input E -1972.831689211172
  O      -0.043570      0.212214      1.629819
  O       0.254092      0.231719     -1.983138
  C      -0.167794     -0.436329      0.410774
  C      -0.001585      0.845557     -0.747607
  C      -1.550836     -1.072646      0.280463
  C       0.915694     -1.477100      0.185180
  C       1.170955      1.720069     -0.318212
  C      -1.319263      1.565106     -0.795194
  C      -2.163794     -1.597345      1.411167
  C       0.791655     -2.431814     -0.821806
  C       0.989716      3.023142      0.129115
  C      -1.774927      2.181307     -2.055430
  C      -2.217989     -1.170877     -0.937876
  C       2.066674     -1.490980      0.963296
  C       2.470947      1.236151     -0.434129
  C      -2.056366      1.989961      0.423601
  C      -3.413830     -2.193201      1.338041
  C       1.792839     -3.362416     -1.046753
  C       2.077399      3.817937      0.462626
  C      -2.323417      3.403298     -2.012494
  C      -3.471280     -1.760988     -1.012985
  C       3.069826     -2.423884      0.744959
  C       3.558800      2.023798     -0.094472
  C      -2.610529      3.215467      0.447407
  C      -4.077006     -2.273254      0.123582
  C       2.938890     -3.363564     -0.264534
  C       3.366789      3.320552      0.359145
  C      -2.604498      4.029804     -0.734179
  Si      0.256125      0.350679      3.238008
  Si      1.096702      0.608987     -3.369538
  H      -1.662306     -1.540575      2.363317
  H      -0.094184     -2.451309     -1.434874
  H      -0.003952      3.431974      0.206879
  H      -1.636625      1.661072     -2.990581
  H      -1.757204     -0.787855     -1.833603
  H       2.202303     -0.744761      1.726746
  H       2.636884      0.240345     -0.806190
  H      -2.149488      1.316687      1.258427
  H      -3.868839     -2.591856      2.233565
  H       1.674266     -4.091879     -1.835163
  H       1.912170      4.831083      0.800447
  H      -2.622196      3.907372     -2.921830
  H      -3.974678     -1.816028     -1.967619
  H       3.956252     -2.408581      1.362903
  H       4.558183      1.624059     -0.193302
  H      -3.121269      3.568990      1.333226
  H      -5.054274     -2.729881      0.063424
  H       3.718201     -4.091182     -0.438887
  H       4.213559      3.938572      0.620808
  H      -2.984429      5.038656     -0.701984
  C       0.439002     -1.294724      4.108665
  C       1.813094      1.352271      3.461118
  C      -1.196200      1.275117      3.952792
  C      -0.006961     -0.015120     -4.741408
  C       1.418257      2.435336     -3.554266
  C       2.701505     -0.346758     -3.437183
  H       2.712932      0.799070      3.195723
  H       1.781479      2.245868      2.839418
  H       1.911972      1.662456      4.502368
  H       1.160579     -1.942793      3.614441
  H       0.794352     -1.113063      5.124559
  H      -0.500797     -1.839056      4.187687
  H      -1.075942      1.422708      5.026318
  H      -1.297018      2.253563      3.483730
  H      -2.124316      0.726624      3.790234
  H       3.000455     -0.491859     -4.476103
  H       3.511670      0.171115     -2.927937
  H       2.585752     -1.329305     -2.980593
  H      -0.935629      0.549666     -4.813610
  H       0.499792      0.054587     -5.704283
  H      -0.263420     -1.061607     -4.574611
  H       0.505816      3.018648     -3.444841
  H       2.135949      2.791295     -2.817344
  H       1.827182      2.627808     -4.547625
74
Coordinates from ORCA-job input E -1972.820973643589
  O      -0.050966      0.163569      1.675133
  O       0.261316      0.280388     -2.028277
  C      -0.175082     -0.485807      0.456521
  C       0.005501      0.895326     -0.793321
  C      -1.558494     -1.121292      0.326072
  C       0.907806     -1.527475      0.232192
  C       1.178437      1.769373     -0.364061
  C      -1.311672      1.615725     -0.842036
  C      -2.172309     -1.644728      1.456896
  C       0.783574     -2.482863     -0.774132
  C       0.997875      3.072904      0.082206
  C      -1.766359      2.231286     -2.102939
  C      -2.225170     -1.219989     -0.892491
  C       2.058431     -1.541546      1.010831
  C       2.478156      1.284493     -0.479034
  C      -2.049032      2.041992      0.376111
  C      -3.422713     -2.239799      1.383660
  C       1.784233     -3.414307     -0.997933
  C       2.085944      3.867217      0.415606
  C      -2.314047      3.453679     -2.061166
  C      -3.478825     -1.809314     -0.967716
  C       3.061052     -2.475288      0.793643
  C       3.566387      2.071664     -0.139485
  C      -2.602382      3.267888      0.398748
  C      -4.085401     -2.320318      0.168966
  C       2.929935     -3.415638     -0.215202
  C       3.375046      3.368888      0.313073
  C      -2.595276      4.081334     -0.783447
  Si      0.248106      0.303041      3.283352
  Si      1.104798      0.656048     -3.414585
  H      -1.671207     -1.587581      2.409227
  H      -0.102005     -2.502223     -1.387580
  H       0.004448      3.482462      0.159220
  H      -1.627990      1.710256     -3.037637
  H      -1.763728     -0.837950     -1.788301
  H       2.194220     -0.794843      1.773782
  H       2.643589      0.288296     -0.850273
  H      -2.142980      1.369408      1.211401
  H      -3.878389     -2.637475      2.279281
  H       1.665521     -4.144283     -1.785848
  H       1.921246      4.880729      0.752592
  H      -2.612081      3.957270     -2.971013
  H      -3.981834     -1.864732     -1.922533
  H       3.947213     -2.460116      1.411970
  H       4.565545      1.671179     -0.237568
  H      -3.113279      3.622421      1.284074
  H      -5.062950     -2.776333      0.108715
  H       3.708834     -4.143911     -0.388661
  H       4.222115      3.986534      0.574650
  H      -2.974543      5.090465     -0.752179
  C       0.429487     -1.341832      4.155327
  C       1.805649      1.303753      3.506405
  C      -1.203917      1.228992      3.996795
  C       0.001327      0.031652     -4.786478
  C       1.427663      2.482042     -3.600541
  C       2.708989     -0.300827     -3.480797
  H       2.705233      0.749747      3.241826
  H       1.774912      2.196904      2.884019
  H       1.904271      1.614654      4.547466
  H       1.150849     -1.990757      3.661912
  H       0.784506     -1.159646      5.171243
  H      -0.510712     -1.885472      4.234340
  H      -1.084038      1.377309      5.070263
  H      -1.303867      2.207154      3.526953
  H      -2.132329      0.681001      3.834235
  H       3.008304     -0.446910     -4.519474
  H       3.519275      0.216883     -2.971579
  H       2.592371     -1.282953     -3.023520
  H      -0.926929      0.597009     -4.859519
  H       0.508557      0.100295     -5.749180
  H      -0.255910     -1.014537     -4.619009
  H       0.515566      3.066049     -3.491962
  H       2.145266      2.838072     -2.863567
  H       1.837161      2.673492     -4.593863
74
Coordinates from ORCA-job input E -1972.820160608608
  O      -0.061484      0.189825      1.656854
  O       0.238957      0.257445     -2.014277
  C      -0.199528     -0.482509      0.458265
  C      -0.023398      0.894537     -0.796713
  C      -1.582295     -1.102363      0.316474
  C       0.904088     -1.480066      0.184145
  C       1.155294      1.721463     -0.317656
  C      -1.342014      1.593904     -0.828098
  C      -2.204877     -1.647175      1.432492
  C       0.781282     -2.416108     -0.840927
  C       1.012480      3.034207      0.115299
  C      -1.832448      2.198984     -2.080196
  C      -2.245163     -1.159511     -0.905906
  C       2.093124     -1.445128      0.902815
  C       2.429444      1.161067     -0.329320
  C      -2.064170      1.998534      0.404935
  C      -3.458982     -2.231090      1.337794
  C       1.813049     -3.294710     -1.127822
  C       2.117708      3.772421      0.514760
  C      -2.408763      3.407639     -2.024711
  C      -3.502436     -1.737598     -1.002299
  C       3.126032     -2.327559      0.623067
  C       3.533418      1.892817      0.075716
  C      -2.647396      3.210191      0.441005
  C      -4.116691     -2.275056      0.118136
  C       2.991024     -3.257514     -0.395186
  C       3.382443      3.205150      0.500258
  C      -2.683455      4.025003     -0.740037
  Si      0.268363      0.377608      3.253984
  Si      1.117363      0.588300     -3.390399
  H      -1.706951     -1.619316      2.387762
  H      -0.127316     -2.462048     -1.418583
  H       0.039019      3.495416      0.126079
  H      -1.698385      1.682890     -3.018151
  H      -1.777907     -0.750270     -1.787716
  H       2.232123     -0.700281      1.667215
  H       2.560777      0.144927     -0.662025
  H      -2.121202      1.321649      1.241642
  H      -3.921634     -2.648880      2.220595
  H       1.693967     -4.013187     -1.926184
  H       1.985946      4.796178      0.834733
  H      -2.734393      3.906329     -2.927699
  H      -4.003029     -1.761687     -1.959714
  H       4.039634     -2.278879      1.198227
  H       4.512762      1.435894      0.056392
  H      -3.148595      3.551264      1.337071
  H      -5.097451     -2.721693      0.041991
  H       3.794315     -3.944661     -0.618087
  H       4.242043      3.779215      0.814848
  H      -3.086755      5.024425     -0.699427
  C       0.527266     -1.238154      4.160074
  C       1.793845      1.438303      3.414005
  C      -1.198730      1.271004      3.977652
  C       0.013264     -0.006042     -4.774893
  C       1.512818      2.398929     -3.586145
  C       2.684049     -0.430588     -3.421317
  H       2.706626      0.909139      3.143884
  H       1.717129      2.312192      2.767686
  H       1.904286      1.781867      4.443529
  H       1.259590     -1.873692      3.665408
  H       0.898712     -1.018702      5.162666
  H      -0.391215     -1.811790      4.274227
  H      -1.060994      1.449752      5.044349
  H      -1.342109      2.233477      3.486997
  H      -2.111010      0.688240      3.848665
  H       2.994312     -0.598540     -4.453425
  H       3.505546      0.060090     -2.903369
  H       2.521350     -1.403208     -2.956976
  H      -0.891815      0.592982     -4.867456
  H       0.538016      0.035359     -5.729770
  H      -0.285579     -1.040316     -4.603160
  H       0.622148      3.018237     -3.497254
  H       2.231811      2.733980     -2.840726
  H       1.945041      2.565590     -4.574273
74
Coordinates from ORCA-job input E -1972.822250948647
  O      -0.014492      0.177801      1.661876
  O       0.289233      0.246899     -2.003061
  C      -0.168222     -0.489611      0.467171
  C       0.012289      0.882624     -0.792445
  C      -1.567158     -1.059019      0.319038
  C       0.898977     -1.519897      0.194003
  C       1.160358      1.749349     -0.318108
  C      -1.321768      1.535828     -0.820132
  C      -2.215205     -1.577134      1.433363
  C       0.759189     -2.428489     -0.853369
  C       0.955992      3.036463      0.165166
  C      -1.846969      2.096855     -2.078391
  C      -2.222488     -1.097189     -0.907814
  C       2.061913     -1.567098      0.954773
  C       2.466737      1.279705     -0.422016
  C      -2.033746      1.948708      0.415230
  C      -3.488075     -2.117546      1.331711
  C       1.754383     -3.351394     -1.130159
  C       2.029615      3.831142      0.541723
  C      -2.456702      3.289777     -2.040979
  C      -3.497948     -1.632577     -1.011157
  C       3.057096     -2.494540      0.685143
  C       3.539961      2.068485     -0.041918
  C      -2.651236      3.143807      0.432603
  C      -4.137995     -2.143936      0.107185
  C       2.909413     -3.390242     -0.361958
  C       3.325786      3.349684      0.445740
  C      -2.729945      3.928554     -0.766487
  Si      0.311002      0.349895      3.261655
  Si      1.150335      0.607181     -3.382444
  H      -1.722530     -1.562023      2.392402
  H      -0.133779     -2.417382     -1.456695
  H      -0.043718      3.433171      0.234840
  H      -1.708140      1.564783     -3.006972
  H      -1.734272     -0.707821     -1.787294
  H       2.209284     -0.854611      1.748156
  H       2.648168      0.297825     -0.822420
  H      -2.054594      1.291334      1.269059
  H      -3.971283     -2.515525      2.212633
  H       1.624229     -4.045365     -1.948210
  H       1.848304      4.832330      0.905821
  H      -2.807777      3.759256     -2.950034
  H      -3.992409     -1.643652     -1.971992
  H       3.951150     -2.509187      1.292029
  H       4.545260      1.682385     -0.134961
  H      -3.146775      3.492423      1.328893
  H      -5.132898     -2.557078      0.025695
  H       3.683485     -4.112631     -0.576650
  H       4.161300      3.968483      0.739727
  H      -3.160817      4.916941     -0.742465
  C       0.467991     -1.279024      4.166848
  C       1.893235      1.320699      3.436110
  C      -1.110035      1.325399      3.970954
  C       0.091230     -0.076598     -4.760667
  C       1.430140      2.436210     -3.603000
  C       2.778950     -0.309240     -3.388565
  H       2.776358      0.739951      3.173431
  H       1.872506      2.197434      2.789979
  H       2.014026      1.656938      4.466893
  H       1.169114     -1.953958      3.678893
  H       0.839445     -1.082668      5.174169
  H      -0.482993     -1.799973      4.268306
  H      -0.973585      1.495568      5.039211
  H      -1.192675      2.294818      3.479927
  H      -2.052814      0.796032      3.831548
  H       3.107982     -0.469908     -4.416028
  H       3.562794      0.239852     -2.870404
  H       2.675188     -1.283843     -2.912534
  H      -0.849445      0.462769     -4.864715
  H       0.615854     -0.016699     -5.714646
  H      -0.142442     -1.124920     -4.573774
  H       0.500859      2.998312     -3.526533
  H       2.122510      2.827152     -2.859443
  H       1.855585      2.616057     -4.591664
74
Coordinates from ORCA-job input E -1972.822180981375
  O      -0.046986      0.164998      1.668799
  O       0.257619      0.270738     -2.010063
  C      -0.169124     -0.488940      0.463931
  C       0.010940      0.891888     -0.786324
  C      -1.547307     -1.114064      0.321363
  C       0.921042     -1.499649      0.219136
  C       1.183282      1.737304     -0.333402
  C      -1.298952      1.595942     -0.812243
  C      -2.192595     -1.581075      1.459689
  C       0.810006     -2.431992     -0.810865
  C       1.010184      3.035321      0.133692
  C      -1.814680      2.133058     -2.085437
  C      -2.178111     -1.272588     -0.909774
  C       2.071425     -1.516853      1.000308
  C       2.479626      1.243707     -0.451408
  C      -1.972637      2.096368      0.413706
  C      -3.445838     -2.169339      1.381460
  C       1.823594     -3.343727     -1.055430
  C       2.103424      3.815714      0.482708
  C      -2.367990      3.353943     -2.090269
  C      -3.433602     -1.857626     -0.990241
  C       3.086501     -2.430913      0.760582
  C       3.572487      2.018091     -0.097960
  C      -2.536556      3.318033      0.387017
  C      -4.075835     -2.304297      0.154100
  C       2.969135     -3.347376     -0.272212
  C       3.389129      3.309839      0.373653
  C      -2.595931      4.055373     -0.841463
  Si      0.239802      0.304707      3.279323
  Si      1.077601      0.659514     -3.406894
  H      -1.715324     -1.478664      2.422123
  H      -0.075774     -2.449240     -1.424057
  H       0.019219      3.451840      0.209631
  H      -1.707325      1.561373     -2.995016
  H      -1.683785     -0.949093     -1.810227
  H       2.193271     -0.790658      1.785662
  H       2.637363      0.253640     -0.840048
  H      -2.010511      1.480529      1.294966
  H      -3.929096     -2.519501      2.282449
  H       1.715783     -4.056003     -1.860889
  H       1.945730      4.825249      0.834694
  H      -2.706298      3.803196     -3.014302
  H      -3.909391     -1.961732     -1.954841
  H       3.971229     -2.420610      1.381083
  H       4.569185      1.612565     -0.200450
  H      -3.002789      3.726312      1.273846
  H      -5.054771     -2.756697      0.089639
  H       3.758018     -4.060521     -0.462547
  H       4.240063      3.917669      0.645401
  H      -2.981305      5.062610     -0.853655
  C       0.333622     -1.345159      4.154106
  C       1.838201      1.233772      3.517302
  C      -1.179564      1.297685      3.967469
  C      -0.023914      0.002820     -4.764474
  C       1.339016      2.494735     -3.593275
  C       2.709052     -0.248500     -3.486439
  H       2.714520      0.636751      3.268634
  H       1.856814      2.122427      2.888739
  H       1.937009      1.547230      4.557590
  H       1.034742     -2.025292      3.673254
  H       0.677850     -1.178271      5.176285
  H      -0.631454     -1.846450      4.214518
  H      -1.069594      1.444894      5.042121
  H      -1.227614      2.277629      3.493027
  H      -2.129263      0.791842      3.791858
  H       3.003423     -0.387479     -4.527529
  H       3.507749      0.294348     -2.985212
  H       2.625969     -1.232546     -3.026574
  H      -0.969741      0.540354     -4.823450
  H       0.467709      0.087777     -5.733880
  H      -0.247002     -1.050773     -4.594577
  H       0.408338      3.047687     -3.473959
  H       2.051723      2.873085     -2.862442
  H       1.731561      2.701171     -4.590242
74
Coordinates from ORCA-job input E -1972.822901474046
  O      -0.007709      0.165933      1.659733
  O       0.307309      0.266140     -1.999607
  C      -0.192575     -0.484495      0.460256
  C      -0.005799      0.892089     -0.793688
  C      -1.595145     -1.064396      0.358320
  C       0.867158     -1.516801      0.171869
  C       1.136204      1.753094     -0.293296
  C      -1.334781      1.556750     -0.875412
  C      -2.224847     -1.509648      1.514264
  C       0.707359     -2.437417     -0.862921
  C       0.935891      3.052624      0.159765
  C      -1.834347      2.045556     -2.174257
  C      -2.271451     -1.188707     -0.852674
  C       2.042221     -1.561924      0.914383
  C       2.439202      1.265347     -0.347472
  C      -2.079712      2.037063      0.316856
  C      -3.500817     -2.050975      1.472111
  C       1.696707     -3.363564     -1.148962
  C       2.008159      3.838886      0.557339
  C      -2.449324      3.235762     -2.218626
  C      -3.550142     -1.725178     -0.896795
  C       3.033028     -2.490631      0.633198
  C       3.510823      2.045989      0.053939
  C      -2.706624      3.226322      0.250552
  C      -4.172581     -2.155875      0.264422
  C       2.866690     -3.394682     -0.403580
  C       3.299827      3.338520      0.511230
  C      -2.758666      3.942309     -0.990268
  Si      0.356700      0.300437      3.255431
  Si      1.187094      0.660263     -3.358479
  H      -1.716481     -1.429240      2.461492
  H      -0.196960     -2.434000     -1.447569
  H      -0.058047      3.465619      0.186455
  H      -1.668089      1.465584     -3.069046
  H      -1.797106     -0.869845     -1.765601
  H       2.202901     -0.845148      1.700739
  H       2.618830      0.271863     -0.719216
  H      -2.122385      1.429011      1.203180
  H      -3.969398     -2.387020      2.386165
  H       1.550590     -4.065832     -1.957200
  H       1.829753      4.849151      0.897169
  H      -2.778592      3.652214     -3.161121
  H      -4.060640     -1.802019     -1.846091
  H       3.937709     -2.501046      1.224219
  H       4.512830      1.644062      0.001661
  H      -3.228046      3.620283      1.112822
  H      -5.169837     -2.569842      0.228374
  H       3.636707     -4.118952     -0.626404
  H       4.134330      3.951202      0.820501
  H      -3.198177      4.926296     -1.032744
  C       0.547154     -1.353543      4.106589
  C       1.934933      1.278253      3.423113
  C      -1.054906      1.243256      4.025220
  C       0.144637      0.012094     -4.765816
  C       1.458193      2.496185     -3.521719
  C       2.819257     -0.249710     -3.373517
  H       2.816851      0.710260      3.130843
  H       1.896211      2.170016      2.799354
  H       2.072733      1.590389      4.459330
  H       1.242425     -2.006758      3.581774
  H       0.940206     -1.185457      5.110843
  H      -0.397122     -1.885310      4.212702
  H      -0.895495      1.382036      5.094749
  H      -1.154968      2.226613      3.566213
  H      -1.997150      0.711534      3.890940
  H       3.157606     -0.383250     -4.401869
  H       3.596311      0.289138     -2.835545
  H       2.715258     -1.236497     -2.923390
  H      -0.797263      0.550893     -4.862267
  H       0.677450      0.102274     -5.712694
  H      -0.086185     -1.042335     -4.611918
  H       0.523356      3.048783     -3.441780
  H       2.136791      2.869402     -2.756491
  H       1.896270      2.708701     -4.498281
74
Coordinates from ORCA-job input E -1972.822136894419
  O      -0.027565      0.187235      1.669453
  O       0.271499      0.251161     -1.998201
  C      -0.163192     -0.482090      0.473724
  C       0.013672      0.890133     -0.786422
  C      -1.558088     -1.057006      0.309194
  C       0.926553     -1.487790      0.193736
  C       1.191669      1.716486     -0.313171
  C      -1.314669      1.550054     -0.785226
  C      -2.239905     -1.537386      1.420953
  C       0.810995     -2.399229     -0.855712
  C       1.041718      3.007233      0.182624
  C      -1.926596      2.019371     -2.042035
  C      -2.187781     -1.117008     -0.930552
  C       2.093866     -1.506762      0.949912
  C       2.479655      1.203281     -0.442517
  C      -1.979422      2.004942      0.461721
  C      -3.515076     -2.069173      1.302961
  C       1.830363     -3.293367     -1.137705
  C       2.149052      3.760013      0.547663
  C      -2.584412      3.186987     -2.036209
  C      -3.466577     -1.640318     -1.050033
  C       3.114291     -2.404407      0.673856
  C       3.586257      1.950993     -0.075453
  C      -2.648142      3.172665      0.447327
  C      -4.136865     -2.118861      0.065171
  C       2.988983     -3.301494     -0.374463
  C       3.425931      3.235011      0.424452
  C      -2.822569      3.884156     -0.785360
  Si      0.275538      0.358652      3.274936
  Si      1.129819      0.614275     -3.379835
  H      -1.771792     -1.500742      2.389705
  H      -0.082321     -2.414186     -1.456185
  H       0.059751      3.440460      0.267456
  H      -1.814117      1.442488     -2.945676
  H      -1.680824     -0.741429     -1.806398
  H       2.225609     -0.792344      1.742979
  H       2.618966      0.216590     -0.849863
  H      -1.928860      1.394298      1.349504
  H      -4.023077     -2.439690      2.181979
  H       1.716415     -3.989062     -1.956771
  H       2.009514      4.764399      0.921340
  H      -3.001104      3.589877     -2.949487
  H      -3.941542     -1.664893     -2.020352
  H       4.010800     -2.394911      1.277274
  H       4.575539      1.530343     -0.187955
  H      -3.111774      3.550356      1.348906
  H      -5.134948     -2.521577     -0.028819
  H       3.782704     -4.000693     -0.594148
  H       4.287654      3.822239      0.707280
  H      -3.298997      4.851706     -0.792113
  C       0.425980     -1.273621      4.175281
  C       1.847890      1.338735      3.480700
  C      -1.161178      1.326051      3.963610
  C       0.049531     -0.022294     -4.763963
  C       1.441681      2.441968     -3.562252
  C       2.739156     -0.334390     -3.415059
  H       2.740011      0.762183      3.241374
  H       1.837167      2.213567      2.831499
  H       1.942937      1.679120      4.512800
  H       1.141966     -1.940223      3.698026
  H       0.775268     -1.080668      5.191228
  H      -0.522726     -1.802087      4.253662
  H      -1.043464      1.492425      5.034667
  H      -1.238081      2.297640      3.475819
  H      -2.099928      0.795102      3.805790
  H       3.056824     -0.483638     -4.447770
  H       3.537328      0.189946     -2.893578
  H       2.618985     -1.315517     -2.955441
  H      -0.880659      0.537184     -4.850977
  H       0.568687      0.046911     -5.720227
  H      -0.202596     -1.069708     -4.596631
  H       0.521495      3.016314     -3.469699
  H       2.142701      2.804529     -2.812359
  H       1.866722      2.637584     -4.548150
74
Coordinates from ORCA-job input E -1972.823536856356
  O       0.000887      0.170035      1.665406
  O       0.311333      0.258221     -1.999659
  C      -0.168867     -0.486006      0.467141
  C       0.016204      0.887027     -0.790943
  C      -1.572010     -1.054547      0.343573
  C       0.895953     -1.513640      0.179794
  C       1.164757      1.739333     -0.293365
  C      -1.311817      1.546242     -0.841011
  C      -2.226573     -1.504008      1.484099
  C       0.739938     -2.440097     -0.850644
  C       0.971956      3.034575      0.174583
  C      -1.873986      1.997540     -2.127402
  C      -2.230699     -1.152958     -0.879072
  C       2.077313     -1.543592      0.913401
  C       2.465743      1.248535     -0.364840
  C      -2.016063      2.032782      0.372408
  C      -3.507075     -2.031490      1.413681
  C       1.735524     -3.358897     -1.138000
  C       2.050334      3.815675      0.565506
  C      -2.522482      3.169657     -2.167736
  C      -3.514040     -1.674171     -0.951485
  C       3.074674     -2.464850      0.630990
  C       3.543572      2.024253      0.029147
  C      -2.673181      3.205607      0.310936
  C      -4.159725     -2.113774      0.193772
  C       2.910127     -3.376346     -0.399475
  C       3.340646      3.313808      0.498502
  C      -2.798104      3.893725     -0.940495
  Si      0.330900      0.309485      3.268677
  Si      1.162701      0.659435     -3.375289
  H      -1.733420     -1.441760      2.440333
  H      -0.167146     -2.448054     -1.431060
  H      -0.021754      3.448878      0.216491
  H      -1.729654      1.404841     -3.016936
  H      -1.740874     -0.817593     -1.778935
  H       2.238336     -0.819514      1.692939
  H       2.638534      0.257370     -0.745909
  H      -2.001802      1.442152      1.272940
  H      -3.994451     -2.373916      2.315447
  H       1.590682     -4.066115     -1.942162
  H       1.877877      4.823266      0.916101
  H      -2.901821      3.558268     -3.103192
  H      -4.010957     -1.729818     -1.909427
  H       3.983504     -2.463181      1.215736
  H       4.544089      1.620865     -0.038381
  H      -3.164622      3.605223      1.188012
  H      -5.161076     -2.515201      0.136114
  H       3.685480     -4.094437     -0.623769
  H       4.179999      3.922667      0.802055
  H      -3.265171      4.864927     -0.983208
  C       0.417621     -1.340101      4.144976
  C       1.948849      1.213538      3.466994
  C      -1.052677      1.330819      3.987901
  C       0.125881     -0.036792     -4.763714
  C       1.376353      2.500638     -3.562457
  C       2.819886     -0.203641     -3.398737
  H       2.810562      0.599293      3.209910
  H       1.971220      2.095730      2.828899
  H       2.071291      1.536028      4.501974
  H       1.098376     -2.031038      3.650838
  H       0.785295     -1.177433      5.159696
  H      -0.553155     -1.826894      4.225664
  H      -0.915489      1.475538      5.059756
  H      -1.090584      2.312169      3.515362
  H      -2.016521      0.845583      3.833683
  H       3.149110     -0.341503     -4.429445
  H       3.587436      0.364618     -2.877655
  H       2.749728     -1.186985     -2.934316
  H      -0.831351      0.474026     -4.858478
  H       0.647038      0.055788     -5.716871
  H      -0.073156     -1.095245     -4.594064
  H       0.425311      3.024280     -3.476517
  H       2.052471      2.903063     -2.810180
  H       1.795117      2.716195     -4.546808
74
Coordinates from ORCA-job input E -1972.822517663208
  O      -0.030695      0.175446      1.663035
  O       0.280961      0.265438     -2.003660
  C      -0.187185     -0.481750      0.464065
  C       0.009115      0.893440     -0.789955
  C      -1.582694     -1.069808      0.333787
  C       0.885258     -1.505719      0.200866
  C       1.179250      1.724009     -0.305128
  C      -1.300237      1.589628     -0.834169
  C      -2.254438     -1.480868      1.478540
  C       0.762593     -2.421728     -0.843027
  C       1.010704      3.012707      0.189868
  C      -1.871844      2.023129     -2.122364
  C      -2.213620     -1.233024     -0.896915
  C       2.036966     -1.549814      0.979433
  C       2.473434      1.223266     -0.418284
  C      -1.977882      2.117166      0.377971
  C      -3.528728     -2.023040      1.405933
  C       1.766438     -3.338874     -1.105660
  C       2.105314      3.774844      0.572907
  C      -2.504025      3.203227     -2.180214
  C      -3.490010     -1.770890     -0.972281
  C       3.041794     -2.470467      0.722739
  C       3.567796      1.980822     -0.034281
  C      -2.617848      3.298461      0.298429
  C      -4.155858     -2.164375      0.178172
  C       2.913859     -3.367632     -0.325557
  C       3.388669      3.262007      0.466430
  C      -2.750755      3.959565     -0.966232
  Si      0.311650      0.315893      3.263659
  Si      1.138723      0.658698     -3.377641
  H      -1.781658     -1.371312      2.441086
  H      -0.124014     -2.421478     -1.454884
  H       0.022325      3.435520      0.262481
  H      -1.746711      1.409968     -3.001542
  H      -1.704801     -0.943218     -1.801111
  H       2.167203     -0.839689      1.777859
  H       2.627726      0.239796     -0.825173
  H      -1.958119      1.549117      1.291599
  H      -4.031091     -2.330808      2.311979
  H       1.648752     -4.036780     -1.922263
  H       1.951046      4.776840      0.947213
  H      -2.890467      3.576366     -3.119027
  H      -3.964817     -1.877733     -1.937034
  H       3.927217     -2.480353      1.342280
  H       4.562490      1.569843     -0.134294
  H      -3.088959      3.726390      1.173301
  H      -5.151738     -2.578846      0.118100
  H       3.694968     -4.085484     -0.529728
  H       4.240867      3.856725      0.762118
  H      -3.203504      4.936694     -1.024787
  C       0.601690     -1.333242      4.095540
  C       1.820949      1.392211      3.458822
  C      -1.163768      1.159344      4.029237
  C       0.050641      0.060537     -4.772247
  C       1.447045      2.490887     -3.511984
  C       2.746617     -0.290871     -3.445498
  H       2.743259      0.880660      3.187736
  H       1.738776      2.278918      2.831737
  H       1.916677      1.714506      4.496663
  H       1.342483     -1.932207      3.567785
  H       0.974991     -1.154317      5.105426
  H      -0.306711     -1.926719      4.185590
  H      -1.024011      1.293574      5.102116
  H      -1.318962      2.141138      3.582168
  H      -2.070498      0.573367      3.877748
  H       3.056709     -0.416936     -4.483622
  H       3.549038      0.220496     -2.918029
  H       2.628209     -1.282046     -3.007981
  H      -0.878873      0.624736     -4.839510
  H       0.565280      0.153892     -5.728801
  H      -0.203043     -0.990407     -4.631198
  H       0.524580      3.059650     -3.402708
  H       2.147891      2.834974     -2.753174
  H       1.869909      2.714639     -4.492655
74
Coordinates from ORCA-job input E -1972.823744405639
  O       0.000010      0.173897      1.668443
  O       0.306963      0.261970     -1.994255
  C      -0.170551     -0.480074      0.469292
  C       0.016523      0.894185     -0.787155
  C      -1.573140     -1.049347      0.343906
  C       0.895183     -1.506252      0.183227
  C       1.173057      1.738969     -0.293922
  C      -1.306596      1.560801     -0.836641
  C      -2.242168     -1.471992      1.486116
  C       0.748917     -2.424429     -0.856063
  C       0.990581      3.031357      0.186693
  C      -1.895503      1.968168     -2.125225
  C      -2.216477     -1.177303     -0.884332
  C       2.069484     -1.542878      0.927889
  C       2.471712      1.245590     -0.386870
  C      -2.000665      2.067298      0.374976
  C      -3.523318     -1.997598      1.412472
  C       1.748000     -3.339476     -1.142994
  C       2.075986      3.804802      0.573180
  C      -2.570275      3.124115     -2.186002
  C      -3.500067     -1.697191     -0.960481
  C       3.069864     -2.461205      0.646765
  C       3.556770      2.014253      0.001366
  C      -2.683150      3.224317      0.292926
  C      -4.161380     -2.106807      0.187049
  C       2.915926     -3.362932     -0.393927
  C       3.363796      3.299516      0.486131
  C      -2.842115      3.875773     -0.973777
  Si      0.332037      0.305756      3.272340
  Si      1.163195      0.663159     -3.367151
  H      -1.760835     -1.388258      2.446617
  H      -0.152856     -2.428483     -1.444763
  H      -0.000787      3.448824      0.243270
  H      -1.751110      1.356094     -3.001637
  H      -1.713018     -0.868576     -1.786073
  H       2.221947     -0.826909      1.716643
  H       2.636780      0.258233     -0.780938
  H      -1.958921      1.501865      1.290411
  H      -4.022600     -2.317360      2.316064
  H       1.610615     -4.039713     -1.954524
  H       1.911076      4.809644      0.935129
  H      -2.972531      3.478939     -3.125244
  H      -3.984636     -1.776068     -1.923075
  H       3.972753     -2.464933      1.240655
  H       4.555130      1.608729     -0.083071
  H      -3.167910      3.637729      1.167302
  H      -5.163009     -2.507132      0.126611
  H       3.693663     -4.078693     -0.617370
  H       4.208760      3.902991      0.784806
  H      -3.330744      4.835288     -1.034886
  C       0.441304     -1.349481      4.135270
  C       1.938333      1.228896      3.475478
  C      -1.061725      1.306305      4.001173
  C       0.110300      0.007431     -4.762965
  C       1.411122      2.502528     -3.526299
  C       2.802068     -0.233470     -3.405283
  H       2.808445      0.623747      3.225202
  H       1.953826      2.109802      2.835314
  H       2.051367      1.555545      4.510224
  H       1.128301     -2.028136      3.632734
  H       0.811019     -1.191005      5.149917
  H      -0.523329     -1.848250      4.215402
  H      -0.925180      1.442953      5.074175
  H      -1.109340      2.291680      3.537830
  H      -2.021044      0.813446      3.843073
  H       3.125937     -0.365580     -4.438406
  H       3.582051      0.312527     -2.878794
  H       2.712188     -1.221107     -2.952912
  H      -0.836149      0.539615     -4.849252
  H       0.632016      0.102434     -5.715543
  H      -0.110281     -1.048962     -4.607640
  H       0.468777      3.040783     -3.433705
  H       2.092762      2.881351     -2.766639
  H       1.835166      2.726399     -4.506461
74
Coordinates from ORCA-job input E -1972.823870122083
  O       0.011972      0.173370      1.664920
  O       0.327265      0.259509     -1.996723
  C      -0.163756     -0.481755      0.467331
  C       0.033708      0.890702     -0.789496
  C      -1.573436     -1.030887      0.340534
  C       0.892930     -1.518395      0.182941
  C       1.188039      1.730556     -0.283867
  C      -1.286653      1.557845     -0.838387
  C      -2.253322     -1.442636      1.480262
  C       0.736491     -2.444363     -0.848153
  C       1.005465      3.022634      0.197490
  C      -1.895857      1.938279     -2.125039
  C      -2.217541     -1.140444     -0.889096
  C       2.069048     -1.559446      0.924733
  C       2.484976      1.230047     -0.358976
  C      -1.973322      2.069037      0.375571
  C      -3.542999     -1.946319      1.401833
  C       1.726862     -3.370324     -1.129954
  C       2.089758      3.790774      0.597285
  C      -2.596591      3.077934     -2.192387
  C      -3.509731     -1.637336     -0.969973
  C       3.061161     -2.488131      0.648249
  C       3.568907      1.993412      0.042533
  C      -2.679180      3.211223      0.287059
  C      -4.179977     -2.040764      0.174672
  C       2.897008     -3.397038     -0.384519
  C       3.376329      3.279769      0.524503
  C      -2.868883      3.841243     -0.986296
  Si      0.345776      0.302736      3.268770
  Si      1.162521      0.677480     -3.378090
  H      -1.773633     -1.369013      2.442316
  H      -0.166983     -2.447463     -1.433725
  H       0.014999      3.444449      0.242786
  H      -1.747590      1.318984     -2.995322
  H      -1.709064     -0.830466     -1.787882
  H       2.229611     -0.838942      1.707695
  H       2.649698      0.240943     -0.748827
  H      -1.905231      1.518238      1.298805
  H      -4.050044     -2.259719      2.303323
  H       1.580920     -4.076347     -1.934969
  H       1.925221      4.795996      0.958307
  H      -3.017602      3.411293     -3.131189
  H      -3.994586     -1.701641     -1.933502
  H       3.965531     -2.494585      1.239859
  H       4.566158      1.582720     -0.029095
  H      -3.158656      3.628023      1.162706
  H      -5.188546     -2.422703      0.110814
  H       3.668205     -4.120941     -0.604376
  H       4.220487      3.879128      0.833514
  H      -3.377440      4.789882     -1.054105
  C       0.468418     -1.355174      4.124515
  C       1.945336      1.237400      3.473019
  C      -1.053737      1.292137      4.001932
  C       0.139728     -0.046934     -4.762302
  C       1.323390      2.523839     -3.565107
  C       2.839942     -0.145161     -3.407062
  H       2.820505      0.636839      3.229482
  H       1.957657      2.115612      2.828889
  H       2.051939      1.569578      4.506689
  H       1.162529     -2.024850      3.619464
  H       0.835095     -1.198476      5.140527
  H      -0.491698     -1.863271      4.200228
  H      -0.918558      1.423479      5.075774
  H      -1.105304      2.280040      3.544310
  H      -2.010833      0.796232      3.840277
  H       3.165172     -0.282406     -4.439076
  H       3.596652      0.445168     -2.894822
  H       2.796211     -1.126991     -2.935770
  H      -0.828328      0.442711     -4.858169
  H       0.657762      0.054012     -5.716303
  H      -0.035218     -1.109079     -4.589039
  H       0.356280      3.017254     -3.475619
  H       1.989253      2.945672     -2.814404
  H       1.731682      2.753921     -4.550500
74
Coordinates from ORCA-job input E -1972.824105059582
  O       0.026131      0.177790      1.663793
  O       0.342488      0.262544     -1.994188
  C      -0.160639     -0.474545      0.466482
  C       0.038531      0.896734     -0.791362
  C      -1.574669     -1.013294      0.348303
  C       0.888612     -1.516986      0.176665
  C       1.187808      1.739558     -0.279210
  C      -1.281513      1.559917     -0.847817
  C      -2.260607     -1.399946      1.493072
  C       0.724330     -2.441778     -0.854372
  C       0.999369      3.030396      0.203704
  C      -1.921349      1.880810     -2.134920
  C      -2.218519     -1.134856     -0.880470
  C       2.067988     -1.563609      0.913228
  C       2.486613      1.243767     -0.351286
  C      -1.965885      2.084705      0.362251
  C      -3.555513     -1.891028      1.420268
  C       1.709551     -3.371654     -1.140977
  C       2.079726      3.801285      0.608614
  C      -2.671037      2.986778     -2.224083
  C      -3.515715     -1.618954     -0.955988
  C       3.054806     -2.496608      0.632349
  C       3.566769      2.010274      0.054609
  C      -2.717518      3.195102      0.251755
  C      -4.191837     -1.997383      0.193842
  C       2.882635     -3.404149     -0.400317
  C       3.368427      3.294992      0.538322
  C      -2.954738      3.776767     -1.036359
  Si      0.366060      0.293398      3.267654
  Si      1.186883      0.687317     -3.368378
  H      -1.782064     -1.315874      2.454945
  H      -0.181427     -2.441611     -1.436345
  H       0.007197      3.448995      0.245852
  H      -1.759463      1.243649     -2.989649
  H      -1.705629     -0.843204     -1.782757
  H       2.235041     -0.844388      1.696181
  H       2.655801      0.255981     -0.742441
  H      -1.857627      1.567360      1.300735
  H      -4.067234     -2.184771      2.325731
  H       1.556852     -4.076591     -1.945693
  H       1.910683      4.805216      0.971115
  H      -3.120306      3.273195     -3.165172
  H      -4.000045     -1.692503     -1.919102
  H       3.961375     -2.507539      1.220520
  H       4.565615      1.603111     -0.015019
  H      -3.196179      3.620989      1.123426
  H      -5.204478     -2.369117      0.134393
  H       3.649685     -4.131361     -0.623727
  H       4.209623      3.896768      0.850636
  H      -3.501941      4.701946     -1.124107
  C       0.463674     -1.372203      4.111187
  C       1.980830      1.200953      3.474003
  C      -1.014741      1.303086      4.008945
  C       0.162521     -0.008623     -4.765845
  C       1.365215      2.534419     -3.528520
  C       2.854864     -0.153989     -3.401136
  H       2.846553      0.584033      3.237529
  H       2.011522      2.076212      2.826488
  H       2.088322      1.535512      4.506832
  H       1.150947     -2.046364      3.602599
  H       0.828750     -1.228931      5.129746
  H      -0.503213     -1.868552      4.178711
  H      -0.878203      1.420766      5.084200
  H      -1.044807      2.296757      3.561854
  H      -1.981963      0.829543      3.841102
  H       3.181529     -0.284409     -4.433559
  H       3.616440      0.422208     -2.880078
  H       2.797712     -1.140441     -2.940538
  H      -0.798692      0.494479     -4.861429
  H       0.687047      0.096956     -5.715770
  H      -0.026318     -1.070488     -4.605985
  H       0.400717      3.033172     -3.439587
  H       2.028183      2.940321     -2.766472
  H       1.782742      2.776089     -4.507185
74
Coordinates from ORCA-job input E -1972.824341805301
  O       0.041042      0.192892      1.665474
  O       0.358068      0.270386     -1.986469
  C      -0.160528     -0.454560      0.466993
  C       0.045885      0.914644     -0.791944
  C      -1.579985     -0.980838      0.355077
  C       0.879316     -1.504759      0.171756
  C       1.200977      1.748826     -0.276523
  C      -1.265706      1.586692     -0.859906
  C      -2.289965     -1.308433      1.503303
  C       0.708723     -2.424780     -0.862564
  C       1.023945      3.038261      0.215553
  C      -1.953317      1.818916     -2.139012
  C      -2.205316     -1.150826     -0.877850
  C       2.061089     -1.560105      0.904388
  C       2.496512      1.247310     -0.363326
  C      -1.947665      2.121873      0.349071
  C      -3.590162     -1.785510      1.429662
  C       1.688228     -3.358761     -1.154982
  C       2.111444      3.798672      0.620761
  C      -2.789901      2.857463     -2.248671
  C      -3.507047     -1.621229     -0.955101
  C       3.041794     -2.498033      0.618654
  C       3.584211      2.004513      0.040423
  C      -2.781067      3.169293      0.218122
  C      -4.207604     -1.938237      0.198723
  C       2.862489     -3.401222     -0.416603
  C       3.396868      3.285561      0.537317
  C      -3.100509      3.676261     -1.083436
  Si      0.387815      0.278862      3.270473
  Si      1.211098      0.704862     -3.353046
  H      -1.828184     -1.186327      2.468920
  H      -0.197593     -2.418645     -1.443728
  H       0.035047      3.463746      0.264840
  H      -1.761077      1.166603     -2.975634
  H      -1.672208     -0.909404     -1.782649
  H       2.234636     -0.844395      1.689172
  H       2.657290      0.262707     -0.766100
  H      -1.768548      1.657869      1.303669
  H      -4.120905     -2.031599      2.338388
  H       1.529315     -4.059676     -1.962010
  H       1.950995      4.800706      0.992261
  H      -3.284067      3.069271     -3.186724
  H      -3.975582     -1.732693     -1.922368
  H       3.949342     -2.516203      1.205170
  H       4.580147      1.592442     -0.041048
  H      -3.259168      3.599104      1.088046
  H      -5.224042     -2.299335      0.138491
  H       3.624771     -4.132179     -0.644060
  H       4.243773      3.880088      0.847996
  H      -3.716092      4.555082     -1.191407
  C       0.446695     -1.401698      4.086847
  C       2.023935      1.144783      3.486390
  C      -0.963262      1.317165      4.027764
  C       0.206913      0.011571     -4.766198
  C       1.374008      2.554546     -3.494433
  C       2.882222     -0.130131     -3.370693
  H       2.875486      0.505671      3.257242
  H       2.081817      2.019372      2.839824
  H       2.131716      1.476288      4.520225
  H       1.123011     -2.079385      3.568438
  H       0.809446     -1.284932      5.109600
  H      -0.530065     -1.880079      4.139442
  H      -0.824969      1.410195      5.105208
  H      -0.958326      2.320203      3.600701
  H      -1.945917      0.881092      3.849473
  H       3.221553     -0.254519     -4.399673
  H       3.635013      0.445595     -2.836252
  H       2.821096     -1.119691     -2.916329
  H      -0.753434      0.513946     -4.873924
  H       0.744746      0.121932     -5.708125
  H       0.018495     -1.051401     -4.613320
  H       0.401220      3.039203     -3.414449
  H       2.020981      2.960845     -2.718931
  H       1.801338      2.812376     -4.464568
74
Coordinates from ORCA-job input E -1972.824413644552
  O       0.061612      0.205871      1.663208
  O       0.385498      0.270922     -1.987979
  C      -0.147376     -0.442357      0.465207
  C       0.069701      0.921772     -0.797439
  C      -1.573899     -0.949072      0.351369
  C       0.885616     -1.502876      0.176184
  C       1.222202      1.753969     -0.271106
  C      -1.234235      1.600009     -0.874942
  C      -2.309047     -1.230425      1.495802
  C       0.715920     -2.428716     -0.853401
  C       1.042057      3.040683      0.227568
  C      -1.971114      1.741542     -2.137085
  C      -2.185817     -1.136765     -0.886133
  C       2.063964     -1.562154      0.914477
  C       2.517584      1.251317     -0.347210
  C      -1.903828      2.153233      0.335225
  C      -3.616060     -1.687225      1.413536
  C       1.690937     -3.370714     -1.134844
  C       2.126266      3.797214      0.647889
  C      -2.888698      2.706761     -2.257855
  C      -3.494099     -1.585632     -0.972575
  C       3.040096     -2.508166      0.640256
  C       3.602555      2.005352      0.070091
  C      -2.813922      3.132275      0.192813
  C      -4.217109     -1.862417      0.177751
  C       2.860910     -3.416719     -0.390083
  C       3.412182      3.283576      0.572507
  C      -3.220114      3.554665     -1.114873
  Si      0.404860      0.269953      3.270877
  Si      1.218202      0.722962     -3.362571
  H      -1.862865     -1.087982      2.465424
  H      -0.186237     -2.423089     -1.439803
  H       0.052883      3.467346      0.269671
  H      -1.751293      1.077992     -2.957813
  H      -1.637333     -0.920507     -1.787944
  H       2.238773     -0.843346      1.695728
  H       2.680642      0.267925     -0.750776
  H      -1.648256      1.754163      1.301438
  H      -4.165333     -1.898918      2.319929
  H       1.531085     -4.075591     -1.938225
  H       1.963386      4.796972      1.024391
  H      -3.426172      2.841568     -3.185992
  H      -3.950556     -1.710648     -1.943940
  H       3.943997     -2.528615      1.232356
  H       4.598589      1.592064     -0.003926
  H      -3.283005      3.571289      1.062882
  H      -5.238921     -2.206808      0.110924
  H       3.619393     -4.154331     -0.608591
  H       4.256774      3.875448      0.894305
  H      -3.898517      4.383878     -1.236731
  C       0.425436     -1.419933      4.068979
  C       2.056520      1.102037      3.501813
  C      -0.923589      1.335188      4.031734
  C       0.190915      0.056445     -4.771674
  C       1.377047      2.574879     -3.472539
  C       2.884510     -0.119808     -3.421153
  H       2.897610      0.442828      3.291950
  H       2.142598      1.969879      2.849120
  H       2.155442      1.440352      4.534376
  H       1.099838     -2.099894      3.551222
  H       0.773883     -1.322524      5.098680
  H      -0.558729     -1.884811      4.098698
  H      -0.789737      1.410752      5.111130
  H      -0.885214      2.343486      3.618682
  H      -1.917981      0.932458      3.841644
  H       3.203274     -0.236382     -4.457563
  H       3.650221      0.446222     -2.895148
  H       2.824927     -1.113853     -2.975753
  H      -0.766715      0.567812     -4.860595
  H       0.718193      0.176730     -5.718356
  H      -0.002703     -1.007391     -4.631957
  H       0.403130      3.052952     -3.367517
  H       2.034772      2.968625     -2.699792
  H       1.786769      2.854406     -4.444157
74
Coordinates from ORCA-job input E -1972.824513429572
  O       0.057152      0.210806      1.657870
  O       0.383105      0.270460     -1.993926
  C      -0.149021     -0.442512      0.461317
  C       0.069504      0.920866     -0.801890
  C      -1.574557     -0.953143      0.347966
  C       0.888897     -1.501342      0.178489
  C       1.226637      1.746389     -0.274813
  C      -1.229369      1.611038     -0.879215
  C      -2.310345     -1.230405      1.493060
  C       0.723032     -2.438256     -0.841745
  C       1.051835      3.028129      0.238270
  C      -1.958373      1.772446     -2.142343
  C      -2.185387     -1.150153     -0.888765
  C       2.068143     -1.548738      0.916126
  C       2.520398      1.241449     -0.361864
  C      -1.903939      2.149790      0.336054
  C      -3.614611     -1.695092      1.412265
  C       1.701840     -3.379180     -1.114027
  C       2.139459      3.777036      0.663081
  C      -2.882663      2.732615     -2.253584
  C      -3.491088     -1.606391     -0.973806
  C       3.048240     -2.493122      0.651005
  C       3.608953      1.987937      0.059883
  C      -2.820716      3.123678      0.204074
  C      -4.213354     -1.882031      0.177160
  C       2.872385     -3.412934     -0.369719
  C       3.423708      3.260739      0.577716
  C      -3.226799      3.561533     -1.098817
  Si      0.397955      0.274682      3.266537
  Si      1.210799      0.725946     -3.370551
  H      -1.866969     -1.079157      2.462587
  H      -0.179069     -2.443440     -1.427600
  H       0.064150      3.457507      0.288492
  H      -1.724719      1.128698     -2.974523
  H      -1.639488     -0.931653     -1.791465
  H       2.241442     -0.821113      1.688956
  H       2.679510      0.262152     -0.777294
  H      -1.645675      1.742614      1.298195
  H      -4.163576     -1.903994      2.319502
  H       1.544384     -4.092830     -1.910098
  H       1.980600      4.773017      1.051168
  H      -3.413828      2.879744     -3.183426
  H      -3.946330     -1.737635     -1.944918
  H       3.952661     -2.503220      1.242593
  H       4.603605      1.573001     -0.022685
  H      -3.292904      3.549460      1.078972
  H      -5.233039     -2.232881      0.111416
  H       3.633753     -4.149666     -0.581018
  H       4.270951      3.846740      0.903310
  H      -3.907154      4.390205     -1.212051
  C       0.412904     -1.413842      4.067133
  C       2.049932      1.106316      3.499862
  C      -0.927956      1.345433      4.024274
  C       0.180478      0.061907     -4.778719
  C       1.368042      2.578169     -3.479163
  C       2.876881     -0.116871     -3.432710
  H       2.891781      0.445602      3.298413
  H       2.139106      1.969916      2.841798
  H       2.144004      1.451742      4.530515
  H       1.093215     -2.092985      3.556124
  H       0.751127     -1.315418      5.100092
  H      -0.570932     -1.879921      4.086923
  H      -0.793380      1.423790      5.103409
  H      -0.886007      2.352439      3.608432
  H      -1.923943      0.945942      3.835895
  H       3.196233     -0.229379     -4.469351
  H       3.642806      0.446137     -2.903689
  H       2.816004     -1.112414     -2.991240
  H      -0.773559      0.579373     -4.870300
  H       0.709874      0.176124     -5.725015
  H      -0.020258     -1.000279     -4.636358
  H       0.394578      3.055280     -3.367250
  H       2.030080      2.971726     -2.710171
  H       1.771160      2.859523     -4.453026
74
Coordinates from ORCA-job input E -1972.824560174903
  O       0.061686      0.217317      1.662575
  O       0.392199      0.269127     -1.986402
  C      -0.152051     -0.433403      0.465210
  C       0.071417      0.927299     -0.800017
  C      -1.579703     -0.935454      0.351210
  C       0.880173     -1.495171      0.173418
  C       1.229532      1.749205     -0.270422
  C      -1.223147      1.626367     -0.886537
  C      -2.319309     -1.207430      1.495234
  C       0.700803     -2.436047     -0.840746
  C       1.056355      3.026758      0.253498
  C      -1.953130      1.772546     -2.148275
  C      -2.189809     -1.131319     -0.886124
  C       2.068556     -1.541226      0.896165
  C       2.522634      1.243597     -0.362875
  C      -1.898398      2.174504      0.326440
  C      -3.624653     -1.668460      1.412785
  C       1.674422     -3.380468     -1.120022
  C       2.145012      3.771260      0.682959
  C      -2.900757      2.709151     -2.265110
  C      -3.496591     -1.583738     -0.972799
  C       3.043664     -2.488629      0.624056
  C       3.612421      1.985733      0.063795
  C      -2.837690      3.125415      0.189711
  C      -4.221536     -1.857079      0.177014
  C       2.853672     -3.413427     -0.389613
  C       3.428800      3.254522      0.591909
  C      -3.263090      3.540559     -1.114599
  Si      0.409744      0.262883      3.271202
  Si      1.216216      0.723385     -3.365991
  H      -1.879064     -1.054242      2.465890
  H      -0.208022     -2.442892     -1.416445
  H       0.069340      3.457657      0.307622
  H      -1.700682      1.135469     -2.979412
  H      -1.644022     -0.910260     -1.788649
  H       2.254012     -0.809763      1.662068
  H       2.680353      0.266787     -0.785864
  H      -1.619968      1.790206      1.292229
  H      -4.175985     -1.873236      2.319548
  H       1.505898     -4.097447     -1.910828
  H       1.987497      4.764196      1.079339
  H      -3.433688      2.839294     -3.196316
  H      -3.950728     -1.713247     -1.944651
  H       3.955306     -2.496735      1.204480
  H       4.606572      1.570572     -0.023115
  H      -3.309449      3.553507      1.063643
  H      -5.241789     -2.205998      0.109977
  H       3.610858     -4.152909     -0.606206
  H       4.276811      3.837118      0.921594
  H      -3.957465      4.356453     -1.233459
  C       0.424732     -1.432910      4.055128
  C       2.061950      1.094631      3.507790
  C      -0.909545      1.330645      4.044846
  C       0.215550      0.011571     -4.772604
  C       1.328081      2.576907     -3.506488
  C       2.901989     -0.080737     -3.396918
  H       2.905587      0.434607      3.312206
  H       2.151843      1.956109      2.846994
  H       2.151468      1.444447      4.537340
  H       1.113722     -2.102515      3.542904
  H       0.752039     -1.344508      5.092396
  H      -0.556934     -1.903804      4.058665
  H      -0.766387      1.401819      5.123404
  H      -0.867069      2.340251      3.635311
  H      -1.908494      0.936143      3.861769
  H       3.237922     -0.199369     -4.427528
  H       3.648182      0.505604     -2.864916
  H       2.856851     -1.071196     -2.942644
  H      -0.741729      0.516364     -4.893939
  H       0.759887      0.106716     -5.712576
  H       0.023241     -1.048631     -4.605976
  H       0.342497      3.030962     -3.405810
  H       1.976857      3.001023     -2.742623
  H       1.726833      2.851667     -4.484028
74
Coordinates from ORCA-job input E -1972.824572891056
  O       0.066825      0.226662      1.668655
  O       0.406313      0.269517     -1.980968
  C      -0.145647     -0.422150      0.470079
  C       0.086641      0.934577     -0.797825
  C      -1.574608     -0.916071      0.347595
  C       0.882183     -1.487914      0.181077
  C       1.245953      1.757444     -0.270476
  C      -1.206565      1.635527     -0.888541
  C      -2.326827     -1.174366      1.486634
  C       0.699868     -2.430525     -0.830694
  C       1.075479      3.037179      0.249669
  C      -1.935197      1.776101     -2.149344
  C      -2.173854     -1.119647     -0.893746
  C       2.069336     -1.537127      0.905574
  C       2.538053      1.248602     -0.358508
  C      -1.891056      2.169361      0.326983
  C      -3.634050     -1.628214      1.395501
  C       1.670193     -3.379274     -1.106821
  C       2.165164      3.780072      0.679192
  C      -2.911227      2.683410     -2.262236
  C      -3.482153     -1.565747     -0.989208
  C       3.041090     -2.488904      0.636805
  C       3.629048      1.989156      0.068265
  C      -2.858490      3.091923      0.195183
  C      -4.220080     -1.824683      0.155675
  C       2.848567     -3.415328     -0.375047
  C       3.447828      3.259847      0.592208
  C      -3.301151      3.497982     -1.106166
  Si      0.411197      0.253348      3.279176
  Si      1.209559      0.723303     -3.373157
  H      -1.896394     -1.013910      2.460452
  H      -0.208362     -2.435221     -1.407988
  H       0.090164      3.471895      0.300475
  H      -1.660215      1.155670     -2.985986
  H      -1.617998     -0.910702     -1.793146
  H       2.256677     -0.805284      1.671080
  H       2.693981      0.269412     -0.776125
  H      -1.595996      1.794344      1.291602
  H      -4.195410     -1.821040      2.298736
  H       1.499596     -4.097303     -1.896239
  H       2.009442      4.774484      1.072581
  H      -3.444879      2.804048     -3.194139
  H      -3.927049     -1.701781     -1.964447
  H       3.951814     -2.499160      1.218621
  H       4.622215      1.570863     -0.014925
  H      -3.337250      3.505837      1.072084
  H      -5.241341     -2.169183      0.081733
  H       3.602893     -4.158524     -0.588873
  H       4.296633      3.841133      0.922172
  H      -4.016489      4.295859     -1.221660
  C       0.415770     -1.449922      4.045682
  C       2.065468      1.078101      3.529100
  C      -0.903648      1.321727      4.059711
  C       0.201527     -0.007265     -4.765170
  C       1.300300      2.576867     -3.528413
  C       2.902267     -0.065597     -3.415842
  H       2.909145      0.416180      3.340136
  H       2.162083      1.939582      2.869278
  H       2.147581      1.427917      4.559230
  H       1.111767     -2.113352      3.534665
  H       0.729290     -1.373197      5.088042
  H      -0.565787     -1.920633      4.029986
  H      -0.760122      1.384023      5.138786
  H      -0.854128      2.334153      3.657861
  H      -1.905280      0.935610      3.873611
  H       3.229480     -0.189481     -4.448604
  H       3.648860      0.530639     -2.895688
  H       2.869360     -1.052722     -2.953201
  H      -0.757074      0.494704     -4.888017
  H       0.740953      0.076959     -5.708979
  H       0.011448     -1.065519     -4.584569
  H       0.310903      3.021142     -3.420943
  H       1.951979      3.014086     -2.774322
  H       1.685735      2.848597     -4.512082
74
Coordinates from ORCA-job input E -1972.824571599235
  O       0.071792      0.232210      1.661880
  O       0.419376      0.269587     -1.983973
  C      -0.144036     -0.418860      0.465763
  C       0.094824      0.935796     -0.803133
  C      -1.576357     -0.903998      0.344962
  C       0.881449     -1.488046      0.181588
  C       1.251037      1.759402     -0.270474
  C      -1.198042      1.635582     -0.895913
  C      -2.331356     -1.150111      1.484907
  C       0.696823     -2.439270     -0.821740
  C       1.075985      3.034342      0.260244
  C      -1.937381      1.755793     -2.151171
  C      -2.177880     -1.106533     -0.895545
  C       2.070542     -1.531055      0.903521
  C       2.544575      1.254197     -0.357893
  C      -1.878339      2.172373      0.321188
  C      -3.643353     -1.590359      1.395632
  C       1.666936     -3.389633     -1.092747
  C       2.162347      3.775230      0.701488
  C      -2.937359      2.636435     -2.262207
  C      -3.490981     -1.538751     -0.989229
  C       3.042134     -2.484509      0.639835
  C       3.632404      1.993261      0.079573
  C      -2.869257      3.069862      0.191045
  C      -4.231800     -1.784684      0.156597
  C       2.847371     -3.419174     -0.364005
  C       3.446488      3.258458      0.614837
  C      -3.338679      3.450438     -1.108152
  Si      0.418190      0.248659      3.272506
  Si      1.216023      0.728098     -3.378454
  H      -1.899967     -0.989293      2.458092
  H      -0.212667     -2.449571     -1.396532
  H       0.089483      3.466177      0.313005
  H      -1.654460      1.137006     -2.986591
  H      -1.619887     -0.908408     -1.795754
  H       2.259240     -0.793339      1.663614
  H       2.703904      0.278656     -0.782110
  H      -1.560058      1.818575      1.286484
  H      -4.206753     -1.773163      2.299675
  H       1.494438     -4.114168     -1.875795
  H       2.002960      4.765391      1.103991
  H      -3.481076      2.736654     -3.190588
  H      -3.937190     -1.673877     -1.964005
  H       3.954222     -2.489759      1.219580
  H       4.626749      1.577653     -0.003311
  H      -3.344900      3.483756      1.069623
  H      -5.256839     -2.118035      0.084002
  H       3.601431     -4.163791     -0.573813
  H       4.292759      3.838405      0.953560
  H      -4.073617      4.230238     -1.223605
  C       0.407259     -1.457720      4.031099
  C       2.079933      1.058587      3.522865
  C      -0.884921      1.327861      4.057988
  C       0.210287     -0.008665     -4.769196
  C       1.294129      2.582265     -3.532616
  C       2.913371     -0.050589     -3.424128
  H       2.918581      0.389439      3.336683
  H       2.184035      1.917860      2.860999
  H       2.163315      1.410487      4.552145
  H       1.102598     -2.122539      3.521119
  H       0.714243     -1.388234      5.075889
  H      -0.577063     -1.922142      4.005738
  H      -0.738767      1.385294      5.136980
  H      -0.824420      2.340965      3.659233
  H      -1.891221      0.954074      3.872410
  H       3.240897     -0.171626     -4.457122
  H       3.656996      0.549067     -2.903662
  H       2.885860     -1.038506     -2.962497
  H      -0.750052      0.489678     -4.894155
  H       0.750070      0.075256     -5.712758
  H       0.023531     -1.067110     -4.586492
  H       0.301004      3.019544     -3.430052
  H       1.938880      3.023949     -2.774898
  H       1.682500      2.857055     -4.514224
74
Coordinates from ORCA-job input E -1972.824590276901
  O       0.072540      0.234078      1.663656
  O       0.424339      0.268366     -1.981448
  C      -0.142741     -0.418348      0.467959
  C       0.097183      0.935157     -0.801964
  C      -1.575885     -0.901876      0.346384
  C       0.881423     -1.488943      0.183543
  C       1.251363      1.761109     -0.269166
  C      -1.196988      1.633073     -0.897740
  C      -2.331876     -1.146146      1.486117
  C       0.689441     -2.446351     -0.812513
  C       1.072842      3.033656      0.266291
  C      -1.932241      1.752478     -2.155136
  C      -2.177559     -1.101972     -0.894345
  C       2.076497     -1.526359      0.895919
  C       2.546475      1.260411     -0.359575
  C      -1.877925      2.175186      0.316774
  C      -3.645767     -1.580491      1.396405
  C       1.657827     -3.397913     -1.085293
  C       2.157241      3.776047      0.709888
  C      -2.934892      2.629608     -2.269831
  C      -3.492903     -1.527479     -0.988479
  C       3.046513     -2.480953      0.630288
  C       3.632338      2.001087      0.080033
  C      -2.872118      3.068763      0.182484
  C      -4.235176     -1.770074      0.157008
  C       2.844085     -3.422125     -0.365922
  C       3.442894      3.263434      0.620670
  C      -3.343389      3.442419     -1.117458
  Si      0.420636      0.244831      3.274286
  Si      1.217283      0.726644     -3.377841
  H      -1.899828     -0.988053      2.459303
  H      -0.224865     -2.460661     -1.379453
  H       0.085054      3.462239      0.322112
  H      -1.645931      1.133674     -2.989554
  H      -1.618139     -0.907282     -1.794421
  H       2.270931     -0.783641      1.649331
  H       2.708377      0.287076     -0.787685
  H      -1.558099      1.827990      1.283781
  H      -4.210066     -1.761626      2.300209
  H       1.479480     -4.127574     -1.862254
  H       1.995083      4.764080      1.116492
  H      -3.475620      2.727569     -3.200198
  H      -3.939602     -1.659508     -1.963456
  H       3.963410     -2.481889      1.202441
  H       4.627913      1.588876     -0.005169
  H      -3.348275      3.485379      1.059507
  H      -5.262125     -2.097392      0.083956
  H       3.596950     -4.167525     -0.577245
  H       4.287602      3.844556      0.961286
  H      -4.081359      4.218917     -1.235725
  C       0.413175     -1.463922      4.027131
  C       2.080819      1.058064      3.525305
  C      -0.883952      1.319166      4.063908
  C       0.209676     -0.012529     -4.766182
  C       1.294066      2.580766     -3.532578
  C       2.915865     -0.049172     -3.426952
  H       2.921479      0.391954      3.337820
  H       2.181505      1.918451      2.864244
  H       2.163693      1.409287      4.554849
  H       1.110908     -2.125298      3.516170
  H       0.718369     -1.396926      5.072621
  H      -0.569967     -1.930601      3.998659
  H      -0.735880      1.375058      5.142716
  H      -0.826449      2.333043      3.666651
  H      -1.889693      0.943449      3.879441
  H       3.243268     -0.167285     -4.460324
  H       3.658901      0.550402     -2.905482
  H       2.890170     -1.038274     -2.967748
  H      -0.752683      0.482563     -4.889045
  H       0.746910      0.072965     -5.711041
  H       0.026383     -1.071499     -4.583027
  H       0.300300      3.018125     -3.437759
  H       1.933148      3.023163     -2.770372
  H       1.689935      2.854626     -4.511459
74
Coordinates from ORCA-job input E -1972.824597802969
  O       0.071965      0.241843      1.666469
  O       0.431065      0.268966     -1.977855
  C      -0.142666     -0.411477      0.470650
  C       0.100414      0.939395     -0.801474
  C      -1.576975     -0.892391      0.346952
  C       0.880863     -1.483209      0.188865
  C       1.254051      1.765970     -0.269126
  C      -1.194116      1.637579     -0.901650
  C      -2.336768     -1.130270      1.485558
  C       0.682666     -2.451394     -0.795500
  C       1.075055      3.036290      0.271799
  C      -1.925710      1.754762     -2.160566
  C      -2.176733     -1.092100     -0.894660
  C       2.081625     -1.510661      0.892098
  C       2.549865      1.268094     -0.364996
  C      -1.877500      2.182331      0.311049
  C      -3.653181     -1.556288      1.393902
  C       1.650676     -3.403933     -1.066024
  C       2.159420      3.778563      0.715568
  C      -2.939560      2.618569     -2.277451
  C      -3.495021     -1.508251     -0.990838
  C       3.051289     -2.466269      0.628710
  C       3.635699      2.008514      0.075213
  C      -2.883431      3.062696      0.174008
  C      -4.241438     -1.743018      0.153416
  C       2.842674     -3.418205     -0.355939
  C       3.445678      3.268205      0.621565
  C      -3.363565      3.424165     -1.125137
  Si      0.424568      0.233095      3.276887
  Si      1.217258      0.723702     -3.378886
  H      -1.905694     -0.973315      2.459283
  H      -0.236762     -2.473789     -1.353814
  H       0.087042      3.463909      0.331540
  H      -1.630040      1.141670     -2.995734
  H      -1.613761     -0.904267     -1.794069
  H       2.279724     -0.760355      1.636873
  H       2.711995      0.296743     -0.797586
  H      -1.550758      1.846242      1.279470
  H      -4.220467     -1.732523      2.296788
  H       1.467468     -4.142435     -1.833461
  H       1.996752      4.764810      1.126296
  H      -3.477183      2.711405     -3.210102
  H      -3.940541     -1.638381     -1.966597
  H       3.972617     -2.459702      1.193691
  H       4.631695      1.598185     -0.014163
  H      -3.360950      3.478868      1.050491
  H      -5.270943     -2.061844      0.078676
  H       3.595234     -4.164468     -0.565337
  H       4.290292      3.849167      0.962678
  H      -4.112842      4.189498     -1.244701
  C       0.418237     -1.483955      4.009565
  C       2.084784      1.045432      3.532135
  C      -0.877958      1.299512      4.080545
  C       0.211856     -0.028724     -4.762067
  C       1.286440      2.577292     -3.542203
  C       2.920255     -0.042252     -3.428294
  H       2.926718      0.382247      3.340819
  H       2.182669      1.909315      2.875158
  H       2.167596      1.392156      4.563203
  H       1.118869     -2.137883      3.493107
  H       0.719844     -1.428553      5.056779
  H      -0.564031     -1.951826      3.971985
  H      -0.725938      1.345667      5.159270
  H      -0.821197      2.316875      3.692130
  H      -1.884503      0.926183      3.896085
  H       3.249026     -0.159056     -4.461351
  H       3.659766      0.561773     -2.906859
  H       2.900019     -1.031377     -2.968816
  H      -0.754204      0.458414     -4.887281
  H       0.747644      0.055221     -5.707917
  H       0.035900     -1.087919     -4.572972
  H       0.290208      3.012060     -3.464832
  H       1.912576      3.025814     -2.772854
  H       1.696676      2.846991     -4.516364
74
Coordinates from ORCA-job input E -1972.824586295081
  O       0.072438      0.253616      1.667025
  O       0.438832      0.270702     -1.976109
  C      -0.142000     -0.402607      0.472001
  C       0.104419      0.945065     -0.802872
  C      -1.577715     -0.879274      0.347518
  C       0.879578     -1.476519      0.192196
  C       1.256390      1.772122     -0.268172
  C      -1.189847      1.642875     -0.906434
  C      -2.343118     -1.103823      1.485078
  C       0.672976     -2.455776     -0.779388
  C       1.074909      3.038838      0.280561
  C      -1.921730      1.755080     -2.164913
  C      -2.173162     -1.087314     -0.894759
  C       2.087122     -1.494806      0.884053
  C       2.553424      1.278343     -0.368178
  C      -1.876050      2.185433      0.306573
  C      -3.661453     -1.523358      1.391708
  C       1.639317     -3.410402     -1.048551
  C       2.157705      3.780922      0.728158
  C      -2.949726      2.602061     -2.280995
  C      -3.493401     -1.496940     -0.992826
  C       3.055109     -2.452445      0.622166
  C       3.637801      2.018466      0.076252
  C      -2.896374      3.049480      0.169836
  C      -4.245726     -1.717147      0.150360
  C       2.838019     -3.415567     -0.349687
  C       3.445175      3.274162      0.630647
  C      -3.388611      3.398541     -1.127297
  Si      0.429674      0.224576      3.277134
  Si      1.219862      0.720457     -3.381366
  H      -1.914912     -0.941048      2.459170
  H      -0.252376     -2.485521     -1.327779
  H       0.086114      3.464373      0.343265
  H      -1.615930      1.150179     -3.002114
  H      -1.605024     -0.911593     -1.793458
  H       2.291043     -0.736093      1.618495
  H       2.717370      0.309972     -0.806777
  H      -1.540243      1.859341      1.275413
  H      -4.233270     -1.689226      2.293688
  H       1.449543     -4.157853     -1.805666
  H       1.992910      4.764381      1.144695
  H      -3.486513      2.688757     -3.214648
  H      -3.935539     -1.633142     -1.969278
  H       3.981829     -2.438705      1.178158
  H       4.634696      1.611035     -0.016333
  H      -3.375269      3.462256      1.047142
  H      -5.276938     -2.030110      0.074127
  H       3.589297     -4.163483     -0.557807
  H       4.288578      3.854979      0.974977
  H      -4.153092      4.148841     -1.245550
  C       0.421196     -1.500749      3.988945
  C       2.090888      1.033733      3.537554
  C      -0.869278      1.285028      4.094417
  C       0.214585     -0.040341     -4.760190
  C       1.288906      2.573363     -3.551439
  C       2.924222     -0.042227     -3.432395
  H       2.933094      0.370777      3.347339
  H       2.189759      1.898347      2.881494
  H       2.171885      1.379781      4.568980
  H       1.124237     -2.148013      3.467475
  H       0.718140     -1.457919      5.038087
  H      -0.560864     -1.968197      3.941019
  H      -0.715093      1.319524      5.173278
  H      -0.810104      2.306261      3.716594
  H      -1.877242      0.916920      3.907725
  H       3.252300     -0.159550     -4.465585
  H       3.663025      0.563951     -2.912422
  H       2.906641     -1.031028     -2.972038
  H      -0.753969      0.441233     -4.886783
  H       0.749011      0.042381     -5.706974
  H       0.043840     -1.099662     -4.566841
  H       0.292269      3.009554     -3.490908
  H       1.904125      3.024224     -2.774737
  H       1.714616      2.838607     -4.520236
74
Coordinates from ORCA-job input E -1972.824611860223
  O       0.066811      0.264417      1.669872
  O       0.436326      0.273642     -1.973551
  C      -0.143560     -0.394340      0.474666
  C       0.103892      0.951649     -0.801784
  C      -1.578503     -0.872936      0.347458
  C       0.880735     -1.466473      0.198612
  C       1.257859      1.777795     -0.269646
  C      -1.189253      1.651067     -0.906988
  C      -2.344969     -1.101672      1.483465
  C       0.673468     -2.455589     -0.762749
  C       1.078424      3.043172      0.282925
  C      -1.916557      1.767623     -2.167564
  C      -2.171991     -1.078661     -0.896236
  C       2.091720     -1.473245      0.884625
  C       2.554738      1.285003     -0.376216
  C      -1.879254      2.191744      0.305512
  C      -3.662441     -1.523245      1.387262
  C       1.642688     -3.408445     -1.028043
  C       2.162562      3.783923      0.729211
  C      -2.945669      2.613365     -2.284672
  C      -3.491343     -1.490610     -0.997109
  C       3.062548     -2.428932      0.626751
  C       3.640584      2.023728      0.067087
  C      -2.901301      3.053914      0.167250
  C      -4.244552     -1.715201      0.144609
  C       2.844840     -3.401872     -0.335123
  C       3.449761      3.277538      0.626262
  C      -3.392419      3.403214     -1.129519
  Si      0.428220      0.216181      3.279505
  Si      1.214157      0.713192     -3.383346
  H      -1.918001     -0.940685      2.458451
  H      -0.254975     -2.494513     -1.305474
  H       0.090092      3.468895      0.349800
  H      -1.605921      1.167886     -3.006675
  H      -1.603034     -0.898835     -1.793657
  H       2.295212     -0.706893      1.611262
  H       2.717198      0.317972     -0.818346
  H      -1.546383      1.864538      1.275048
  H      -4.235241     -1.692629      2.287958
  H       1.452574     -4.163814     -1.777166
  H       1.999022      4.766295      1.148815
  H      -3.477011      2.703951     -3.221032
  H      -3.931975     -1.625221     -1.974448
  H       3.991965     -2.406128      1.177942
  H       4.637181      1.616688     -0.030257
  H      -3.382561      3.464448      1.044307
  H      -5.275118     -2.029825      0.066260
  H       3.598341     -4.148459     -0.539977
  H       4.294240      3.857357      0.969632
  H      -4.162550      4.147819     -1.247116
  C       0.424207     -1.517576      3.969565
  C       2.087185      1.028104      3.546536
  C      -0.872317      1.263975      4.110541
  C       0.202620     -0.050182     -4.755994
  C       1.295899      2.564775     -3.561692
  C       2.914966     -0.057212     -3.437691
  H       2.931654      0.367856      3.357215
  H       2.185013      1.894208      2.892122
  H       2.165076      1.372752      4.578638
  H       1.129977     -2.156214      3.441241
  H       0.719050     -1.486816      5.019739
  H      -0.556521     -1.987067      3.913971
  H      -0.717224      1.286685      5.189580
  H      -0.815839      2.289541      3.744191
  H      -1.879629      0.895902      3.920530
  H       3.238488     -0.179679     -4.471714
  H       3.658150      0.548224     -2.923080
  H       2.895883     -1.044295     -2.973711
  H      -0.767303      0.429146     -4.880023
  H       0.733102      0.031128     -5.705161
  H       0.034483     -1.109389     -4.559513
  H       0.302723      3.010139     -3.513666
  H       1.907285      3.013562     -2.780783
  H       1.734791      2.821741     -4.526896
74
Coordinates from ORCA-job input E -1972.824621245472
  O       0.065617      0.269658      1.669895
  O       0.435274      0.275089     -1.972890
  C      -0.145303     -0.390432      0.475182
  C       0.102438      0.954730     -0.802085
  C      -1.580164     -0.868666      0.348541
  C       0.878886     -1.462318      0.198642
  C       1.255826      1.781543     -0.269510
  C      -1.189951      1.654428     -0.908571
  C      -2.347203     -1.096317      1.484367
  C       0.670001     -2.453826     -0.759834
  C       1.074487      3.045334      0.286019
  C      -1.917988      1.768565     -2.168943
  C      -2.172862     -1.076881     -0.895242
  C       2.092001     -1.466268      0.880997
  C       2.553439      1.291144     -0.377584
  C      -1.881001      2.194951      0.303767
  C      -3.663912     -1.520321      1.387954
  C       1.639488     -3.406287     -1.025713
  C       2.157404      3.786696      0.734108
  C      -2.947102      2.614310     -2.286669
  C      -3.491265     -1.491611     -0.996317
  C       3.063115     -2.421417      0.622640
  C       3.638199      2.030703      0.067085
  C      -2.902938      3.057131      0.164843
  C      -4.244719     -1.716060      0.145363
  C       2.843610     -3.396928     -0.336256
  C       3.445445      3.282764      0.629509
  C      -3.393700      3.405590     -1.132286
  Si      0.430706      0.213203      3.278945
  Si      1.215767      0.709353     -3.382679
  H      -1.921524     -0.932115      2.459305
  H      -0.259813     -2.494889     -1.300073
  H       0.085417      3.469027      0.354294
  H      -1.606788      1.168666     -3.007720
  H      -1.603608     -0.896849     -1.792414
  H       2.296781     -0.697731      1.605125
  H       2.717440      0.325189     -0.821397
  H      -1.548402      1.868030      1.273587
  H      -4.237259     -1.688589      2.288525
  H       1.448074     -4.163503     -1.772628
  H       1.992262      4.767681      1.156319
  H      -3.478386      2.704039     -3.223132
  H      -3.931005     -1.629076     -1.973660
  H       3.994104     -2.396300      1.171062
  H       4.635428      1.625514     -0.031469
  H      -3.384588      3.467928      1.041560
  H      -5.274391     -2.033586      0.066965
  H       3.597247     -4.143286     -0.541421
  H       4.289027      3.863101      0.974196
  H      -4.165850      4.148078     -1.250083
  C       0.426637     -1.523967      3.960036
  C       2.090214      1.023697      3.547322
  C      -0.867792      1.257825      4.117274
  C       0.204343     -0.054797     -4.754683
  C       1.303875      2.560242     -3.565385
  C       2.914469     -0.066211     -3.433659
  H       2.933930      0.361314      3.361741
  H       2.191069      1.887857      2.890754
  H       2.166636      1.371053      4.578592
  H       1.132030     -2.159909      3.428035
  H       0.721645     -1.498896      5.010313
  H      -0.554211     -1.992889      3.902153
  H      -0.711598      1.274959      5.196257
  H      -0.811063      2.285263      3.756204
  H      -1.875649      0.891577      3.926569
  H       3.235633     -0.196411     -4.467490
  H       3.660042      0.541023     -2.924623
  H       2.894173     -1.050098     -2.962960
  H      -0.765545      0.424312     -4.879807
  H       0.735434      0.025437     -5.703596
  H       0.036459     -1.113832     -4.557023
  H       0.312597      3.009934     -3.517317
  H       1.917977      3.007774     -2.785825
  H       1.743234      2.813654     -4.531301
74
Coordinates from ORCA-job input E -1972.824632914912
  O       0.062568      0.278923      1.670304
  O       0.433272      0.277681     -1.971652
  C      -0.148102     -0.383837      0.476600
  C       0.099848      0.959680     -0.802356
  C      -1.582701     -0.861634      0.351019
  C       0.876408     -1.454866      0.199221
  C       1.251773      1.789021     -0.270111
  C      -1.192554      1.658413     -0.911097
  C      -2.350078     -1.087430      1.486945
  C       0.663398     -2.452756     -0.751592
  C       1.066082      3.049085      0.292518
  C      -1.919433      1.770784     -2.172357
  C      -2.175400     -1.072038     -0.892636
  C       2.095236     -1.450799      0.871554
  C       2.551211      1.304689     -0.382714
  C      -1.886994      2.197280      0.300316
  C      -3.666138     -1.513764      1.390940
  C       1.633886     -3.403730     -1.019314
  C       2.146424      3.792280      0.743622
  C      -2.945796      2.619673     -2.292019
  C      -3.492885     -1.489363     -0.993243
  C       3.067535     -2.404071      0.611295
  C       3.633592      2.046541      0.064115
  C      -2.906027      3.062542      0.159517
  C      -4.246175     -1.713627      0.148782
  C       2.843459     -3.386362     -0.339708
  C       3.436456      3.294455      0.634099
  C      -3.391514      3.413610     -1.139033
  Si      0.434019      0.206306      3.278311
  Si      1.219635      0.700928     -3.381044
  H      -1.925794     -0.918670      2.461667
  H      -0.270223     -2.500040     -1.284733
  H       0.075280      3.467771      0.365151
  H      -1.608400      1.169100     -3.009976
  H      -1.605979     -0.892049     -1.789670
  H       2.303437     -0.676771      1.589021
  H       2.718885      0.341356     -0.830591
  H      -1.558284      1.867479      1.270634
  H      -4.239887     -1.680030      2.291648
  H       1.439038     -4.165974     -1.760197
  H       1.977674      4.769927      1.172102
  H      -3.475922      2.709785     -3.229111
  H      -3.932291     -1.629763     -1.970326
  H       4.002860     -2.372342      1.151917
  H       4.632346      1.646069     -0.038210
  H      -3.389968      3.473016      1.035122
  H      -5.274853     -2.034442      0.070875
  H       3.597823     -4.131589     -0.546266
  H       4.278096      3.876310      0.980964
  H      -4.164156      4.155438     -1.257907
  C       0.432549     -1.537590      3.941284
  C       2.093144      1.016782      3.550485
  C      -0.863095      1.241610      4.130475
  C       0.206974     -0.063722     -4.751383
  C       1.320687      2.550317     -3.572497
  C       2.913674     -0.086166     -3.425232
  H       2.936300      0.351177      3.373396
  H       2.199586      1.876973      2.889535
  H       2.165085      1.369965      4.580027
  H       1.139264     -2.166551      3.402897
  H       0.726369     -1.523416      4.992085
  H      -0.547497     -2.007341      3.877358
  H      -0.704593      1.248771      5.209223
  H      -0.808898      2.272571      3.779148
  H      -1.871056      0.875953      3.938915
  H       3.228283     -0.235390     -4.458563
  H       3.665421      0.525522     -2.930710
  H       2.891107     -1.061876     -2.937976
  H      -0.762356      0.416110     -4.878061
  H       0.738877      0.013807     -5.700050
  H       0.038357     -1.122191     -4.551302
  H       0.333633      3.008735     -3.518803
  H       1.944236      2.995029     -2.798674
  H       1.755561      2.796826     -4.542174
74
Coordinates from ORCA-job input E -1972.824634935965
  O       0.059342      0.288075      1.671854
  O       0.430994      0.279717     -1.969477
  C      -0.150882     -0.377074      0.478977
  C       0.097281      0.964499     -0.801976
  C      -1.585017     -0.855735      0.352252
  C       0.875222     -1.446379      0.201918
  C       1.247857      1.796003     -0.270193
  C      -1.195297      1.662954     -0.913699
  C      -2.354792     -1.079728      1.486896
  C       0.659315     -2.451968     -0.739982
  C       1.058298      3.051428      0.301664
  C      -1.919725      1.773800     -2.176351
  C      -2.175272     -1.068851     -0.892246
  C       2.099164     -1.432498      0.864942
  C       2.549030      1.317964     -0.388812
  C      -1.892550      2.202500      0.295933
  C      -3.670473     -1.506944      1.388924
  C       1.631857     -3.400738     -1.008227
  C       2.136437      3.795748      0.755995
  C      -2.944897      2.623651     -2.298917
  C      -3.492321     -1.486723     -0.994826
  C       3.073630     -2.383322      0.604097
  C       3.629367      2.061213      0.060853
  C      -2.910201      3.068898      0.152332
  C      -4.247968     -1.709314      0.146052
  C       2.846516     -3.373389     -0.338183
  C       3.428321      3.304050      0.640303
  C      -3.391556      3.420118     -1.147790
  Si      0.438024      0.198735      3.278333
  Si      1.221000      0.692313     -3.379530
  H      -1.933297     -0.908208      2.462224
  H      -0.278082     -2.507292     -1.265757
  H       0.065926      3.465276      0.379945
  H      -1.607700      1.170428     -3.012402
  H      -1.603618     -0.890739     -1.788255
  H       2.309357     -0.652723      1.575673
  H       2.720054      0.358045     -0.842497
  H      -1.566138      1.872681      1.267068
  H      -4.246086     -1.671482      2.288767
  H       1.434570     -4.169107     -1.742112
  H       1.964479      4.769409      1.192207
  H      -3.473656      2.712789     -3.236890
  H      -3.929768     -1.629060     -1.972516
  H       4.012844     -2.343667      1.137392
  H       4.629522      1.665539     -0.046364
  H      -3.396161      3.480184      1.026427
  H      -5.276225     -2.031079      0.066655
  H       3.602457     -4.116891     -0.545177
  H       4.268263      3.886826      0.989741
  H      -4.163509      4.162286     -1.269004
  C       0.437779     -1.551640      3.923137
  C       2.098378      1.006766      3.551944
  C      -0.855199      1.226643      4.145490
  C       0.204164     -0.071341     -4.747170
  C       1.334166      2.540222     -3.578476
  C       2.909920     -0.106920     -3.419811
  H       2.939926      0.338006      3.378857
  H       2.208874      1.864904      2.888935
  H       2.168869      1.362707      4.580595
  H       1.145836     -2.173830      3.378774
  H       0.729928     -1.548594      4.974480
  H      -0.541695     -2.021594      3.852417
  H      -0.691565      1.225152      5.223494
  H      -0.803260      2.260474      3.802338
  H      -1.864083      0.862394      3.956171
  H       3.217299     -0.274068     -4.452607
  H       3.668698      0.507432     -2.939441
  H       2.884357     -1.074880     -2.917531
  H      -0.763333      0.411829     -4.874956
  H       0.736291      0.001450     -5.696099
  H       0.031769     -1.128613     -4.543955
  H       0.351024      3.006207     -3.518209
  H       1.966983      2.982358     -2.810645
  H       1.763235      2.780817     -4.552176
74
Coordinates from ORCA-job input E -1972.824625047298
  O       0.055287      0.299435      1.673790
  O       0.428845      0.283068     -1.967169
  C      -0.153555     -0.368088      0.481550
  C       0.094117      0.971056     -0.802038
  C      -1.587447     -0.847239      0.354783
  C       0.874318     -1.435577      0.204330
  C       1.242264      1.806255     -0.271162
  C      -1.200085      1.667462     -0.917326
  C      -2.358720     -1.067388      1.489122
  C       0.651801     -2.454096     -0.721901
  C       1.047303      3.055151      0.313426
  C      -1.918875      1.779429     -2.183023
  C      -2.177004     -1.062301     -0.889841
  C       2.107010     -1.406463      0.850568
  C       2.545984      1.337737     -0.398902
  C      -1.903162      2.204500      0.289870
  C      -3.675084     -1.492654      1.390908
  C       1.626501     -3.400282     -0.991695
  C       2.122411      3.801644      0.771077
  C      -2.942316      2.630735     -2.309243
  C      -3.494744     -1.477665     -0.992659
  C       3.083801     -2.354397      0.588019
  C       3.623489      2.083427      0.053820
  C      -2.918955      3.072450      0.142860
  C      -4.251987     -1.696316      0.148002
  C       2.850050     -3.357294     -0.339020
  C       3.416958      3.319154      0.646082
  C      -3.392105      3.427465     -1.159412
  Si      0.442470      0.187255      3.278096
  Si      1.225812      0.680308     -3.377084
  H      -1.938469     -0.893775      2.464667
  H      -0.292479     -2.522152     -1.233762
  H       0.052858      3.462160      0.399845
  H      -1.604828      1.174873     -3.017425
  H      -1.603642     -0.888129     -1.785573
  H       2.321769     -0.617460      1.549593
  H       2.721789      0.382561     -0.860510
  H      -1.582034      1.871567      1.261808
  H      -4.251698     -1.654236      2.290648
  H       1.423801     -4.178951     -1.713157
  H       1.945950      4.769761      1.217727
  H      -3.468071      2.720603     -3.248867
  H      -3.931761     -1.620978     -1.970404
  H       4.029819     -2.302434      1.108065
  H       4.625617      1.694832     -0.060619
  H      -3.409648      3.482221      1.015020
  H      -5.280844     -2.016059      0.068340
  H       3.607728     -4.098645     -0.547371
  H       4.254511      3.903653      0.998376
  H      -4.160818      4.172491     -1.283704
  C       0.448130     -1.572132      3.896595
  C       2.102164      0.996010      3.556106
  C      -0.849499      1.200108      4.164817
  C       0.204711     -0.081879     -4.742439
  C       1.355379      2.525977     -3.586560
  C       2.907283     -0.136233     -3.408860
  H       2.943418      0.325922      3.386874
  H       2.215684      1.853439      2.892706
  H       2.169311      1.353156      4.584537
  H       1.161427     -2.182207      3.345481
  H       0.735532     -1.584135      4.949157
  H      -0.528855     -2.045353      3.813805
  H      -0.678549      1.187927      5.241628
  H      -0.804705      2.237727      3.832280
  H      -1.858190      0.833572      3.978929
  H       3.206467     -0.328910     -4.439630
  H       3.675365      0.480794     -2.946968
  H       2.875798     -1.092848     -2.885627
  H      -0.758475      0.408493     -4.874798
  H       0.739396     -0.018756     -5.690639
  H       0.023332     -1.136570     -4.533615
  H       0.377056      3.001086     -3.519004
  H       1.998925      2.965626     -2.826237
  H       1.777265      2.758615     -4.565268
74
Coordinates from ORCA-job input E -1972.824610896126
  O       0.052570      0.306471      1.675316
  O       0.425614      0.285795     -1.965638
  C      -0.155737     -0.362077      0.483276
  C       0.090275      0.975648     -0.802109
  C      -1.589247     -0.842882      0.356338
  C       0.874155     -1.427583      0.205510
  C       1.235746      1.814167     -0.271440
  C      -1.205864      1.669783     -0.920213
  C      -2.361376     -1.061466      1.490373
  C       0.646493     -2.456764     -0.707469
  C       1.035813      3.057258      0.324034
  C      -1.917896      1.785147     -2.189575
  C      -2.177983     -1.059099     -0.888469
  C       2.113433     -1.385886      0.838305
  C       2.541735      1.354101     -0.406180
  C      -1.914257      2.204347      0.284355
  C      -3.678353     -1.484888      1.391732
  C       1.623173     -3.400640     -0.978517
  C       2.108015      3.805760      0.784931
  C      -2.938689      2.638954     -2.319402
  C      -3.496457     -1.472027     -0.991735
  C       3.092286     -2.331339      0.574311
  C       3.616513      2.101853      0.049860
  C      -2.927295      3.074737      0.134079
  C      -4.254987     -1.687935      0.148568
  C       2.853714     -3.344511     -0.340227
  C       3.404910      3.331400      0.652831
  C      -3.390845      3.435496     -1.170482
  Si      0.447169      0.179751      3.277504
  Si      1.230029      0.670486     -3.374391
  H      -1.941702     -0.888190      2.466276
  H      -0.303380     -2.535380     -1.207470
  H       0.039629      3.458436      0.416911
  H      -1.602275      1.179269     -3.022426
  H      -1.603208     -0.888268     -1.784016
  H       2.331243     -0.589872      1.528291
  H       2.721948      0.403052     -0.874432
  H      -1.599193      1.867364      1.256941
  H      -4.255418     -1.645497      2.291346
  H       1.416411     -4.187809     -1.689538
  H       1.927411      4.769057      1.240283
  H      -3.461194      2.730753     -3.260687
  H      -3.933069     -1.615297     -1.969667
  H       4.043525     -2.269323      1.083636
  H       4.620360      1.719387     -0.070043
  H      -3.422800      3.482869      1.004292
  H      -5.284627     -2.005015      0.068378
  H       3.613059     -4.083808     -0.549813
  H       4.240131      3.917465      1.008050
  H      -4.151931      4.187737     -1.298246
  C       0.458766     -1.585409      3.878468
  C       2.107093      0.988475      3.555760
  C      -0.842854      1.182053      4.179030
  C       0.203479     -0.084873     -4.739843
  C       1.375762      2.514332     -3.589127
  C       2.902614     -0.165359     -3.398874
  H       2.947512      0.318187      3.383582
  H       2.220102      1.848056      2.895133
  H       2.175237      1.342365      4.585267
  H       1.177119     -2.186165      3.323716
  H       0.742091     -1.607044      4.931966
  H      -0.515708     -2.062207      3.786534
  H      -0.662276      1.166014      5.254245
  H      -0.806257      2.221263      3.850556
  H      -1.851359      0.811355      4.000835
  H       3.196880     -0.376977     -4.427313
  H       3.679682      0.448689     -2.948161
  H       2.860904     -1.113895     -2.861760
  H      -0.752134      0.418562     -4.877790
  H       0.742114     -0.034085     -5.686551
  H       0.006282     -1.135790     -4.526365
  H       0.401153      2.996159     -3.514654
  H       2.027739      2.951207     -2.834557
  H       1.790776      2.742197     -4.571842
74
Coordinates from ORCA-job input E -1972.824605864869
  O       0.052378      0.306826      1.676194
  O       0.424403      0.286922     -1.965195
  C      -0.155801     -0.360620      0.483436
  C       0.089159      0.977198     -0.802053
  C      -1.589286     -0.842014      0.356827
  C       0.874564     -1.425777      0.204970
  C       1.233809      1.816634     -0.271462
  C      -1.207529      1.670830     -0.920885
  C      -2.360890     -1.061145      1.491103
  C       0.645151     -2.457924     -0.704185
  C       1.032731      3.058769      0.325654
  C      -1.917097      1.787735     -2.191721
  C      -2.178406     -1.057398     -0.887869
  C       2.115725     -1.380522      0.833706
  C       2.540387      1.358704     -0.407545
  C      -1.917620      2.204302      0.282734
  C      -3.678210     -1.483587      1.392770
  C       1.622341     -3.401102     -0.976034
  C       2.104210      3.808189      0.786617
  C      -2.937709      2.641524     -2.322692
  C      -3.497314     -1.469263     -0.990837
  C       3.095151     -2.325139      0.568682
  C       3.614533      2.107247      0.048720
  C      -2.930419      3.074539      0.131496
  C      -4.255522     -1.685072      0.149625
  C       2.855069     -3.341043     -0.342323
  C       3.401713      3.335817      0.653209
  C      -3.390859      3.437499     -1.173939
  Si      0.448022      0.177824      3.277924
  Si      1.231967      0.667222     -3.373359
  H      -1.940466     -0.889434      2.467036
  H      -0.306507     -2.539313     -1.200358
  H       0.036246      3.458912      0.419640
  H      -1.600492      1.181778     -3.024126
  H      -1.603892     -0.886974     -1.783663
  H       2.334370     -0.582677      1.521184
  H       2.721630      0.408282     -0.876705
  H      -1.604146      1.866402      1.255545
  H      -4.254787     -1.644859      2.292564
  H       1.414319     -4.190653     -1.684034
  H       1.922569      4.770759      1.243113
  H      -3.459256      2.733805     -3.264468
  H      -3.934276     -1.611672     -1.968732
  H       4.048032     -2.260248      1.074590
  H       4.618771      1.726149     -0.072255
  H      -3.427761      3.481690      1.001129
  H      -5.285645     -2.000638      0.069546
  H       3.614971     -4.079530     -0.552763
  H       4.236323      3.922654      1.008589
  H      -4.147165      4.194296     -1.303125
  C       0.464902     -1.588780      3.874603
  C       2.106486      0.989029      3.557301
  C      -0.843830      1.174910      4.182506
  C       0.202703     -0.082953     -4.739975
  C       1.383714      2.510539     -3.588290
  C       2.899805     -0.178158     -3.394740
  H       2.947962      0.321547      3.379856
  H       2.215988      1.852491      2.901223
  H       2.175619      1.337372      4.588658
  H       1.188142     -2.184848      3.321130
  H       0.744361     -1.611823      4.929111
  H      -0.507090     -2.069674      3.777600
  H      -0.658860      1.160434      5.257015
  H      -0.812824      2.213965      3.853017
  H      -1.851373      0.799712      4.008599
  H       3.195426     -0.393239     -4.422023
  H       3.680121      0.430730     -2.942707
  H       2.849925     -1.125811     -2.856638
  H      -0.747060      0.430382     -4.882064
  H       0.744323     -0.040761     -5.685376
  H      -0.006531     -1.131004     -4.523942
  H       0.409141      2.992676     -3.513974
  H       2.035599      2.947669     -2.833988
  H       1.798158      2.737797     -4.571376
74
Coordinates from ORCA-job input E -1972.824596456468
  O       0.050877      0.308286      1.676735
  O       0.422330      0.288566     -1.964611
  C      -0.156854     -0.358868      0.483618
  C       0.087155      0.979205     -0.801787
  C      -1.590004     -0.841392      0.357222
  C       0.874149     -1.423251      0.204567
  C       1.230898      1.819647     -0.271082
  C      -1.209983      1.671989     -0.920751
  C      -2.360475     -1.063591      1.491670
  C       0.643688     -2.457426     -0.701945
  C       1.028220      3.060968      0.327135
  C      -1.916482      1.792851     -2.193372
  C      -2.179446     -1.055356     -0.887529
  C       2.116794     -1.374900      0.830110
  C       2.538175      1.364067     -0.408089
  C      -1.922055      2.203352      0.282281
  C      -3.677469     -1.487079      1.393395
  C       1.621558     -3.399670     -0.974724
  C       2.098666      3.811566      0.788512
  C      -2.934396      2.649821     -2.324955
  C      -3.498062     -1.468462     -0.990401
  C       3.096978     -2.318381      0.563920
  C       3.611358      2.113699      0.048608
  C      -2.932317      3.076233      0.130445
  C      -4.255278     -1.686844      0.150191
  C       2.855970     -3.336267     -0.344580
  C       3.396881      3.341361      0.654407
  C      -3.387641      3.444346     -1.175695
  Si      0.449202      0.176878      3.277594
  Si      1.233746      0.662251     -3.372257
  H      -1.939287     -0.893528      2.467597
  H      -0.309412     -2.540751     -1.195160
  H       0.031277      3.459718      0.421885
  H      -1.599920      1.187132     -3.025979
  H      -1.605529     -0.883328     -1.783408
  H       2.335549     -0.575534      1.515849
  H       2.720674      0.414304     -0.878125
  H      -1.612514      1.861851      1.255184
  H      -4.253328     -1.650643      2.293228
  H       1.412925     -4.190943     -1.680605
  H       1.915621      4.773473      1.245857
  H      -3.453697      2.745462     -3.267648
  H      -3.935274     -1.610067     -1.968294
  H       4.051163     -2.251132      1.067065
  H       4.616106      1.734208     -0.073174
  H      -3.431653      3.481856      0.999663
  H      -5.285183     -2.003175      0.070143
  H       3.616533     -4.073830     -0.555878
  H       4.230648      3.929177      1.010131
  H      -4.139298      4.205709     -1.305283
  C       0.473645     -1.591368      3.869271
  C       2.105390      0.992319      3.557066
  C      -0.844902      1.166957      4.186541
  C       0.200815     -0.081837     -4.739581
  C       1.395857      2.504482     -3.588779
  C       2.895103     -0.195754     -3.390035
  H       2.948518      0.328557      3.373719
  H       2.210014      1.859606      2.905245
  H       2.176166      1.335272      4.590112
  H       1.201513     -2.182046      3.316133
  H       0.750452     -1.615842      4.924469
  H      -0.495544     -2.077135      3.768339
  H      -0.655512      1.153268      5.260304
  H      -0.820434      2.206162      3.856995
  H      -1.851112      0.786552      4.016554
  H       3.191310     -0.415833     -4.416052
  H       3.679863      0.407020     -2.937542
  H       2.835670     -1.141757     -2.849877
  H      -0.743197      0.441216     -4.884864
  H       0.744598     -0.047746     -5.684032
  H      -0.020036     -1.127032     -4.521349
  H       0.422372      2.989549     -3.517772
  H       2.046943      2.940876     -2.833502
  H       1.813221      2.729056     -4.571246
74
Coordinates from ORCA-job input E -1972.824588526084
  O       0.049323      0.308089      1.677101
  O       0.419451      0.289942     -1.964534
  C      -0.157551     -0.358651      0.483510
  C       0.085266      0.980204     -0.801306
  C      -1.590072     -0.842884      0.357228
  C       0.874399     -1.421928      0.203681
  C       1.229172      1.820676     -0.270894
  C      -1.211628      1.673182     -0.919559
  C      -2.358992     -1.069829      1.491788
  C       0.645167     -2.454958     -0.704428
  C       1.026268      3.061999      0.327131
  C      -1.917297      1.796565     -2.192833
  C      -2.180028     -1.054894     -0.887613
  C       2.116923     -1.373096      0.829482
  C       2.536575      1.365642     -0.408425
  C      -1.923911      2.203847      0.283377
  C      -3.675016     -1.496327      1.393475
  C       1.624054     -3.395785     -0.978480
  C       2.096613      3.813061      0.788037
  C      -2.931534      2.657907     -2.324398
  C      -3.497664     -1.471247     -0.990464
  C       3.098231     -2.314932      0.561776
  C       3.609647      2.115674      0.047761
  C      -2.930462      3.080813      0.131581
  C      -4.253252     -1.694581      0.150248
  C       2.858386     -3.331739     -0.348225
  C       3.394949      3.343368      0.653529
  C      -3.381801      3.453411     -1.175064
  Si      0.448147      0.178431      3.277806
  Si      1.234114      0.658464     -3.371616
  H      -1.937153     -0.901209      2.467708
  H      -0.307792     -2.538003     -1.197998
  H       0.029223      3.460375      0.422278
  H      -1.602573      1.189875     -3.025450
  H      -1.607279     -0.879175     -1.783495
  H       2.334367     -0.574335      1.516398
  H       2.719137      0.415969     -0.878685
  H      -1.617377      1.859324      1.256193
  H      -4.249844     -1.663504      2.293302
  H       1.416516     -4.186253     -1.685570
  H       1.913324      4.774975      1.245275
  H      -3.449969      2.756222     -3.267309
  H      -3.935196     -1.611845     -1.968356
  H       4.052397     -2.247365      1.064918
  H       4.614476      1.736575     -0.074560
  H      -3.430185      3.486306      1.000642
  H      -5.282300     -2.013724      0.070263
  H       3.619859     -4.068036     -0.560657
  H       4.228600      3.931571      1.008871
  H      -4.129297      4.218898     -1.304518
  C       0.480384     -1.589942      3.869227
  C       2.100932      0.999936      3.558021
  C      -0.849990      1.162903      4.187040
  C       0.196340     -0.077054     -4.739877
  C       1.407394      2.499699     -3.587780
  C       2.888289     -0.213081     -3.387262
  H       2.946520      0.340405      3.370704
  H       2.200874      1.870054      2.909275
  H       2.172027      1.339044      4.592302
  H       1.213193     -2.176561      3.318370
  H       0.754105     -1.612931      4.925287
  H      -0.485750     -2.081177      3.765403
  H      -0.658912      1.151271      5.260533
  H      -0.831096      2.201860      3.856362
  H      -1.854482      0.777240      4.018869
  H       3.184444     -0.437074     -4.412413
  H       3.677934      0.382568     -2.933850
  H       2.818991     -1.157810     -2.845963
  H      -0.742044      0.455817     -4.886279
  H       0.741217     -0.049114     -5.683868
  H      -0.035591     -1.119753     -4.521259
  H       0.435542      2.988335     -3.517474
  H       2.059649      2.933892     -2.832346
  H       1.825923      2.722508     -4.570150
74
Coordinates from ORCA-job input E -1972.824571140440
  O       0.048389      0.311360      1.677521
  O       0.420053      0.291384     -1.963839
  C      -0.157783     -0.355977      0.483938
  C       0.085819      0.982467     -0.801158
  C      -1.590282     -0.839843      0.356944
  C       0.874410     -1.419002      0.204577
  C       1.230018      1.822674     -0.270709
  C      -1.210349      1.676302     -0.920045
  C      -2.360103     -1.066635      1.490940
  C       0.644867     -2.453710     -0.701550
  C       1.027091      3.062913      0.329579
  C      -1.916742      1.797756     -2.192783
  C      -2.179456     -1.051775     -0.888328
  C       2.117978     -1.367905      0.828243
  C       2.537490      1.368339     -0.409835
  C      -1.923045      2.206742      0.283114
  C      -3.676046     -1.493129      1.391641
  C       1.624177     -3.394126     -0.975455
  C       2.097436      3.813355      0.791500
  C      -2.934160      2.655374     -2.324130
  C      -3.496980     -1.468186     -0.992157
  C       3.099818     -2.309121      0.560532
  C       3.610557      2.117767      0.047356
  C      -2.932687      3.080232      0.131489
  C      -4.253354     -1.691586      0.148031
  C       2.859457     -3.327768     -0.347312
  C       3.395818      3.344199      0.655660
  C      -3.387114      3.449794     -1.174798
  Si      0.448510      0.176940      3.277708
  Si      1.234178      0.655813     -3.372142
  H      -1.939066     -0.897516      2.467087
  H      -0.308787     -2.538315     -1.193524
  H       0.030002      3.460849      0.426044
  H      -1.599827      1.192707     -3.025738
  H      -1.606076     -0.875860     -1.783752
  H       2.335570     -0.567553      1.513321
  H       2.719966      0.419573     -0.881965
  H      -1.614009      1.864937      1.256090
  H      -4.251711     -1.659983      2.290995
  H       1.416376     -4.186014     -1.680873
  H       1.914066      4.774347      1.250644
  H      -3.452803      2.751705     -3.267116
  H      -3.933790     -1.608821     -1.970368
  H       4.054800     -2.239722      1.061865
  H       4.615429      1.739174     -0.076192
  H      -3.432430      3.485168      1.000788
  H      -5.282250     -2.011045      0.067361
  H       3.621309     -4.063691     -0.559677
  H       4.229462      3.931893      1.011858
  H      -4.138775      4.211244     -1.303827
  C       0.484377     -1.593289      3.863202
  C       2.099292      1.001545      3.560228
  C      -0.851009      1.156398      4.190476
  C       0.193178     -0.077405     -4.739114
  C       1.413212      2.496194     -3.590608
  C       2.884799     -0.222307     -3.387006
  H       2.946677      0.344317      3.372853
  H       2.197573      1.872448      2.912248
  H       2.168999      1.339890      4.594829
  H       1.221010     -2.175599      3.312942
  H       0.754317     -1.619018      4.920175
  H      -0.479762     -2.087279      3.754097
  H      -0.659368      1.141938      5.263834
  H      -0.833743      2.196380      3.862900
  H      -1.855038      0.769886      4.021621
  H       3.179900     -0.449854     -4.411661
  H       3.677294      0.370579     -2.934901
  H       2.811298     -1.165421     -2.843433
  H      -0.743121      0.458989     -4.886034
  H       0.737890     -0.052845     -5.683292
  H      -0.042806     -1.118901     -4.519111
  H       0.442465      2.987400     -3.522778
  H       2.065290      2.929849     -2.834707
  H       1.834153      2.716483     -4.572516
74
Coordinates from ORCA-job input E -1972.824570812551
  O       0.047509      0.310777      1.676965
  O       0.418566      0.292075     -1.964465
  C      -0.158280     -0.356817      0.483552
  C       0.084491      0.982125     -0.801182
  C      -1.590329     -0.841799      0.356591
  C       0.874479     -1.418962      0.203888
  C       1.228472      1.822682     -0.270729
  C      -1.212130      1.675404     -0.918956
  C      -2.358982     -1.071492      1.490808
  C       0.645722     -2.452466     -0.703819
  C       1.024861      3.062766      0.329598
  C      -1.917346      1.800613     -2.192064
  C      -2.180133     -1.052467     -0.888600
  C       2.117619     -1.368472      0.828528
  C       2.536127      1.368709     -0.409501
  C      -1.924859      2.204811      0.284549
  C      -3.674509     -1.499318      1.391764
  C       1.625367     -3.392344     -0.978276
  C       2.094838      3.813664      0.791723
  C      -2.931220      2.662567     -2.322732
  C      -3.497245     -1.470197     -0.992124
  C       3.099846     -2.309070      0.560146
  C       3.608743      2.118496      0.048107
  C      -2.931033      3.082507      0.133586
  C      -4.252563     -1.696298      0.148264
  C       2.860244     -3.326530     -0.349291
  C       3.393372      3.344882      0.656316
  C      -3.382326      3.456472     -1.172505
  Si      0.448295      0.178489      3.277082
  Si      1.234363      0.654136     -3.372227
  H      -1.937261     -0.903567      2.466873
  H      -0.307607     -2.536371     -1.196599
  H       0.027526      3.460104      0.425939
  H      -1.602248      1.195394     -3.025576
  H      -1.607380     -0.874810     -1.784097
  H       2.334467     -0.568964      1.514932
  H       2.719022      0.420010     -0.881595
  H      -1.618767      1.859285      1.257151
  H      -4.249378     -1.668345      2.291226
  H       1.418263     -4.183321     -1.684921
  H       1.910993      4.774572      1.250852
  H      -3.448681      2.762386     -3.266026
  H      -3.934658     -1.609770     -1.970223
  H       4.054527     -2.240213      1.062107
  H       4.613797      1.740257     -0.075043
  H      -3.430769      3.487058      1.003071
  H      -5.281085     -2.017013      0.067873
  H       3.622397     -4.061986     -0.562182
  H       4.226720      3.932796      1.012851
  H      -4.132634      4.219443     -1.300503
  C       0.487623     -1.591070      3.864638
  C       2.097593      1.006353      3.558112
  C      -0.852826      1.156344      4.189408
  C       0.191812     -0.075688     -4.739750
  C       1.419059      2.493874     -3.591265
  C       2.881996     -0.229588     -3.385058
  H       2.946126      0.350789      3.369900
  H       2.193779      1.877237      2.909810
  H       2.167774      1.344970      4.592580
  H       1.225388     -2.172804      3.315307
  H       0.757456     -1.614810      4.921688
  H      -0.475549     -2.087108      3.756206
  H      -0.661283      1.143035      5.262794
  H      -0.837548      2.196115      3.861068
  H      -1.856125      0.767825      4.020747
  H       3.176813     -0.459837     -4.409190
  H       3.676506      0.361050     -2.933521
  H       2.804856     -1.171392     -2.839768
  H      -0.742991      0.463310     -4.886558
  H       0.736760     -0.052107     -5.683824
  H      -0.047002     -1.116661     -4.520327
  H       0.449893      2.988052     -3.522532
  H       2.073243      2.925726     -2.836136
  H       1.839740      2.712598     -4.573632
74
Coordinates from ORCA-job input E -1972.824575822533
  O       0.047100      0.308906      1.677025
  O       0.416984      0.292164     -1.964871
  C      -0.158261     -0.358311      0.483445
  C       0.083458      0.981182     -0.800913
  C      -1.589943     -0.844497      0.356486
  C       0.875096     -1.419788      0.203475
  C       1.227540      1.821938     -0.270997
  C      -1.213567      1.674161     -0.917815
  C      -2.357468     -1.076887      1.490921
  C       0.647191     -2.452063     -0.705885
  C       1.023992      3.062635      0.328039
  C      -1.917896      1.802237     -2.191258
  C      -2.180473     -1.053739     -0.888586
  C       2.117659     -1.370125      0.829312
  C       2.535143      1.367702     -0.409538
  C      -1.925769      2.203842      0.285703
  C      -3.672670     -1.505789      1.392189
  C       1.627129     -3.391504     -0.980765
  C       2.094092      3.814130      0.788966
  C      -2.928111      2.668486     -2.321800
  C      -3.497291     -1.472420     -0.991771
  C       3.100186     -2.310291      0.560449
  C       3.607827      2.118037      0.046991
  C      -2.928292      3.085801      0.134889
  C      -4.251575     -1.701067      0.148808
  C       2.861452     -3.326489     -0.350638
  C       3.392565      3.345164      0.653751
  C      -3.376653      3.463143     -1.171237
  Si      0.447078      0.179614      3.277466
  Si      1.233860      0.653681     -3.372008
  H      -1.934995     -0.910609      2.466969
  H      -0.305671     -2.535346     -1.199656
  H       0.026609      3.459945      0.424061
  H      -1.604903      1.196060     -3.024873
  H      -1.608404     -0.874420     -1.784193
  H       2.333954     -0.571631      1.517062
  H       2.717971      0.418551     -0.880755
  H      -1.622179      1.855509      1.258081
  H      -4.246605     -1.677134      2.291810
  H       1.420697     -4.181493     -1.688711
  H       1.910371      4.775581      1.247003
  H      -3.444774      2.771057     -3.265252
  H      -3.935391     -1.610715     -1.969745
  H       4.054438     -2.242100      1.063307
  H       4.612878      1.739698     -0.075884
  H      -3.427513      3.491085      1.004329
  H      -5.279887     -2.022503      0.068690
  H       3.623868     -4.061550     -0.563949
  H       4.226020      3.933481      1.009379
  H      -4.124694      4.228405     -1.298907
  C       0.489197     -1.588942      3.868078
  C       2.094894      1.010582      3.557772
  C      -0.856368      1.156292      4.187838
  C       0.190100     -0.072859     -4.740339
  C       1.422109      2.493175     -3.590002
  C       2.879734     -0.233402     -3.384334
  H       2.944563      0.356575      3.369180
  H       2.189463      1.881548      2.909387
  H       2.164923      1.349375      4.592200
  H       1.227462     -2.170825      3.319572
  H       0.759542     -1.610262      4.925049
  H      -0.473367     -2.086507      3.761143
  H      -0.666023      1.144368      5.261447
  H      -0.842638      2.195760      3.858484
  H      -1.858813      0.765820      4.018477
  H       3.174209     -0.464519     -4.408379
  H       3.675437      0.355713     -2.932902
  H       2.800612     -1.174815     -2.838705
  H      -0.743851      0.467799     -4.886381
  H       0.735064     -0.048885     -5.684408
  H      -0.050303     -1.113755     -4.522270
  H       0.454308      2.989537     -3.517998
  H       2.079407      2.922832     -2.836325
  H       1.840465      2.711773     -4.573384
74
Coordinates from ORCA-job input E -1972.824574323881
  O       0.046706      0.308905      1.677414
  O       0.416289      0.292288     -1.964625
  C      -0.158352     -0.358145      0.483710
  C       0.083063      0.981369     -0.800683
  C      -1.589898     -0.844809      0.356560
  C       0.875390     -1.419268      0.203683
  C       1.227153      1.822280     -0.271066
  C      -1.214091      1.674280     -0.917582
  C      -2.357111     -1.078374      1.490960
  C       0.647495     -2.451970     -0.705200
  C       1.023567      3.062845      0.328238
  C      -1.917607      1.803616     -2.191397
  C      -2.180593     -1.053272     -0.888559
  C       2.118238     -1.368784      0.828849
  C       2.534809      1.368364     -0.410170
  C      -1.926323      2.204199      0.285729
  C      -3.672255     -1.507456      1.392158
  C       1.627767     -3.391005     -0.980323
  C       2.093658      3.814490      0.788923
  C      -2.926544      2.671292     -2.322218
  C      -3.497365     -1.472087     -0.991804
  C       3.101113     -2.308520      0.559691
  C       3.607495      2.118859      0.046111
  C      -2.927563      3.087572      0.134667
  C      -4.251407     -1.701736      0.148729
  C       2.862422     -3.325124     -0.350947
  C       3.392181      3.345826      0.653164
  C      -3.374581      3.466105     -1.171590
  Si      0.446666      0.179155      3.277844
  Si      1.233448      0.652458     -3.371837
  H      -1.934444     -0.913096      2.467109
  H      -0.305594     -2.535946     -1.198432
  H       0.026125      3.459895      0.424708
  H      -1.604964      1.197265     -3.025031
  H      -1.608660     -0.873364     -1.784134
  H       2.334582     -0.570042      1.516294
  H       2.717737      0.419352     -0.881630
  H      -1.623675      1.855036      1.258107
  H      -4.245895     -1.679827      2.291769
  H       1.421330     -4.181317     -1.687910
  H       1.909898      4.775822      1.247196
  H      -3.442570      2.774978     -3.265895
  H      -3.935632     -1.609705     -1.969800
  H       4.055614     -2.239649      1.061987
  H       4.612595      1.740788     -0.077196
  H      -3.426739      3.493212      1.003968
  H      -5.279721     -2.023146      0.068548
  H       3.625135     -4.059802     -0.564512
  H       4.225646      3.934269      1.008563
  H      -4.121505      4.232431     -1.299429
  C       0.490934     -1.589633      3.867545
  C       2.093492      1.012046      3.558358
  C      -0.858132      1.153602      4.188724
  C       0.188861     -0.073187     -4.740059
  C       1.423598      2.491683     -3.590434
  C       2.878324     -0.236593     -3.383641
  H       2.943963      0.359221      3.369313
  H       2.186928      1.883468      2.910430
  H       2.163213      1.350421      4.592950
  H       1.230171     -2.170323      3.319086
  H       0.760843     -1.611081      4.924624
  H      -0.470962     -2.088358      3.759935
  H      -0.667943      1.141386      5.262355
  H      -0.845791      2.193253      3.859893
  H      -1.860034      0.761880      4.019037
  H       3.172311     -0.469231     -4.407485
  H       3.674872      0.352051     -2.933088
  H       2.798178     -1.177293     -2.836948
  H      -0.744323      0.468685     -4.886484
  H       0.734079     -0.050234     -5.684014
  H      -0.052981     -1.113697     -4.521742
  H       0.456539      2.989253     -3.516764
  H       2.082681      2.920614     -2.837907
  H       1.840443      2.709662     -4.574593
74
Coordinates from ORCA-job input E -1972.824576293363
  O       0.046970      0.308523      1.677430
  O       0.416391      0.292068     -1.964669
  C      -0.158076     -0.358415      0.483698
  C       0.083357      0.981117     -0.800672
  C      -1.589634     -0.845111      0.356418
  C       0.875684     -1.419606      0.203837
  C       1.227628      1.821816     -0.271134
  C      -1.213738      1.674133     -0.917431
  C      -2.356820     -1.078972      1.490769
  C       0.647961     -2.452174     -0.705244
  C       1.024434      3.062522      0.328015
  C      -1.917338      1.803659     -2.191175
  C      -2.180337     -1.053293     -0.888735
  C       2.118288     -1.369365      0.829464
  C       2.535155      1.367535     -0.410286
  C      -1.925655      2.204262      0.285961
  C      -3.672006     -1.507917      1.391898
  C       1.628186     -3.391335     -0.980121
  C       2.094751      3.813914      0.788573
  C      -2.926334      2.671265     -2.321906
  C      -3.497154     -1.471980     -0.992054
  C       3.101132     -2.309216      0.560506
  C       3.608075      2.117773      0.045871
  C      -2.926940      3.087596      0.135003
  C      -4.251206     -1.701798      0.148425
  C       2.862639     -3.325690     -0.350314
  C       3.393136      3.344860      0.652814
  C      -3.374304      3.465989     -1.171160
  Si      0.446162      0.179490      3.278073
  Si      1.232829      0.652786     -3.372127
  H      -1.934128     -0.914177      2.466986
  H      -0.304952     -2.536003     -1.198847
  H       0.027102      3.459857      0.424484
  H      -1.604681      1.197453     -3.024920
  H      -1.608413     -0.873294     -1.784292
  H       2.334585     -0.570814      1.517145
  H       2.717820      0.418446     -0.881715
  H      -1.622677      1.855249      1.258281
  H      -4.245588     -1.680542      2.291495
  H       1.421852     -4.181533     -1.687866
  H       1.911298      4.775355      1.246738
  H      -3.442400      2.775084     -3.265540
  H      -3.935425     -1.609375     -1.970079
  H       4.055456     -2.240523      1.063167
  H       4.613071      1.739432     -0.077458
  H      -3.425841      3.493381      1.004397
  H      -5.279583     -2.022992      0.068172
  H       3.625338     -4.060433     -0.563707
  H       4.226793      3.933111      1.008083
  H      -4.121240      4.232309     -1.298956
  C       0.490926     -1.589035      3.868499
  C       2.092576      1.013207      3.558557
  C      -0.859437      1.153642      4.188145
  C       0.188104     -0.072886     -4.740273
  C       1.422282      2.492143     -3.590267
  C       2.878130     -0.235494     -3.384716
  H       2.943451      0.360979      3.369308
  H       2.185400      1.884809      2.910787
  H       2.162178      1.351468      4.593205
  H       1.230399     -2.169794      3.320436
  H       0.760668     -1.609910      4.925633
  H      -0.470837     -2.088032      3.760941
  H      -0.669958      1.141638      5.261901
  H      -0.847201      2.193253      3.859174
  H      -1.861109      0.761612      4.017842
  H       3.172264     -0.467172     -4.408736
  H       3.674339      0.353258     -2.933704
  H       2.798462     -1.176679     -2.838800
  H      -0.745188      0.468826     -4.886604
  H       0.733309     -0.049662     -5.684234
  H      -0.053529     -1.113486     -4.522156
  H       0.455250      2.989615     -3.515632
  H       2.081921      2.920861     -2.838101
  H       1.838272      2.710510     -4.574702
74
Coordinates from ORCA-job input E -1972.816220824385
  O       0.038065      0.261267      1.724049
  O       0.425256      0.339263     -2.011152
  C      -0.167057     -0.406474      0.530778
  C       0.092305      1.029224     -0.847672
  C      -1.598724     -0.892911      0.403741
  C       0.866465     -1.468116      0.251751
  C       1.236743      1.870022     -0.318650
  C      -1.204612      1.722473     -0.965020
  C      -2.366050     -1.125775      1.538203
  C       0.638557     -2.501279     -0.656610
  C       1.033807      3.111205      0.279599
  C      -1.908087      1.851261     -2.238908
  C      -2.189387     -1.101839     -0.841306
  C       2.109036     -1.417732      0.877432
  C       2.544168      1.415322     -0.457383
  C      -1.916488      2.253635      0.237941
  C      -3.681333     -1.554470      1.439542
  C       1.618573     -3.440875     -0.930745
  C       2.104274      3.862665      0.739698
  C      -2.916862      2.719020     -2.370333
  C      -3.506298     -1.520278     -0.944423
  C       3.091670     -2.358014      0.609217
  C       3.617238      2.165625     -0.001683
  C      -2.917547      3.137104      0.086280
  C      -4.260490     -1.749098      0.196165
  C       2.852996     -3.375081     -0.300894
  C       3.402554      3.393198      0.604369
  C      -3.364722      3.514674     -1.220186
  Si      0.437108      0.133279      3.324813
  Si      1.241885      0.698777     -3.418808
  H      -1.943389     -0.960386      2.514333
  H      -0.314341     -2.585227     -1.150222
  H       0.036565      3.508853      0.375711
  H      -1.595518      1.244384     -3.072197
  H      -1.617353     -0.922618     -1.736951
  H       2.325476     -0.618742      1.564560
  H       2.726637      0.465853     -0.928120
  H      -1.613666      1.905242      1.210532
  H      -4.255023     -1.726314      2.339220
  H       1.412098     -4.231527     -1.637940
  H       1.921022      4.824478      1.197163
  H      -3.432834      2.822291     -3.314078
  H      -3.944531     -1.658265     -1.922382
  H       4.045974     -2.289195      1.111899
  H       4.622151      1.786950     -0.124667
  H      -3.416412      3.543632      0.955347
  H      -5.288939     -2.070098      0.116067
  H       3.615531     -4.110162     -0.513707
  H       4.236329      3.981499      0.959279
  H      -4.111462      4.281085     -1.348584
  C       0.481398     -1.634836      3.916506
  C       2.083705      0.966795      3.604823
  C      -0.868320      1.108399      4.234095
  C       0.197083     -0.027618     -4.786512
  C       1.431803      2.537932     -3.638248
  C       2.886971     -0.189914     -3.430642
  H       2.934434      0.314224      3.416101
  H       2.176789      1.837912      2.956437
  H       2.153314      1.305777      4.639234
  H       1.220769     -2.216165      3.368911
  H       0.751058     -1.655021      4.973674
  H      -0.480479     -2.133675      3.809234
  H      -0.678922      1.097116      5.307873
  H      -0.855807      2.147772      3.904382
  H      -1.870075      0.716491      4.063998
  H       3.181123     -0.422395     -4.454475
  H       3.683290      0.398966     -2.979993
  H       2.807033     -1.130689     -2.884060
  H      -0.736066      0.514217     -4.933299
  H       0.742363     -0.005201     -5.730450
  H      -0.044820     -1.068003     -4.567670
  H       0.464886      3.035692     -3.564039
  H       2.091491      2.967025     -2.886340
  H       1.847918      2.755494     -4.622808
74
Coordinates from ORCA-job input E -1972.816662149304
  O       0.032696      0.292908      1.696820
  O       0.416094      0.321207     -2.000147
  C      -0.190893     -0.398199      0.525754
  C       0.071060      1.032418     -0.857481
  C      -1.624281     -0.857505      0.386964
  C       0.855173     -1.424240      0.199612
  C       1.214280      1.822465     -0.267279
  C      -1.225750      1.695023     -0.958924
  C      -2.399151     -1.110193      1.512327
  C       0.622001     -2.456810     -0.709310
  C       1.035787      3.065977      0.334820
  C      -1.966889      1.781547     -2.214501
  C      -2.215812     -1.007968     -0.865867
  C       2.128166     -1.324587      0.756568
  C       2.501019      1.295140     -0.317823
  C      -1.922962      2.211748      0.255213
  C      -3.720130     -1.515993      1.395754
  C       1.620748     -3.359132     -1.035529
  C       2.112988      3.757871      0.866650
  C      -3.003893      2.618660     -2.328825
  C      -3.538395     -1.402960     -0.986056
  C       3.128983     -2.227776      0.435300
  C       3.580599      1.986946      0.208810
  C      -2.956622      3.061049      0.121411
  C      -4.298192     -1.661156      0.144818
  C       2.881103     -3.251845     -0.465038
  C       3.391781      3.222784      0.807123
  C      -3.448937      3.409187     -1.175870
  Si      0.471076      0.209165      3.290526
  Si      1.263189      0.646915     -3.398439
  H      -1.976864     -0.983118      2.494352
  H      -0.349474     -2.571590     -1.158522
  H       0.056034      3.513297      0.373898
  H      -1.657705      1.173389     -3.048058
  H      -1.640257     -0.796203     -1.753441
  H       2.351862     -0.514628      1.428883
  H       2.659568      0.330203     -0.767707
  H      -1.585411      1.878121      1.222664
  H      -4.299237     -1.708670      2.287732
  H       1.409212     -4.152983     -1.737625
  H       1.951205      4.724877      1.321186
  H      -3.544796      2.698263     -3.260747
  H      -3.977451     -1.497184     -1.968849
  H       4.105330     -2.123572      0.886968
  H       4.569370      1.553972      0.152428
  H      -3.447610      3.458728      0.999017
  H      -5.331276     -1.963194      0.051674
  H       3.658445     -3.957518     -0.719688
  H       4.230610      3.764827      1.219179
  H      -4.224460      4.148483     -1.292210
  C       0.581731     -1.544759      3.914693
  C       2.097763      1.097342      3.515121
  C      -0.842350      1.163374      4.210046
  C       0.234674     -0.087625     -4.773911
  C       1.480425      2.479886     -3.642450
  C       2.896772     -0.262376     -3.366252
  H       2.963401      0.466500      3.320540
  H       2.149928      1.957065      2.846418
  H       2.180377      1.460487      4.540301
  H       1.325775     -2.114819      3.361580
  H       0.875567     -1.535672      4.965535
  H      -0.366894     -2.073829      3.839295
  H      -0.629277      1.178867      5.279375
  H      -0.868019      2.195840      3.860195
  H      -1.835355      0.738945      4.069672
  H       3.206588     -0.514558     -4.380741
  H       3.692224      0.323421     -2.910104
  H       2.794793     -1.193485     -2.806892
  H      -0.688846      0.463123     -4.946116
  H       0.797445     -0.086240     -5.707820
  H      -0.023929     -1.121452     -4.543769
  H       0.518739      2.990740     -3.593681
  H       2.131809      2.912474     -2.885299
  H       1.917027      2.676708     -4.622451
74
Coordinates from ORCA-job input E -1972.817445958246
  O       0.061259      0.295367      1.702879
  O       0.445373      0.321471     -1.983090
  C      -0.161483     -0.388315      0.533488
  C       0.099561      1.040850     -0.851418
  C      -1.599131     -0.805935      0.370736
  C       0.858848     -1.430091      0.206252
  C       1.228954      1.854678     -0.276392
  C      -1.206966      1.650537     -0.927125
  C      -2.400106     -1.031229      1.483823
  C       0.620523     -2.420705     -0.748058
  C       1.020257      3.074026      0.365370
  C      -1.995846      1.668507     -2.156812
  C      -2.169242     -0.951222     -0.892269
  C       2.104815     -1.416229      0.831715
  C       2.538801      1.411446     -0.433928
  C      -1.876098      2.179856      0.294128
  C      -3.729061     -1.402018      1.344649
  C       1.592486     -3.355116     -1.063731
  C       2.088559      3.814138      0.847529
  C      -3.068028      2.462879     -2.256635
  C      -3.499107     -1.312517     -1.034805
  C       3.077002     -2.353658      0.522109
  C       3.609296      2.153534      0.040289
  C      -2.949988      2.981557      0.173877
  C      -4.286950     -1.540581      0.083570
  C       2.827975     -3.327899     -0.432161
  C       3.389389      3.357828      0.689780
  C      -3.505624      3.264864     -1.112020
  Si      0.472031      0.190439      3.303151
  Si      1.286002      0.645904     -3.385455
  H      -1.991677     -0.909177      2.473116
  H      -0.334358     -2.474862     -1.242839
  H       0.021783      3.466198      0.470626
  H      -1.690380      1.050185     -2.984717
  H      -1.569858     -0.764103     -1.769582
  H       2.327223     -0.652196      1.555980
  H       2.723700      0.482563     -0.943400
  H      -1.489185      1.890079      1.257465
  H      -4.329816     -1.573302      2.226614
  H       1.378845     -4.112435     -1.804443
  H       1.901991      4.759630      1.336477
  H      -3.641269      2.497893     -3.171787
  H      -3.921774     -1.403814     -2.025037
  H       4.032050     -2.316721      1.026736
  H       4.616157      1.786906     -0.101876
  H      -3.424511      3.387078      1.056944
  H      -5.325696     -1.816112     -0.027154
  H       3.583601     -4.059902     -0.677650
  H       4.221144      3.939439      1.060090
  H      -4.316704      3.966298     -1.220447
  C       0.511506     -1.571260      3.913228
  C       2.124527      1.018487      3.561550
  C      -0.824574      1.181504      4.206962
  C       0.263446     -0.107917     -4.754498
  C       1.480244      2.480206     -3.637231
  C       2.930638     -0.242375     -3.346542
  H       2.970412      0.359371      3.373220
  H       2.217212      1.882134      2.903787
  H       2.203742      1.367893      4.591790
  H       1.245296     -2.162038      3.367813
  H       0.786938     -1.580907      4.968949
  H      -0.453549     -2.066400      3.816504
  H      -0.630328      1.181811      5.279986
  H      -0.809429      2.216762      3.864919
  H      -1.828455      0.791619      4.045222
  H       3.245935     -0.494594     -4.359327
  H       3.717355      0.355411     -2.890388
  H       2.839190     -1.172330     -2.783621
  H      -0.667460      0.430597     -4.926327
  H       0.823671     -0.103687     -5.689927
  H       0.018488     -1.143760     -4.518731
  H       0.512240      2.979239     -3.589583
  H       2.126846      2.924002     -2.882220
  H       1.913637      2.678323     -4.618299
74
Coordinates from ORCA-job input E -1972.818237098501
  O       0.029222      0.294132      1.686025
  O       0.415104      0.342119     -1.999434
  C      -0.170346     -0.392847      0.517189
  C       0.087902      1.048244     -0.855832
  C      -1.591124     -0.877205      0.381943
  C       0.872552     -1.415160      0.218060
  C       1.236811      1.835707     -0.282308
  C      -1.190939      1.703119     -0.938789
  C      -2.375775     -1.050504      1.516139
  C       0.666298     -2.421315     -0.728394
  C       1.055536      3.062504      0.354829
  C      -1.946992      1.784965     -2.189598
  C      -2.151865     -1.177630     -0.857417
  C       2.104468     -1.380794      0.871428
  C       2.538615      1.374665     -0.454559
  C      -1.855377      2.266296      0.269754
  C      -3.687442     -1.489600      1.419332
  C       1.657182     -3.344573     -1.015137
  C       2.140135      3.787463      0.822936
  C      -2.976736      2.632466     -2.302915
  C      -3.464001     -1.610725     -0.958763
  C       3.095789     -2.306694      0.589455
  C       3.625727      2.101139      0.006503
  C      -2.889996      3.117120      0.132412
  C      -4.241269     -1.764311      0.179156
  C       2.880224     -3.292548     -0.361045
  C       3.432004      3.310431      0.654087
  C      -3.407527      3.433055     -1.159750
  Si      0.414232      0.181672      3.292697
  Si      1.238767      0.685532     -3.407542
  H      -1.969281     -0.824832      2.488707
  H      -0.278434     -2.494978     -1.239737
  H       0.065478      3.473737      0.463686
  H      -1.643824      1.174944     -3.024946
  H      -1.557156     -1.068340     -1.747850
  H       2.299907     -0.610169      1.596341
  H       2.704144      0.444523     -0.965710
  H      -1.503936      1.955894      1.238491
  H      -4.277481     -1.609193      2.316896
  H       1.468573     -4.112722     -1.751449
  H       1.973437      4.738343      1.308694
  H      -3.519427      2.713422     -3.233722
  H      -3.880549     -1.820115     -1.933514
  H       4.039346     -2.252667      1.113765
  H       4.625223      1.718920     -0.146328
  H      -3.362628      3.539259      1.008725
  H      -5.266241     -2.096461      0.099793
  H       3.650862     -4.015904     -0.584466
  H       4.276588      3.880600      1.012945
  H      -4.184726      4.170525     -1.277535
  C       0.412912     -1.583012      3.894556
  C       2.076047      0.979158      3.580542
  C      -0.881753      1.190324      4.177327
  C       0.174236     -0.011186     -4.774184
  C       1.459114      2.522512     -3.611978
  C       2.867081     -0.232947     -3.424440
  H       2.913008      0.305987      3.401841
  H       2.194253      1.843725      2.929319
  H       2.144970      1.321928      4.613772
  H       1.145549     -2.184047      3.358817
  H       0.669755     -1.602398      4.954780
  H      -0.559178     -2.060342      3.778502
  H      -0.706367      1.183808      5.253491
  H      -0.844312      2.226512      3.839587
  H      -1.888616      0.816784      3.996298
  H       3.157550     -0.464308     -4.449567
  H       3.673691      0.338478     -2.969471
  H       2.769597     -1.175461     -2.883969
  H      -0.749832      0.549347     -4.909705
  H       0.714282      0.009373     -5.721127
  H      -0.085259     -1.048679     -4.561929
  H       0.500493      3.035436     -3.530815
  H       2.127434      2.934129     -2.857627
  H       1.876590      2.741471     -4.595471
74
Coordinates from ORCA-job input E -1972.819234094424
  O       0.051034      0.285075      1.687226
  O       0.433204      0.338952     -1.987877
  C      -0.173035     -0.396147      0.517433
  C       0.081358      1.048641     -0.852418
  C      -1.604708     -0.861198      0.397414
  C       0.871438     -1.415971      0.199244
  C       1.221598      1.836470     -0.256368
  C      -1.203535      1.687292     -0.963071
  C      -2.364690     -1.069084      1.543149
  C       0.666814     -2.428774     -0.742167
  C       1.038602      3.076862      0.354510
  C      -1.945820      1.724779     -2.225242
  C      -2.212047     -1.076365     -0.838587
  C       2.113867     -1.365419      0.831937
  C       2.521513      1.353594     -0.374407
  C      -1.895576      2.272147      0.220025
  C      -3.685471     -1.483496      1.463351
  C       1.665236     -3.340174     -1.040073
  C       2.117540      3.793019      0.848022
  C      -2.987511      2.552247     -2.374703
  C      -3.534679     -1.480241     -0.922577
  C       3.113479     -2.278332      0.537580
  C       3.603405      2.070488      0.113556
  C      -2.943086      3.100955      0.046137
  C      -4.279281     -1.686954      0.228300
  C       2.897374     -3.270260     -0.405636
  C       3.406911      3.293537      0.733246
  C      -3.451703      3.370103     -1.259017
  Si      0.451134      0.162261      3.290257
  Si      1.252782      0.689370     -3.397214
  H      -1.929079     -0.896624      2.512556
  H      -0.282343     -2.520724     -1.237741
  H       0.053013      3.505902      0.421978
  H      -1.619444      1.101551     -3.041106
  H      -1.651643     -0.903282     -1.741131
  H       2.313118     -0.587208      1.546789
  H       2.689554      0.407196     -0.854720
  H      -1.556324      1.991463      1.201548
  H      -4.251935     -1.637538      2.370817
  H       1.475325     -4.113683     -1.770478
  H       1.948930      4.754417      1.312030
  H      -3.514864      2.602963     -3.316457
  H      -3.986516     -1.620531     -1.894004
  H       4.064631     -2.208471      1.046069
  H       4.600965      1.668617      0.005264
  H      -3.435093      3.536796      0.904946
  H      -5.312554     -1.995480      0.162558
  H       3.674322     -3.983667     -0.638930
  H       4.247318      3.856377      1.112887
  H      -4.246163      4.083885     -1.404835
  C       0.403195     -1.601410      3.893005
  C       2.138918      0.910300      3.559716
  C      -0.802860      1.211271      4.188498
  C       0.210587     -0.048981     -4.759171
  C       1.423007      2.529607     -3.618679
  C       2.904572     -0.186312     -3.402738
  H       2.953654      0.212664      3.373811
  H       2.276229      1.770796      2.906029
  H       2.228330      1.251743      4.591808
  H       1.110299     -2.224510      3.348403
  H       0.672669     -1.628808      4.950001
  H      -0.584186     -2.048639      3.789174
  H      -0.615710      1.199354      5.262568
  H      -0.736614      2.245911      3.850260
  H      -1.822902      0.869874      4.019105
  H       3.201543     -0.421576     -4.425110
  H       3.695784      0.411082     -2.954489
  H       2.831562     -1.124853     -2.851590
  H      -0.727846      0.485083     -4.901032
  H       0.751529     -0.022476     -5.705465
  H      -0.021044     -1.091254     -4.537971
  H       0.450310      3.016191     -3.543070
  H       2.078562      2.966488     -2.867531
  H       1.835343      2.751220     -4.603802
74
Coordinates from ORCA-job input E -1972.818695590823
  O       0.020985      0.308016      1.688463
  O       0.404570      0.324290     -1.989367
  C      -0.170645     -0.393214      0.523423
  C       0.091654      1.046686     -0.850080
  C      -1.598864     -0.844268      0.343182
  C       0.889150     -1.399006      0.212807
  C       1.270079      1.783655     -0.263433
  C      -1.186285      1.690933     -0.900420
  C      -2.428574     -1.013495      1.446636
  C       0.710549     -2.403363     -0.743510
  C       1.146267      3.010077      0.389772
  C      -2.006829      1.707381     -2.114507
  C      -2.140973     -1.064781     -0.921829
  C       2.123542     -1.341433      0.860972
  C       2.549277      1.261495     -0.431757
  C      -1.811489      2.280523      0.315190
  C      -3.748017     -1.412761      1.298305
  C       1.722073     -3.301680     -1.035712
  C       2.261253      3.670503      0.880238
  C      -3.062559      2.525944     -2.207987
  C      -3.462117     -1.452454     -1.074669
  C       3.136342     -2.241425      0.572654
  C       3.667502      1.924533      0.050444
  C      -2.875903      3.098446      0.198437
  C      -4.272842     -1.633149      0.035161
  C       2.944103     -3.226838     -0.382365
  C       3.529368      3.131081      0.716409
  C      -3.470596      3.344801     -1.073477
  Si      0.408640      0.226056      3.298377
  Si      1.204739      0.657363     -3.414423
  H      -2.049920     -0.824168      2.434813
  H      -0.229832     -2.499769     -1.255441
  H       0.178594      3.470559      0.497181
  H      -1.726061      1.078736     -2.941592
  H      -1.530952     -0.900595     -1.795815
  H       2.308556     -0.563827      1.578571
  H       2.672196      0.324334     -0.945114
  H      -1.413796      2.007538      1.278468
  H      -4.368138     -1.540480      2.174287
  H       1.550521     -4.069168     -1.776973
  H       2.137833      4.620816      1.379935
  H      -3.642732      2.566398     -3.118698
  H      -3.861314     -1.598494     -2.068050
  H       4.080214     -2.164964      1.093704
  H       4.647219      1.492488     -0.096930
  H      -3.318348      3.537430      1.082206
  H      -5.305145     -1.928464     -0.084362
  H       3.731824     -3.929491     -0.612036
  H       4.398045      3.651527      1.092895
  H      -4.288380      4.039904     -1.173796
  C       0.545060     -1.533070      3.901450
  C       1.999865      1.154652      3.596734
  C      -0.963968      1.134456      4.175527
  C       0.151245     -0.099666     -4.757582
  C       1.369351      2.495451     -3.656173
  C       2.857926     -0.214739     -3.425253
  H       2.889622      0.549769      3.433339
  H       2.056151      2.023377      2.940247
  H       2.029335      1.508151      4.628190
  H       1.319169     -2.075872      3.361660
  H       0.809258     -1.532066      4.960202
  H      -0.386747     -2.084247      3.791474
  H      -0.795006      1.139357      5.252721
  H      -1.001275      2.171263      3.839597
  H      -1.939241      0.687938      3.987823
  H       3.148001     -0.456980     -4.447946
  H       3.650734      0.387976     -2.986693
  H       2.790969     -1.149312     -2.866540
  H      -0.788232      0.432052     -4.898805
  H       0.683910     -0.085547     -5.708862
  H      -0.077698     -1.139062     -4.520797
  H       0.396087      2.980176     -3.577284
  H       2.029994      2.941296     -2.914650
  H       1.773004      2.708521     -4.646768
74
Coordinates from ORCA-job input E -1972.819703021555
  O       0.065677      0.299357      1.689924
  O       0.451476      0.332394     -1.980696
  C      -0.157247     -0.388885      0.524025
  C       0.098436      1.050788     -0.850961
  C      -1.591712     -0.827633      0.376899
  C       0.873483     -1.414145      0.194654
  C       1.242844      1.830150     -0.253532
  C      -1.191242      1.661764     -0.931783
  C      -2.398785     -0.972854      1.500067
  C       0.647875     -2.415884     -0.753953
  C       1.069175      3.069847      0.362142
  C      -1.983648      1.654597     -2.165224
  C      -2.156023     -1.083387     -0.871312
  C       2.124342     -1.382421      0.812770
  C       2.540268      1.343291     -0.382543
  C      -1.855421      2.248465      0.263658
  C      -3.722900     -1.367931      1.386410
  C       1.631196     -3.337286     -1.068814
  C       2.153261      3.777609      0.855383
  C      -3.055884      2.447760     -2.287599
  C      -3.481106     -1.469533     -0.989737
  C       3.108592     -2.306368      0.502548
  C       3.627649      2.052115      0.105424
  C      -2.935974      3.040452      0.116810
  C      -4.272717     -1.615556      0.138980
  C       2.870361     -3.289186     -0.445205
  C       3.439822      3.271541      0.734623
  C      -3.509857      3.261658     -1.168598
  Si      0.448195      0.186717      3.299652
  Si      1.257994      0.688688     -3.396635
  H      -1.998421     -0.765977      2.477040
  H      -0.307771     -2.490194     -1.243306
  H       0.086109      3.504432      0.434873
  H      -1.667525      1.031069     -2.983804
  H      -1.558489     -0.955140     -1.759167
  H       2.345019     -0.606580      1.523303
  H       2.702343      0.398739     -0.869471
  H      -1.473898      1.992741      1.237635
  H      -4.326243     -1.473114      2.276964
  H       1.424124     -4.101864     -1.803963
  H       1.991004      4.737472      1.324816
  H      -3.614204      2.470777     -3.212447
  H      -3.897823     -1.643737     -1.971325
  H       4.066389     -2.250528      1.000222
  H       4.622689      1.646195     -0.010248
  H      -3.406965      3.476289      0.987289
  H      -5.307827     -1.910728      0.046232
  H       3.635882     -4.010247     -0.692156
  H       4.284386      3.827731      1.114833
  H      -4.344217      3.933142     -1.290932
  C       0.392425     -1.573355      3.912497
  C       2.133190      0.935226      3.587047
  C      -0.812476      1.245499      4.176934
  C       0.233461     -0.086122     -4.751865
  C       1.381829      2.531215     -3.627610
  C       2.930965     -0.144733     -3.397207
  H       2.950207      0.235616      3.420146
  H       2.281560      1.790530      2.928725
  H       2.206650      1.285114      4.617580
  H       1.100818     -2.200901      3.374751
  H       0.657344     -1.595516      4.970820
  H      -0.595030     -2.019175      3.806862
  H      -0.638583      1.237954      5.253353
  H      -0.737286      2.278294      3.835101
  H      -1.831841      0.908359      3.996601
  H       3.236037     -0.373432     -4.418692
  H       3.705201      0.473508     -2.947268
  H       2.880658     -1.084413     -2.845394
  H      -0.716993      0.424670     -4.898204
  H       0.773416     -0.055198     -5.698583
  H       0.026541     -1.131649     -4.521815
  H       0.396460      2.992314     -3.557733
  H       2.023059      2.988468     -2.875871
  H       1.791996      2.759224     -4.612139
74
Coordinates from ORCA-job input E -1972.819586100261
  O       0.038093      0.296386      1.667439
  O       0.424009      0.336898     -2.001757
  C      -0.164321     -0.399166      0.504991
  C       0.092718      1.047898     -0.861961
  C      -1.589457     -0.870550      0.362045
  C       0.891560     -1.410234      0.217181
  C       1.253883      1.808758     -0.273330
  C      -1.181590      1.687839     -0.931763
  C      -2.380383     -1.044429      1.492487
  C       0.716842     -2.434434     -0.718753
  C       1.098146      3.039197      0.365099
  C      -1.976267      1.711684     -2.164294
  C      -2.163235     -1.126557     -0.882007
  C       2.115317     -1.352040      0.886195
  C       2.546114      1.318057     -0.434485
  C      -1.819987      2.298662      0.265409
  C      -3.696931     -1.466995      1.390510
  C       1.726771     -3.343334     -0.981087
  C       2.194260      3.731945      0.853019
  C      -3.027734      2.533463     -2.279761
  C      -3.481058     -1.539643     -0.988941
  C       3.125575     -2.263989      0.628979
  C       3.645760      2.012807      0.046368
  C      -2.880626      3.118746      0.123762
  C      -4.256028     -1.714154      0.147235
  C       2.940865     -3.263872     -0.312833
  C       3.475757      3.221458      0.700826
  C      -3.457921      3.352844     -1.156998
  Si      0.408532      0.185700      3.279758
  Si      1.214250      0.706593     -3.423306
  H      -1.972530     -0.838026      2.467550
  H      -0.218564     -2.537176     -1.238593
  H       0.118624      3.477482      0.462029
  H      -1.676181      1.087423     -2.989186
  H      -1.581939     -0.972086     -1.775096
  H       2.292024     -0.566980      1.600500
  H       2.695090      0.384412     -0.944812
  H      -1.438110      2.038310      1.237462
  H      -4.287297     -1.593291      2.286969
  H       1.559482     -4.124289     -1.709102
  H       2.045420      4.684391      1.341576
  H      -3.585924      2.576602     -3.203974
  H      -3.905880     -1.711337     -1.967483
  H       4.060557     -2.187259      1.165706
  H       4.636519      1.604636     -0.095554
  H      -3.332356      3.569970      0.996606
  H      -5.285596     -2.030555      0.063468
  H       3.726283     -3.976716     -0.517581
  H       4.329880      3.766463      1.075813
  H      -4.278066      4.042701     -1.273153
  C       0.334949     -1.573831      3.890586
  C       2.098639      0.919694      3.572786
  C      -0.848396      1.256738      4.147474
  C       0.162561     -0.037106     -4.774845
  C       1.352002      2.551472     -3.625075
  C       2.879140     -0.141640     -3.459536
  H       2.909961      0.212670      3.407914
  H       2.256507      1.774108      2.915442
  H       2.171335      1.268491      4.603732
  H       1.037769     -2.207277      3.351760
  H       0.599289     -1.600168      4.948879
  H      -0.657216     -2.009529      3.783292
  H      -0.680985      1.249112      5.224883
  H      -0.761628      2.288414      3.804882
  H      -1.869900      0.928700      3.961668
  H       3.171764     -0.350288     -4.488918
  H       3.663071      0.459867     -3.003683
  H       2.825838     -1.093098     -2.928309
  H      -0.785639      0.484456     -4.897685
  H       0.688148      0.004672     -5.729165
  H      -0.050106     -1.084435     -4.558578
  H       0.371294      3.019787     -3.539004
  H       2.003469      2.990176     -2.870997
  H       1.756083      2.792902     -4.608877
74
Coordinates from ORCA-job input E -1972.819763732366
  O       0.065459      0.296837      1.670007
  O       0.456613      0.333395     -1.985508
  C      -0.169138     -0.395285      0.510289
  C       0.093480      1.049453     -0.858063
  C      -1.606305     -0.833773      0.383587
  C       0.859573     -1.426134      0.194116
  C       1.237498      1.821126     -0.247796
  C      -1.188802      1.666840     -0.954048
  C      -2.396556     -0.970320      1.519785
  C       0.643758     -2.436567     -0.748385
  C       1.064973      3.057415      0.375476
  C      -1.963826      1.663641     -2.199752
  C      -2.192599     -1.092982     -0.853926
  C       2.099939     -1.398788      0.833908
  C       2.534030      1.330997     -0.371701
  C      -1.863421      2.269351      0.227092
  C      -3.723162     -1.363066      1.429880
  C       1.628110     -3.363804     -1.041563
  C       2.147703      3.755597      0.884850
  C      -3.032846      2.459070     -2.338609
  C      -3.520211     -1.476471     -0.948969
  C       3.084613     -2.329368      0.546257
  C       3.620595      2.031238      0.130621
  C      -2.941734      3.062031      0.061877
  C      -4.293612     -1.616353      0.193024
  C       2.857869     -3.316860     -0.399367
  C       3.433198      3.245279      0.769860
  C      -3.504366      3.271825     -1.228969
  Si      0.468687      0.183508      3.274824
  Si      1.259254      0.708470     -3.398995
  H      -1.980699     -0.756894      2.489331
  H      -0.304389     -2.513748     -1.249692
  H       0.083677      3.496423      0.442871
  H      -1.633959      1.043055     -3.015649
  H      -1.612198     -0.964433     -1.752197
  H       2.311070     -0.622242      1.546681
  H       2.696747      0.391302     -0.866997
  H      -1.494762      2.022548      1.207741
  H      -4.312378     -1.460896      2.330663
  H       1.428435     -4.133583     -1.773342
  H       1.985630      4.712347      1.360645
  H      -3.574062      2.484152     -3.273540
  H      -3.953616     -1.652249     -1.923013
  H       4.033267     -2.276057      1.061447
  H       4.614822      1.622375      0.018176
  H      -3.419295      3.506840      0.924204
  H      -5.330729     -1.909549      0.118494
  H       3.623450     -4.043755     -0.628351
  H       4.277035      3.794370      1.161785
  H      -4.343539      3.935274     -1.362032
  C       0.457659     -1.582203      3.872118
  C       2.140797      0.966171      3.547047
  C      -0.803042      1.211398      4.172224
  C       0.243349     -0.067636     -4.759637
  C       1.360678      2.554391     -3.611995
  C       2.941907     -0.104435     -3.405426
  H       2.970433      0.283969      3.370886
  H       2.264846      1.826522      2.889621
  H       2.216365      1.315128      4.577747
  H       1.165918     -2.190802      3.312107
  H       0.746692     -1.609775      4.923930
  H      -0.523586     -2.045165      3.783349
  H      -0.617990      1.198672      5.246694
  H      -0.750081      2.248191      3.838235
  H      -1.818070      0.856902      3.999453
  H       3.254462     -0.311913     -4.429165
  H       3.705708      0.516007     -2.940978
  H       2.900738     -1.054219     -2.870085
  H      -0.713768      0.432650     -4.899829
  H       0.781521     -0.021660     -5.706736
  H       0.049967     -1.117674     -4.538465
  H       0.368674      3.001716     -3.546429
  H       1.989044      3.012125     -2.849705
  H       1.776797      2.798164     -4.590194
74
Coordinates from ORCA-job input E -1972.819043846752
  O       0.041758      0.313435      1.704794
  O       0.430531      0.325936     -1.969594
  C      -0.133645     -0.384789      0.535616
  C       0.120357      1.058455     -0.835935
  C      -1.555247     -0.840956      0.338757
  C       0.922287     -1.388573      0.220408
  C       1.305082      1.800147     -0.265780
  C      -1.158383      1.680616     -0.873030
  C      -2.405166     -0.993869      1.429066
  C       0.736956     -2.383158     -0.745243
  C       1.194764      3.050045      0.345086
  C      -2.003842      1.658732     -2.072019
  C      -2.068448     -1.099425     -0.930738
  C       2.161997     -1.339560      0.860513
  C       2.580570      1.268983     -0.432021
  C      -1.774395      2.280698      0.339756
  C      -3.718285     -1.406652      1.263458
  C       1.743371     -3.282355     -1.050075
  C       2.317458      3.722521      0.799303
  C      -3.087157      2.443038     -2.155813
  C      -3.382537     -1.502404     -1.101396
  C       3.168882     -2.242270      0.561560
  C       3.706801      1.942785      0.016279
  C      -2.869411      3.060742      0.231154
  C      -4.215368     -1.661805     -0.004508
  C       2.968290     -3.219974     -0.400029
  C       3.581703      3.171612      0.642005
  C      -3.507475      3.254471     -1.026108
  Si      0.358159      0.213684      3.331046
  Si      1.179533      0.683513     -3.417257
  H      -2.047647     -0.780493      2.420500
  H      -0.205752     -2.469519     -1.257026
  H       0.231733      3.522370      0.440090
  H      -1.714848      1.034968     -2.899905
  H      -1.440800     -0.953779     -1.795994
  H       2.356796     -0.565594      1.578613
  H       2.695397      0.316725     -0.918164
  H      -1.352135      2.039418      1.300960
  H      -4.354881     -1.518783      2.129697
  H       1.565369     -4.041684     -1.798239
  H       2.203223      4.691241      1.264647
  H      -3.677826      2.457882     -3.060564
  H      -3.758772     -1.678267     -2.098905
  H       4.115402     -2.173099      1.078872
  H       4.682877      1.501568     -0.128071
  H      -3.303096      3.504185      1.116995
  H      -5.242050     -1.970430     -0.137874
  H       3.751811     -3.924156     -0.638969
  H       4.456516      3.700258      0.991831
  H      -4.365813      3.900852     -1.113105
  C       0.259841     -1.540130      3.955253
  C       2.034869      0.953354      3.685071
  C      -0.926013      1.295269      4.143385
  C       0.116144     -0.107280     -4.732561
  C       1.274965      2.527010     -3.652813
  C       2.860308     -0.130644     -3.475896
  H       2.853186      0.245315      3.570158
  H       2.221456      1.797177      3.021280
  H       2.060912      1.319850      4.712160
  H       0.977834     -2.179135      3.444528
  H       0.490759     -1.558182      5.021604
  H      -0.728764     -1.974952      3.820722
  H      -0.799103      1.293833      5.226403
  H      -0.821110      2.324382      3.798172
  H      -1.941337      0.971023      3.921246
  H       3.137414     -0.345093     -4.508360
  H       3.639510      0.492689     -3.041928
  H       2.837223     -1.076857     -2.933191
  H      -0.844336      0.392776     -4.845931
  H       0.621202     -0.073682     -5.698287
  H      -0.070654     -1.154216     -4.492175
  H       0.285781      2.975658     -3.560455
  H       1.927321      2.991672     -2.915295
  H       1.660248      2.760980     -4.645936
74
Coordinates from ORCA-job input E -1972.820024538184
  O       0.054629      0.301546      1.675738
  O       0.447086      0.329843     -1.984229
  C      -0.156947     -0.395309      0.514044
  C       0.103613      1.050835     -0.853216
  C      -1.587901     -0.844714      0.362858
  C       0.885013     -1.414644      0.206229
  C       1.264817      1.806851     -0.256205
  C      -1.173978      1.674718     -0.923660
  C      -2.399371     -0.983329      1.483838
  C       0.689772     -2.422462     -0.743816
  C       1.116533      3.045744      0.368254
  C      -1.983321      1.661243     -2.147763
  C      -2.148013     -1.113407     -0.884759
  C       2.120285     -1.375743      0.855780
  C       2.553525      1.302506     -0.401815
  C      -1.814776      2.292379      0.267549
  C      -3.720115     -1.389257      1.369709
  C       1.686487     -3.338026     -1.031401
  C       2.215314      3.732817      0.857688
  C      -3.056277      2.455461     -2.264768
  C      -3.469703     -1.510129     -1.004109
  C       3.116981     -2.295189      0.574348
  C       3.656134      1.991417      0.080990
  C      -2.898410      3.082832      0.124186
  C      -4.263865     -1.653411      0.123135
  C       2.909363     -3.281718     -0.376735
  C       3.493129      3.208192      0.721608
  C      -3.500457      3.275220     -1.150655
  Si      0.421485      0.193398      3.290244
  Si      1.223341      0.708771     -3.411870
  H      -2.004906     -0.762620      2.460337
  H      -0.252116     -2.506751     -1.256030
  H       0.141487      3.496309      0.450381
  H      -1.675144      1.034799     -2.967101
  H      -1.552139     -0.980715     -1.772561
  H       2.318513     -0.597838      1.570592
  H       2.697692      0.360875     -0.899530
  H      -1.419061      2.057765      1.240726
  H      -4.325725     -1.489111      2.259332
  H       1.501950     -4.106212     -1.768832
  H       2.071802      4.692117      1.334268
  H      -3.620075      2.473477     -3.186440
  H      -3.882317     -1.693604     -1.985746
  H       4.060479     -2.233148      1.097977
  H       4.643681      1.571446     -0.048076
  H      -3.349913      3.538084      0.995030
  H      -5.296376     -1.957238      0.029656
  H       3.684638     -3.999575     -0.601494
  H       4.349480      3.748341      1.098511
  H      -4.348970      3.930320     -1.264680
  C       0.350848     -1.565590      3.902741
  C       2.107198      0.935523      3.591376
  C      -0.839766      1.264515      4.151043
  C       0.196457     -0.081645     -4.756003
  C       1.302911      2.555305     -3.628355
  C       2.914106     -0.085912     -3.441609
  H       2.922693      0.230011      3.443281
  H       2.268802      1.784118      2.926937
  H       2.167585      1.295493      4.619303
  H       1.052305     -2.197804      3.360934
  H       0.619962     -1.591855      4.959866
  H      -0.640817     -2.002509      3.799669
  H      -0.678357      1.255462      5.229395
  H      -0.749184      2.296571      3.810569
  H      -1.860708      0.938434      3.958971
  H       3.216999     -0.284959     -4.469918
  H       3.675960      0.540943     -2.982623
  H       2.889520     -1.038717     -2.910655
  H      -0.766938      0.409212     -4.885238
  H       0.721413     -0.034187     -5.710427
  H       0.015896     -1.132633     -4.528650
  H       0.306858      2.992097     -3.554539
  H       1.932997      3.020051     -2.871701
  H       1.708210      2.803019     -4.610089
74
Coordinates from ORCA-job input E -1972.820019899010
  O       0.057390      0.304413      1.669693
  O       0.454416      0.329364     -1.985856
  C      -0.152924     -0.396072      0.510775
  C       0.111798      1.050724     -0.854994
  C      -1.583912     -0.843091      0.357910
  C       0.887929     -1.418439      0.212333
  C       1.274044      1.804122     -0.255273
  C      -1.164416      1.672468     -0.925674
  C      -2.398810     -0.973431      1.477373
  C       0.699898     -2.425761     -0.739917
  C       1.129347      3.045411      0.365716
  C      -1.969539      1.663796     -2.152786
  C      -2.141433     -1.116654     -0.889754
  C       2.113856     -1.387867      0.880126
  C       2.561044      1.293724     -0.394049
  C      -1.812906      2.278017      0.266993
  C      -3.720002     -1.377522      1.361877
  C       1.695586     -3.346393     -1.014261
  C       2.228896      3.727244      0.860590
  C      -3.048449      2.450614     -2.267109
  C      -3.463401     -1.511718     -1.010579
  C       3.109165     -2.312767      0.612286
  C       3.664577      1.977317      0.094425
  C      -2.903046      3.060454      0.126013
  C      -4.260770     -1.647928      0.115328
  C       2.909685     -3.297223     -0.342732
  C       3.504616      3.195431      0.733001
  C      -3.504472      3.255623     -1.148170
  Si      0.422638      0.199143      3.284790
  Si      1.212321      0.719333     -3.420623
  H      -2.006715     -0.747471      2.453842
  H      -0.235387     -2.505712     -1.264462
  H       0.156699      3.501787      0.441258
  H      -1.652247      1.048452     -2.977324
  H      -1.543616     -0.987827     -1.776787
  H       2.305742     -0.612687      1.599768
  H       2.703200      0.350874     -0.889607
  H      -1.419719      2.038996      1.240216
  H      -4.328228     -1.470977      2.250405
  H       1.516825     -4.113455     -1.754280
  H       2.087774      4.688120      1.334708
  H      -3.607497      2.472721     -3.191578
  H      -3.873824     -1.699063     -1.992403
  H       4.045050     -2.256917      1.150087
  H       4.650554      1.551893     -0.028744
  H      -3.360035      3.505956      0.999030
  H      -5.293523     -1.950534      0.020712
  H       3.683804     -4.019592     -0.556754
  H       4.361710      3.731414      1.114139
  H      -4.361087      3.900739     -1.258494
  C       0.351506     -1.559346      3.898023
  C       2.108299      0.942079      3.585194
  C      -0.838786      1.272585      4.142264
  C       0.173764     -0.069918     -4.756322
  C       1.279067      2.567503     -3.626693
  C       2.907095     -0.065167     -3.475215
  H       2.923862      0.235478      3.442690
  H       2.271549      1.787197      2.916608
  H       2.166417      1.307588      4.611298
  H       1.049814     -2.192287      3.352730
  H       0.625428     -1.586324      4.953867
  H      -0.641294     -1.994696      3.799080
  H      -0.679943      1.263054      5.221004
  H      -0.744777      2.304530      3.802312
  H      -1.860081      0.948986      3.947631
  H       3.201466     -0.250341     -4.508586
  H       3.669218      0.561053     -3.015884
  H       2.893105     -1.024325     -2.955391
  H      -0.794356      0.415519     -4.870543
  H       0.686412     -0.013702     -5.716928
  H       0.002679     -1.123296     -4.532763
  H       0.280995      2.997934     -3.543799
  H       1.911253      3.030850     -2.870836
  H       1.676999      2.824098     -4.609132
74
Coordinates from ORCA-job input E -1972.820046222993
  O       0.061938      0.304163      1.666437
  O       0.461909      0.325779     -1.983033
  C      -0.152079     -0.398069      0.509418
  C       0.113441      1.049504     -0.855374
  C      -1.584009     -0.841841      0.359294
  C       0.885159     -1.422837      0.208819
  C       1.275913      1.799197     -0.251758
  C      -1.161023      1.670585     -0.927815
  C      -2.398457     -0.966260      1.479789
  C       0.693790     -2.428162     -0.745126
  C       1.132970      3.040004      0.370678
  C      -1.971023      1.650471     -2.151871
[truncated: 995,969 more chars]
