# Supplementary material for: AIMNet2‐NSE: A Transferable Reactive Neural Network Potential for Open‐Shell Chemistry
Source: Angew Chem Int Ed Engl. 2025 Dec 16;65(5):e16763. doi: 10.1002/anie.202516763 (PMC12851018; doi:10.1002/anie.202516763)
Supplement: Supplementary file 2 — Supporting Information [file ANIE-65-e16763-s001.zip › dibenzoyl_peroxide/singlet_scan/input.001.xyz]

28
Coordinates from ORCA-job input
  C   -1.53742356633271      0.79863584567711     -0.00140220698510
  C   -2.93007455476942      0.27259115652871     -0.00076239964312
  C   -3.95664144325891      1.21044196577928      0.00535187932509
  C   -5.27469941179568      0.78864232347319      0.00635877227679
  C   -5.56706541331752     -0.56829135052016      0.00140535283742
  C   -4.54243585208390     -1.50406383664602     -0.00451990470720
  C   -3.22096423253286     -1.08881383482336     -0.00565505729762
  O   -1.21080460774392      1.94556652208770      0.00665675456676
  O   -0.65433391466557     -0.25201194216187     -0.01229188848368
  O   0.65262571336544      0.24984085232656     -0.01284603705174
  C   1.53572527276066     -0.80080360623304     -0.00252911965005
  C   2.92837026020094     -0.27474439943440     -0.00182716447821
  C   3.95494818802021     -1.21258332086458      0.00426795308229
  C   5.27300130855683     -0.79077012184779      0.00531837079653
  C   5.56535216057550      0.56616717083621      0.00045560606280
  C   4.54071258302573      1.50192832608757     -0.00543485741987
  C   3.21924561499617      1.08666406161333     -0.00662285526811
  O   1.20911465478662     -1.94772924483192      0.00651374454087
  H   -3.70333982412349      2.25966061678244      0.00918953229565
  H   -6.07310893636818      1.51586253628042      0.01102573732788
  H   -6.59615027244716     -0.89778688150722      0.00223712491341
  H   -4.77245770307305     -2.55921535857831     -0.00820159846782
  H   -2.42222321180979     -1.81389026074290     -0.01007190590527
  H   3.70165542818568     -2.26180444489054      0.00804388621233
  H   6.07141803924743     -1.51798243253880      0.00995422652049
  H   6.59443320225188      0.89567437219249      0.00133555031730
  H   4.77072308522772      2.55708244793347     -0.00903884490746
  H   2.42049743312135      1.81173283802245     -0.01101065081037
