# Supplementary material for: AIMNet2‐NSE: A Transferable Reactive Neural Network Potential for Open‐Shell Chemistry
Source: Angew Chem Int Ed Engl. 2025 Dec 16;65(5):e16763. doi: 10.1002/anie.202516763 (PMC12851018; doi:10.1002/anie.202516763)
Supplement: Supplementary file 2 — Supporting Information [file ANIE-65-e16763-s001.zip › dibenzoyl_peroxide/singlet_scan/input.002.xyz]

28
Coordinates from ORCA-job input
  C   -1.56296779057709      0.77548371030139     -0.00818769748932
  C   -2.96224127347278      0.25627528586575     -0.00395870966809
  C   -3.98166418376931      1.20174188129956      0.01052494361485
  C   -5.30278426339122      0.78947400938650      0.01666257028061
  C   -5.60539248476250     -0.56518402675851      0.01126859008886
  C   -4.58784618864197     -1.50844626342018      0.00009169912146
  C   -3.26334065858525     -1.10285577719835     -0.00843559298204
  O   -1.23495041166593      1.91736527961086      0.09356532138166
  O   -0.70070708802862     -0.27798881764620     -0.15656623686905
  O   0.69896250105684      0.27585430879287     -0.15666891244694
  C   1.56125941856207     -0.77762749295974     -0.00859751825007
  C   2.96053345543295     -0.25842111384936     -0.00460968963863
  C   3.97996173913581     -1.20388481890833      0.00963739457587
  C   5.30108279753194     -0.79161443648282      0.01551630551959
  C   5.60368752783289      0.56304397440940      0.01010301429471
  C   4.58613645905163      1.50630353400327     -0.00083592400849
  C   3.26163043370099      1.10071004563107     -0.00910672098326
  O   1.23326687234793     -1.91951818631536      0.09315861516349
  H   -3.72051444080369      2.24897448754297      0.01691198989971
  H   -6.09568297042072      1.52267250713830      0.02606147635544
  H   -6.63687966711378     -0.88699796474469      0.01680978328550
  H   -4.82556976406854     -2.56189641480897     -0.00138678768414
  H   -2.47059196564231     -1.83459139793389     -0.01472404697792
  H   3.71881573542997     -2.25111822604928      0.01604396744377
  H   6.09398487900859     -1.52481169782749      0.02472462598955
  H   6.63517529603440      0.88485978396532      0.01544408790595
  H   4.82385753911425      2.55975416319507     -0.00233055039881
  H   2.46887849670345      1.83244366376084     -0.01521599752425
