# Supplementary material for: AIMNet2‐NSE: A Transferable Reactive Neural Network Potential for Open‐Shell Chemistry
Source: Angew Chem Int Ed Engl. 2025 Dec 16;65(5):e16763. doi: 10.1002/anie.202516763 (PMC12851018; doi:10.1002/anie.202516763)
Supplement: Supplementary file 2 — Supporting Information [file ANIE-65-e16763-s001.zip › dibenzoyl_peroxide/singlet_scan/input.003.xyz]

28
Coordinates from ORCA-job input
  C   -1.59472496687307      0.75508368872714     -0.00647897621074
  C   -3.00012016386484      0.24042742998545     -0.00207885547022
  C   -4.01264938525767      1.19320104634054     -0.01588647755586
  C   -5.33664972829691      0.79001375808545     -0.01195991077004
  C   -5.64899706488490     -0.56223675983049      0.00818134952216
  C   -4.63815145660082     -1.51248863150050      0.02475574284025
  C   -3.31072765549308     -1.11631563679920      0.01888651633572
  O   -1.26950252277730      1.89912722308374      0.08043018153191
  O   -0.74652687894850     -0.30507337432238     -0.13375598663476
  O   0.74479040906252      0.30301190856885     -0.13352809938374
  C   1.59297145953078     -0.75711211728865     -0.00587876091164
  C   2.99839419400268     -0.24252022886994     -0.00221094199921
  C   4.01087228445684     -1.19534002185810     -0.01659863977039
  C   5.33489401060732     -0.79221621271536     -0.01331944475820
  C   5.64731637453119      0.56001882486964      0.00673915255818
  C   4.63652357336862      1.51031599525611      0.02388137734436
  C   3.30907845807238      1.11420686264536      0.01865863951112
  O   1.26777695956773     -1.90121551288697      0.08035485336373
  H   -3.74393099548028      2.23838389670225     -0.02889750637372
  H   -6.12422612797741      1.52890742648045     -0.02424474888615
  H   -6.68275647828686     -0.87665213336927      0.01183147787288
  H   -4.88327675646552     -2.56408608889853      0.04275313867222
  H   -2.52366727925023     -1.85411685406961      0.03395669378696
  H   3.74209760895802     -2.24050959809832     -0.02952339416403
  H   6.12242979755144     -1.53114563919758     -0.02604295884021
  H   6.68109272973253      0.87438449469940      0.00988378568577
  H   4.88170745677620      2.56190094545532      0.04181503220305
  H   2.52206214423915      1.85204530880519      0.03417676050061
