# Supplementary material for: AIMNet2‐NSE: A Transferable Reactive Neural Network Potential for Open‐Shell Chemistry
Source: Angew Chem Int Ed Engl. 2025 Dec 16;65(5):e16763. doi: 10.1002/anie.202516763 (PMC12851018; doi:10.1002/anie.202516763)
Supplement: Supplementary file 2 — Supporting Information [file ANIE-65-e16763-s001.zip › dibenzoyl_peroxide/singlet_scan/input.004.xyz]

28
Coordinates from ORCA-job input
  C   -1.40702305364877      0.50337240442787     -0.18864516835978
  C   -2.84407370459033      0.09417346963569     -0.08945077714743
  C   -3.71036844415870      0.98931071848231      0.52860204850102
  C   -5.04778539344214      0.66276111819675      0.66834227189196
  C   -5.51626808398518     -0.55716477102834      0.19884525698493
  C   -4.64859561365865     -1.45224824971178     -0.40975314539159
  C   -3.30935685168190     -1.12943075537756     -0.55925785087297
  O   -0.86725432662019      1.32270051134387      0.49032664433516
  O   -0.83761100006534     -0.19353570946806     -1.20414628539698
  O   0.83557089918506      0.18645774145923     -1.20505710289171
  C   1.40431483560150     -0.50342415745540     -0.18434179736356
  C   2.84197043641148     -0.09561377770468     -0.08922717076097
  C   3.70846018612177     -0.98978289047491      0.52996907974111
  C   5.04650531565450     -0.66429035974784      0.66596324250198
  C   5.51533914090991      0.55369519294432      0.19175160911068
  C   4.64743548827358      1.44785664518118     -0.41784883995560
  C   3.30756397565456      1.12598484137987     -0.56382286513833
  O   0.86384790252663     -1.31671764189115      0.50126926695807
  H   -3.31974110249958      1.92564534327279      0.89676738926806
  H   -5.72418945877072      1.35575347508052      1.14636948433164
  H   -6.55978125633144     -0.81293967390423      0.31335814904084
  H   -5.01315680502525     -2.40486274122166     -0.76458314413045
  H   -2.62662204487777     -1.82646776815724     -1.01890890609307
  H   3.31756265001077     -1.92450524883195      0.90193860566511
  H   5.72313123518465     -1.35655210806598      1.14473482597246
  H   6.55936334824728      0.80866066655963      0.30334647222606
  H   5.01232288084077      2.39899146860796     -0.77628994273849
  H   2.62453884473352      1.82217225646880     -1.02435135028814
