# Supplementary material for: AIMNet2‐NSE: A Transferable Reactive Neural Network Potential for Open‐Shell Chemistry
Source: Angew Chem Int Ed Engl. 2025 Dec 16;65(5):e16763. doi: 10.1002/anie.202516763 (PMC12851018; doi:10.1002/anie.202516763)
Supplement: Supplementary file 2 — Supporting Information [file ANIE-65-e16763-s001.zip › dibenzoyl_peroxide/singlet_scan/input.005.xyz]

28
Coordinates from ORCA-job input
  C   -1.42615118996833      0.49197099573845     -0.20494462492032
  C   -2.86861707866640      0.08616906762097     -0.09452541634940
  C   -3.73971827931745      1.01377679501343      0.46623136041931
  C   -5.07697458655712      0.69133267131151      0.61589847290706
  C   -5.53997570836155     -0.55420808833359      0.21206194220879
  C   -4.66687317076467     -1.47966788557558     -0.34028519395165
  C   -3.32721832224739     -1.16227085000257     -0.49976256257730
  O   -0.88084668731481      1.30478672843100      0.47889658703389
  O   -0.89145430455441     -0.19347678938871     -1.23183442224804
  O   0.88887801541835      0.18947093461361     -1.23258260565292
  C   1.42343629510861     -0.49187724501801     -0.20292322235483
  C   2.86651843114384     -0.08746151881433     -0.09557397796036
  C   3.73702388825348     -1.01420781984466      0.46752864579414
  C   5.07488984104379     -0.69303767468429      0.61440558454986
  C   5.53906249561204      0.55041404438272      0.20549372460917
  C   4.66654292704066      1.47505523662666     -0.34914525105548
  C   3.32627960362944      1.15887376812941     -0.50592076398840
  O   0.87772620367253     -1.30085191718302      0.48514021783033
  H   -3.35326368289086      1.96955671863261      0.78553250835961
  H   -5.75768249901023      1.40788626479201      1.05123083502719
  H   -6.58366699753198     -0.80548431904663      0.33440149916484
  H   -5.02725973070979     -2.45136928757886     -0.64391295678789
  H   -2.63912291638650     -1.88075981314211     -0.91635374520127
  H   3.34966422838284     -1.96829328945463      0.79077612933088
  H   5.75516491606125     -1.40892835106115      1.05150039160647
  H   6.58323916790189      0.80071927154318      0.32564653669100
  H   5.02787140915957      2.44516147088988     -0.65672386195806
  H   2.63862773185318      1.87672088140272     -0.92435583052661
