# Supplementary material for: AIMNet2‐NSE: A Transferable Reactive Neural Network Potential for Open‐Shell Chemistry
Source: Angew Chem Int Ed Engl. 2025 Dec 16;65(5):e16763. doi: 10.1002/anie.202516763 (PMC12851018; doi:10.1002/anie.202516763)
Supplement: Supplementary file 2 — Supporting Information [file ANIE-65-e16763-s001.zip › dibenzoyl_peroxide/singlet_scan/input.006.xyz]

28
Coordinates from ORCA-job input
  C   -1.44274738954624      0.48545729804192     -0.22715183280096
  C   -2.89133617496873      0.08313085330049     -0.10412722581609
  C   -3.76904654255144      1.04060797773384      0.39230698218432
  C   -5.10444538461087      0.71879101041435      0.55785324222347
  C   -5.55853302022445     -0.55288023133271      0.23138082371090
  C   -4.67823438752342     -1.50544446376118     -0.25926878932550
  C   -3.33964330418371     -1.19032022910311     -0.43418479130380
  O   -0.89162877509608      1.29250027220857      0.46054753411996
  O   -0.94559344313340     -0.19107193134969     -1.26225168071059
  O   0.94272429230729      0.18964891601272     -1.26278842045404
  C   1.43953832216489     -0.48363553412354     -0.22545131423554
  C   2.88903918606957     -0.08369767486585     -0.10532122002354
  C   3.76516489311131     -1.04118287550769      0.39389345752894
  C   5.10148262305220     -0.72174418434376      0.55657994267472
  C   5.55802625092045      0.54760685938194      0.22456857980840
  C   4.67928829390385      1.50022921738907     -0.26877633791620
  C   3.33979848970478      1.18742349369787     -0.44094614547369
  O   0.88758036932310     -1.28686935796398      0.46605286487329
  H   -3.38962048443361      2.01635980471263      0.65450263607751
  H   -5.79074815967898      1.45651330843848      0.94667380163173
  H   -6.60120856471671     -0.80207832674301      0.36575359238302
  H   -5.03187310034290     -2.49617459608142     -0.50350163168402
  H   -2.64438972117718     -1.92704293229108     -0.80435550160161
  H   3.38384249537091     -2.01504094300592      0.66033968510120
  H   5.78659270597166     -1.45949400437033      0.94744270204284
  H   6.60141770749533      0.79497985659714      0.35672315211043
  H   5.03485719493775      2.48919911461913     -0.51729662569271
  H   2.64579562785467      1.92422930229510     -0.81329747943241
