# Supplementary material for: AIMNet2‐NSE: A Transferable Reactive Neural Network Potential for Open‐Shell Chemistry
Source: Angew Chem Int Ed Engl. 2025 Dec 16;65(5):e16763. doi: 10.1002/anie.202516763 (PMC12851018; doi:10.1002/anie.202516763)
Supplement: Supplementary file 2 — Supporting Information [file ANIE-65-e16763-s001.zip › dibenzoyl_peroxide/singlet_scan/input.007.xyz]

28
Coordinates from ORCA-job input
  C   -1.45176725065475      0.48705170131500     -0.27186716626978
  C   -2.90616522155708      0.08828025045352     -0.12545990742532
  C   -3.79329978746931      1.07439914991237      0.29134896291055
  C   -5.12313138824965      0.74894172959728      0.48989733752418
  C   -5.56157314691403     -0.55172298652190      0.27140253749548
  C   -4.67125041441843     -1.52977731894487     -0.14425688643755
  C   -3.33740278468549     -1.21279174419637     -0.35181826275895
  O   -0.89082513856926      1.29067257299082      0.41379837163893
  O   -1.00003318452814     -0.18735139303611     -1.31195028179857
  O   0.99701463801893      0.18562656643329     -1.31262531736903
  C   1.44853627038357     -0.48551098142432     -0.27036807626179
  C   2.90383363937802     -0.08899022025990     -0.12678638161938
  C   3.78930174056689     -1.07540608169572      0.29286083510612
  C   5.12008998007991     -0.75212257391428      0.48852405249426
  C   5.56111469579599      0.54671602370584      0.26447825236209
  C   4.67242470938030      1.52509884209172     -0.15391323443961
  C   3.33764904216829      1.21023127709613     -0.35871988625991
  O   0.88682871274326     -1.28545638385212      0.41899875844964
  H   -3.42614245153445      2.07274216968314      0.47389112762202
  H   -5.81724278046605      1.50663361305392      0.82257416479132
  H   -6.60041698324258     -0.80196718257318      0.43088531120363
  H   -5.01316176086307     -2.54126813177331     -0.30616255567876
  H   -2.63222195916823     -1.96538753733331     -0.66713809381629
  H   3.42017192475680     -2.07222827319313      0.47967745148710
  H   5.81293934848909     -1.51007134784311      0.82323713637960
  H   6.60069348489752      0.79529390523066      0.42174889067814
  H   5.01633878862125      2.53520913368508     -0.32013032744620
  H   2.63379727704072      1.96315522131286     -0.67622681256192
