# Supplementary material for: AIMNet2‐NSE: A Transferable Reactive Neural Network Potential for Open‐Shell Chemistry
Source: Angew Chem Int Ed Engl. 2025 Dec 16;65(5):e16763. doi: 10.1002/anie.202516763 (PMC12851018; doi:10.1002/anie.202516763)
Supplement: Supplementary file 2 — Supporting Information [file ANIE-65-e16763-s001.zip › dibenzoyl_peroxide/singlet_scan/input.008.xyz]

28
Coordinates from ORCA-job input
  C   -1.46246906550153      0.46707497284553     -0.30355850336158
  C   -2.92682486188123      0.07928303205886     -0.14092729786928
  C   -3.81367693917082      1.08841931301663      0.21630385662775
  C   -5.14144142554108      0.77088584353250      0.43966654466956
  C   -5.57732891788583     -0.54186879795731      0.29996184585459
  C   -4.68644394885165     -1.54059166877030     -0.06112239730893
  C   -3.35417128529472     -1.23306557847428     -0.29342670183638
  O   -0.89458883689040      1.26606349136748      0.38384722068157
  O   -1.05065292667073     -0.20755940142021     -1.34301406061163
  O   1.04921420764689      0.18822816351223     -1.34511254236710
  C   1.46285043972348     -0.47958612557336     -0.30198082315188
  C   2.92588628988435     -0.08556952177148     -0.14243100601060
  C   3.81771295696519     -1.09011314371274      0.21533556262950
  C   5.14423849565874     -0.76607993560946      0.43660233286194
  C   5.57391273099949      0.54845097561661      0.29416862338459
  C   4.67808971592469      1.54248859102004     -0.06757038588882
  C   3.34697873872226      1.22845881088637     -0.29780599755726
  O   0.89784688255597     -1.27674396650052      0.38974838719137
  H   -3.44880857642978      2.09645681030429      0.34042167109078
  H   -5.83594342247579      1.54480540657800      0.73186583008114
  H   -6.61499164905504     -0.78445037927622      0.47772179974750
  H   -5.02666923620102     -2.56037140761946     -0.16370506397567
  H   -2.64752193383733     -1.99876755428189     -0.57153208819681
  H   3.45763393774901     -2.09960875896181      0.34160693564277
  H   5.84264986340865     -1.53627777549746      0.72930223329969
  H   6.61066665050217      0.79607389675619      0.47026735333162
  H   5.01354939832629      2.56362463587538     -0.17231956799048
  H   2.63640271761980      1.99034007205638     -0.57641376096793
