# Supplementary material for: AIMNet2‐NSE: A Transferable Reactive Neural Network Potential for Open‐Shell Chemistry
Source: Angew Chem Int Ed Engl. 2025 Dec 16;65(5):e16763. doi: 10.1002/anie.202516763 (PMC12851018; doi:10.1002/anie.202516763)
Supplement: Supplementary file 2 — Supporting Information [file ANIE-65-e16763-s001.zip › dibenzoyl_peroxide/singlet_scan/input.009.xyz]

28
Coordinates from ORCA-job input
  C   -1.77606913087009      0.66554480392609      1.86363676852727
  C   -2.66981640945997      0.17900752488851      0.78975516550867
  C   -3.73720229272158     -0.63425074738539      1.15942577923180
  C   -4.60319487194678     -1.11541176464309      0.19441737501760
  C   -4.40886859243054     -0.77975968710325     -1.13906869375775
  C   -3.35009224987932      0.03728212537737     -1.50774691892287
  C   -2.47725918907231      0.51689318106900     -0.54527658519545
  O   -1.95682715036964      0.57344294498706      3.03137124368167
  O   -0.64628724925523      1.38714424541095      1.40157119958037
  O   1.38346132283463      1.35780897692183      0.44957535652171
  C   0.37853351471809      0.60138117416609      0.96363104370421
  C   2.53552707734378      0.67955643721734      0.03337574931925
  C   3.30012469682251     -0.03706479183687      0.93389883686243
  C   4.47414086845010     -0.62293316464260      0.48890505031569
  C   4.87175725366446     -0.48514859646228     -0.83413196193258
  C   4.09106593257180      0.24330240093300     -1.71819795784483
  C   2.91067907658919      0.83094027131273     -1.28583364276123
  O   0.37152396132458     -0.59110810249859      1.02751604760335
  H   -3.86861172899103     -0.88085516142869      2.20189421400570
  H   -5.42765491152685     -1.75215944646927      0.47892518063892
  H   -5.08561006981653     -1.15572530921696     -1.89277630740206
  H   -3.20386306129263      0.30036833714676     -2.54479410403967
  H   -1.65917141690999      1.16053707603926     -0.82897817000161
  H   2.97579254309651     -0.14016264910444      1.95760400482130
  H   5.08037982643309     -1.18827749614835      1.18114594859014
  H   5.78914224162979     -0.94324209419784     -1.17291641650546
  H   4.39728243717394      0.35650537354043     -2.74772170506135
  H   2.28721757189013      1.40638413820170     -1.95330650050533
