# Supplementary material for: AIMNet2‐NSE: A Transferable Reactive Neural Network Potential for Open‐Shell Chemistry
Source: Angew Chem Int Ed Engl. 2025 Dec 16;65(5):e16763. doi: 10.1002/anie.202516763 (PMC12851018; doi:10.1002/anie.202516763)
Supplement: Supplementary file 2 — Supporting Information [file ANIE-65-e16763-s001.zip › dibenzoyl_peroxide/singlet_scan/input.010.xyz]

28
Coordinates from ORCA-job input
  C   -1.94083922374336      0.43603696338147      2.19185809203476
  C   -2.54128985582453      0.13946425194866      0.86667988829233
  C   -3.54223791229206     -0.82374458753285      0.80981831072186
  C   -4.14410321668391     -1.12070269990544     -0.40035539536575
  C   -3.75755901441268     -0.44664218294858     -1.55096013035872
  C   -2.76835605767949      0.52472507442583     -1.49234566015138
  C   -2.15564092724336      0.81738700798108     -0.28506365238052
  O   -2.43050054682064      0.21288229182632      3.24822695322548
  O   -0.72309831171066      1.14156247973031      2.14459090473112
  O   1.29594185448297      1.26240386930732      0.95336772799824
  C   0.29961526235293      0.45993600041222      1.47929696988732
  C   2.32810660548871      0.59481752920591      0.28053458636471
  C   3.60766313700860      0.76328266947061      0.76762141608927
  C   4.66643199721375      0.19012532315967      0.07727617827741
  C   4.43171042612025     -0.54130030693264     -1.07663098810584
  C   3.13472704004248     -0.69739081368974     -1.54715571516499
  C   2.07001880343537     -0.12439188431295     -0.87086398269150
  O   0.29654266335176     -0.72853940199776      1.39697134704584
  H   -3.83078866275599     -1.33152587490254      1.71742200706495
  H   -4.91444114723702     -1.87597812751905     -0.44757473070557
  H   -4.23061423610291     -0.67630731606147     -2.49473894596750
  H   -2.47648061539490      1.05671269733183     -2.38572232456912
  H   -1.39602044017287      1.58363750703445     -0.23724181121889
  H   3.76214545427849      1.33816347114920      1.66802769306316
  H   5.67370259534663      0.31609252047858      0.44594820343205
  H   5.25700067947283     -0.98941084033124     -1.60985628931597
  H   2.94914698138549     -1.26838843246141     -2.44494175706049
  H   1.05531666809425     -0.24290718824727     -1.21828889517239
