# Supplementary material for: AIMNet2‐NSE: A Transferable Reactive Neural Network Potential for Open‐Shell Chemistry
Source: Angew Chem Int Ed Engl. 2025 Dec 16;65(5):e16763. doi: 10.1002/anie.202516763 (PMC12851018; doi:10.1002/anie.202516763)
Supplement: Supplementary file 2 — Supporting Information [file ANIE-65-e16763-s001.zip › dibenzoyl_peroxide/singlet_scan/input.011.xyz]

28
Coordinates from ORCA-job input
  C   -1.97918793903207      0.47051626728736      2.24278650876856
  C   -2.49964908077629      0.14713359899571      0.88901438640956
  C   -3.44227395714194     -0.86917407861264      0.78419480116999
  C   -3.97741434590486     -1.18705491609743     -0.45172929958421
  C   -3.58452339547371     -0.47986397375588     -1.58015322904172
  C   -2.65505308563515      0.54482629486828     -1.47360525958207
  C   -2.10731865216063      0.85809760227652     -0.24010586422441
  O   -2.53182061135506      0.24905186426341      3.26892657129746
  O   -0.77802738915145      1.19472520568760      2.27091603603789
  O   1.26508788336561      1.35249547884575      0.92325502559855
  C   0.28767035614170      0.55377009823151      1.55607406334765
  C   2.26594112391419      0.63258496977881      0.25678528580904
  C   3.55475217154908      0.74699195461002      0.73441263124428
  C   4.58208389070772      0.12330908197940      0.04006348927027
  C   4.30640793710677     -0.60456410078633     -1.10700820047004
  C   3.00010972410259     -0.70784628337312     -1.56677640968479
  C   1.96731665651652     -0.08389535949017     -0.88632581470013
  O   0.33276551026925     -0.63321797223953      1.52970371190622
  H   -3.73918610354445     -1.40004896531581      1.67577307226451
  H   -4.70180178864360     -1.98347444341609     -0.53585382721308
  H   -4.00679260647873     -0.72495856148437     -2.54387954551202
  H   -2.36077865624792      1.10370825195942     -2.34959734193596
  H   -1.39548044747813      1.66607014027827     -0.15521691070111
  H   3.74156344168246      1.32041984354897      1.62958920781247
  H   5.59684649267545      0.20761297399261      0.39999954919308
  H   5.10724816134255     -1.09176979000791     -1.64324753111303
  H   2.78311113031873     -1.27695647058056     -2.45867850319592
  H   0.94450357933152     -0.15848871144330     -1.22341660317114
