# Supplementary material for: AIMNet2‐NSE: A Transferable Reactive Neural Network Potential for Open‐Shell Chemistry
Source: Angew Chem Int Ed Engl. 2025 Dec 16;65(5):e16763. doi: 10.1002/anie.202516763 (PMC12851018; doi:10.1002/anie.202516763)
Supplement: Supplementary file 2 — Supporting Information [file ANIE-65-e16763-s001.zip › dibenzoyl_peroxide/singlet_scan/input.012.xyz]

28
Coordinates from ORCA-job input
  C   -2.01746826558132      0.51835880043091      2.30723791957237
  C   -2.44709981806558      0.16907781555387      0.92647525196844
  C   -3.29940794658607     -0.91684697329416      0.76500245913324
  C   -3.74775044907001     -1.25748059446018     -0.49907552373042
  C   -3.36114573191914     -0.50298268685838     -1.59902392379375
  C   -2.52582194526472      0.59234455062766     -1.43552767077772
  C   -2.06185033706858      0.92791409460945     -0.17342541179737
  O   -2.64374026172663      0.31041308692979      3.29512860788441
  O   -0.82289293465632      1.22891599478441      2.41798465542746
  O   1.16835877370506      1.42594503443192      0.82458517401523
  C   0.27350769423392      0.63183288363009      1.62410371889034
  C   2.15920041345281      0.66320409461381      0.18978832855432
  C   3.44374661978346      0.72506414591663      0.68803221930999
  C   4.45205061694777      0.04747658069952      0.01712756890967
  C   4.16116178789581     -0.68020720858381     -1.12674061920056
  C   2.85918153212512     -0.73070942592025     -1.60670479474380
  C   1.84522382139858     -0.05406368741469     -0.94805277848409
  O   0.40657640602535     -0.54221404287972      1.69330540361301
  H   -3.59595840778274     -1.48252044735358      1.63515245101550
  H   -4.40061108102812     -2.10801580100265     -0.62759410023638
  H   -3.71676753004613     -0.76569930342542     -2.58472303880348
  H   -2.23948086444357      1.18927501117485     -2.28883946208830
  H   -1.42185694607554      1.78821670190092     -0.04441281861245
  H   3.64250440144935      1.29798279426231      1.58103064807567
  H   5.46388596144213      0.08908913035256      0.39247434036427
  H   4.94765098230822     -1.20906693367206     -1.64449764289007
  H   2.63105719104169     -1.30004097937389     -2.49566131391790
  H   0.82384631750534     -0.08526263567941     -1.29724964765775
