# Supplementary material for: AIMNet2‐NSE: A Transferable Reactive Neural Network Potential for Open‐Shell Chemistry
Source: Angew Chem Int Ed Engl. 2025 Dec 16;65(5):e16763. doi: 10.1002/anie.202516763 (PMC12851018; doi:10.1002/anie.202516763)
Supplement: Supplementary file 2 — Supporting Information [file ANIE-65-e16763-s001.zip › dibenzoyl_peroxide/singlet_scan/input.013.xyz]

28
Coordinates from ORCA-job input
  C   -2.10459704547016      0.52693447902248      2.36794283219856
  C   -2.39472647851407      0.19688580174355      0.94383328635196
  C   -3.16069634313842     -0.93268347292397      0.67725699217792
  C   -3.47325952452792     -1.25950051927190     -0.63052115015433
  C   -3.04279121722424     -0.44636880979761     -1.67133344402822
  C   -2.30061075855987      0.69410279006831     -1.40400391073346
  C   -1.96932343774831      1.01577988360732     -0.09640583116533
  O   -2.84764650064873      0.32881084988799      3.27653533724106
  O   -0.90745067898058      1.16791117515302      2.63439568841486
  O   1.08290088321967      1.41179815025733      0.88184622741814
  C   0.25349677973387      0.62202691590077      1.78854009041482
  C   2.03667885671877      0.63374664936382      0.21056559057647
  C   3.36315592276180      0.82617430746542      0.53533781571672
  C   4.33164602744088      0.13835286421084     -0.18265873543249
  C   3.96117453001286     -0.73047701570960     -1.19736925140535
  C   2.61826025778952     -0.91119890541247     -1.50232624102355
  C   1.64277190792567     -0.22453320761108     -0.79832807859668
  O   0.47740705655123     -0.52316961117864      1.95092162398284
  H   -3.49787491841591     -1.54308556770900      1.50123306748798
  H   -4.05577462914218     -2.14447079635143     -0.83975342653891
  H   -3.29297141533964     -0.69888368220064     -2.69159300927666
  H   -1.98184530293147      1.33664002632044     -2.21145291711623
  H   -1.39827032696499      1.90798711926639      0.11133676455813
  H   3.62335286685662      1.50666707013039      1.33175650313220
  H   5.37498383430676      0.28171170990532      0.05668481205736
  H   4.71704504066962     -1.26776666792887     -1.75079014789595
  H   2.32836258828861     -1.58967319989258     -2.29105408941620
  H   0.59270202533074     -0.35371833631511     -1.01469639894578
