# Supplementary material for: AIMNet2‐NSE: A Transferable Reactive Neural Network Potential for Open‐Shell Chemistry
Source: Angew Chem Int Ed Engl. 2025 Dec 16;65(5):e16763. doi: 10.1002/anie.202516763 (PMC12851018; doi:10.1002/anie.202516763)
Supplement: Supplementary file 2 — Supporting Information [file ANIE-65-e16763-s001.zip › dibenzoyl_peroxide/singlet_scan/input.014.xyz]

28
Coordinates from ORCA-job input
  C   -2.21187379527558      0.56534999949893      2.40024834012944
  C   -2.27936368536980      0.25214341001551      0.94160987748318
  C   -2.73002104612865     -1.00329683759795      0.54948405204884
  C   -2.82352145542557     -1.30946814588247     -0.79765194290573
  C   -2.50231993550214     -0.35223562502435     -1.75187012236175
  C   -2.07993505582517      0.90897522142383     -1.35953097455393
  C   -1.95469773279080      1.21000081266810     -0.01212920672472
  O   -3.10231384314820      0.37605146970746      3.17108328489246
  O   -1.05242597841954      1.12637675267990      2.87084401158583
  O   0.93097945920895      1.41129321712121      0.96058730553140
  C   0.23685140945601      0.67216226186520      2.02287176125731
  C   1.81316899356024      0.58859035928261      0.24328646826240
  C   3.16204389462100      0.85640258777592      0.34520411846751
  C   4.04665961837630      0.12119012023542     -0.43189655441577
  C   3.57374506176159     -0.86533305239528     -1.28343888756042
  C   2.21063682732604     -1.12017811185897     -1.36306098251494
  C   1.31653920181734     -0.38973702427866     -0.59791316979366
  O   0.64486664434154     -0.36427020144481      2.38897878399144
  H   -2.99810216274357     -1.72767316963305      1.30398897332812
  H   -3.15602238838104     -2.29021604385085     -1.10409821464567
  H   -2.58578223833418     -0.58967470517793     -2.80245453031071
  H   -1.84077597370708      1.65690578969693     -2.10062961752860
  H   -1.61056799685382      2.18510029860485      0.29729967981456
  H   3.50370684425378      1.62847465509990      1.01748494705258
  H   5.10601859802760      0.32060813298748     -0.36595244225614
  H   4.26533740450523     -1.43699774275554     -1.88444827883935
  H   1.84016483283187     -1.88899972825893     -2.02499853768628
  H   0.25310449781781     -0.57154470050396     -0.64699814174755
