# Supplementary material for: AIMNet2‐NSE: A Transferable Reactive Neural Network Potential for Open‐Shell Chemistry
Source: Angew Chem Int Ed Engl. 2025 Dec 16;65(5):e16763. doi: 10.1002/anie.202516763 (PMC12851018; doi:10.1002/anie.202516763)
Supplement: Supplementary file 2 — Supporting Information [file ANIE-65-e16763-s001.zip › dibenzoyl_peroxide/singlet_scan/input.015.xyz]

28
Coordinates from ORCA-job input
  C   -2.18377424188110      0.49836237275443      2.41299377251216
  C   -2.26281108900385      0.22740754953195      0.94529913915208
  C   -2.64895233722657     -1.03921727334221      0.52046237285176
  C   -2.76174705227979     -1.30656238056815     -0.83365174213243
  C   -2.52496665607425     -0.30067897832160     -1.76229307248762
  C   -2.16721423340934      0.97013248417533     -1.33729568799300
  C   -2.02345416485877      1.23320540009909      0.01607090923916
  O   -3.02375028155416      0.16845447488405      3.19719072000279
  O   -1.09916395332245      1.18446096226596      2.87276341528082
  O   0.88728233576146      1.47428049798705      0.81652981605481
  C   0.29225504591173      0.81070456941074      1.98792852319859
  C   1.78886885124655      0.61326321216626      0.16504324438172
  C   3.13931940522482      0.83416272450006      0.33399287335360
  C   4.03321114712755      0.03916660413500     -0.36912328894274
  C   3.56613013913070     -0.95647831174480     -1.21431009666157
  C   2.20074729022518     -1.16104278144748     -1.36272121060034
  C   1.29672350164004     -0.37153499924984     -0.66998124877136
  O   0.81750071454647     -0.10249163583335      2.49193621258443
  H   -2.85610698602114     -1.80117842514089      1.25697562725266
  H   -3.04527242202910     -2.29451266937328     -1.16534467694208
  H   -2.62459985513433     -0.50764040926404     -2.81799947845434
  H   -1.99418605381786      1.75530866279227     -2.05810389054353
  H   -1.73197478718944      2.21702050006173      0.35081532442636
  H   3.47492354295125      1.61111230057587      1.00371852477107
  H   5.09485921972168      0.19675384387175     -0.24952009354799
  H   4.26580530944257     -1.57555899882921     -1.75603700640661
  H   1.83655663234294     -1.93679989489351     -2.01994688500900
  H   0.22989097852936     -0.51009940120269     -0.76949209656954
