# Supplementary material for: AIMNet2‐NSE: A Transferable Reactive Neural Network Potential for Open‐Shell Chemistry
Source: Angew Chem Int Ed Engl. 2025 Dec 16;65(5):e16763. doi: 10.1002/anie.202516763 (PMC12851018; doi:10.1002/anie.202516763)
Supplement: Supplementary file 2 — Supporting Information [file ANIE-65-e16763-s001.zip › dibenzoyl_peroxide/singlet_scan/input.016.xyz]

28
Coordinates from ORCA-job input
  C   -2.23859738440738      0.49749817965103      2.43121818338478
  C   -2.27926322556619      0.22983312098359      0.95720533931685
  C   -2.63532746835412     -1.04073526294384      0.51805739685235
  C   -2.70794129434387     -1.30744457359803     -0.83924001603816
  C   -2.46163929352188     -0.29667348445385     -1.76033397361510
  C   -2.13425183928830      0.97823794821086     -1.32305662329739
  C   -2.03062522289728      1.23976927684657      0.03478531680013
  O   -3.08486544966769      0.10512997760709      3.18738675708162
  O   -1.21809502617237      1.23327338969420      2.90865306946074
  O   0.90974111244752      1.47866556060535      0.83833348595748
  C   0.31813263068623      0.83571403132310      1.96189967098039
  C   1.80113107389126      0.61000469649241      0.16295152146402
  C   3.15217175424143      0.84023796316130      0.30173055140156
  C   4.03064364560749      0.03749215084109     -0.41240894265292
  C   3.54537849182835     -0.96912202293400     -1.23398762670292
  C   2.17750102104152     -1.17772082602695     -1.35011136896034
  C   1.28659163604138     -0.38166734922235     -0.64738525931165
  O   0.77247847595660     -0.07846907100922      2.51771558983549
  H   -2.85309044849894     -1.80564353230366      1.24846636786452
  H   -2.96884431238816     -2.29874673792735     -1.17979980751431
  H   -2.53086372955928     -0.50273707568136     -2.81870990771713
  H   -1.95524663786764      1.76789344679280     -2.03771784064561
  H   -1.76544614472977      2.22751392174575      0.38056493997414
  H   3.50050377069590      1.62634983723019      0.95386421864746
  H   5.09433565178218      0.19819078713151     -0.31906484957153
  H   4.23373675000519     -1.59402315097718     -1.78330238100460
  H   1.79997932451462     -1.96162569211865     -1.98966347543648
  H   0.21787213852329     -0.52119550911989     -0.72215033655354
