# Supplementary material for: AIMNet2‐NSE: A Transferable Reactive Neural Network Potential for Open‐Shell Chemistry
Source: Angew Chem Int Ed Engl. 2025 Dec 16;65(5):e16763. doi: 10.1002/anie.202516763 (PMC12851018; doi:10.1002/anie.202516763)
Supplement: Supplementary file 2 — Supporting Information [file ANIE-65-e16763-s001.zip › dibenzoyl_peroxide/singlet_scan/input.017.xyz]

28
Coordinates from ORCA-job input
  C   -2.40220889057493      0.51850743102914      2.41044589923447
  C   -2.26999861787814      0.24727845204336      0.93723065222394
  C   -2.59641793913957     -1.01679299487954      0.45772129885314
  C   -2.50541883565888     -1.28883880977587     -0.89807039834502
  C   -2.12221504713658     -0.28977484527080     -1.78449315117836
  C   -1.82217365450222      0.97893789926458     -1.31154046792116
  C   -1.88450841101963      1.24489018736775      0.04869426163343
  O   -3.35658079106587      0.13361499326443      3.04012127835427
  O   -1.44069995697246      1.21495460312919      3.00343257078873
  O   0.99492302409367      1.42607243031472      1.12313353399973
  C   0.30704344713389      0.76001278471853      2.10887895549851
  C   1.78101351900141      0.56758936143859      0.30177001871104
  C   3.09683655491965      0.93473342467693      0.12810271107486
  C   3.87798526913814      0.17034257110569     -0.72751459856419
  C   3.33422837892030     -0.92848369908611     -1.37561143162523
  C   2.00314257273595     -1.26779939441054     -1.17597892545706
  C   1.20456350762256     -0.51258737698931     -0.33136282282368
  O   0.59580528738979     -0.19875764339520      2.68866193966988
  H   -2.92284923512591     -1.77205932279887      1.15709271655356
  H   -2.74560625808817     -2.27590665672890     -1.26575713568414
  H   -2.06215246216941     -0.49987237832632     -2.84258933501848
  H   -1.53602252337751      1.76063235793052     -1.99974536356761
  H   -1.64509778096167      2.22876358125729      0.42397044206977
  H   3.49186950151776      1.79381133908122      0.64786381409504
  H   4.91305577547016      0.43628834652846     -0.88126516536442
  H   3.94772630777205     -1.52110621000759     -2.03756695257513
  H   1.57629731821344     -2.12004273991218     -1.68321354601614
  H   0.16355993974231     -0.75440769156866     -0.17651079861989
