# Supplementary material for: AIMNet2‐NSE: A Transferable Reactive Neural Network Potential for Open‐Shell Chemistry
Source: Angew Chem Int Ed Engl. 2025 Dec 16;65(5):e16763. doi: 10.1002/anie.202516763 (PMC12851018; doi:10.1002/anie.202516763)
Supplement: Supplementary file 2 — Supporting Information [file ANIE-65-e16763-s001.zip › dibenzoyl_peroxide/singlet_scan/input.018.xyz]

28
Coordinates from ORCA-job input
  C   -2.42711530187655      0.48764492883779      2.41896151580130
  C   -2.27224887363928      0.23535449630265      0.93940470042381
  C   -2.56383433184028     -1.02982494946105      0.44040467596749
  C   -2.45183282905476     -1.28478815523478     -0.91745017446992
  C   -2.08152468204642     -0.26745898564447     -1.78892989726793
  C   -1.81408273990763      1.00182435193172     -1.29766131284803
  C   -1.89805109060702      1.24993874077362      0.06522212582534
  O   -3.33219771115367     -0.02782547112727      3.03744525076982
  O   -1.56328558361008      1.29464221213196      2.99099087949077
  O   1.02122309403415      1.45243015558616      1.12869110530571
  C   0.35521288414626      0.81585185993071      2.09902750442995
  C   1.79200984706779      0.57666383908930      0.29159462266120
  C   3.10738191353349      0.93100886995309      0.09831146357979
  C   3.86714967218679      0.14100029978192     -0.75334459494908
  C   3.30054693252599     -0.96217421621064     -1.37477986774310
  C   1.96837074426330     -1.28232411001859     -1.15405950428750
  C   1.18879762402677     -0.50337869030592     -0.31238445482897
  O   0.57657525276794     -0.10591234987830      2.75396667889607
  H   -2.88422685611529     -1.79715581662494      1.12942339012080
  H   -2.66758655108919     -2.27235015933787     -1.29913824690581
  H   -2.00762919953553     -0.46340700045609     -2.84892726724754
  H   -1.53968905277868      1.79819377761282     -1.97402907802713
  H   -1.68847765651729      2.23422278420597      0.45732379051653
  H   3.51882367354997      1.79385110371252      0.59845660483601
  H   4.90333327242120      0.39068326114382     -0.92496501219751
  H   3.89850960915208     -1.57355429413510     -2.03377376907250
  H   1.52421564564028     -2.13684084586275     -1.64186896371753
  H   0.14573229445577     -0.72631563669575     -0.14201216506220
