# Supplementary material for: AIMNet2‐NSE: A Transferable Reactive Neural Network Potential for Open‐Shell Chemistry
Source: Angew Chem Int Ed Engl. 2025 Dec 16;65(5):e16763. doi: 10.1002/anie.202516763 (PMC12851018; doi:10.1002/anie.202516763)
Supplement: Supplementary file 2 — Supporting Information [file ANIE-65-e16763-s001.zip › dibenzoyl_peroxide/singlet_scan/input.019.xyz]

28
Coordinates from ORCA-job input
  C   -2.49989797344698      0.48768470021380      2.40708225425558
  C   -2.27071157664430      0.23748920630530      0.92902986118123
  C   -2.55394601508908     -1.01981649510389      0.40483398250872
  C   -2.36727658520409     -1.27186744584670     -0.94595331733339
  C   -1.92597486842765     -0.25919953713147     -1.78966124759508
  C   -1.66418450438897      1.00250255718288     -1.27611401808142
  C   -1.82695722303536      1.24670645436605      0.08086930214599
  O   -3.39417235660005     -0.10666249084680      2.97919505039623
  O   -1.72125326519445      1.35055819674512      2.98708986750688
  O   1.07407215967258      1.42184781282848      1.24457323054733
  C   0.39514885756991      0.80541136288908      2.17055850884510
  C   1.78988053500839      0.55206119931769      0.33532204341514
  C   3.06247333278912      0.96229138924461      0.01379567006642
  C   3.77075696832246      0.18512019404512     -0.89124391585833
  C   3.19454506358449     -0.95385747088751     -1.43601684026993
  C   1.90454120246681     -1.32333038702728     -1.08529530999524
  C   1.17271737733449     -0.55955865704173     -0.18708428890942
  O   0.49343292809981     -0.07749014982540      2.89520519196247
  H   -2.93075157015407     -1.78129479329146      1.07156613842527
  H   -2.58075055359770     -2.25324956555164     -1.34514725933557
  H   -1.79417320350519     -0.45197325324751     -2.84473239475008
  H   -1.33590189508251      1.79663414517176     -1.93122165196654
  H   -1.62878672718517      2.22578542643562      0.49188466041756
  H   3.47996285803943      1.85319402555950      0.45600123871009
  H   4.77412052101737      0.47347693500724     -1.16572473064122
  H   3.75262655517600     -1.55351934715932     -2.13913775488772
  H   1.45071575406427     -2.20238661234079     -1.51689166404157
  H   0.15584420441052     -0.81655740001025      0.07311739328136
