# Supplementary material for: AIMNet2‐NSE: A Transferable Reactive Neural Network Potential for Open‐Shell Chemistry
Source: Angew Chem Int Ed Engl. 2025 Dec 16;65(5):e16763. doi: 10.1002/anie.202516763 (PMC12851018; doi:10.1002/anie.202516763)
Supplement: Supplementary file 2 — Supporting Information [file ANIE-65-e16763-s001.zip › dibenzoyl_peroxide/singlet_scan/input.020.xyz]

28
Coordinates from ORCA-job input
  C   -2.54533227178569      0.50237787898899      2.38085487978605
  C   -2.24511070424221      0.24278187862246      0.90329684511087
  C   -2.49682533185378     -1.01623157042859      0.36539665625425
  C   -2.24251837486744     -1.27265779016667     -0.97437217019425
  C   -1.75872619802246     -0.26241166722934     -1.79788406877994
  C   -1.52311383928122      1.00035061473177     -1.27320243882657
  C   -1.75634111288220      1.24744789669590      0.07372456548428
  O   -3.37339556418835     -0.21756875803131      2.92315147583418
  O   -1.89526860185551      1.46011256432440      2.92847642257371
  O   1.14112318611677      1.36649831396826      1.40153144471511
  C   0.47485286406030      0.77697573593734      2.29448704393674
  C   1.78435254667233      0.51585035064014      0.39060718655830
  C   3.00898987421896      0.96798004862092     -0.03621070461346
  C   3.64534547931926      0.21266444134021     -1.01013435099146
  C   3.04501455665087     -0.93689879488126     -1.50672178600916
  C   1.80146784794949     -1.33884447085773     -1.04385977126835
  C   1.13640622785468     -0.59937969069658     -0.07457397729817
  O   0.37789101087838      0.00030353777491      3.11845201693120
  H   -2.91000561963034     -1.77188231146033      1.01734981858615
  H   -2.43862207560166     -2.25452371855781     -1.38222762978487
  H   -1.57586569881674     -0.45682091792722     -2.84527009012084
  H   -1.16417161022467      1.79354258691441     -1.91398517204748
  H   -1.58572559182396      2.22684356677612      0.49723674324391
  H   3.44279120230735      1.86663832189665      0.37283947829478
  H   4.61067038806879      0.52677847469475     -1.37669506707592
  H   3.54757948826082     -1.51745149014132     -2.26543882651359
  H   1.32488182264883     -2.22047511981758     -1.44377046697790
  H   0.14575610006950     -0.87199991173097      0.26284194319229
