# Supplementary material for: AIMNet2‐NSE: A Transferable Reactive Neural Network Potential for Open‐Shell Chemistry
Source: Angew Chem Int Ed Engl. 2025 Dec 16;65(5):e16763. doi: 10.1002/anie.202516763 (PMC12851018; doi:10.1002/anie.202516763)
Supplement: Supplementary file 2 — Supporting Information [file ANIE-65-e16763-s001.zip › dibenzoyl_peroxide/singlet_scan/input.allxyz]

28
Coordinates from ORCA-job input Relaxed Surface Scan Step 1
  C      -1.537424      0.798636     -0.001402
  C      -2.930075      0.272591     -0.000762
  C      -3.956641      1.210442      0.005352
  C      -5.274699      0.788642      0.006359
  C      -5.567065     -0.568291      0.001405
  C      -4.542436     -1.504064     -0.004520
  C      -3.220964     -1.088814     -0.005655
  O      -1.210805      1.945567      0.006657
  O      -0.654334     -0.252012     -0.012292
  O       0.652626      0.249841     -0.012846
  C       1.535725     -0.800804     -0.002529
  C       2.928370     -0.274744     -0.001827
  C       3.954948     -1.212583      0.004268
  C       5.273001     -0.790770      0.005318
  C       5.565352      0.566167      0.000456
  C       4.540713      1.501928     -0.005435
  C       3.219246      1.086664     -0.006623
  O       1.209115     -1.947729      0.006514
  H      -3.703340      2.259661      0.009190
  H      -6.073109      1.515863      0.011026
  H      -6.596150     -0.897787      0.002237
  H      -4.772458     -2.559215     -0.008202
  H      -2.422223     -1.813890     -0.010072
  H       3.701655     -2.261804      0.008044
  H       6.071418     -1.517982      0.009954
  H       6.594433      0.895674      0.001336
  H       4.770723      2.557082     -0.009039
  H       2.420497      1.811733     -0.011011
>
28
Coordinates from ORCA-job input Relaxed Surface Scan Step 2
  C      -1.562968      0.775484     -0.008188
  C      -2.962241      0.256275     -0.003959
  C      -3.981664      1.201742      0.010525
  C      -5.302784      0.789474      0.016663
  C      -5.605392     -0.565184      0.011269
  C      -4.587846     -1.508446      0.000092
  C      -3.263341     -1.102856     -0.008436
  O      -1.234950      1.917365      0.093565
  O      -0.700707     -0.277989     -0.156566
  O       0.698963      0.275854     -0.156669
  C       1.561259     -0.777627     -0.008598
  C       2.960533     -0.258421     -0.004610
  C       3.979962     -1.203885      0.009637
  C       5.301083     -0.791614      0.015516
  C       5.603688      0.563044      0.010103
  C       4.586136      1.506304     -0.000836
  C       3.261630      1.100710     -0.009107
  O       1.233267     -1.919518      0.093159
  H      -3.720514      2.248974      0.016912
  H      -6.095683      1.522673      0.026061
  H      -6.636880     -0.886998      0.016810
  H      -4.825570     -2.561896     -0.001387
  H      -2.470592     -1.834591     -0.014724
  H       3.718816     -2.251118      0.016044
  H       6.093985     -1.524812      0.024725
  H       6.635175      0.884860      0.015444
  H       4.823858      2.559754     -0.002331
  H       2.468878      1.832444     -0.015216
>
28
Coordinates from ORCA-job input Relaxed Surface Scan Step 3
  C      -1.594725      0.755084     -0.006479
  C      -3.000120      0.240427     -0.002079
  C      -4.012649      1.193201     -0.015886
  C      -5.336650      0.790014     -0.011960
  C      -5.648997     -0.562237      0.008181
  C      -4.638151     -1.512489      0.024756
  C      -3.310728     -1.116316      0.018887
  O      -1.269503      1.899127      0.080430
  O      -0.746527     -0.305073     -0.133756
  O       0.744790      0.303012     -0.133528
  C       1.592971     -0.757112     -0.005879
  C       2.998394     -0.242520     -0.002211
  C       4.010872     -1.195340     -0.016599
  C       5.334894     -0.792216     -0.013319
  C       5.647316      0.560019      0.006739
  C       4.636524      1.510316      0.023881
  C       3.309078      1.114207      0.018659
  O       1.267777     -1.901216      0.080355
  H      -3.743931      2.238384     -0.028898
  H      -6.124226      1.528907     -0.024245
  H      -6.682756     -0.876652      0.011831
  H      -4.883277     -2.564086      0.042753
  H      -2.523667     -1.854117      0.033957
  H       3.742098     -2.240510     -0.029523
  H       6.122430     -1.531146     -0.026043
  H       6.681093      0.874384      0.009884
  H       4.881707      2.561901      0.041815
  H       2.522062      1.852045      0.034177
>
28
Coordinates from ORCA-job input Relaxed Surface Scan Step 4
  C      -1.407023      0.503372     -0.188645
  C      -2.844074      0.094173     -0.089451
  C      -3.710368      0.989311      0.528602
  C      -5.047785      0.662761      0.668342
  C      -5.516268     -0.557165      0.198845
  C      -4.648596     -1.452248     -0.409753
  C      -3.309357     -1.129431     -0.559258
  O      -0.867254      1.322701      0.490327
  O      -0.837611     -0.193536     -1.204146
  O       0.835571      0.186458     -1.205057
  C       1.404315     -0.503424     -0.184342
  C       2.841970     -0.095614     -0.089227
  C       3.708460     -0.989783      0.529969
  C       5.046505     -0.664290      0.665963
  C       5.515339      0.553695      0.191752
  C       4.647435      1.447857     -0.417849
  C       3.307564      1.125985     -0.563823
  O       0.863848     -1.316718      0.501269
  H      -3.319741      1.925645      0.896767
  H      -5.724189      1.355753      1.146369
  H      -6.559781     -0.812940      0.313358
  H      -5.013157     -2.404863     -0.764583
  H      -2.626622     -1.826468     -1.018909
  H       3.317563     -1.924505      0.901939
  H       5.723131     -1.356552      1.144735
  H       6.559363      0.808661      0.303346
  H       5.012323      2.398991     -0.776290
  H       2.624539      1.822172     -1.024351
>
28
Coordinates from ORCA-job input Relaxed Surface Scan Step 5
  C      -1.426151      0.491971     -0.204945
  C      -2.868617      0.086169     -0.094525
  C      -3.739718      1.013777      0.466231
  C      -5.076975      0.691333      0.615898
  C      -5.539976     -0.554208      0.212062
  C      -4.666873     -1.479668     -0.340285
  C      -3.327218     -1.162271     -0.499763
  O      -0.880847      1.304787      0.478897
  O      -0.891454     -0.193477     -1.231834
  O       0.888878      0.189471     -1.232583
  C       1.423436     -0.491877     -0.202923
  C       2.866518     -0.087462     -0.095574
  C       3.737024     -1.014208      0.467529
  C       5.074890     -0.693038      0.614406
  C       5.539062      0.550414      0.205494
  C       4.666543      1.475055     -0.349145
  C       3.326280      1.158874     -0.505921
  O       0.877726     -1.300852      0.485140
  H      -3.353264      1.969557      0.785533
  H      -5.757682      1.407886      1.051231
  H      -6.583667     -0.805484      0.334401
  H      -5.027260     -2.451369     -0.643913
  H      -2.639123     -1.880760     -0.916354
  H       3.349664     -1.968293      0.790776
  H       5.755165     -1.408928      1.051500
  H       6.583239      0.800719      0.325647
  H       5.027871      2.445161     -0.656724
  H       2.638628      1.876721     -0.924356
>
28
Coordinates from ORCA-job input Relaxed Surface Scan Step 6
  C      -1.442747      0.485457     -0.227152
  C      -2.891336      0.083131     -0.104127
  C      -3.769047      1.040608      0.392307
  C      -5.104445      0.718791      0.557853
  C      -5.558533     -0.552880      0.231381
  C      -4.678234     -1.505444     -0.259269
  C      -3.339643     -1.190320     -0.434185
  O      -0.891629      1.292500      0.460548
  O      -0.945593     -0.191072     -1.262252
  O       0.942724      0.189649     -1.262788
  C       1.439538     -0.483636     -0.225451
  C       2.889039     -0.083698     -0.105321
  C       3.765165     -1.041183      0.393893
  C       5.101483     -0.721744      0.556580
  C       5.558026      0.547607      0.224569
  C       4.679288      1.500229     -0.268776
  C       3.339798      1.187423     -0.440946
  O       0.887580     -1.286869      0.466053
  H      -3.389620      2.016360      0.654503
  H      -5.790748      1.456513      0.946674
  H      -6.601209     -0.802078      0.365754
  H      -5.031873     -2.496175     -0.503502
  H      -2.644390     -1.927043     -0.804356
  H       3.383842     -2.015041      0.660340
  H       5.786593     -1.459494      0.947443
  H       6.601418      0.794980      0.356723
  H       5.034857      2.489199     -0.517297
  H       2.645796      1.924229     -0.813297
>
28
Coordinates from ORCA-job input Relaxed Surface Scan Step 7
  C      -1.451767      0.487052     -0.271867
  C      -2.906165      0.088280     -0.125460
  C      -3.793300      1.074399      0.291349
  C      -5.123131      0.748942      0.489897
  C      -5.561573     -0.551723      0.271403
  C      -4.671250     -1.529777     -0.144257
  C      -3.337403     -1.212792     -0.351818
  O      -0.890825      1.290673      0.413798
  O      -1.000033     -0.187351     -1.311950
  O       0.997015      0.185627     -1.312625
  C       1.448536     -0.485511     -0.270368
  C       2.903834     -0.088990     -0.126786
  C       3.789302     -1.075406      0.292861
  C       5.120090     -0.752123      0.488524
  C       5.561115      0.546716      0.264478
  C       4.672425      1.525099     -0.153913
  C       3.337649      1.210231     -0.358720
  O       0.886829     -1.285456      0.418999
  H      -3.426142      2.072742      0.473891
  H      -5.817243      1.506634      0.822574
  H      -6.600417     -0.801967      0.430885
  H      -5.013162     -2.541268     -0.306163
  H      -2.632222     -1.965388     -0.667138
  H       3.420172     -2.072228      0.479677
  H       5.812939     -1.510071      0.823237
  H       6.600693      0.795294      0.421749
  H       5.016339      2.535209     -0.320130
  H       2.633797      1.963155     -0.676227
>
28
Coordinates from ORCA-job input Relaxed Surface Scan Step 8
  C      -1.462469      0.467075     -0.303559
  C      -2.926825      0.079283     -0.140927
  C      -3.813677      1.088419      0.216304
  C      -5.141441      0.770886      0.439667
  C      -5.577329     -0.541869      0.299962
  C      -4.686444     -1.540592     -0.061122
  C      -3.354171     -1.233066     -0.293427
  O      -0.894589      1.266063      0.383847
  O      -1.050653     -0.207559     -1.343014
  O       1.049214      0.188228     -1.345113
  C       1.462850     -0.479586     -0.301981
  C       2.925886     -0.085570     -0.142431
  C       3.817713     -1.090113      0.215336
  C       5.144238     -0.766080      0.436602
  C       5.573913      0.548451      0.294169
  C       4.678090      1.542489     -0.067570
  C       3.346979      1.228459     -0.297806
  O       0.897847     -1.276744      0.389748
  H      -3.448809      2.096457      0.340422
  H      -5.835943      1.544805      0.731866
  H      -6.614992     -0.784450      0.477722
  H      -5.026669     -2.560371     -0.163705
  H      -2.647522     -1.998768     -0.571532
  H       3.457634     -2.099609      0.341607
  H       5.842650     -1.536278      0.729302
  H       6.610667      0.796074      0.470267
  H       5.013549      2.563625     -0.172320
  H       2.636403      1.990340     -0.576414
>
28
Coordinates from ORCA-job input Relaxed Surface Scan Step 9
  C      -1.776069      0.665545      1.863637
  C      -2.669816      0.179008      0.789755
  C      -3.737202     -0.634251      1.159426
  C      -4.603195     -1.115412      0.194417
  C      -4.408869     -0.779760     -1.139069
  C      -3.350092      0.037282     -1.507747
  C      -2.477259      0.516893     -0.545277
  O      -1.956827      0.573443      3.031371
  O      -0.646287      1.387144      1.401571
  O       1.383461      1.357809      0.449575
  C       0.378534      0.601381      0.963631
  C       2.535527      0.679556      0.033376
  C       3.300125     -0.037065      0.933899
  C       4.474141     -0.622933      0.488905
  C       4.871757     -0.485149     -0.834132
  C       4.091066      0.243302     -1.718198
  C       2.910679      0.830940     -1.285834
  O       0.371524     -0.591108      1.027516
  H      -3.868612     -0.880855      2.201894
  H      -5.427655     -1.752159      0.478925
  H      -5.085610     -1.155725     -1.892776
  H      -3.203863      0.300368     -2.544794
  H      -1.659171      1.160537     -0.828978
  H       2.975793     -0.140163      1.957604
  H       5.080380     -1.188277      1.181146
  H       5.789142     -0.943242     -1.172916
  H       4.397282      0.356505     -2.747722
  H       2.287218      1.406384     -1.953307
>
28
Coordinates from ORCA-job input Relaxed Surface Scan Step 10
  C      -1.940839      0.436037      2.191858
  C      -2.541290      0.139464      0.866680
  C      -3.542238     -0.823745      0.809818
  C      -4.144103     -1.120703     -0.400355
  C      -3.757559     -0.446642     -1.550960
  C      -2.768356      0.524725     -1.492346
  C      -2.155641      0.817387     -0.285064
  O      -2.430501      0.212882      3.248227
  O      -0.723098      1.141562      2.144591
  O       1.295942      1.262404      0.953368
  C       0.299615      0.459936      1.479297
  C       2.328107      0.594818      0.280535
  C       3.607663      0.763283      0.767621
  C       4.666432      0.190125      0.077276
  C       4.431710     -0.541300     -1.076631
  C       3.134727     -0.697391     -1.547156
  C       2.070019     -0.124392     -0.870864
  O       0.296543     -0.728539      1.396971
  H      -3.830789     -1.331526      1.717422
  H      -4.914441     -1.875978     -0.447575
  H      -4.230614     -0.676307     -2.494739
  H      -2.476481      1.056713     -2.385722
  H      -1.396020      1.583638     -0.237242
  H       3.762145      1.338163      1.668028
  H       5.673703      0.316093      0.445948
  H       5.257001     -0.989411     -1.609856
  H       2.949147     -1.268388     -2.444942
  H       1.055317     -0.242907     -1.218289
>
28
Coordinates from ORCA-job input Relaxed Surface Scan Step 11
  C      -1.979188      0.470516      2.242787
  C      -2.499649      0.147134      0.889014
  C      -3.442274     -0.869174      0.784195
  C      -3.977414     -1.187055     -0.451729
  C      -3.584523     -0.479864     -1.580153
  C      -2.655053      0.544826     -1.473605
  C      -2.107319      0.858098     -0.240106
  O      -2.531821      0.249052      3.268927
  O      -0.778027      1.194725      2.270916
  O       1.265088      1.352495      0.923255
  C       0.287670      0.553770      1.556074
  C       2.265941      0.632585      0.256785
  C       3.554752      0.746992      0.734413
  C       4.582084      0.123309      0.040063
  C       4.306408     -0.604564     -1.107008
  C       3.000110     -0.707846     -1.566776
  C       1.967317     -0.083895     -0.886326
  O       0.332766     -0.633218      1.529704
  H      -3.739186     -1.400049      1.675773
  H      -4.701802     -1.983474     -0.535854
  H      -4.006793     -0.724959     -2.543880
  H      -2.360779      1.103708     -2.349597
  H      -1.395480      1.666070     -0.155217
  H       3.741563      1.320420      1.629589
  H       5.596846      0.207613      0.400000
  H       5.107248     -1.091770     -1.643248
  H       2.783111     -1.276956     -2.458679
  H       0.944504     -0.158489     -1.223417
>
28
Coordinates from ORCA-job input Relaxed Surface Scan Step 12
  C      -2.017468      0.518359      2.307238
  C      -2.447100      0.169078      0.926475
  C      -3.299408     -0.916847      0.765002
  C      -3.747750     -1.257481     -0.499076
  C      -3.361146     -0.502983     -1.599024
  C      -2.525822      0.592345     -1.435528
  C      -2.061850      0.927914     -0.173425
  O      -2.643740      0.310413      3.295129
  O      -0.822893      1.228916      2.417985
  O       1.168359      1.425945      0.824585
  C       0.273508      0.631833      1.624104
  C       2.159200      0.663204      0.189788
  C       3.443747      0.725064      0.688032
  C       4.452051      0.047477      0.017128
  C       4.161162     -0.680207     -1.126741
  C       2.859182     -0.730709     -1.606705
  C       1.845224     -0.054064     -0.948053
  O       0.406576     -0.542214      1.693305
  H      -3.595958     -1.482520      1.635152
  H      -4.400611     -2.108016     -0.627594
  H      -3.716768     -0.765699     -2.584723
  H      -2.239481      1.189275     -2.288839
  H      -1.421857      1.788217     -0.044413
  H       3.642504      1.297983      1.581031
  H       5.463886      0.089089      0.392474
  H       4.947651     -1.209067     -1.644498
  H       2.631057     -1.300041     -2.495661
  H       0.823846     -0.085263     -1.297250
>
28
Coordinates from ORCA-job input Relaxed Surface Scan Step 13
  C      -2.104597      0.526934      2.367943
  C      -2.394726      0.196886      0.943833
  C      -3.160696     -0.932683      0.677257
  C      -3.473260     -1.259501     -0.630521
  C      -3.042791     -0.446369     -1.671333
  C      -2.300611      0.694103     -1.404004
  C      -1.969323      1.015780     -0.096406
  O      -2.847647      0.328811      3.276535
  O      -0.907451      1.167911      2.634396
  O       1.082901      1.411798      0.881846
  C       0.253497      0.622027      1.788540
  C       2.036679      0.633747      0.210566
  C       3.363156      0.826174      0.535338
  C       4.331646      0.138353     -0.182659
  C       3.961175     -0.730477     -1.197369
  C       2.618260     -0.911199     -1.502326
  C       1.642772     -0.224533     -0.798328
  O       0.477407     -0.523170      1.950922
  H      -3.497875     -1.543086      1.501233
  H      -4.055775     -2.144471     -0.839753
  H      -3.292971     -0.698884     -2.691593
  H      -1.981845      1.336640     -2.211453
  H      -1.398270      1.907987      0.111337
  H       3.623353      1.506667      1.331757
  H       5.374984      0.281712      0.056685
  H       4.717045     -1.267767     -1.750790
  H       2.328363     -1.589673     -2.291054
  H       0.592702     -0.353718     -1.014696
>
28
Coordinates from ORCA-job input Relaxed Surface Scan Step 14
  C      -2.211874      0.565350      2.400248
  C      -2.279364      0.252143      0.941610
  C      -2.730021     -1.003297      0.549484
  C      -2.823521     -1.309468     -0.797652
  C      -2.502320     -0.352236     -1.751870
  C      -2.079935      0.908975     -1.359531
  C      -1.954698      1.210001     -0.012129
  O      -3.102314      0.376051      3.171083
  O      -1.052426      1.126377      2.870844
  O       0.930979      1.411293      0.960587
  C       0.236851      0.672162      2.022872
  C       1.813169      0.588590      0.243286
  C       3.162044      0.856403      0.345204
  C       4.046660      0.121190     -0.431897
  C       3.573745     -0.865333     -1.283439
  C       2.210637     -1.120178     -1.363061
  C       1.316539     -0.389737     -0.597913
  O       0.644867     -0.364270      2.388979
  H      -2.998102     -1.727673      1.303989
  H      -3.156022     -2.290216     -1.104098
  H      -2.585782     -0.589675     -2.802455
  H      -1.840776      1.656906     -2.100630
  H      -1.610568      2.185100      0.297300
  H       3.503707      1.628475      1.017485
  H       5.106019      0.320608     -0.365952
  H       4.265337     -1.436998     -1.884448
  H       1.840165     -1.889000     -2.024999
  H       0.253104     -0.571545     -0.646998
>
28
Coordinates from ORCA-job input Relaxed Surface Scan Step 15
  C      -2.183774      0.498362      2.412994
  C      -2.262811      0.227408      0.945299
  C      -2.648952     -1.039217      0.520462
  C      -2.761747     -1.306562     -0.833652
  C      -2.524967     -0.300679     -1.762293
  C      -2.167214      0.970132     -1.337296
  C      -2.023454      1.233205      0.016071
  O      -3.023750      0.168454      3.197191
  O      -1.099164      1.184461      2.872763
  O       0.887282      1.474280      0.816530
  C       0.292255      0.810705      1.987929
  C       1.788869      0.613263      0.165043
  C       3.139319      0.834163      0.333993
  C       4.033211      0.039167     -0.369123
  C       3.566130     -0.956478     -1.214310
  C       2.200747     -1.161043     -1.362721
  C       1.296724     -0.371535     -0.669981
  O       0.817501     -0.102492      2.491936
  H      -2.856107     -1.801178      1.256976
  H      -3.045272     -2.294513     -1.165345
  H      -2.624600     -0.507640     -2.817999
  H      -1.994186      1.755309     -2.058104
  H      -1.731975      2.217021      0.350815
  H       3.474924      1.611112      1.003719
  H       5.094859      0.196754     -0.249520
  H       4.265805     -1.575559     -1.756037
  H       1.836557     -1.936800     -2.019947
  H       0.229891     -0.510099     -0.769492
>
28
Coordinates from ORCA-job input Relaxed Surface Scan Step 16
  C      -2.238597      0.497498      2.431218
  C      -2.279263      0.229833      0.957205
  C      -2.635327     -1.040735      0.518057
  C      -2.707941     -1.307445     -0.839240
  C      -2.461639     -0.296673     -1.760334
  C      -2.134252      0.978238     -1.323057
  C      -2.030625      1.239769      0.034785
  O      -3.084865      0.105130      3.187387
  O      -1.218095      1.233273      2.908653
  O       0.909741      1.478666      0.838333
  C       0.318133      0.835714      1.961900
  C       1.801131      0.610005      0.162952
  C       3.152172      0.840238      0.301731
  C       4.030644      0.037492     -0.412409
  C       3.545378     -0.969122     -1.233988
  C       2.177501     -1.177721     -1.350111
  C       1.286592     -0.381667     -0.647385
  O       0.772478     -0.078469      2.517716
  H      -2.853090     -1.805644      1.248466
  H      -2.968844     -2.298747     -1.179800
  H      -2.530864     -0.502737     -2.818710
  H      -1.955247      1.767893     -2.037718
  H      -1.765446      2.227514      0.380565
  H       3.500504      1.626350      0.953864
  H       5.094336      0.198191     -0.319065
  H       4.233737     -1.594023     -1.783302
  H       1.799979     -1.961626     -1.989663
  H       0.217872     -0.521196     -0.722150
>
28
Coordinates from ORCA-job input Relaxed Surface Scan Step 17
  C      -2.402209      0.518507      2.410446
  C      -2.269999      0.247278      0.937231
  C      -2.596418     -1.016793      0.457721
  C      -2.505419     -1.288839     -0.898070
  C      -2.122215     -0.289775     -1.784493
  C      -1.822174      0.978938     -1.311540
  C      -1.884508      1.244890      0.048694
  O      -3.356581      0.133615      3.040121
  O      -1.440700      1.214955      3.003433
  O       0.994923      1.426072      1.123134
  C       0.307043      0.760013      2.108879
  C       1.781014      0.567589      0.301770
  C       3.096837      0.934733      0.128103
  C       3.877985      0.170343     -0.727515
  C       3.334228     -0.928484     -1.375611
  C       2.003143     -1.267799     -1.175979
  C       1.204564     -0.512587     -0.331363
  O       0.595805     -0.198758      2.688662
  H      -2.922849     -1.772059      1.157093
  H      -2.745606     -2.275907     -1.265757
  H      -2.062152     -0.499872     -2.842589
  H      -1.536023      1.760632     -1.999745
  H      -1.645098      2.228764      0.423970
  H       3.491870      1.793811      0.647864
  H       4.913056      0.436288     -0.881265
  H       3.947726     -1.521106     -2.037567
  H       1.576297     -2.120043     -1.683214
  H       0.163560     -0.754408     -0.176511
>
28
Coordinates from ORCA-job input Relaxed Surface Scan Step 18
  C      -2.427115      0.487645      2.418962
  C      -2.272249      0.235354      0.939405
  C      -2.563834     -1.029825      0.440405
  C      -2.451833     -1.284788     -0.917450
  C      -2.081525     -0.267459     -1.788930
  C      -1.814083      1.001824     -1.297661
  C      -1.898051      1.249939      0.065222
  O      -3.332198     -0.027825      3.037445
  O      -1.563286      1.294642      2.990991
  O       1.021223      1.452430      1.128691
  C       0.355213      0.815852      2.099028
  C       1.792010      0.576664      0.291595
  C       3.107382      0.931009      0.098311
  C       3.867150      0.141000     -0.753345
  C       3.300547     -0.962174     -1.374780
  C       1.968371     -1.282324     -1.154060
  C       1.188798     -0.503379     -0.312384
  O       0.576575     -0.105912      2.753967
  H      -2.884227     -1.797156      1.129423
  H      -2.667587     -2.272350     -1.299138
  H      -2.007629     -0.463407     -2.848927
  H      -1.539689      1.798194     -1.974029
  H      -1.688478      2.234223      0.457324
  H       3.518824      1.793851      0.598457
  H       4.903333      0.390683     -0.924965
  H       3.898510     -1.573554     -2.033774
  H       1.524216     -2.136841     -1.641869
  H       0.145732     -0.726316     -0.142012
>
28
Coordinates from ORCA-job input Relaxed Surface Scan Step 19
  C      -2.499898      0.487685      2.407082
  C      -2.270712      0.237489      0.929030
  C      -2.553946     -1.019816      0.404834
  C      -2.367277     -1.271867     -0.945953
  C      -1.925975     -0.259200     -1.789661
  C      -1.664185      1.002503     -1.276114
  C      -1.826957      1.246706      0.080869
  O      -3.394172     -0.106662      2.979195
  O      -1.721253      1.350558      2.987090
  O       1.074072      1.421848      1.244573
  C       0.395149      0.805411      2.170559
  C       1.789881      0.552061      0.335322
  C       3.062473      0.962291      0.013796
  C       3.770757      0.185120     -0.891244
  C       3.194545     -0.953857     -1.436017
  C       1.904541     -1.323330     -1.085295
  C       1.172717     -0.559559     -0.187084
  O       0.493433     -0.077490      2.895205
  H      -2.930752     -1.781295      1.071566
  H      -2.580751     -2.253250     -1.345147
  H      -1.794173     -0.451973     -2.844732
  H      -1.335902      1.796634     -1.931222
  H      -1.628787      2.225785      0.491885
  H       3.479963      1.853194      0.456001
  H       4.774121      0.473477     -1.165725
  H       3.752627     -1.553519     -2.139138
  H       1.450716     -2.202387     -1.516892
  H       0.155844     -0.816557      0.073117
>
28
Coordinates from ORCA-job input Relaxed Surface Scan Step 20
  C      -2.545332      0.502378      2.380855
  C      -2.245111      0.242782      0.903297
  C      -2.496825     -1.016232      0.365397
  C      -2.242518     -1.272658     -0.974372
  C      -1.758726     -0.262412     -1.797884
  C      -1.523114      1.000351     -1.273202
  C      -1.756341      1.247448      0.073725
  O      -3.373396     -0.217569      2.923151
  O      -1.895269      1.460113      2.928476
  O       1.141123      1.366498      1.401531
  C       0.474853      0.776976      2.294487
  C       1.784353      0.515850      0.390607
  C       3.008990      0.967980     -0.036211
  C       3.645345      0.212664     -1.010134
  C       3.045015     -0.936899     -1.506722
  C       1.801468     -1.338844     -1.043860
  C       1.136406     -0.599380     -0.074574
  O       0.377891      0.000304      3.118452
  H      -2.910006     -1.771882      1.017350
  H      -2.438622     -2.254524     -1.382228
  H      -1.575866     -0.456821     -2.845270
  H      -1.164172      1.793543     -1.913985
  H      -1.585726      2.226844      0.497237
  H       3.442791      1.866638      0.372839
  H       4.610670      0.526778     -1.376695
  H       3.547579     -1.517451     -2.265439
  H       1.324882     -2.220475     -1.443770
  H       0.145756     -0.872000      0.262842
