# Supplementary material for: AIMNet2‐NSE: A Transferable Reactive Neural Network Potential for Open‐Shell Chemistry
Source: Angew Chem Int Ed Engl. 2025 Dec 16;65(5):e16763. doi: 10.1002/anie.202516763 (PMC12851018; doi:10.1002/anie.202516763)
Supplement: Supplementary file 2 — Supporting Information [file ANIE-65-e16763-s001.zip › dibenzoyl_peroxide/singlet_scan/input.relaxscanact.dat]

   1.40000000 -840.92439319 
   1.50526316 -840.92077134 
   1.61052632 -840.90998508 
   1.71578947 -840.89819764 
   1.82105263 -840.88330302 
   1.92631579 -840.86871687 
   2.03157895 -840.85532575 
   2.13684211 -840.84349426 
   2.24210526 -841.00836283 
   2.34736842 -841.00147323 
   2.45263158 -840.99084996 
   2.55789474 -840.97763922 
   2.66315789 -840.96286292 
   2.76842105 -840.94729277 
   2.87368421 -840.93136639 
   2.97894737 -840.91629443 
   3.08421053 -840.90311560 
   3.18947368 -840.89169416 
   3.29473684 -840.88225264 
   3.40000000 -840.87510225 
