# Supplementary material for: AIMNet2‐NSE: A Transferable Reactive Neural Network Potential for Open‐Shell Chemistry
Source: Angew Chem Int Ed Engl. 2025 Dec 16;65(5):e16763. doi: 10.1002/anie.202516763 (PMC12851018; doi:10.1002/anie.202516763)
Supplement: Supplementary file 2 — Supporting Information [file ANIE-65-e16763-s001.zip › dibenzoyl_peroxide/singlet_scan/input.relaxscanscf.dat]

   1.40000000 -840.87779688 
   1.50526316 -840.87431651 
   1.61052632 -840.86362478 
   1.71578947 -840.85060800 
   1.82105263 -840.83559860 
   1.92631579 -840.82108225 
   2.03157895 -840.80778682 
   2.13684211 -840.79607430 
   2.24210526 -840.96037987 
   2.34736842 -840.95255974 
   2.45263158 -840.94174210 
   2.55789474 -840.92825111 
   2.66315789 -840.91293387 
   2.76842105 -840.89617384 
   2.87368421 -840.88044883 
   2.97894737 -840.86518613 
   3.08421053 -840.85082676 
   3.18947368 -840.83938678 
   3.29473684 -840.82975945 
   3.40000000 -840.82237399 
