# Supplementary material for: AIMNet2‐NSE: A Transferable Reactive Neural Network Potential for Open‐Shell Chemistry
Source: Angew Chem Int Ed Engl. 2025 Dec 16;65(5):e16763. doi: 10.1002/anie.202516763 (PMC12851018; doi:10.1002/anie.202516763)
Supplement: Supplementary file 2 — Supporting Information [file ANIE-65-e16763-s001.zip › dibenzoyl_peroxide/singlet_scan/input_trj.xyz]

28
Coordinates from ORCA-job input E -840.924384675731
  C      -1.535109      0.797642      0.000181
  C      -2.928485      0.271511     -0.000080
  C      -3.954633      1.209841      0.003215
  C      -5.272934      0.788654      0.003123
  C      -5.565958     -0.568091     -0.000177
  C      -4.541767     -1.504363     -0.003351
  C      -3.220090     -1.089765     -0.003333
  O      -1.209974      1.944935      0.004890
  O      -0.653578     -0.253957     -0.006126
  O       0.651872      0.251809     -0.006397
  C       1.533404     -0.799786      0.000138
  C       2.926778     -0.273655     -0.000580
  C       3.952929     -1.211985      0.002304
  C       5.271229     -0.790796      0.001842
  C       5.564250      0.565950     -0.001405
  C       4.540057      1.502221     -0.004168
  C       3.218381      1.087620     -0.003793
  O       1.208269     -1.947078      0.005254
  H      -3.700927      2.258951      0.005755
  H      -6.070892      1.516389      0.005627
  H      -6.595185     -0.897146     -0.000233
  H      -4.772307     -2.559404     -0.005817
  H      -2.421849     -1.815426     -0.005691
  H       3.699220     -2.261093      0.004837
  H       6.069191     -1.518528      0.004022
  H       6.593478      0.895002     -0.001736
  H       4.770591      2.557263     -0.006580
  H       2.420141      1.813284     -0.005821
28
Coordinates from ORCA-job input E -840.924393681033
  C      -1.537346      0.798826     -0.000024
  C      -2.930488      0.272470     -0.000183
  C      -3.957076      1.210335      0.003627
  C      -5.275205      0.788616      0.003696
  C      -5.567646     -0.568260      0.000048
  C      -4.543038     -1.504074     -0.003632
  C      -3.221536     -1.088909     -0.003782
  O      -1.212096      1.946078      0.005330
  O      -0.654332     -0.252010     -0.007206
  O       0.652625      0.249851     -0.007508
  C       1.535643     -0.800980     -0.000239
  C       2.928783     -0.274618     -0.000756
  C       3.955377     -1.212478      0.002701
  C       5.273503     -0.790752      0.002452
  C       5.565936      0.566126     -0.001142
  C       4.541323      1.501935     -0.004462
  C       3.219822      1.086763     -0.004306
  O       1.210399     -1.948231      0.005611
  H      -3.703798      2.259552      0.006448
  H      -6.073513      1.515971      0.006601
  H      -6.596735     -0.897749      0.000121
  H      -4.773117     -2.559217     -0.006354
  H      -2.422966     -1.814210     -0.006515
  H       3.702100     -2.261694      0.005500
  H       6.071817     -1.518101      0.005070
  H       6.595024      0.895618     -0.001304
  H       4.771393      2.557080     -0.007135
  H       2.421250      1.812062     -0.006758
28
Coordinates from ORCA-job input E -840.924393788105
  C      -1.537399      0.798749      0.000603
  C      -2.930354      0.272514      0.000018
  C      -3.956932      1.210375      0.003719
  C      -5.275036      0.788629      0.003419
  C      -5.567451     -0.568270     -0.000473
  C      -4.542832     -1.504070     -0.004027
  C      -3.221341     -1.088873     -0.003822
  O      -1.211635      1.945877      0.006456
  O      -0.654340     -0.251992     -0.007299
  O       0.652634      0.249824     -0.007420
  C       1.535698     -0.800909      0.000918
  C       2.928650     -0.274664     -0.000264
  C       3.955237     -1.212516      0.002895
  C       5.273336     -0.790760      0.002066
  C       5.565738      0.566142     -0.001804
  C       4.541111      1.501934     -0.004815
  C       3.219623      1.086725     -0.004095
  O       1.209944     -1.948039      0.006904
  H      -3.703648      2.259594      0.006744
  H      -6.073378      1.515940      0.006231
  H      -6.596538     -0.897761     -0.000682
  H      -4.772887     -2.559218     -0.006923
  H      -2.422710     -1.814096     -0.006438
  H       3.701959     -2.261737      0.005929
  H       6.071686     -1.518064      0.004449
  H       6.594823      0.895640     -0.002415
  H       4.771154      2.557084     -0.007686
  H       2.420987      1.811944     -0.006287
28
Coordinates from ORCA-job input E -840.924393188390
  C      -1.537424      0.798636     -0.001402
  C      -2.930075      0.272591     -0.000762
  C      -3.956641      1.210442      0.005352
  C      -5.274699      0.788642      0.006359
  C      -5.567065     -0.568291      0.001405
  C      -4.542436     -1.504064     -0.004520
  C      -3.220964     -1.088814     -0.005655
  O      -1.210805      1.945567      0.006657
  O      -0.654334     -0.252012     -0.012292
  O       0.652626      0.249841     -0.012846
  C       1.535725     -0.800804     -0.002529
  C       2.928370     -0.274744     -0.001827
  C       3.954948     -1.212583      0.004268
  C       5.273001     -0.790770      0.005318
  C       5.565352      0.566167      0.000456
  C       4.540713      1.501928     -0.005435
  C       3.219246      1.086664     -0.006623
  O       1.209115     -1.947729      0.006514
  H      -3.703340      2.259661      0.009190
  H      -6.073109      1.515863      0.011026
  H      -6.596150     -0.897787      0.002237
  H      -4.772458     -2.559215     -0.008202
  H      -2.422223     -1.813890     -0.010072
  H       3.701655     -2.261804      0.008044
  H       6.071418     -1.517982      0.009954
  H       6.594433      0.895674      0.001336
  H       4.770723      2.557082     -0.009039
  H       2.420497      1.811733     -0.011011
28
Coordinates from ORCA-job input E -840.920407740309
  C      -1.583599      0.785448     -0.001388
  C      -2.978193      0.264548     -0.000752
  C      -4.001295      1.206191      0.005358
  C      -5.320912      0.789261      0.006361
  C      -5.618291     -0.566592      0.001409
  C      -4.597118     -1.506150     -0.004511
  C      -3.274113     -1.095782     -0.005643
  O      -1.252742      1.931172      0.006670
  O      -0.704391     -0.268463     -0.012273
  O       0.702682      0.266292     -0.012865
  C       1.581900     -0.787615     -0.002544
  C       2.976489     -0.266701     -0.001838
  C       3.999602     -1.208333      0.004262
  C       5.319213     -0.791389      0.005316
  C       5.616577      0.564468      0.000452
  C       4.595395      1.504015     -0.005443
  C       3.272394      1.093633     -0.006635
  O       1.251052     -1.933334      0.006500
  H      -3.744117      2.254474      0.009195
  H      -6.116634      1.519431      0.011024
  H      -6.648593     -0.892286      0.002238
  H      -4.831038     -2.560452     -0.008192
  H      -2.478050     -1.823810     -0.010056
  H       3.742433     -2.256618      0.008039
  H       6.114943     -1.521551      0.009956
  H       6.646876      0.890173      0.001335
  H       4.829304      2.558319     -0.009048
  H       2.476324      1.821652     -0.011027
28
Coordinates from ORCA-job input E -840.920760635261
  C      -1.568836      0.777383      0.004417
  C      -2.965272      0.257983      0.001364
  C      -3.985358      1.202808      0.005515
  C      -5.306093      0.789586      0.003019
  C      -5.607532     -0.565374     -0.003497
  C      -4.589287     -1.508035     -0.007459
  C      -3.265104     -1.101598     -0.005097
  O      -1.238752      1.923400      0.013256
  O      -0.699349     -0.281361     -0.007710
  O       0.697651      0.279182     -0.007029
  C       1.567139     -0.779537      0.007044
  C       2.963569     -0.260132      0.002308
  C       3.983667     -1.204950      0.005112
  C       5.304394     -0.791717      0.001181
  C       5.605814      0.563248     -0.005454
  C       4.587558      1.505900     -0.008103
  C       3.263382      1.099451     -0.004323
  O       1.237071     -1.925570      0.014431
  H      -3.724965      2.250258      0.010606
  H      -6.099595      1.522138      0.006158
  H      -6.638799     -0.887931     -0.005419
  H      -4.826380     -2.561602     -0.012354
  H      -2.471266     -1.832045     -0.007978
  H       3.723286     -2.252401      0.010358
  H       6.097905     -1.524262      0.003297
  H       6.637076      0.885814     -0.008492
  H       4.824637      2.559469     -0.013081
  H       2.469537      1.829894     -0.006168
28
Coordinates from ORCA-job input E -840.920760451550
  C      -1.567164      0.777254     -0.010125
  C      -2.964982      0.257132     -0.003707
  C      -3.984809      1.202235      0.012234
  C      -5.305748      0.789524      0.018564
  C      -5.607787     -0.565215      0.009206
  C      -4.589967     -1.508175     -0.006429
  C      -3.265612     -1.102271     -0.012939
  O      -1.240418      1.924022      0.005066
  O      -0.699025     -0.282166     -0.028822
  O       0.697355      0.279912     -0.032014
  C       1.565545     -0.779552     -0.019009
  C       2.963309     -0.259339     -0.008907
  C       3.983149     -1.204377      0.009741
  C       5.304045     -0.791586      0.019139
  C       5.606024      0.563169      0.010287
  C       4.588188      1.506065     -0.007930
  C       3.263876      1.100081     -0.017494
  O       1.238796     -1.926225      0.002107
  H      -3.723922      2.249523      0.019244
  H      -6.098921      1.522381      0.030773
  H      -6.639165     -0.887391      0.014194
  H      -4.827522     -2.561631     -0.013497
  H      -2.472371     -1.833351     -0.024928
  H       3.722307     -2.251678      0.016236
  H       6.097230     -1.524394      0.033343
  H       6.637367      0.885408      0.017698
  H       4.825698      2.559533     -0.014603
  H       2.470623      1.831112     -0.031526
28
Coordinates from ORCA-job input E -840.920785005884
  C      -1.567122      0.777594      0.004057
  C      -2.965991      0.256836      0.001424
  C      -3.985902      1.202035      0.007933
  C      -5.306974      0.789554      0.005587
  C      -5.609175     -0.565100     -0.003042
  C      -4.591384     -1.508176     -0.009231
  C      -3.266928     -1.102480     -0.007081
  O      -1.243254      1.925055      0.016912
  O      -0.699197     -0.281862     -0.011998
  O       0.697482      0.279480     -0.012026
  C       1.565472     -0.779921      0.004516
  C       2.964309     -0.259058      0.001230
  C       3.984307     -1.204166      0.007149
  C       5.305341     -0.791569      0.004202
  C       5.607420      0.563113     -0.004434
  C       4.589544      1.506099     -0.010036
  C       3.265125      1.100285     -0.007295
  O       1.241681     -1.927408      0.017301
  H      -3.724876      2.249272      0.014586
  H      -6.100100      1.522579      0.010472
  H      -6.640610     -0.887137     -0.004840
  H      -4.829033     -2.561621     -0.015689
  H      -2.473968     -1.834007     -0.011651
  H       3.723375     -2.251426      0.013829
  H       6.098534     -1.524524      0.008624
  H       6.638825      0.885241     -0.006695
  H       4.827098      2.559566     -0.016495
  H       2.472100      1.831745     -0.011406
28
Coordinates from ORCA-job input E -840.920785524763
  C      -1.567614      0.777585      0.003848
  C      -2.966273      0.256924      0.001378
  C      -3.986138      1.202049      0.009088
  C      -5.307172      0.789508      0.006890
  C      -5.609343     -0.565180     -0.002769
  C      -4.591482     -1.508174     -0.010136
  C      -3.267065     -1.102337     -0.008157
  O      -1.243245      1.924824      0.018252
  O      -0.699415     -0.281240     -0.014022
  O       0.697709      0.278993     -0.014242
  C       1.565932     -0.779809      0.003805
  C       2.964577     -0.259102      0.000884
  C       3.984480     -1.204187      0.008198
  C       5.305498     -0.791596      0.005617
  C       5.607615      0.563105     -0.004020
  C       4.589716      1.506060     -0.010984
  C       3.265315      1.100172     -0.008634
  O       1.241595     -1.927054      0.018414
  H      -3.725162      2.249305      0.016540
  H      -6.100294      1.522502      0.012690
  H      -6.640757     -0.887282     -0.004454
  H      -4.829020     -2.561639     -0.017384
  H      -2.474104     -1.833834     -0.013656
  H       3.723545     -2.251454      0.015659
  H       6.098650     -1.524560      0.011107
  H       6.639016      0.885246     -0.005994
  H       4.827213      2.559534     -0.018205
  H       2.472327      1.831642     -0.013812
28
Coordinates from ORCA-job input E -840.920785337718
  C      -1.567531      0.777475      0.004133
  C      -2.966271      0.256806      0.001441
  C      -3.986056      1.201956      0.011339
  C      -5.307107      0.789473      0.009042
  C      -5.609373     -0.565189     -0.002866
  C      -4.591543     -1.508195     -0.012370
  C      -3.267103     -1.102381     -0.010328
  O      -1.243300      1.924715      0.021448
  O      -0.699472     -0.281070     -0.017200
  O       0.697768      0.278874     -0.017462
  C       1.565837     -0.779657      0.003926
  C       2.964569     -0.258966      0.000868
  C       3.984375     -1.204098      0.010422
  C       5.305417     -0.791590      0.007804
  C       5.607654      0.563078     -0.004074
  C       4.589804      1.506066     -0.013231
  C       3.265373      1.100227     -0.010876
  O       1.241622     -1.926896      0.021548
  H      -3.725028      2.249186      0.020535
  H      -6.100172      1.522513      0.016518
  H      -6.640799     -0.887246     -0.004623
  H      -4.829092     -2.561644     -0.021320
  H      -2.474259     -1.833996     -0.017449
  H       3.723366     -2.251332      0.019613
  H       6.098498     -1.524615      0.015009
  H       6.639074      0.885155     -0.006072
  H       4.827332      2.559520     -0.022152
  H       2.472515      1.831829     -0.017723
28
Coordinates from ORCA-job input E -840.920783658759
  C      -1.567203      0.777105      0.007317
  C      -2.966168      0.256478      0.002644
  C      -3.985762      1.201700      0.018406
  C      -5.306859      0.789384      0.014445
  C      -5.609377     -0.565167     -0.004820
  C      -4.591647     -1.508201     -0.019962
  C      -3.267135     -1.102494     -0.016411
  O      -1.243300      1.924312      0.034425
  O      -0.699594     -0.280737     -0.026326
  O       0.697888      0.278601     -0.026845
  C       1.565501     -0.779246      0.006272
  C       2.964460     -0.258621      0.001642
  C       3.984052     -1.203845      0.017349
  C       5.305150     -0.791532      0.013384
  C       5.607669      0.563020     -0.005809
  C       4.589940      1.506055     -0.020887
  C       3.265428      1.100351     -0.017335
  O       1.241598     -1.926434      0.034214
  H      -3.724596      2.248826      0.033285
  H      -6.099775      1.522528      0.026351
  H      -6.640841     -0.887079     -0.007843
  H      -4.829243     -2.561576     -0.034446
  H      -2.474619     -1.834422     -0.027765
  H       3.722884     -2.250971      0.032169
  H       6.098067     -1.524676      0.025228
  H       6.639133      0.884931     -0.008826
  H       4.827538      2.559431     -0.035315
  H       2.472912      1.832280     -0.028640
28
Coordinates from ORCA-job input E -840.920770691894
  C      -1.565884      0.775384      0.013613
  C      -2.965518      0.255231      0.004602
  C      -3.984401      1.200458      0.042860
  C      -5.305690      0.788829      0.035313
  C      -5.609165     -0.564983     -0.009397
  C      -4.591920     -1.507916     -0.046195
  C      -3.267131     -1.102750     -0.039578
  O      -1.242312      1.921425      0.077742
  O      -0.699950     -0.279758     -0.062006
  O       0.698257      0.277766     -0.061630
  C       1.564135     -0.777329      0.014988
  C       2.963787     -0.257296      0.004932
  C       3.982625     -1.202609      0.042272
  C       5.303941     -0.791086      0.033753
  C       5.607485      0.562708     -0.011032
  C       4.590286      1.505724     -0.046948
  C       3.265472      1.100662     -0.039367
  O       1.240560     -1.923418      0.078318
  H      -3.722664      2.246966      0.077327
  H      -6.098051      1.522110      0.064233
  H      -6.640793     -0.886299     -0.015111
  H      -4.829847     -2.560776     -0.079814
  H      -2.475686     -1.835428     -0.067259
  H       3.720832     -2.249100      0.076814
  H       6.096269     -1.524430      0.061967
  H       6.639133      0.883945     -0.017501
  H       4.828271      2.558569     -0.080637
  H       2.474061      1.833401     -0.066359
28
Coordinates from ORCA-job input E -840.920767492665
  C      -1.565432      0.774691      0.020275
  C      -2.965206      0.254944      0.007495
  C      -3.983976      1.200149      0.049551
  C      -5.305317      0.788750      0.038732
  C      -5.608979     -0.564783     -0.012896
  C      -4.591845     -1.507679     -0.053227
  C      -3.266990     -1.102742     -0.043520
  O      -1.241643      1.920173      0.093758
  O      -0.700076     -0.279591     -0.071553
  O       0.698343      0.277401     -0.072679
  C       1.563775     -0.776970      0.017143
  C       2.963509     -0.257140      0.005428
  C       3.982298     -1.202296      0.048143
  C       5.303626     -0.790837      0.038119
  C       5.607252      0.562710     -0.013339
  C       4.590097      1.505557     -0.054312
  C       3.265256      1.100556     -0.045392
  O       1.239999     -1.922323      0.092706
  H      -3.722124      2.246431      0.089462
  H      -6.097582      1.522018      0.070503
  H      -6.640653     -0.885893     -0.021135
  H      -4.829860     -2.560344     -0.091954
  H      -2.475731     -1.835520     -0.073690
  H       3.720472     -2.248590      0.087866
  H       6.095910     -1.524066      0.070362
  H       6.638914      0.883870     -0.020947
  H       4.828087      2.558231     -0.092922
  H       2.473976      1.833291     -0.076078
28
Coordinates from ORCA-job input E -840.920777234203
  C      -1.566248      0.776640      0.017009
  C      -2.965396      0.256684      0.006753
  C      -3.985055      1.201693      0.033871
  C      -5.306138      0.789359      0.025013
  C      -5.608652     -0.564888     -0.009844
  C      -4.590923     -1.507665     -0.035326
  C      -3.266397     -1.101995     -0.027484
  O      -1.241687      1.922667      0.075590
  O      -0.699973     -0.280230     -0.063121
  O       0.698206      0.277363     -0.065183
  C       1.564776     -0.779543      0.011115
  C       2.963774     -0.259134      0.003168
  C       3.983700     -1.203807      0.031957
  C       5.304661     -0.791045      0.025023
  C       5.606788      0.563297     -0.009538
  C       4.588794      1.505742     -0.036639
  C       3.264389      1.099643     -0.030681
  O       1.240412     -1.925440      0.073248
  H      -3.723961      2.248579      0.061047
  H      -6.099073      1.522308      0.045308
  H      -6.640123     -0.886720     -0.016550
  H      -4.828414     -2.560853     -0.060993
  H      -2.474055     -1.833949     -0.045971
  H       3.722904     -2.250775      0.058827
  H       6.097804     -1.523734      0.046569
  H       6.638165      0.885464     -0.014737
  H       4.825984      2.559002     -0.062082
  H       2.471838      1.831337     -0.050451
28
Coordinates from ORCA-job input E -840.920770665560
  C      -1.564335      0.774388      0.020491
  C      -2.963965      0.255654      0.007836
  C      -3.983071      1.200705      0.050849
  C      -5.304371      0.789099      0.039989
  C      -5.607713     -0.564436     -0.011927
  C      -4.590533     -1.507263     -0.052165
  C      -3.265774     -1.102299     -0.042992
  O      -1.238192      1.917366      0.118531
  O      -0.700371     -0.279527     -0.108955
  O       0.698599      0.276079     -0.110137
  C       1.563016     -0.777758      0.016809
  C       2.962397     -0.258291      0.005432
  C       3.981980     -1.202784      0.049388
  C       5.303067     -0.790461      0.039604
  C       5.605726      0.563233     -0.012196
  C       4.588073      1.505508     -0.053370
  C       3.263525      1.099827     -0.045212
  O       1.237291     -1.920717      0.116463
  H      -3.721418      2.247016      0.091399
  H      -6.096859      1.522115      0.072049
  H      -6.639371     -0.885628     -0.020057
  H      -4.828513     -2.559968     -0.090170
  H      -2.474068     -1.834578     -0.072102
  H       3.720860     -2.249234      0.089805
  H       6.095927     -1.523042      0.072391
  H       6.637219      0.884982     -0.019496
  H       4.825518      2.558337     -0.091296
  H       2.471452      1.831678     -0.075063
28
Coordinates from ORCA-job input E -840.920770419477
  C      -1.562956      0.773822      0.012000
  C      -2.962502      0.255529      0.004323
  C      -3.981633      1.200648      0.045845
  C      -5.302934      0.788945      0.039640
  C      -5.606245     -0.564814     -0.005382
  C      -4.589133     -1.507809     -0.043266
  C      -3.264424     -1.102786     -0.039261
  O      -1.234583      1.914000      0.131264
  O      -0.700599     -0.278400     -0.147626
  O       0.698853      0.275992     -0.147377
  C       1.561287     -0.776156      0.012102
  C       2.960808     -0.257731      0.003910
  C       3.980035     -1.202759      0.045118
  C       5.301300     -0.790945      0.038512
  C       5.604492      0.562837     -0.006647
  C       4.587290      1.505748     -0.044254
  C       3.262614      1.100616     -0.039811
  O       1.233077     -1.916506      0.130113
  H      -3.719993      2.247152      0.081632
  H      -6.095455      1.521988      0.070078
  H      -6.637915     -0.886063     -0.009753
  H      -4.827186     -2.560701     -0.075248
  H      -2.472455     -1.834854     -0.065885
  H       3.718496     -2.249286      0.081018
  H       6.093893     -1.523918      0.068743
  H       6.636135      0.884168     -0.011343
  H       4.825248      2.558658     -0.076350
  H       2.470588      1.832626     -0.066196
28
Coordinates from ORCA-job input E -840.920771957594
  C      -1.563431      0.775769     -0.004760
  C      -2.962441      0.256609     -0.002439
  C      -3.982155      1.201626      0.022847
  C      -5.303201      0.789099      0.026187
  C      -5.605584     -0.565448      0.007105
  C      -4.587918     -1.508388     -0.014598
  C      -3.263519     -1.102576     -0.020177
  O      -1.234668      1.916758      0.103015
  O      -0.700526     -0.278057     -0.155211
  O       0.698816      0.276613     -0.153966
  C       1.561437     -0.777168     -0.001781
  C       2.960627     -0.258433     -0.001304
  C       3.980064     -1.203780      0.022636
  C       5.301248     -0.791687      0.024394
  C       5.604054      0.562760      0.005059
  C       4.586669      1.506035     -0.015340
  C       3.262132      1.100659     -0.019366
  O       1.232567     -1.918369      0.103342
  H      -3.721161      2.248797      0.039187
  H      -6.096229      1.522000      0.044008
  H      -6.637044     -0.887398      0.010269
  H      -4.825454     -2.561817     -0.026485
  H      -2.470646     -1.834030     -0.034276
  H       3.718749     -2.250868      0.039202
  H       6.094059     -1.524847      0.041197
  H       6.635624      0.884369      0.006993
  H       4.824535      2.559387     -0.027422
  H       2.469493      1.832383     -0.032416
28
Coordinates from ORCA-job input E -840.920771995038
  C      -1.563222      0.775660     -0.006719
  C      -2.962351      0.256442     -0.003198
  C      -3.981918      1.201708      0.015145
  C      -5.303010      0.789341      0.020028
  C      -5.605514     -0.565288      0.009456
  C      -4.587899     -1.508431     -0.005436
  C      -3.263451     -1.102740     -0.012615
  O      -1.234848      1.917164      0.096978
  O      -0.700608     -0.278056     -0.155719
  O       0.698898      0.276200     -0.155259
  C       1.561411     -0.777531     -0.005874
  C       2.960607     -0.258476     -0.003183
  C       3.980073     -1.203859      0.014503
  C       5.301217     -0.791647      0.018629
  C       5.603873      0.562946      0.007965
  C       4.586357      1.506206     -0.006284
  C       3.261861      1.100669     -0.012739
  O       1.232992     -1.919102      0.096955
  H      -3.720834      2.248937      0.025237
  H      -6.095968      1.522427      0.032458
  H      -6.636993     -0.887154      0.013884
  H      -4.825526     -2.561890     -0.010819
  H      -2.470615     -1.834345     -0.021581
  H       3.718872     -2.251057      0.024669
  H       6.094098     -1.524826      0.030546
  H       6.635392      0.884691      0.011813
  H       4.824102      2.559639     -0.011738
  H       2.469106      1.832371     -0.021203
28
Coordinates from ORCA-job input E -840.920771534435
  C      -1.563036      0.775565     -0.007826
  C      -2.962297      0.256298     -0.003779
  C      -3.981741      1.201729      0.010940
  C      -5.302857      0.789445      0.016845
  C      -5.605447     -0.565213      0.010935
  C      -4.587877     -1.508453     -0.000488
  C      -3.263382     -1.102834     -0.008749
  O      -1.235082      1.917489      0.093472
  O      -0.700694     -0.277960     -0.155499
  O       0.698961      0.275919     -0.155588
  C       1.561308     -0.777641     -0.008288
  C       2.960583     -0.258421     -0.004444
  C       3.980004     -1.203879      0.010048
  C       5.301134     -0.791631      0.015705
  C       5.603759      0.563019      0.009780
  C       4.586209      1.506285     -0.001416
  C       3.261704      1.100700     -0.009429
  O       1.233335     -1.919558      0.093080
  H      -3.720604      2.248965      0.017691
  H      -6.095764      1.522631      0.026464
  H      -6.636930     -0.887040      0.016255
  H      -4.825570     -2.561909     -0.002376
  H      -2.470623     -1.834562     -0.015220
  H       3.718840     -2.251107      0.016811
  H       6.094023     -1.524839      0.025135
  H       6.635252      0.884818      0.014908
  H       4.823930      2.559735     -0.003322
  H       2.468963      1.832448     -0.015742
28
Coordinates from ORCA-job input E -840.920771339011
  C      -1.562968      0.775484     -0.008188
  C      -2.962241      0.256275     -0.003959
  C      -3.981664      1.201742      0.010525
  C      -5.302784      0.789474      0.016663
  C      -5.605392     -0.565184      0.011269
  C      -4.587846     -1.508446      0.000092
  C      -3.263341     -1.102856     -0.008436
  O      -1.234950      1.917365      0.093565
  O      -0.700707     -0.277989     -0.156566
  O       0.698963      0.275854     -0.156669
  C       1.561259     -0.777627     -0.008598
  C       2.960533     -0.258421     -0.004610
  C       3.979962     -1.203885      0.009637
  C       5.301083     -0.791614      0.015516
  C       5.603688      0.563044      0.010103
  C       4.586136      1.506304     -0.000836
  C       3.261630      1.100710     -0.009107
  O       1.233267     -1.919518      0.093159
  H      -3.720514      2.248974      0.016912
  H      -6.095683      1.522673      0.026061
  H      -6.636880     -0.886998      0.016810
  H      -4.825570     -2.561896     -0.001387
  H      -2.470592     -1.834591     -0.014724
  H       3.718816     -2.251118      0.016044
  H       6.093985     -1.524812      0.024725
  H       6.635175      0.884860      0.015444
  H       4.823858      2.559754     -0.002331
  H       2.468878      1.832444     -0.015216
28
Coordinates from ORCA-job input E -840.909733663198
  C      -1.608989      0.761981     -0.008184
  C      -3.010211      0.248023     -0.003954
  C      -4.026086      1.197315      0.010529
  C      -5.348753      0.790004      0.016668
  C      -5.656444     -0.563519      0.011274
  C      -4.642437     -1.510599      0.000097
  C      -3.316409     -1.109978     -0.008430
  O      -1.276687      1.902632      0.093569
  O      -0.750681     -0.294726     -0.156562
  O       0.748936      0.292592     -0.156673
  C       1.607281     -0.764125     -0.008601
  C       3.008503     -0.250169     -0.004614
  C       4.024384     -1.199458      0.009633
  C       5.347052     -0.792144      0.015511
  C       5.654739      0.561379      0.010097
  C       4.640727      1.508456     -0.000842
  C       3.314699      1.107832     -0.009112
  O       1.275004     -1.904785      0.093155
  H      -3.761007      2.243567      0.016916
  H      -6.138901      1.526177      0.026067
  H      -6.689139     -0.881463      0.016816
  H      -4.884113     -2.563157     -0.001381
  H      -2.526406     -1.844688     -0.014719
  H       3.759308     -2.245711      0.016040
  H       6.137203     -1.528316      0.024719
  H       6.687434      0.879325      0.015438
  H       4.882401      2.561015     -0.002337
  H       2.524693      1.842540     -0.015221
28
Coordinates from ORCA-job input E -840.909961529926
  C      -1.595895      0.754020     -0.003919
  C      -2.999111      0.241509     -0.001513
  C      -4.011985      1.193974      0.006683
  C      -5.335743      0.790314      0.010278
  C      -5.647456     -0.562310      0.008103
  C      -4.636331     -1.512442      0.002875
  C      -3.309154     -1.115725     -0.002747
  O      -1.263743      1.894988      0.096449
  O      -0.746383     -0.305478     -0.154138
  O       0.744638      0.303334     -0.154222
  C       1.594185     -0.756163     -0.004211
  C       2.997402     -0.243652     -0.002116
  C       4.010280     -1.196115      0.005809
  C       5.334039     -0.792454      0.009102
  C       5.645751      0.560170      0.006898
  C       4.634623      1.510301      0.001941
  C       3.307445      1.113583     -0.003376
  O       1.262067     -1.897151      0.096063
  H      -3.743776      2.239408      0.010403
  H      -6.123681      1.528855      0.015067
  H      -6.681094     -0.877141      0.011505
  H      -4.881130     -2.564260      0.003825
  H      -2.521343     -1.852767     -0.004306
  H       3.742073     -2.241549      0.009559
  H       6.121978     -1.530994      0.013677
  H       6.679389      0.875002      0.010065
  H       4.879422      2.562119      0.002869
  H       2.519634      1.850625     -0.004724
28
Coordinates from ORCA-job input E -840.909972235278
  C      -1.594434      0.756167     -0.020054
  C      -2.998629      0.241892     -0.006934
  C      -4.011855      1.194011     -0.018461
  C      -5.335537      0.790037     -0.007548
  C      -5.646867     -0.562381      0.017449
  C      -4.635439     -1.512062      0.032109
  C      -3.308353     -1.115145      0.019323
  O      -1.265862      1.899218      0.067770
  O      -0.746137     -0.306066     -0.144632
  O       0.744393      0.303947     -0.144889
  C       1.592726     -0.758312     -0.020815
  C       2.996921     -0.244035     -0.007791
  C       4.010146     -1.196154     -0.019426
  C       5.333830     -0.792184     -0.008625
  C       5.645164      0.560233      0.016373
  C       4.633739      1.509915      0.031142
  C       3.306652      1.113001      0.018473
  O       1.264161     -1.901350      0.067210
  H      -3.743912      2.239348     -0.035795
  H      -6.123697      1.528317     -0.018181
  H      -6.680410     -0.877404      0.026593
  H      -4.879923     -2.563724      0.054206
  H      -2.520476     -1.852059      0.033302
  H       3.742197     -2.241490     -0.036761
  H       6.121988     -1.530465     -0.019345
  H       6.678709      0.875254      0.025430
  H       4.878228      2.561576      0.053239
  H       2.518778      1.849916      0.032540
28
Coordinates from ORCA-job input E -840.909969818973
  C      -1.594711      0.756809      0.001090
  C      -3.000296      0.241276      0.002210
  C      -4.012993      1.192756     -0.048016
  C      -5.336854      0.789004     -0.049852
  C      -5.648982     -0.562439      0.000879
  C      -4.638167     -1.511379      0.053992
  C      -3.310897     -1.114764      0.054088
  O      -1.271576      1.903007      0.063868
  O      -0.746071     -0.306195     -0.098823
  O       0.744337      0.304115     -0.098895
  C       1.592983     -0.758895      0.000855
  C       2.998580     -0.243392      0.001628
  C       4.011241     -1.194897     -0.048887
  C       5.335112     -0.791182     -0.051034
  C       5.647290      0.560251     -0.000336
  C       4.636513      1.509216      0.053058
  C       3.309233      1.112638      0.053470
  O       1.269850     -1.905103      0.063478
  H      -3.744444      2.237426     -0.084429
  H      -6.124501      1.526837     -0.090376
  H      -6.682622     -0.877276     -0.000009
  H      -4.883270     -2.562298      0.095937
  H      -2.523790     -1.851398      0.097964
  H       3.742653     -2.239558     -0.085269
  H       6.122730     -1.529035     -0.091776
  H       6.680939      0.875060     -0.001467
  H       4.881655      2.560127      0.094978
  H       2.522158      1.849292      0.097571
28
Coordinates from ORCA-job input E -840.909985875530
  C      -1.594740      0.755328     -0.008072
  C      -3.000001      0.240723     -0.002674
  C      -4.012720      1.193327     -0.017513
  C      -5.336685      0.790027     -0.012343
  C      -5.648832     -0.562219      0.009972
  C      -4.637870     -1.512357      0.027445
  C      -3.310516     -1.116079      0.020399
  O      -1.269079      1.899311      0.076780
  O      -0.746463     -0.305287     -0.135722
  O       0.744720      0.303126     -0.135840
  C       1.593035     -0.757487     -0.008438
  C       2.998294     -0.242871     -0.003324
  C       4.011018     -1.195466     -0.018405
  C       5.334981     -0.792157     -0.013501
  C       5.647124      0.560091      0.008791
  C       4.636158      1.510219      0.026503
  C       3.308805      1.113932      0.019726
  O       1.267407     -1.901485      0.076352
  H      -3.744144      2.238538     -0.032003
  H      -6.124385      1.528778     -0.025298
  H      -6.682557     -0.876747      0.014501
  H      -4.882912     -2.563943      0.047024
  H      -2.523264     -1.853654      0.036180
  H       3.742446     -2.240678     -0.032872
  H       6.122685     -1.530901     -0.026643
  H       6.680847      0.874626      0.013114
  H       4.881196      2.561806      0.046063
  H       2.521552      1.851502      0.035699
28
Coordinates from ORCA-job input E -840.909985671929
  C      -1.594709      0.755208     -0.007698
  C      -3.000063      0.240540     -0.002516
  C      -4.012661      1.193230     -0.017349
  C      -5.336653      0.790020     -0.012544
  C      -5.648928     -0.562209      0.009486
  C      -4.638038     -1.512408      0.027053
  C      -3.310646     -1.116208      0.020307
  O      -1.269360      1.899266      0.077838
  O      -0.746503     -0.305177     -0.134873
  O       0.744760      0.303044     -0.135036
  C       1.592999     -0.757350     -0.008181
  C       2.998354     -0.242681     -0.003228
  C       4.010949     -1.195371     -0.018263
  C       5.334943     -0.792165     -0.013680
  C       5.647225      0.560063      0.008335
  C       4.636339      1.510263      0.026104
  C       3.308945      1.114066      0.019582
  O       1.267669     -1.901411      0.077382
  H      -3.743991      2.238414     -0.031757
  H      -6.124275      1.528850     -0.025597
  H      -6.682673     -0.876661      0.013820
  H      -4.883143     -2.563984      0.046492
  H      -2.523495     -1.853897      0.036151
  H       3.742273     -2.240554     -0.032655
  H       6.122561     -1.530996     -0.026891
  H       6.680972      0.874513      0.012500
  H       4.881449      2.561838      0.045530
  H       2.521800      1.851756      0.035588
28
Coordinates from ORCA-job input E -840.909985370719
  C      -1.594711      0.755096     -0.006938
  C      -3.000122      0.240416     -0.002232
  C      -4.012639      1.193178     -0.016840
  C      -5.336648      0.790016     -0.012556
  C      -5.649008     -0.562213      0.008755
  C      -4.638166     -1.512459      0.026112
  C      -3.310743     -1.116304      0.019869
  O      -1.269552      1.899208      0.079171
  O      -0.746537     -0.305073     -0.134073
  O       0.744797      0.302971     -0.134101
  C       1.592984     -0.757194     -0.007050
  C       2.998407     -0.242538     -0.002745
  C       4.010902     -1.195319     -0.017685
  C       5.334920     -0.792184     -0.013769
  C       5.647314      0.560038      0.007505
  C       4.636495      1.510302      0.025190
  C       3.309063      1.114175      0.019316
  O       1.267845     -1.901328      0.078850
  H      -3.743909      2.238348     -0.030733
  H      -6.124217      1.528907     -0.025464
  H      -6.682769     -0.876618      0.012717
  H      -4.883307     -2.564037      0.045019
  H      -2.523674     -1.854086      0.035548
  H       3.742146     -2.240482     -0.031538
  H       6.122471     -1.531089     -0.026932
  H       6.681083      0.874422      0.011181
  H       4.881662      2.561875      0.044066
  H       2.522014      1.851972      0.035255
28
Coordinates from ORCA-job input E -840.909970444648
  C      -1.594472      0.753062      0.007251
  C      -3.000598      0.238588      0.003272
  C      -4.012028      1.192426     -0.000534
  C      -5.336286      0.790096     -0.005053
  C      -5.649849     -0.562117     -0.003121
  C      -4.639726     -1.513175      0.003688
  C      -3.311891     -1.117804      0.006101
  O      -1.271151      1.897084      0.106950
  O      -0.746954     -0.303835     -0.128471
  O       0.745239      0.302098     -0.127709
  C       1.592616     -0.754744      0.009271
  C       2.998834     -0.240537      0.003981
  C       4.010072     -1.194573     -0.000934
  C       5.334404     -0.792504     -0.006729
  C       5.648237      0.559648     -0.004983
  C       4.638306      1.510899      0.002936
  C       3.310395      1.115790      0.006617
  O       1.269255     -1.898886      0.107495
  H      -3.742434      2.237400     -0.000080
  H      -6.123124      1.529873     -0.009945
  H      -6.683842     -0.875773     -0.005763
  H      -4.885460     -2.564785      0.007834
  H      -2.525884     -1.856882      0.013480
  H       3.740276     -2.239495     -0.000303
  H       6.121091     -1.532434     -0.012479
  H       6.682290      0.873098     -0.008642
  H       4.884246      2.562461      0.006936
  H       2.524539      1.855019      0.014835
28
Coordinates from ORCA-job input E -840.909984668929
  C      -1.594681      0.754871     -0.004922
  C      -3.000158      0.240250     -0.001380
  C      -4.012565      1.193137     -0.014989
  C      -5.336600      0.790054     -0.011877
  C      -5.649090     -0.562186      0.007267
  C      -4.638331     -1.512529      0.023649
  C      -3.310862     -1.116454      0.018573
  O      -1.269654      1.898989      0.082293
  O      -0.746574     -0.304998     -0.133101
  O       0.744831      0.302873     -0.133312
  C       1.592973     -0.757013     -0.005536
  C       2.998451     -0.242391     -0.002150
  C       4.010853     -1.195279     -0.015922
  C       5.334890     -0.792201     -0.012991
  C       5.647387      0.560039      0.006145
  C       4.636632      1.510381      0.022697
  C       3.309161      1.114311      0.017803
  O       1.267959     -1.901124      0.081822
  H      -3.743742      2.238297     -0.027258
  H      -6.124092      1.529041     -0.024030
  H      -6.682878     -0.876515      0.010319
  H      -4.883540     -2.564120      0.040902
  H      -2.523910     -1.854378      0.033497
  H       3.742026     -2.240438     -0.028184
  H       6.122379     -1.531189     -0.025277
  H       6.681177      0.874364      0.009059
  H       4.881846      2.561971      0.039944
  H       2.522213      1.852236      0.032858
28
Coordinates from ORCA-job input E -840.909985079731
  C      -1.594725      0.755084     -0.006479
  C      -3.000120      0.240427     -0.002079
  C      -4.012649      1.193201     -0.015886
  C      -5.336650      0.790014     -0.011960
  C      -5.648997     -0.562237      0.008181
  C      -4.638151     -1.512489      0.024756
  C      -3.310728     -1.116316      0.018887
  O      -1.269503      1.899127      0.080430
  O      -0.746527     -0.305073     -0.133756
  O       0.744790      0.303012     -0.133528
  C       1.592971     -0.757112     -0.005879
  C       2.998394     -0.242520     -0.002211
  C       4.010872     -1.195340     -0.016599
  C       5.334894     -0.792216     -0.013319
  C       5.647316      0.560019      0.006739
  C       4.636524      1.510316      0.023881
  C       3.309078      1.114207      0.018659
  O       1.267777     -1.901216      0.080355
  H      -3.743931      2.238384     -0.028898
  H      -6.124226      1.528907     -0.024245
  H      -6.682756     -0.876652      0.011831
  H      -4.883277     -2.564086      0.042753
  H      -2.523667     -1.854117      0.033957
  H       3.742098     -2.240510     -0.029523
  H       6.122430     -1.531146     -0.026043
  H       6.681093      0.874384      0.009884
  H       4.881707      2.561901      0.041815
  H       2.522062      1.852045      0.034177
28
Coordinates from ORCA-job input E -840.895754927623
  C      -1.640575      0.741287     -0.006482
  C      -3.047931      0.231986     -0.002079
  C      -4.056830      1.188617     -0.015883
  C      -5.382366      0.790475     -0.011953
  C      -5.699866     -0.560586      0.008188
  C      -4.692641     -1.514689      0.024759
  C      -3.363708     -1.123574      0.018886
  O      -1.310993      1.884091      0.080428
  O      -0.796416     -0.322102     -0.133762
  O       0.794680      0.320041     -0.133522
  C       1.638821     -0.743315     -0.005876
  C       3.046205     -0.234078     -0.002211
  C       4.055052     -1.190756     -0.016602
  C       5.380610     -0.792677     -0.013326
  C       5.698185      0.558368      0.006733
  C       4.691013      1.512516      0.023878
  C       3.362059      1.121465      0.018659
  O       1.309268     -1.886179      0.080357
  H      -3.784129      2.232776     -0.028894
  H      -6.167127      1.532369     -0.024235
  H      -6.734823     -0.871062      0.011840
  H      -4.941773     -2.565353      0.042756
  H      -2.579459     -1.864374      0.033954
  H       3.782295     -2.234901     -0.029527
  H       6.165330     -1.534607     -0.026052
  H       6.733159      0.868794      0.009875
  H       4.940204      2.563167      0.041812
  H       2.577854      1.862302      0.034179
28
Coordinates from ORCA-job input E -840.895932236593
  C      -1.628952      0.733460      0.001473
  C      -3.038550      0.225512      0.002115
  C      -4.044263      1.185107     -0.025283
  C      -5.370874      0.790616     -0.025674
  C      -5.692537     -0.559306      0.003044
  C      -4.688343     -1.516219      0.032773
  C      -3.358292     -1.129032      0.031687
  O      -1.299671      1.877068      0.081263
  O      -0.792572     -0.331592     -0.124101
  O       0.790810      0.329342     -0.125305
  C       1.627329     -0.735831     -0.001736
  C       3.036877     -0.227749     -0.000041
  C       4.042692     -1.187257     -0.026713
  C       5.369267     -0.792652     -0.026259
  C       5.690794      0.557299      0.002623
  C       4.686495      1.514124      0.031661
  C       3.356479      1.126822      0.029738
  O       1.298027     -1.879303      0.079892
  H      -3.768344      2.228279     -0.044949
  H      -6.153278      1.534722     -0.048071
  H      -6.728414     -0.866662      0.003161
  H      -4.940692     -2.565960      0.057422
  H      -2.576361     -1.871910      0.057247
  H       3.766875     -2.230454     -0.046547
  H       6.151751     -1.536690     -0.048124
  H       6.726644      0.864744      0.003411
  H       4.938736      2.563888      0.056438
  H       2.574465      1.869631      0.054755
28
Coordinates from ORCA-job input E -840.895940020812
  C      -1.625330      0.734368     -0.028349
  C      -3.036268      0.224758     -0.009665
  C      -4.041946      1.184066     -0.047329
  C      -5.368615      0.789798     -0.033598
  C      -5.690317     -0.559310      0.019587
  C      -4.686070     -1.515770      0.059681
  C      -3.355978     -1.128973      0.044767
  O      -1.298911      1.879092      0.049097
  O      -0.792061     -0.332612     -0.129279
  O       0.790293      0.330769     -0.125783
  C       1.623305     -0.735865     -0.019221
  C       3.034436     -0.226619     -0.005279
  C       4.039754     -1.186162     -0.046438
  C       5.366560     -0.792230     -0.036703
  C       5.688767      0.556784      0.015839
  C       4.684890      1.513482      0.059311
  C       3.354661      1.127025      0.048377
  O       1.297080     -1.881055      0.051949
  H      -3.765934      2.226643     -0.086156
  H      -6.151008      1.533664     -0.064016
  H      -6.726216     -0.866370      0.030720
  H      -4.938394     -2.564900      0.103285
  H      -2.574083     -1.871616      0.078464
  H       3.763363     -2.228663     -0.084600
  H       6.148670     -1.536282     -0.069728
  H       6.724772      0.863583      0.023826
  H       4.937611      2.562539      0.102414
  H       2.573069      1.869859      0.084726
28
Coordinates from ORCA-job input E -840.895965616706
  C      -1.625431      0.734264     -0.001498
  C      -3.037661      0.223929      0.002156
  C      -4.042292      1.182694     -0.065822
  C      -5.369217      0.788826     -0.066447
  C      -5.692220     -0.559209      0.002447
  C      -4.689007     -1.515021      0.072570
  C      -3.358664     -1.128709      0.072052
  O      -1.303291      1.881509      0.054393
  O      -0.792350     -0.332052     -0.092699
  O       0.790634      0.329836     -0.093460
  C       1.623777     -0.736532     -0.003560
  C       3.035970     -0.226128      0.000599
  C       4.040673     -1.184842     -0.067034
  C       5.367576     -0.790904     -0.067253
  C       5.690486      0.557151      0.001715
  C       4.687199      1.512911      0.071508
  C       3.356878      1.126526      0.070593
  O       1.301646     -1.883729      0.053290
  H      -3.765289      2.224510     -0.115915
  H      -6.150757      1.532304     -0.120170
  H      -6.728279     -0.865930      0.002312
  H      -4.942327     -2.563346      0.128269
  H      -2.577752     -1.870999      0.129168
  H       3.763740     -2.226673     -0.117204
  H       6.149175     -1.534340     -0.120719
  H       6.726529      0.863927      0.001899
  H       4.940445      2.561250      0.127263
  H       2.575908      1.868775      0.127448
28
Coordinates from ORCA-job input E -840.895976652798
  C      -1.625318      0.733173     -0.011838
  C      -3.037538      0.223436     -0.003348
  C      -4.042476      1.183816     -0.032250
  C      -5.369495      0.790336     -0.024838
  C      -5.692237     -0.559013      0.013184
  C      -4.688604     -1.516479      0.044148
  C      -3.358190     -1.130466      0.035272
  O      -1.301729      1.878450      0.068874
  O      -0.793103     -0.330266     -0.139192
  O       0.791363      0.328064     -0.139748
  C       1.623655     -0.735431     -0.013433
  C       3.035847     -0.225627     -0.004643
  C       4.040835     -1.185961     -0.033366
  C       5.367835     -0.792421     -0.025748
  C       5.690508      0.556943      0.012320
  C       4.686826      1.514363      0.043117
  C       3.356432      1.128288      0.034039
  O       1.300074     -1.880658      0.068000
  H      -3.765646      2.226557     -0.058418
  H      -6.151289      1.535109     -0.048196
  H      -6.728356     -0.865466      0.019378
  H      -4.941634     -2.565879      0.075712
  H      -2.576979     -1.874142      0.061710
  H       3.764056     -2.228715     -0.059592
  H       6.149667     -1.537158     -0.048982
  H       6.726612      0.863444      0.018679
  H       4.939803      2.563775      0.074712
  H       2.575183      1.871930      0.060346
28
Coordinates from ORCA-job input E -840.895976595991
  C      -1.625748      0.733930     -0.013486
  C      -3.037968      0.223779     -0.003782
  C      -4.042974      1.183598     -0.044801
  C      -5.369915      0.789856     -0.037271
  C      -5.692481     -0.559140      0.013007
  C      -4.688733     -1.515988      0.056219
  C      -3.358375     -1.129731      0.047257
  O      -1.302925      1.879891      0.061018
  O      -0.793163     -0.330067     -0.130167
  O       0.791427      0.327967     -0.129881
  C       1.624004     -0.735999     -0.012881
  C       3.036245     -0.225889     -0.003917
  C       4.041204     -1.185734     -0.045505
  C       5.368160     -0.792033     -0.038629
  C       5.690792      0.556952      0.011552
  C       4.687094      1.513826      0.055319
  C       3.356721      1.127610      0.047012
  O       1.301222     -1.882019      0.060891
  H      -3.766292      2.226089     -0.080516
  H      -6.151786      1.534187     -0.070117
  H      -6.728544     -0.865774      0.019362
  H      -4.941601     -2.565093      0.097481
  H      -2.577093     -1.872929      0.083340
  H       3.764472     -2.228215     -0.081127
  H       6.149994     -1.536383     -0.071906
  H       6.726867      0.863555      0.017393
  H       4.940014      2.562923      0.096501
  H       2.575482      1.870831      0.083532
28
Coordinates from ORCA-job input E -840.895976711447
  C      -1.625542      0.733993     -0.014866
  C      -3.037879      0.223766     -0.003915
  C      -4.042773      1.183368     -0.051510
  C      -5.369715      0.789642     -0.043109
  C      -5.692357     -0.559048      0.014608
  C      -4.688665     -1.515616      0.064410
  C      -3.358280     -1.129401      0.054572
  O      -1.303095      1.880299      0.056829
  O      -0.793251     -0.329949     -0.130177
  O       0.791499      0.327697     -0.131291
  C       1.623919     -0.736343     -0.017874
  C       3.036206     -0.225996     -0.005978
  C       4.041208     -1.185518     -0.052899
  C       5.368112     -0.791685     -0.043726
  C       5.690610      0.557034      0.014130
  C       4.686809      1.513522      0.063288
  C       3.356463      1.127197      0.052687
  O       1.301455     -1.882542      0.055436
  H      -3.766043      2.225630     -0.092911
  H      -6.151531      1.533789     -0.081067
  H      -6.728428     -0.865636      0.021677
  H      -4.941561     -2.564469      0.111532
  H      -2.577058     -1.872395      0.095872
  H       3.764587     -2.227803     -0.094447
  H       6.150013     -1.535770     -0.081189
  H       6.726651      0.863707      0.021812
  H       4.939591      2.562397      0.110518
  H       2.575156      1.870130      0.093486
28
Coordinates from ORCA-job input E -840.895977866442
  C      -1.625249      0.733874     -0.017121
  C      -3.037647      0.223658     -0.005016
  C      -4.042504      1.183240     -0.053616
  C      -5.369438      0.789519     -0.043904
  C      -5.692079     -0.559081      0.016163
  C      -4.688378     -1.515577      0.066963
  C      -3.357976     -1.129388      0.055774
  O      -1.302806      1.880074      0.056990
  O      -0.793341     -0.329677     -0.136058
  O       0.791587      0.327543     -0.136224
  C       1.623536     -0.736021     -0.017703
  C       3.035940     -0.225801     -0.005787
  C       4.040790     -1.185381     -0.054543
  C       5.367726     -0.791661     -0.045018
  C       5.690377      0.556938      0.015029
  C       4.686683      1.513433      0.065989
  C       3.356279      1.127244      0.054988
  O       1.301111     -1.882225      0.056439
  H      -3.765782      2.225433     -0.096688
  H      -6.151253      1.533633     -0.082633
  H      -6.728151     -0.865634      0.024284
  H      -4.941247     -2.564351      0.115937
  H      -2.576752     -1.872337      0.097917
  H       3.764062     -2.227572     -0.097600
  H       6.149537     -1.535773     -0.083873
  H       6.726450      0.863492      0.023009
  H       4.939558      2.562206      0.114947
  H       2.575065      1.870195      0.097257
28
Coordinates from ORCA-job input E -840.895980509536
  C      -1.624303      0.733747     -0.025497
  C      -3.036701      0.223732     -0.008667
  C      -4.041665      1.183143     -0.058505
  C      -5.368507      0.789296     -0.043602
  C      -5.690880     -0.559095      0.023094
  C      -4.686988     -1.515286      0.075264
  C      -3.356612     -1.129029      0.058696
  O      -1.301200      1.879319      0.056598
  O      -0.793704     -0.328739     -0.159086
  O       0.791951      0.326723     -0.158315
  C       1.622483     -0.735662     -0.023490
  C       3.034949     -0.225773     -0.008085
  C       4.039779     -1.185269     -0.058957
  C       5.366672     -0.791547     -0.045241
  C       5.689232      0.556808      0.021271
  C       4.685476      1.513086      0.074447
  C       3.355050      1.126954      0.059055
  O       1.299456     -1.881378      0.056917
  H      -3.765170      2.225184     -0.106272
  H      -6.150476      1.533202     -0.083309
  H      -6.726905     -0.865659      0.035410
  H      -4.939600     -2.563858      0.129593
  H      -2.575213     -1.871719      0.102189
  H       3.763145     -2.227283     -0.106526
  H       6.148536     -1.535521     -0.085719
  H       6.725296      0.863277      0.032662
  H       4.938234      2.561630      0.128638
  H       2.573765      1.869717      0.103338
28
Coordinates from ORCA-job input E -840.895984247227
  C      -1.615380      0.732972     -0.082030
  C      -3.027202      0.224264     -0.033137
  C      -4.033509      1.181894     -0.090824
  C      -5.359193      0.787213     -0.040669
  C      -5.678637     -0.559183      0.070384
  C      -4.672921     -1.512747      0.131290
  C      -3.343322     -1.126059      0.078245
  O      -1.285467      1.872423      0.050708
  O      -0.796631     -0.320536     -0.311485
  O       0.794911      0.320474     -0.305529
  C       1.612135     -0.732039     -0.066203
  C       3.024861     -0.225103     -0.025258
  C       4.029662     -1.183944     -0.088702
  C       5.356080     -0.790942     -0.045095
  C       5.677775      0.555006      0.064885
  C       4.673577      1.509791      0.131334
  C       3.343246      1.124798      0.084782
  O       1.282671     -1.872826      0.055826
  H      -3.759342      2.222609     -0.169990
  H      -6.142638      1.529247     -0.086497
  H      -6.713896     -0.865825      0.111127
  H      -4.922950     -2.559460      0.221506
  H      -2.560225     -1.866402      0.130522
  H       3.753796     -2.224294     -0.166720
  H       6.138353     -1.533933     -0.095179
  H       6.713610      0.860342      0.100486
  H       4.925370      2.556153      0.220734
  H       2.561367      1.866107      0.141389
28
Coordinates from ORCA-job input E -840.895470352168
  C      -1.575827      0.738845     -0.368064
  C      -2.974595      0.242142     -0.158061
  C      -3.967513      1.204313     -0.010621
  C      -5.273260      0.811030      0.225038
  C      -5.585147     -0.539079      0.314746
  C      -4.592531     -1.497107      0.169008
  C      -3.283362     -1.111183     -0.070823
  O      -1.209742      1.864840     -0.224710
  O      -0.808887     -0.322768     -0.719890
  O       0.808166      0.250877     -0.721289
  C       1.592423     -0.797397     -0.368190
  C       2.979627     -0.267460     -0.158973
  C       3.998046     -1.202905     -0.013890
  C       5.293163     -0.774461      0.220543
  C       5.569030      0.583392      0.312797
  C       4.551077      1.514635      0.169688
  C       3.252887      1.093648     -0.070607
  O       1.248259     -1.930242     -0.222984
  H      -3.697135      2.247508     -0.070051
  H      -6.046201      1.555806      0.344234
  H      -6.604173     -0.844979      0.502820
  H      -4.836227     -2.546371      0.245550
  H      -2.505909     -1.852605     -0.176732
  H       3.755912     -2.252784     -0.074969
  H       6.086128     -1.498207      0.337340
  H       6.579672      0.916247      0.500628
  H       4.766467      2.570015      0.248296
  H       2.455749      1.814250     -0.174931
28
Coordinates from ORCA-job input E -840.896033149243
  C      -1.590492      0.732075     -0.218621
  C      -2.998716      0.229707     -0.091797
  C      -4.004495      1.189650     -0.069259
  C      -5.324165      0.796276      0.069208
  C      -5.637659     -0.551073      0.188299
  C      -4.632397     -1.506716      0.168973
  C      -3.308778     -1.121277      0.027235
  O      -1.238131      1.859303     -0.046935
  O      -0.803487     -0.314932     -0.565701
  O       0.802152      0.289923     -0.562956
  C       1.592780     -0.750652     -0.205754
  C       2.998329     -0.238507     -0.085587
  C       4.011594     -1.190591     -0.067790
  C       5.328776     -0.786784      0.064953
  C       5.632423      0.562907      0.183211
  C       4.619734      1.510713      0.168652
  C       3.298639      1.114900      0.032270
  O       1.248043     -1.880766     -0.037637
  H      -3.734392      2.231168     -0.152758
  H      -6.107459      1.539631      0.087579
  H      -6.668114     -0.856510      0.299231
  H      -4.877669     -2.553824      0.267194
  H      -2.524024     -1.861755      0.019866
  H       3.749314     -2.234156     -0.150430
  H       6.117954     -1.523961      0.079530
  H       6.660956      0.876291      0.289850
  H       4.857235      2.559668      0.266431
  H       2.508146      1.849292      0.028644
28
Coordinates from ORCA-job input E -840.895991835253
  C      -1.572000      0.734464     -0.282208
  C      -2.976269      0.232398     -0.118405
  C      -3.987019      1.187442     -0.120313
  C      -5.301571      0.793013      0.057733
  C      -5.604473     -0.549623      0.242154
  C      -4.593943     -1.499632      0.247892
  C      -3.275211     -1.113600      0.065333
  O      -1.206744      1.852657     -0.079071
  O      -0.808272     -0.299141     -0.708930
  O       0.807369      0.278456     -0.704518
  C       1.571635     -0.747825     -0.262470
  C       2.974804     -0.238920     -0.108599
  C       3.990599     -1.188463     -0.117093
  C       5.304070     -0.786733      0.052779
  C       5.600963      0.557498      0.235380
  C       4.585412      1.502070      0.247601
  C       3.267762      1.108799      0.073089
  O       1.212928     -1.868974     -0.064314
  H      -3.724870      2.226065     -0.251647
  H      -6.089099      1.532136      0.057223
  H      -6.630941     -0.855269      0.384924
  H      -4.830721     -2.542524      0.398077
  H      -2.485404     -1.848556      0.079679
  H       3.733313     -2.228528     -0.246636
  H       6.095612     -1.521525      0.047306
  H       6.626650      0.868635      0.371807
  H       4.817427      2.546213      0.396581
  H       2.474091      1.839466      0.092546
28
Coordinates from ORCA-job input E -840.896091509825
  C      -1.554831      0.728058     -0.285389
  C      -2.959576      0.229533     -0.119721
  C      -3.962456      1.189910     -0.044358
  C      -5.276261      0.795329      0.138483
  C      -5.586151     -0.553654      0.250875
  C      -4.583734     -1.509549      0.180004
  C      -3.266013     -1.122943     -0.008079
  O      -1.173914      1.830703     -0.034296
  O      -0.810943     -0.289084     -0.785858
  O       0.811066      0.270397     -0.786191
  C       1.555385     -0.740688     -0.275522
  C       2.958600     -0.235761     -0.115229
  C       3.966224     -1.191275     -0.043154
  C       5.278624     -0.790098      0.135449
  C       5.582389      0.560382      0.246495
  C       4.575168      1.511494      0.178763
  C       3.258810      1.118329     -0.004954
  O       1.178077     -1.843750     -0.021298
  H      -3.694872      2.232628     -0.122004
  H      -6.057735      1.538459      0.197709
  H      -6.611932     -0.859881      0.397467
  H      -4.826212     -2.557682      0.274278
  H      -2.481395     -1.862215     -0.053868
  H       3.703481     -2.235346     -0.119439
  H       6.063926     -1.529358      0.192404
  H       6.607163      0.871540      0.389682
  H       4.812808      2.560816      0.272049
  H       2.470406      1.853706     -0.048399
28
Coordinates from ORCA-job input E -840.896401787514
  C      -1.508904      0.694286     -0.261178
  C      -2.919155      0.210807     -0.110923
  C      -3.895224      1.170952      0.132345
  C      -5.211715      0.781918      0.306587
  C      -5.550678     -0.563294      0.243638
  C      -4.575228     -1.520356      0.006829
  C      -3.255518     -1.138076     -0.174786
  O      -1.082928      1.739250      0.123777
  O      -0.818505     -0.259632     -0.939790
  O       0.819308      0.251664     -0.948613
  C       1.509879     -0.701246     -0.269516
  C       2.918650     -0.214686     -0.116327
  C       3.895236     -1.173241      0.130661
  C       5.210652     -0.782082      0.307690
  C       5.547749      0.563498      0.243596
  C       4.571545      1.519035      0.003103
  C       3.252788      1.134683     -0.180970
  O       1.079571     -1.737759      0.132563
  H      -3.605284      2.209336      0.187104
  H      -5.972641      1.524633      0.495519
  H      -6.578350     -0.866282      0.383875
  H      -4.840789     -2.566348     -0.034061
  H      -2.489232     -1.877495     -0.349509
  H       3.606581     -2.211980      0.186451
  H       5.972182     -1.523397      0.499764
  H       6.574679      0.868013      0.385818
  H       4.835734      2.565295     -0.038853
  H       2.485701      1.872502     -0.358895
28
Coordinates from ORCA-job input E -840.897060283972
  C      -1.485942      0.612500     -0.123863
  C      -2.913049      0.161979     -0.057646
  C      -3.856654      1.105063      0.333317
  C      -5.188983      0.744028      0.429069
  C      -5.576546     -0.556811      0.136635
  C      -4.632852     -1.498899     -0.245561
  C      -3.297475     -1.143886     -0.346545
  O      -1.024810      1.562589      0.429127
  O      -0.825202     -0.243037     -0.948049
  O       0.821273      0.239606     -0.958451
  C       1.487292     -0.620468     -0.141690
  C       2.912720     -0.166317     -0.067953
  C       3.855539     -1.107177      0.330727
  C       5.186919     -0.744396      0.432484
  C       5.573917      0.556328      0.138920
  C       4.630872      1.496142     -0.250479
  C       3.296345      1.139373     -0.357429
  O       1.022748     -1.557722      0.430083
  H      -3.529745      2.107949      0.563020
  H      -5.924838      1.473465      0.733531
  H      -6.616846     -0.838476      0.213707
  H      -4.936157     -2.512545     -0.461953
  H      -2.555091     -1.872514     -0.632336
  H       3.528775     -2.109935      0.561094
  H       5.922209     -1.472081      0.742501
  H       6.613425      0.839627      0.220600
  H       4.933998      2.509613     -0.467912
  H       2.554258      1.866002     -0.649048
28
Coordinates from ORCA-job input E -840.897815364314
  C      -1.410646      0.500705     -0.179707
  C      -2.852974      0.098862     -0.087702
  C      -3.721129      1.008681      0.505326
  C      -5.061212      0.690878      0.642522
  C      -5.531564     -0.535181      0.192902
  C      -4.664167     -1.444693     -0.393937
  C      -3.322186     -1.132237     -0.537818
  O      -0.877697      1.345302      0.470647
  O      -0.827142     -0.252012     -1.148260
  O       0.830188      0.191980     -1.156139
  C       1.427782     -0.564386     -0.200463
  C       2.858441     -0.126387     -0.098196
  C       3.746492     -1.012866      0.500305
  C       5.076447     -0.658805      0.646566
  C       5.516897      0.579585      0.199885
  C       4.629519      1.465669     -0.392656
  C       3.297355      1.117368     -0.544633
  O       0.903986     -1.408244      0.458349
  H      -3.329986      1.951332      0.856881
  H      -5.738032      1.395216      1.103165
  H      -6.577235     -0.783815      0.303876
  H      -5.031644     -2.401389     -0.734577
  H      -2.638600     -1.840422     -0.978723
  H       3.378393     -1.965582      0.849734
  H       5.768840     -1.344561      1.111940
  H       6.554759      0.856152      0.317732
  H       4.973441      2.431870     -0.731137
  H       2.597775      1.806981     -0.989984
28
Coordinates from ORCA-job input E -840.897789946883
  C      -1.355754      0.451157     -0.241385
  C      -2.799219      0.072873     -0.111320
  C      -3.623005      0.961694      0.570720
  C      -4.962951      0.660916      0.744262
  C      -5.476136     -0.528372      0.244970
  C      -4.652385     -1.417887     -0.428800
  C      -3.311496     -1.120808     -0.611472
  O      -0.774230      1.234261      0.444528
  O      -0.835620     -0.215918     -1.308058
  O       0.846304      0.123295     -1.309179
  C       1.378476     -0.541885     -0.250815
  C       2.806475     -0.110950     -0.113503
  C       3.662167     -0.968244      0.568691
  C       4.988446     -0.614443      0.746800
  C       5.456745      0.594641      0.250514
  C       4.601077      1.452545     -0.424430
  C       3.273380      1.103483     -0.609808
  O       0.809051     -1.329005      0.440507
  H      -3.198593      1.874632      0.959806
  H      -5.606237      1.349830      1.271316
  H      -6.521152     -0.764340      0.385836
  H      -5.052631     -2.346116     -0.809061
  H      -2.662657     -1.813380     -1.123855
  H       3.272826     -1.897805      0.955445
  H       5.656723     -1.278144      1.275018
  H       6.491339      0.870897      0.394809
  H       4.965737      2.396005     -0.802958
  H       2.599418      1.771068     -1.122678
28
Coordinates from ORCA-job input E -840.898018513428
  C      -1.422276      0.454469     -0.079690
  C      -2.866290      0.067662     -0.040013
  C      -3.736657      0.950002      0.589601
  C      -5.085546      0.649198      0.661149
  C      -5.561873     -0.532321      0.109240
  C      -4.690003     -1.417132     -0.508818
  C      -3.339540     -1.119760     -0.588497
  O      -0.888755      1.241062      0.640665
  O      -0.835547     -0.213434     -1.110441
  O       0.832964      0.186508     -1.117570
  C       1.427003     -0.481870     -0.091449
  C       2.867110     -0.079774     -0.047183
  C       3.744855     -0.952256      0.586030
  C       5.090554     -0.638041      0.660095
  C       5.556299      0.547550      0.108106
  C       4.676980      1.422887     -0.513017
  C       3.329654      1.112249     -0.594951
  O       0.895015     -1.259755      0.639471
  H      -3.341192      1.858252      1.018251
  H      -5.765183      1.333107      1.147363
  H      -6.614708     -0.767860      0.168507
  H      -5.061191     -2.341158     -0.926790
  H      -2.654380     -1.807190     -1.058931
  H       3.357697     -1.864227      1.014438
  H       5.775948     -1.314545      1.148673
  H       6.606568      0.793754      0.169805
  H       5.039843      2.349995     -0.931399
  H       2.638750      1.792627     -1.066744
28
Coordinates from ORCA-job input E -840.897473793255
  C      -1.440641      0.581224     -0.200422
  C      -2.868204      0.142766     -0.086201
  C      -3.777124      1.076748      0.398610
  C      -5.108752      0.727807      0.539761
  C      -5.529297     -0.552368      0.204281
  C      -4.619664     -1.485035     -0.272007
  C      -3.285636     -1.141049     -0.421436
  O      -0.945088      1.498537      0.378942
  O      -0.835808     -0.214895     -1.120353
  O       0.835309      0.173948     -1.130487
  C       1.448521     -0.614317     -0.209611
  C       2.870280     -0.156959     -0.092941
  C       3.790251     -1.078567      0.394664
  C       5.116696     -0.711713      0.539561
  C       5.520935      0.573847      0.205110
  C       4.600090      1.494307     -0.273793
  C       3.271198      1.132544     -0.426652
  O       0.959015     -1.527403      0.381182
  H      -3.424088      2.061893      0.662858
  H      -5.818135      1.450996      0.914036
  H      -6.568745     -0.824479      0.318174
  H      -4.947422     -2.482736     -0.523908
  H      -2.570854     -1.865166     -0.779776
  H       3.449747     -2.068234      0.658621
  H       5.834669     -1.425116      0.916322
  H       6.556291      0.859860      0.322185
  H       4.915001      2.496346     -0.524773
  H       2.547555      1.847216     -0.786048
28
Coordinates from ORCA-job input E -840.898105156368
  C      -1.420178      0.518563     -0.166932
  C      -2.856997      0.104744     -0.077529
  C      -3.737085      1.011103      0.503351
  C      -5.075769      0.683339      0.628239
  C      -5.532188     -0.548964      0.180208
  C      -4.651273     -1.455381     -0.391611
  C      -3.310811     -1.131641     -0.525557
  O      -0.895615      1.366294      0.487615
  O      -0.834699     -0.215493     -1.148185
  O       0.833509      0.185700     -1.156033
  C       1.424936     -0.542613     -0.174187
  C       2.857812     -0.115613     -0.083180
  C       3.745174     -1.013000      0.500538
  C       5.080503     -0.672630      0.627540
  C       5.526222      0.563293      0.178846
  C       4.637905      1.460845     -0.395668
  C       3.300719      1.124625     -0.531442
  O       0.903593     -1.384672      0.490080
  H      -3.356340      1.958177      0.854179
  H      -5.762619      1.385327      1.077367
  H      -6.576927     -0.805250      0.281799
  H      -5.006915     -2.417236     -0.730211
  H      -2.617967     -1.836720     -0.957208
  H       3.372661     -1.963127      0.852043
  H       5.773025     -1.367513      1.079031
  H       6.568320      0.829427      0.282219
  H       4.985151      2.425545     -0.734847
  H       2.601955      1.822871     -0.964565
28
Coordinates from ORCA-job input E -840.898068663558
  C      -1.384687      0.475973     -0.205842
  C      -2.824582      0.081351     -0.096312
  C      -3.669956      0.965453      0.565095
  C      -5.009133      0.650738      0.715947
  C      -5.500276     -0.546922      0.213836
  C      -4.653820     -1.431849     -0.438034
  C      -3.313289     -1.120561     -0.598295
  O      -0.823514      1.270703      0.484299
  O      -0.838077     -0.199478     -1.250920
  O       0.839788      0.159260     -1.254204
  C       1.390584     -0.507207     -0.206475
  C       2.825670     -0.095260     -0.097361
  C       3.682444     -0.968229      0.563915
  C       5.017523     -0.636191      0.713857
  C       5.493208      0.567418      0.211054
  C       4.635250      1.441297     -0.440773
  C       3.298751      1.112831     -0.599876
  O       0.833009     -1.296307      0.492868
  H      -3.262129      1.884556      0.957371
  H      -5.669201      1.335450      1.227486
  H      -6.544949     -0.793851      0.337046
  H      -5.036019     -2.367655     -0.818156
  H      -2.646860     -1.809986     -1.091989
  H       3.286668     -1.892333      0.956920
  H       5.686569     -1.312098      1.225444
  H       6.534694      0.827670      0.333781
  H       5.005227      2.381668     -0.821680
  H       2.623209      1.793557     -1.093104
28
Coordinates from ORCA-job input E -840.898188582692
  C      -1.406107      0.500374     -0.182576
  C      -2.844031      0.093965     -0.085462
  C      -3.709593      0.989554      0.532839
  C      -5.048407      0.666631      0.668262
  C      -5.519243     -0.550255      0.193586
  C      -4.652566     -1.446215     -0.415252
  C      -3.312054     -1.127099     -0.559815
  O      -0.866339      1.323670      0.490996
  O      -0.836812     -0.203936     -1.194737
  O       0.836182      0.176859     -1.199264
  C       1.409202     -0.520083     -0.184272
  C       2.844120     -0.103187     -0.087807
  C       3.716381     -0.991350      0.531730
  C       5.052721     -0.658115      0.666540
  C       5.514327      0.561605      0.190099
  C       4.640852      1.450187     -0.419931
  C       3.302766      1.120810     -0.563769
  O       0.871698     -1.337001      0.498729
  H      -3.317517      1.924077      0.904172
  H      -5.724108      1.360215      1.146386
  H      -6.563907     -0.803117      0.304096
  H      -5.019098     -2.396548     -0.774158
  H      -2.630187     -1.824643     -1.020015
  H       3.331455     -1.928271      0.904572
  H       5.733699     -1.345832      1.145666
  H       6.557058      0.822472      0.300240
  H       5.000147      2.402701     -0.780346
  H       2.615460      1.812534     -1.024607
28
Coordinates from ORCA-job input E -840.898194093870
  C      -1.405058      0.497882     -0.182730
  C      -2.843148      0.092030     -0.085941
  C      -3.707591      0.986295      0.535849
  C      -5.046409      0.663618      0.671576
  C      -5.518271     -0.551767      0.193985
  C      -4.652622     -1.446369     -0.418275
  C      -3.312113     -1.127352     -0.563479
  O      -0.864058      1.316886      0.495231
  O      -0.837127     -0.200695     -1.199160
  O       0.836167      0.178786     -1.202949
  C       1.406555     -0.512098     -0.182697
  C       2.842631     -0.099084     -0.087557
  C       3.711976     -0.987778      0.535350
  C       5.049198     -0.657974      0.669573
  C       5.514475      0.558966      0.189486
  C       4.643832      1.448032     -0.423825
  C       3.304888      1.121878     -0.567535
  O       0.866862     -1.324200      0.504477
  H      -3.314621      1.919454      0.909627
  H      -5.721297      1.356136      1.152402
  H      -6.562930     -0.804480      0.304868
  H      -5.019928     -2.395521     -0.779503
  H      -2.631037     -1.823864     -1.026418
  H       3.324095     -1.922242      0.911237
  H       5.727971     -1.346096      1.151248
  H       6.557888      0.817223      0.299285
  H       5.005997      2.398371     -0.787096
  H       2.619776      1.813963     -1.031127
28
Coordinates from ORCA-job input E -840.898196914582
  C      -1.405809      0.499369     -0.184848
  C      -2.843545      0.092207     -0.087500
  C      -3.708511      0.986333      0.533818
  C      -5.046753      0.662075      0.671111
  C      -5.517446     -0.554705      0.195787
  C      -4.651189     -1.448987     -0.416033
  C      -3.311190     -1.128362     -0.563046
  O      -0.865154      1.317131      0.495100
  O      -0.837386     -0.196790     -1.201923
  O       0.835811      0.183132     -1.204332
  C       1.404835     -0.505097     -0.182113
  C       2.842093     -0.095909     -0.087953
  C       3.709199     -0.987267      0.534365
  C       5.047177     -0.660784      0.668757
  C       5.515357      0.555524      0.189718
  C       4.646889      1.447071     -0.422975
  C       3.307138      1.124133     -0.567258
  O       0.864215     -1.315769      0.506248
  H      -3.316285      1.920338      0.906216
  H      -5.722085      1.354376      1.151643
  H      -6.561638     -0.808686      0.308121
  H      -5.017532     -2.399188     -0.775471
  H      -2.629599     -1.824704     -1.025466
  H       3.318907     -1.920868      0.909821
  H       5.724256     -1.350924      1.149941
  H       6.559352      0.811258      0.299848
  H       5.011313      2.396906     -0.785309
  H       2.623678      1.818187     -1.030369
28
Coordinates from ORCA-job input E -840.898197706466
  C      -1.406958      0.502773     -0.187759
  C      -2.844116      0.093766     -0.089129
  C      -3.710271      0.988490      0.529710
  C      -5.047801      0.662184      0.668931
  C      -5.516547     -0.557134      0.198124
  C      -4.649040     -1.451836     -0.411270
  C      -3.309698     -1.129223     -0.560282
  O      -0.867190      1.321688      0.491671
  O      -0.837563     -0.193752     -1.203579
  O       0.835576      0.186431     -1.204696
  C       1.404213     -0.502558     -0.183213
  C       2.841983     -0.095085     -0.088722
  C       3.708297     -0.988989      0.531105
  C       5.046511     -0.663927      0.666422
  C       5.515682      0.553427      0.190918
  C       4.647967      1.447357     -0.419291
  C       3.307931      1.125870     -0.564628
  O       0.863544     -1.314696      0.503557
  H      -3.319444      1.924350      0.898872
  H      -5.724083      1.354863      1.147583
  H      -6.560156     -0.812727      0.312176
  H      -5.013819     -2.403979     -0.767140
  H      -2.627100     -1.825954     -1.020605
  H       3.317145     -1.923223      0.904045
  H       5.723000     -1.356001      1.145656
  H       6.559847      0.808069      0.301932
  H       5.013141      2.397991     -0.778765
  H       2.625050      1.821824     -1.025725
28
Coordinates from ORCA-job input E -840.898197643778
  C      -1.407023      0.503372     -0.188645
  C      -2.844074      0.094173     -0.089451
  C      -3.710368      0.989311      0.528602
  C      -5.047785      0.662761      0.668342
  C      -5.516268     -0.557165      0.198845
  C      -4.648596     -1.452248     -0.409753
  C      -3.309357     -1.129431     -0.559258
  O      -0.867254      1.322701      0.490327
  O      -0.837611     -0.193536     -1.204146
  O       0.835571      0.186458     -1.205057
  C       1.404315     -0.503424     -0.184342
  C       2.841970     -0.095614     -0.089227
  C       3.708460     -0.989783      0.529969
  C       5.046505     -0.664290      0.665963
  C       5.515339      0.553695      0.191752
  C       4.647435      1.447857     -0.417849
  C       3.307564      1.125985     -0.563823
  O       0.863848     -1.316718      0.501269
  H      -3.319741      1.925645      0.896767
  H      -5.724189      1.355753      1.146369
  H      -6.559781     -0.812940      0.313358
  H      -5.013157     -2.404863     -0.764583
  H      -2.626622     -1.826468     -1.018909
  H       3.317563     -1.924505      0.901939
  H       5.723131     -1.356552      1.144735
  H       6.559363      0.808661      0.303346
  H       5.012323      2.398991     -0.776290
  H       2.624539      1.822172     -1.024351
28
Coordinates from ORCA-job input E -840.882942437172
  C      -1.457313      0.494595     -0.188620
  C      -2.895201      0.088338     -0.089429
  C      -3.759665      0.985247      0.528623
  C      -5.097751      0.661435      0.668359
  C      -5.568730     -0.557531      0.198859
  C      -4.702888     -1.454389     -0.409739
  C      -3.362988     -1.134313     -0.559240
  O      -0.915869      1.312817      0.490355
  O      -0.889325     -0.203476     -1.204121
  O       0.887281      0.196404     -1.205083
  C       1.454610     -0.494644     -0.184367
  C       2.893100     -0.089777     -0.089248
  C       3.757758     -0.985721      0.529948
  C       5.096469     -0.662968      0.665946
  C       5.567797      0.554059      0.191738
  C       4.701725      1.449998     -0.417863
  C       3.361195      1.130869     -0.563841
  O       0.912476     -1.306833      0.501241
  H      -3.367122      1.920782      0.896791
  H      -5.772738      1.355811      1.146386
  H      -6.612767     -0.811170      0.313369
  H      -5.069399     -2.406257     -0.764572
  H      -2.681679     -1.832747     -1.018891
  H       3.364946     -1.919644      0.901915
  H       5.771677     -1.356616      1.144718
  H       6.612343      0.806887      0.303336
  H       5.068561      2.400387     -0.776301
  H       2.679596      1.828456     -1.024369
28
Coordinates from ORCA-job input E -840.880455273464
  C      -1.389696      0.387055     -0.189072
  C      -2.841364      0.026020     -0.092394
  C      -3.646884      0.868762      0.665687
  C      -4.992362      0.580673      0.811784
  C      -5.529690     -0.547948      0.206898
  C      -4.722665     -1.390824     -0.543159
  C      -3.375500     -1.106138     -0.698723
  O      -0.793352      1.084788      0.573754
  O      -0.894962     -0.176966     -1.314005
  O       0.892851      0.169383     -1.314923
  C       1.387131     -0.387150     -0.186048
  C       2.839314     -0.027486     -0.092870
  C       3.645160     -0.868784      0.666477
  C       4.991185     -0.581719      0.809372
  C       5.528662      0.544516      0.200151
  C       4.721275      1.386000     -0.551064
  C       3.373558      1.102224     -0.703591
  O       0.790267     -1.078400      0.582227
  H      -3.203249      1.732735      1.136359
  H      -5.621517      1.232233      1.399894
  H      -6.579560     -0.773868      0.325926
  H      -5.140640     -2.273530     -1.003996
  H      -2.739321     -1.764616     -1.268677
  H       3.201410     -1.730803      1.140621
  H       5.620661     -1.232183      1.398352
  H       6.578979      0.769644      0.316678
  H       5.139409      2.266879     -1.015237
  H       2.736998      1.759500     -1.274521
28
Coordinates from ORCA-job input E -840.883083503108
  C      -1.421040      0.481461     -0.214457
  C      -2.861905      0.077512     -0.097686
  C      -3.720655      0.994376      0.498696
  C      -5.057871      0.676071      0.656769
  C      -5.534387     -0.554221      0.223187
  C      -4.674482     -1.469061     -0.366534
  C      -3.334772     -1.156368     -0.532361
  O      -0.878786      1.317952      0.442256
  O      -0.888105     -0.209263     -1.240642
  O       0.886101      0.201132     -1.241778
  C       1.418753     -0.483195     -0.211193
  C       2.859967     -0.079598     -0.098028
  C       3.719294     -0.995008      0.499760
  C       5.056887     -0.676760      0.654627
  C       5.533148      0.552050      0.216543
  C       4.672637      1.465460     -0.374496
  C       3.332542      1.152762     -0.537250
  O       0.876129     -1.314593      0.451622
  H      -3.323920      1.938755      0.838480
  H      -5.728068      1.384132      1.121201
  H      -6.578167     -0.802311      0.351163
  H      -5.045271     -2.429097     -0.693729
  H      -2.657593     -1.868144     -0.977165
  H       3.322759     -1.938168      0.843155
  H       5.727588     -1.383679      1.120073
  H       6.577240      0.800096      0.342009
  H       5.043262      2.424365     -0.705170
  H       2.654818      1.863338     -0.983149
28
Coordinates from ORCA-job input E -840.882361819128
  C      -1.431287      0.545853     -0.288457
  C      -2.859969      0.114719     -0.127533
  C      -3.716707      1.010147      0.503451
  C      -5.042918      0.666510      0.698132
  C      -5.509277     -0.569538      0.270280
  C      -4.650518     -1.464131     -0.351372
  C      -3.322486     -1.125045     -0.555482
  O      -0.865223      1.340891      0.399127
  O      -0.894877     -0.176964     -1.294316
  O       0.892545      0.171395     -1.294701
  C       1.427951     -0.545106     -0.283798
  C       2.857618     -0.115807     -0.127142
  C       3.714153     -1.010569      0.505072
  C       5.041307     -0.668456      0.695885
  C       5.508759      0.565443      0.263017
  C       4.650182      1.459400     -0.359791
  C       3.321200      1.121767     -0.560169
  O       0.861154     -1.334901      0.409168
  H      -3.327405      1.959384      0.838289
  H      -5.712042      1.358935      1.187170
  H      -6.543902     -0.838133      0.427910
  H      -5.012966     -2.428991     -0.673797
  H      -2.645701     -1.821155     -1.025290
  H       3.324012     -1.958049      0.843904
  H       5.710327     -1.360363      1.185800
  H       6.544144      0.832859      0.417614
  H       5.013532      2.422610     -0.686102
  H       2.644494      1.817292     -1.030968
28
Coordinates from ORCA-job input E -840.883256899865
  C      -1.430303      0.495229     -0.216045
  C      -2.870533      0.086021     -0.098666
  C      -3.734346      1.001143      0.493206
  C      -5.070824      0.678166      0.648931
  C      -5.540844     -0.556169      0.220078
  C      -4.675397     -1.469925     -0.363156
  C      -3.336756     -1.151851     -0.528108
  O      -0.884897      1.314262      0.460174
  O      -0.890471     -0.198197     -1.237870
  O       0.888317      0.191865     -1.238748
  C       1.427690     -0.495783     -0.212799
  C       2.868471     -0.087630     -0.099029
  C       3.732324     -1.001671      0.494464
  C       5.069356     -0.679487      0.646937
  C       5.539841      0.553009      0.213293
  C       4.674333      1.465710     -0.371495
  C       3.335127      1.148367     -0.533313
  O       0.881728     -1.309780      0.468996
  H      -3.342459      1.948671      0.829903
  H      -5.745310      1.385506      1.108344
  H      -6.583785     -0.808345      0.347014
  H      -5.041058     -2.433320     -0.686291
  H      -2.655212     -1.862816     -0.967630
  H       3.340084     -1.947701      0.834956
  H       5.743922     -1.385980      1.107535
  H       6.583233      0.804575      0.337680
  H       5.040399      2.427696     -0.698342
  H       2.653469      1.858435     -0.974119
28
Coordinates from ORCA-job input E -840.883277027377
  C      -1.426828      0.493283     -0.215367
  C      -2.867773      0.084980     -0.098416
  C      -3.733519      1.006052      0.481194
  C      -5.070096      0.683664      0.637097
  C      -5.538254     -0.555445      0.219947
  C      -4.670796     -1.474673     -0.351552
  C      -3.331928     -1.157405     -0.516550
  O      -0.881895      1.312869      0.460599
  O      -0.890262     -0.198990     -1.237577
  O       0.887997      0.193475     -1.238312
  C       1.424035     -0.493225     -0.212090
  C       2.865644     -0.086331     -0.098793
  C       3.731149     -1.006543      0.482548
  C       5.068371     -0.685309      0.635170
  C       5.537368      0.551824      0.213093
  C       4.670131      1.470221     -0.360073
  C       3.330612      1.154044     -0.521909
  O       0.878550     -1.308095      0.469088
  H      -3.342983      1.957113      0.809406
  H      -5.746146      1.395261      1.087527
  H      -6.581367     -0.806898      0.346818
  H      -5.035043     -2.441592     -0.665638
  H      -2.648684     -1.872168     -0.947259
  H       3.339975     -1.955995      0.814647
  H       5.744281     -1.396232      1.086873
  H       6.581001      0.802389      0.337396
  H       5.035072      2.435624     -0.677984
  H       2.647487      1.868103     -0.953982
28
Coordinates from ORCA-job input E -840.883296288339
  C      -1.426585      0.490157     -0.206287
  C      -2.869025      0.084223     -0.095088
  C      -3.738070      1.010520      0.471044
  C      -5.075543      0.689329      0.621694
  C      -5.540985     -0.553709      0.213149
  C      -4.670005     -1.477954     -0.344677
  C      -3.330210     -1.161796     -0.504909
  O      -0.882772      1.306268      0.474837
  O      -0.890793     -0.196805     -1.231431
  O       0.888438      0.191230     -1.232403
  C       1.424269     -0.491430     -0.204425
  C       2.867082     -0.086087     -0.096159
  C       3.736075     -1.011104      0.472143
  C       5.073959     -0.690410      0.620086
  C       5.539818      0.550895      0.206750
  C       4.668870      1.473896     -0.353183
  C       3.328661      1.158172     -0.510819
  O       0.879986     -1.302913      0.481821
  H      -3.349553      1.964360      0.793585
  H      -5.754420      1.404904      1.061462
  H      -6.584813     -0.804138      0.336061
  H      -5.032209     -2.447808     -0.652030
  H      -2.644081     -1.879909     -0.925427
  H       3.347238     -1.963543      0.798421
  H       5.752837     -1.404991      1.061463
  H       6.583980      0.800954      0.327544
  H       5.031434      2.442422     -0.664266
  H       2.642516      1.875268     -0.933056
28
Coordinates from ORCA-job input E -840.883301153291
  C      -1.427324      0.493778     -0.206405
  C      -2.869428      0.086373     -0.095320
  C      -3.740738      1.013071      0.466631
  C      -5.077721      0.689763      0.617006
  C      -5.540273     -0.555741      0.212596
  C      -4.666954     -1.480283     -0.340995
  C      -3.327603     -1.162001     -0.501129
  O      -0.883106      1.307273      0.477545
  O      -0.891312     -0.193021     -1.231381
  O       0.888653      0.191630     -1.231256
  C       1.423079     -0.488855     -0.201276
  C       2.866743     -0.085746     -0.094901
  C       3.736174     -1.013194      0.468727
  C       5.074540     -0.693768      0.614977
  C       5.540316      0.548657      0.204823
  C       4.668868      1.473990     -0.350390
  C       3.328139      1.159525     -0.506522
  O       0.878108     -1.298683      0.486414
  H      -3.354489      1.968803      0.786301
  H      -5.758510      1.405626      1.053344
  H      -6.583733     -0.807746      0.335392
  H      -5.026946     -2.451971     -0.645137
  H      -2.639515     -1.879960     -0.918685
  H       3.347453     -1.966398      0.792922
  H       5.753907     -1.410220      1.052563
  H       6.584868      0.797663      0.324402
  H       5.031413      2.443322     -0.658980
  H       2.641493      1.878112     -0.925367
28
Coordinates from ORCA-job input E -840.883304412583
  C      -1.425808      0.491024     -0.203888
  C      -2.868671      0.085961     -0.094180
  C      -3.739877      1.014570      0.464753
  C      -5.077316      0.692650      0.613916
  C      -5.540346     -0.553340      0.211462
  C      -4.667106     -1.479727     -0.339087
  C      -3.327256     -1.162841     -0.498139
  O      -0.880497      1.303133      0.480843
  O      -0.891516     -0.193702     -1.231185
  O       0.889059      0.188113     -1.232353
  C       1.423873     -0.493420     -0.203239
  C       2.866872     -0.088252     -0.095857
  C       3.738197     -1.015191      0.465655
  C       5.075855     -0.693190      0.612619
  C       5.538941      0.551255      0.205457
  C       4.665563      1.476010     -0.347613
  C       3.325496      1.158986     -0.504550
  O       0.878287     -1.301360      0.486192
  H      -3.353352      1.970620      0.783156
  H      -5.758147      1.409981      1.047778
  H      -6.584181     -0.804201      0.333416
  H      -5.027514     -2.451745     -0.641673
  H      -2.639093     -1.881961     -0.913521
  H       3.351618     -1.969997      0.787704
  H       5.756811     -1.409228      1.048414
  H       6.582955      0.802199      0.325684
  H       5.026043      2.446850     -0.653875
  H       2.637209      1.876804     -0.921988
28
Coordinates from ORCA-job input E -840.883302855682
  C      -1.426258      0.491777     -0.204851
  C      -2.868788      0.086017     -0.094539
  C      -3.739773      1.013610      0.466427
  C      -5.077066      0.691295      0.616063
  C      -5.540221     -0.554111      0.211993
  C      -4.667231     -1.479551     -0.340567
  C      -3.327544     -1.162272     -0.500022
  O      -0.881163      1.304726      0.479016
  O      -0.891412     -0.193719     -1.231553
  O       0.888876      0.189437     -1.232341
  C       1.423619     -0.491938     -0.202874
  C       2.866718     -0.087415     -0.095599
  C       3.737204     -1.014070      0.467689
  C       5.075070     -0.692886      0.614555
  C       5.539260      0.550497      0.205458
  C       4.666754      1.475041     -0.349368
  C       3.326495      1.158834     -0.506144
  O       0.878109     -1.300908      0.485370
  H      -3.353164      1.969266      0.785910
  H      -5.757672      1.407849      1.051555
  H      -6.583935     -0.805305      0.334302
  H      -5.027725     -2.451152     -0.644387
  H      -2.639584     -1.880784     -0.916804
  H       3.349796     -1.968086      0.791083
  H       5.755321     -1.408717      1.051786
  H       6.583430      0.800832      0.325597
  H       5.028084      2.445098     -0.657099
  H       2.638899      1.876634     -0.924754
28
Coordinates from ORCA-job input E -840.883303022069
  C      -1.426151      0.491971     -0.204945
  C      -2.868617      0.086169     -0.094525
  C      -3.739718      1.013777      0.466231
  C      -5.076975      0.691333      0.615898
  C      -5.539976     -0.554208      0.212062
  C      -4.666873     -1.479668     -0.340285
  C      -3.327218     -1.162271     -0.499763
  O      -0.880847      1.304787      0.478897
  O      -0.891454     -0.193477     -1.231834
  O       0.888878      0.189471     -1.232583
  C       1.423436     -0.491877     -0.202923
  C       2.866518     -0.087462     -0.095574
  C       3.737024     -1.014208      0.467529
  C       5.074890     -0.693038      0.614406
  C       5.539062      0.550414      0.205494
  C       4.666543      1.475055     -0.349145
  C       3.326280      1.158874     -0.505921
  O       0.877726     -1.300852      0.485140
  H      -3.353264      1.969557      0.785533
  H      -5.757682      1.407886      1.051231
  H      -6.583667     -0.805484      0.334401
  H      -5.027260     -2.451369     -0.643913
  H      -2.639123     -1.880760     -0.916354
  H       3.349664     -1.968293      0.790776
  H       5.755165     -1.408928      1.051500
  H       6.583239      0.800719      0.325647
  H       5.027871      2.445161     -0.656724
  H       2.638628      1.876721     -0.924356
28
Coordinates from ORCA-job input E -840.868256152993
  C      -1.476663      0.483625     -0.204923
  C      -2.919904      0.080577     -0.094504
  C      -3.789234      1.009847      0.466254
  C      -5.127106      0.689956      0.615921
  C      -5.592485     -0.554700      0.212083
  C      -4.721149     -1.481826     -0.340265
  C      -3.380888     -1.166987     -0.499742
  O      -0.929807      1.295399      0.478920
  O      -0.943275     -0.202843     -1.231813
  O       0.940695      0.198841     -1.232604
  C       1.473952     -0.483529     -0.202945
  C       2.917807     -0.081868     -0.095596
  C       3.786543     -1.010277      0.467506
  C       5.125022     -0.691662      0.614384
  C       5.591569      0.550904      0.205473
  C       4.720814      1.477212     -0.349165
  C       3.379947      1.163589     -0.505941
  O       0.926698     -1.291462      0.485117
  H      -3.400954      1.964889      0.785556
  H      -5.806446      1.407809      1.051254
  H      -6.636656     -0.803984      0.334422
  H      -5.083391     -2.452839     -0.643894
  H      -2.694165     -1.886789     -0.916334
  H       3.397361     -1.963624      0.790753
  H       5.803930     -1.408852      1.051478
  H       6.636223      0.799216      0.325626
  H       5.083995      2.446629     -0.656743
  H       2.693666      1.882750     -0.924375
28
Coordinates from ORCA-job input E -840.865662072348
  C      -1.411658      0.374943     -0.200394
  C      -2.869061      0.017661     -0.095985
  C      -3.681113      0.901827      0.605928
  C      -5.026522      0.617622      0.759127
  C      -5.556775     -0.545499      0.215822
  C      -4.742624     -1.427450     -0.479217
  C      -3.394964     -1.147947     -0.642092
  O      -0.811271      1.064698      0.567895
  O      -0.948924     -0.174476     -1.332357
  O       0.946228      0.170623     -1.333164
  C       1.408960     -0.374337     -0.199073
  C       2.866971     -0.018766     -0.097424
  C       3.678391     -0.901666      0.606810
  C       5.024407     -0.619028      0.757498
  C       5.555861      0.541305      0.209416
  C       4.742327      1.422031     -0.487899
  C       3.394063      1.144031     -0.648340
  O       0.808214     -1.059694      0.572869
  H      -3.242852      1.791752      1.031021
  H      -5.661261      1.299314      1.305663
  H      -6.606893     -0.767053      0.340508
  H      -5.155203     -2.336072     -0.892026
  H      -2.752066     -1.834410     -1.169836
  H       3.239203     -1.789359      1.035599
  H       5.658690     -1.299744      1.305776
  H       6.606463      0.761654      0.332128
  H       5.155872      2.328509     -0.904434
  H       2.751640      1.829530     -1.177918
28
Coordinates from ORCA-job input E -840.868456062918
  C      -1.440257      0.467386     -0.226351
  C      -2.887663      0.068269     -0.101610
  C      -3.753123      1.019063      0.428450
  C      -5.090287      0.705599      0.595088
  C      -5.559758     -0.550786      0.233460
  C      -4.692693     -1.497119     -0.292084
  C      -3.352346     -1.190632     -0.466392
  O      -0.893879      1.298280      0.435860
  O      -0.941397     -0.211435     -1.261179
  O       0.938775      0.207668     -1.262058
  C       1.437548     -0.467327     -0.224722
  C       2.885577     -0.069580     -0.102902
  C       3.750311     -1.019640      0.429655
  C       5.088088     -0.707421      0.593646
  C       5.558861      0.547002      0.226926
  C       4.692506      1.492624     -0.301067
  C       3.351549      1.187344     -0.472797
  O       0.890635     -1.294498      0.441700
  H      -3.361733      1.983087      0.714981
  H      -5.766084      1.438014      1.011184
  H      -6.603917     -0.793703      0.367898
  H      -5.058171     -2.476387     -0.563442
  H      -2.668410     -1.924316     -0.862306
  H       3.357917     -1.982074      0.720129
  H       5.763355     -1.439254      1.011623
  H       6.603508      0.788962      0.359279
  H       5.059025      2.470393     -0.576392
  H       2.668164      1.920480     -0.870676
28
Coordinates from ORCA-job input E -840.867713351086
  C      -1.448600      0.538391     -0.308231
  C      -2.882423      0.110032     -0.134463
  C      -3.747454      1.037049      0.436788
  C      -5.072206      0.695725      0.644229
  C      -5.528420     -0.566564      0.286770
  C      -4.660867     -1.490195     -0.276987
  C      -3.333613     -1.154834     -0.493820
  O      -0.876167      1.327030      0.383141
  O      -0.948864     -0.174637     -1.323336
  O       0.945992      0.172080     -1.323700
  C       1.445146     -0.536917     -0.305520
  C       2.880032     -0.110761     -0.135166
  C       3.743860     -1.037512      0.438335
  C       5.069632     -0.698284      0.642627
  C       5.528031      0.561689      0.279829
  C       4.661665      1.485098     -0.286120
  C       3.333400      1.151777     -0.499899
  O       0.872033     -1.321648      0.389730
  H      -3.365759      2.006079      0.719573
  H      -5.748192      1.410730      1.089447
  H      -6.562311     -0.831900      0.454233
  H      -5.015616     -2.474344     -0.545077
  H      -2.648766     -1.870874     -0.919934
  H       3.360485     -2.004665      0.725248
  H       5.744721     -1.413091      1.089521
  H       6.562727      0.825417      0.444832
  H       5.018147      2.467478     -0.558360
  H       2.649486      1.867652     -0.927790
28
Coordinates from ORCA-job input E -840.868649930723
  C      -1.446817      0.486183     -0.237181
  C      -2.892776      0.080008     -0.106302
  C      -3.763269      1.028585      0.419499
  C      -5.098580      0.708285      0.588975
  C      -5.560276     -0.553754      0.237580
  C      -4.687545     -1.498379     -0.281534
  C      -3.349387     -1.184460     -0.460211
  O      -0.895674      1.300281      0.442164
  O      -0.944172     -0.198289     -1.267059
  O       0.941474      0.195452     -1.267762
  C       1.443852     -0.485348     -0.235357
  C       2.890584     -0.080999     -0.107472
  C       3.760007     -1.029140      0.420881
  C       5.096079     -0.710579      0.587568
  C       5.559566      0.549323      0.230892
  C       4.687889      1.493549     -0.290721
  C       3.348976      1.181318     -0.466695
  O       0.892031     -1.295586      0.448047
  H      -3.377672      1.997097      0.698789
  H      -5.778764      1.439631      0.999913
  H      -6.602713     -0.802341      0.375037
  H      -5.046903     -2.482128     -0.544859
  H      -2.660842     -1.916634     -0.851229
  H       3.373033     -1.995920      0.704238
  H       5.775468     -1.441589      1.000412
  H       6.602603      0.796578      0.366169
  H       5.048670      2.475667     -0.558148
  H       2.661257      1.913189     -0.859735
28
Coordinates from ORCA-job input E -840.868678132418
  C      -1.444565      0.484375     -0.233885
  C      -2.891603      0.079679     -0.105671
  C      -3.764107      1.032123      0.409584
  C      -5.099536      0.711945      0.578275
  C      -5.559300     -0.553303      0.235752
  C      -4.684477     -1.501289     -0.273541
  C      -3.346043     -1.187708     -0.451170
  O      -0.894350      1.297666      0.447196
  O      -0.944279     -0.197541     -1.264933
  O       0.941512      0.195508     -1.265476
  C       1.441335     -0.482621     -0.231739
  C       2.889308     -0.080294     -0.106674
  C       3.760393     -1.032654      0.411135
  C       5.096732     -0.714753      0.576850
  C       5.558777      0.548175      0.228878
  C       4.685353      1.496117     -0.282901
  C       3.346022      1.184759     -0.457661
  O       0.890306     -1.292001      0.453344
  H      -3.379936      2.002949      0.682778
  H      -5.781344      1.445944      0.981729
  H      -6.601928     -0.801551      0.372298
  H      -5.042365     -2.487360     -0.530096
  H      -2.655675     -1.922067     -0.834903
  H       3.374468     -2.001594      0.688520
  H       5.777479     -1.448694      0.982194
  H       6.602120      0.794673      0.363108
  H       5.045047      2.480419     -0.543684
  H       2.656755      1.919100     -0.843408
28
Coordinates from ORCA-job input E -840.868707095734
  C      -1.443720      0.482187     -0.225205
  C      -2.892648      0.080293     -0.103302
  C      -3.768449      1.037005      0.398085
  C      -5.104474      0.717093      0.562516
  C      -5.561182     -0.551975      0.229863
  C      -4.682805     -1.503853     -0.265677
  C      -3.343668     -1.190561     -0.439387
  O      -0.894503      1.291013      0.461995
  O      -0.945079     -0.193865     -1.259671
  O       0.942336      0.191308     -1.260513
  C       1.441031     -0.481991     -0.224309
  C       2.890554     -0.081520     -0.104857
  C       3.765308     -1.037691      0.399382
  C       5.101990     -0.719272      0.561304
  C       5.560350      0.547810      0.223396
  C       4.682995      1.499192     -0.274914
  C       3.343217      1.187330     -0.446236
  O       0.890968     -1.286563      0.467218
  H      -3.386667      2.010581      0.664848
  H      -5.789145      1.454269      0.955222
  H      -6.604309     -0.799850      0.363180
  H      -5.038396     -2.492687     -0.514722
  H      -2.650247     -1.927261     -0.813093
  H       3.382250     -2.009654      0.670161
  H       5.785891     -1.456043      0.956103
  H       6.603991      0.794547      0.354764
  H       5.039896      2.486515     -0.528038
  H       2.650614      1.923648     -0.822213
28
Coordinates from ORCA-job input E -840.868712379660
  C      -1.444170      0.486685     -0.227427
  C      -2.892528      0.082802     -0.104378
  C      -3.770319      1.039159      0.394128
  C      -5.105587      0.716729      0.559620
  C      -5.559505     -0.554417      0.230924
  C      -4.679124     -1.505831     -0.261846
  C      -3.340682     -1.190059     -0.436682
  O      -0.894384      1.293944      0.461151
  O      -0.945453     -0.190728     -1.260775
  O       0.942406      0.192264     -1.260370
  C       1.439343     -0.479707     -0.222656
  C       2.889613     -0.081322     -0.104151
  C       3.764260     -1.039401      0.396579
  C       5.101272     -0.722143      0.557905
  C       5.560021      0.545614      0.222917
  C       4.682756      1.498809     -0.271982
  C       3.342598      1.188146     -0.442790
  O       0.888391     -1.283455      0.469121
  H      -3.390805      2.014429      0.657933
  H      -5.791886      1.453584      0.950086
  H      -6.602068     -0.804166      0.365139
  H      -5.032575     -2.496183     -0.507883
  H      -2.645585     -1.926072     -0.808581
  H       3.381037     -2.011882      0.665275
  H       5.785178     -1.460361      0.949988
  H       6.603942      0.791365      0.353901
  H       5.039997      2.486581     -0.522864
  H       2.649956      1.925614     -0.816380
28
Coordinates from ORCA-job input E -840.868715852716
  C      -1.442859      0.484951     -0.226699
  C      -2.891661      0.082601     -0.103956
  C      -3.769092      1.040121      0.392912
  C      -5.104593      0.718628      0.558231
  C      -5.559091     -0.552710      0.230996
  C      -4.679078     -1.505255     -0.260187
  C      -3.340373     -1.190452     -0.434881
  O      -0.892204      1.291926      0.461502
  O      -0.945460     -0.191745     -1.261184
  O       0.942639      0.190055     -1.261775
  C       1.439761     -0.483468     -0.225129
  C       2.889407     -0.083313     -0.105208
  C       3.765374     -1.040730      0.394437
  C       5.101740     -0.721426      0.556954
  C       5.558515      0.547670      0.224245
  C       4.679941      1.500160     -0.269629
  C       3.340391      1.187483     -0.441640
  O       0.888248     -1.286483      0.467034
  H      -3.389252      2.015561      0.655635
  H      -5.790659      1.456371      0.947426
  H      -6.601850     -0.801675      0.365143
  H      -5.033010     -2.495718     -0.505078
  H      -2.645475     -1.927196     -0.805656
  H       3.383774     -2.014337      0.661366
  H       5.786710     -1.459108      0.948186
  H       6.601948      0.794958      0.356218
  H       5.035665      2.488921     -0.518757
  H       2.646641      1.924210     -0.814606
28
Coordinates from ORCA-job input E -840.868715627950
  C      -1.443014      0.484934     -0.226476
  C      -2.891756      0.082701     -0.103892
  C      -3.769216      1.040062      0.393224
  C      -5.104736      0.718544      0.558378
  C      -5.559201     -0.552718      0.230843
  C      -4.679151     -1.505159     -0.260489
  C      -3.340440     -1.190317     -0.435030
  O      -0.892277      1.291971      0.461558
  O      -0.945517     -0.191479     -1.261363
  O       0.942683      0.189825     -1.261949
  C       1.439905     -0.483422     -0.224909
  C       2.889498     -0.083398     -0.105146
  C       3.765482     -1.040662      0.394756
  C       5.101871     -0.721348      0.557110
  C       5.558630      0.547661      0.224092
  C       4.680031      1.500053     -0.269942
  C       3.340472      1.187355     -0.441800
  O       0.888328     -1.286560      0.467032
  H      -3.389436      2.015459      0.656215
  H      -5.790834      1.456187      0.947710
  H      -6.601965     -0.801713      0.364905
  H      -5.033064     -2.495584     -0.505561
  H      -2.645458     -1.927004     -0.805783
  H       3.383930     -2.014220      0.661957
  H       5.786863     -1.458935      0.948487
  H       6.602071      0.794966      0.355982
  H       5.035750      2.488768     -0.519261
  H       2.646652      1.924032     -0.814747
28
Coordinates from ORCA-job input E -840.868716866565
  C      -1.442747      0.485457     -0.227152
  C      -2.891336      0.083131     -0.104127
  C      -3.769047      1.040608      0.392307
  C      -5.104445      0.718791      0.557853
  C      -5.558533     -0.552880      0.231381
  C      -4.678234     -1.505444     -0.259269
  C      -3.339643     -1.190320     -0.434185
  O      -0.891629      1.292500      0.460548
  O      -0.945593     -0.191072     -1.262252
  O       0.942724      0.189649     -1.262788
  C       1.439538     -0.483636     -0.225451
  C       2.889039     -0.083698     -0.105321
  C       3.765165     -1.041183      0.393893
  C       5.101483     -0.721744      0.556580
  C       5.558026      0.547607      0.224569
  C       4.679288      1.500229     -0.268776
  C       3.339798      1.187423     -0.440946
  O       0.887580     -1.286869      0.466053
  H      -3.389620      2.016360      0.654503
  H      -5.790748      1.456513      0.946674
  H      -6.601209     -0.802078      0.365754
  H      -5.031873     -2.496175     -0.503502
  H      -2.644390     -1.927043     -0.804356
  H       3.383842     -2.015041      0.660340
  H       5.786593     -1.459494      0.947443
  H       6.601418      0.794980      0.356723
  H       5.034857      2.489199     -0.517297
  H       2.645796      1.924229     -0.813297
28
Coordinates from ORCA-job input E -840.854750511032
  C      -1.493481      0.477600     -0.227134
  C      -2.942780      0.077829     -0.104107
  C      -3.818800      1.036854      0.392330
  C      -5.154766      0.717393      0.557878
  C      -5.611098     -0.553476      0.231405
  C      -4.732481     -1.507593     -0.259248
  C      -3.393334     -1.194831     -0.434166
  O      -0.940938      1.283669      0.460565
  O      -0.997523     -0.199805     -1.262236
  O       0.994651      0.198388     -1.262805
  C       1.490278     -0.475775     -0.225469
  C       2.940485     -0.078395     -0.105341
  C       3.814922     -1.037426      0.393871
  C       5.151804     -0.720346      0.556555
  C       5.610587      0.548200      0.224545
  C       4.733529      1.502374     -0.268798
  C       3.393487      1.191932     -0.440965
  O       0.936904     -1.278036      0.466035
  H      -3.437652      2.011936      0.654526
  H      -5.839767      1.456326      0.946701
  H      -6.654213     -0.800835      0.365779
  H      -5.087868     -2.497699     -0.503481
  H      -2.699381     -1.932779     -0.804339
  H       3.431882     -2.010612      0.660316
  H       5.835613     -1.459305      0.947416
  H       6.654415      0.793732      0.356698
  H       5.090842      2.490717     -0.517317
  H       2.700783      1.929962     -0.813314
28
Coordinates from ORCA-job input E -840.852035857904
  C      -1.429670      0.368468     -0.220137
  C      -2.893357      0.014988     -0.104762
  C      -3.712342      0.937540      0.537071
  C      -5.055801      0.652885      0.704561
  C      -5.576730     -0.545636      0.232774
  C      -4.755055     -1.462843     -0.404809
  C      -3.408631     -1.184477     -0.581887
  O      -0.823679      1.049864      0.552799
  O      -1.003134     -0.169461     -1.356968
  O       1.000108      0.168674     -1.357614
  C       1.426404     -0.365552     -0.218984
  C       2.891041     -0.015129     -0.106268
  C       3.708222     -0.937354      0.538331
  C       5.052638     -0.655712      0.703195
  C       5.576271      0.539525      0.226114
  C       4.756369      1.456460     -0.414151
  C       3.409013      1.181034     -0.588710
  O       0.819619     -1.042535      0.557227
  H      -3.281339      1.854117      0.909686
  H      -5.696323      1.361874      1.208015
  H      -6.625743     -0.765889      0.368311
  H      -5.160566     -2.397521     -0.762778
  H      -2.758318     -1.895176     -1.066583
  H       3.275141     -1.851294      0.914990
  H       5.691807     -1.364478      1.208676
  H       6.626029      0.757456      0.359608
  H       5.164006      2.388628     -0.776226
  H       2.760121      1.891548     -1.075582
28
Coordinates from ORCA-job input E -840.855028127545
  C      -1.455633      0.458112     -0.248762
  C      -2.909912      0.064085     -0.111732
  C      -3.782209      1.043961      0.349775
  C      -5.117288      0.732000      0.533536
  C      -5.577498     -0.548999      0.253643
  C      -4.703086     -1.521605     -0.206976
  C      -3.364089     -1.218040     -0.398343
  O      -0.903350      1.283272      0.417779
  O      -0.994758     -0.212864     -1.289458
  O       0.991814      0.212395     -1.290056
  C       1.452181     -0.455399     -0.247132
  C       2.907542     -0.064322     -0.113041
  C       3.777777     -1.044671      0.351350
  C       5.113914     -0.735567      0.532221
  C       5.577182      0.543068      0.246650
  C       4.704796      1.516174     -0.216761
  C       3.364768      1.215423     -0.405342
  O       0.898759     -1.276770      0.423165
  H      -3.397985      2.026627      0.576301
  H      -5.798728      1.484972      0.901005
  H      -6.620543     -0.789178      0.400779
  H      -5.061599     -2.518560     -0.415988
  H      -2.672988     -1.968898     -0.746430
  H       3.391199     -2.025397      0.582230
  H       5.793801     -1.488904      0.901810
  H       6.621048      0.781039      0.391530
  H       5.065706      2.511329     -0.430175
  H       2.675278      1.966718     -0.755679
28
Coordinates from ORCA-job input E -840.854353237240
  C      -1.460950      0.530949     -0.335750
  C      -2.901269      0.107595     -0.146787
  C      -3.775583      1.065258      0.355514
  C      -5.097063      0.725019      0.583472
  C      -5.540500     -0.563487      0.311755
  C      -4.663303     -1.514638     -0.186757
  C      -3.338481     -1.182025     -0.423804
  O      -0.882210      1.316999      0.355257
  O      -1.002240     -0.174904     -1.357250
  O       0.999106      0.174276     -1.357633
  C       1.457267     -0.528610     -0.333876
  C       2.898772     -0.107961     -0.147880
  C       3.771117     -1.066019      0.357090
  C       5.093812     -0.728506      0.582012
  C       5.540369      0.557728      0.304742
  C       4.665103      1.509323     -0.196328
  C       3.339099      1.179375     -0.430474
  O       0.877419     -1.310499      0.360946
  H      -3.403618      2.054167      0.575383
  H      -5.780423      1.461568      0.979742
  H      -6.572367     -0.826292      0.494739
  H      -5.008415     -2.517660     -0.389455
  H      -2.644675     -1.916185     -0.801729
  H       3.396755     -2.053068      0.581205
  H       5.775696     -1.465389      0.980196
  H       6.573178      0.818440      0.485380
  H       5.012659      2.510620     -0.403327
  H       2.646844      1.913927     -0.810483
28
Coordinates from ORCA-job input E -840.855224658504
  C      -1.458422      0.480819     -0.271755
  C      -2.910638      0.078508     -0.121992
  C      -3.787845      1.056135      0.334834
  C      -5.119514      0.735604      0.529299
  C      -5.570439     -0.552514      0.267996
  C      -4.690445     -1.523125     -0.186003
  C      -3.355145     -1.210636     -0.389371
  O      -0.899719      1.291003      0.408120
  O      -0.997717     -0.198612     -1.306903
  O       0.994693      0.198396     -1.307410
  C       1.454847     -0.477979     -0.270054
  C       2.908200     -0.078687     -0.123201
  C       3.783232     -1.056917      0.336501
  C       5.116049     -0.739370      0.527964
  C       5.570233      0.546416      0.260932
  C       4.692375      1.517677     -0.195827
  C       3.355958      1.208114     -0.396325
  O       0.894929     -1.284128      0.413644
  H      -3.410464      2.044482      0.547957
  H      -5.805229      1.487354      0.891467
  H      -6.610521     -0.799623      0.424366
  H      -5.041652     -2.525609     -0.380660
  H      -2.659305     -1.959700     -0.732369
  H       3.403350     -2.043348      0.554002
  H       5.800126     -1.491608      0.892206
  H       6.611202      0.791228      0.414980
  H       5.046132      2.518389     -0.394921
  H       2.661828      1.957732     -0.741574
28
Coordinates from ORCA-job input E -840.855259617073
  C      -1.456708      0.480109     -0.269179
  C      -2.910118      0.079324     -0.122201
  C      -3.789510      1.059739      0.324103
  C      -5.121060      0.738733      0.518635
  C      -5.569536     -0.552268      0.267129
  C      -4.687212     -1.525221     -0.177101
  C      -3.351917     -1.212391     -0.380416
  O      -0.899061      1.289071      0.413019
  O      -0.998074     -0.196670     -1.305683
  O       0.995000      0.196992     -1.306074
  C       1.452924     -0.476549     -0.267184
  C       2.907592     -0.079220     -0.123260
  C       3.784528     -1.060529      0.325912
  C       5.117348     -0.742915      0.517281
  C       5.569482      0.545641      0.259914
  C       4.689572      1.519533     -0.187057
  C       3.353044      1.210036     -0.387360
  O       0.893958     -1.281387      0.418845
  H      -3.413956      2.050211      0.530563
  H      -5.808582      1.492382      0.873382
  H      -6.609596     -0.799565      0.423292
  H      -5.036561     -2.529760     -0.364381
  H      -2.654035     -1.962809     -0.716402
  H       3.406169     -2.048984      0.536858
  H       5.803015     -1.497284      0.874079
  H       6.610523      0.790322      0.413637
  H       5.041779      2.522216     -0.378872
  H       2.657092      1.961244     -0.725580
28
Coordinates from ORCA-job input E -840.855306671732
  C      -1.454535      0.481023     -0.265169
  C      -2.909941      0.082741     -0.122629
  C      -3.793777      1.067570      0.304318
  C      -5.125047      0.745179      0.498455
  C      -5.568313     -0.551304      0.265773
  C      -4.681216     -1.528129     -0.159705
  C      -3.346044     -1.214044     -0.362944
  O      -0.897448      1.285610      0.422622
  O      -0.999209     -0.191149     -1.304568
  O       0.996201      0.190495     -1.305305
  C       1.451344     -0.479261     -0.264302
  C       2.907628     -0.083362     -0.124186
  C       3.789563     -1.068566      0.305824
  C       5.121815     -0.748606      0.497227
  C       5.567905      0.545880      0.258948
  C       4.682665      1.523120     -0.169464
  C       3.346553      1.211396     -0.370139
  O       0.892984     -1.279420      0.427662
  H      -3.422371      2.062275      0.497649
  H      -5.816424      1.502036      0.838634
  H      -6.608198     -0.799425      0.421714
  H      -5.026645     -2.536587     -0.332718
  H      -2.643984     -1.966472     -0.685591
  H       3.415993     -2.061615      0.503439
  H       5.811761     -1.505788      0.839581
  H       6.608543      0.792137      0.412791
  H       5.030290      2.530067     -0.346817
  H       2.646005      1.964201     -0.695201
28
Coordinates from ORCA-job input E -840.855316314757
  C      -1.454446      0.486083     -0.268546
  C      -2.909243      0.085963     -0.124305
  C      -3.795583      1.070690      0.297535
  C      -5.125858      0.745554      0.493727
  C      -5.565585     -0.553412      0.267963
  C      -4.675990     -1.530006     -0.152682
  C      -3.341729     -1.213257     -0.357993
  O      -0.896483      1.289577      0.419788
  O      -0.999673     -0.187985     -1.306754
  O       0.996357      0.190402     -1.306337
  C       1.449343     -0.478496     -0.264049
  C       2.906190     -0.084276     -0.124199
  C       3.788717     -1.071357      0.300142
  C       5.120954     -0.751764      0.492100
  C       5.566381      0.544091      0.259808
  C       4.680541      1.523091     -0.163188
  C       3.344371      1.211824     -0.364434
  O       0.889963     -1.278239      0.427553
  H      -3.427074      2.067483      0.485623
  H      -5.819266      1.502236      0.830144
  H      -6.604740     -0.803542      0.425544
  H      -5.018738     -2.540276     -0.320370
  H      -2.637550     -1.965105     -0.677336
  H       3.415849     -2.065554      0.493309
  H       5.811460     -1.510318      0.830263
  H       6.607044      0.789937      0.414132
  H       5.027720      2.530997     -0.335905
  H       2.643169      1.965658     -0.685632
28
Coordinates from ORCA-job input E -840.855326418342
  C      -1.452346      0.485915     -0.269242
  C      -2.907463      0.087325     -0.124580
  C      -3.794485      1.073760      0.291686
  C      -5.124624      0.748778      0.488870
  C      -5.563483     -0.551614      0.269438
  C      -4.673223     -1.529845     -0.145847
  C      -3.339025     -1.213346     -0.352143
  O      -0.892755      1.288993      0.418213
  O      -0.999875     -0.187936     -1.308637
  O       0.996849      0.186771     -1.309333
  C       1.449125     -0.484246     -0.268065
  C       2.905137     -0.087996     -0.126050
  C       3.790363     -1.074789      0.293189
  C       5.121475     -0.752105      0.487572
  C       5.563054      0.546406      0.262563
  C       4.674550      1.525027     -0.155575
  C       3.339415      1.210765     -0.359215
  O       0.888551     -1.283350      0.423263
  H      -3.426903      2.071799      0.474979
  H      -5.818671      1.506701      0.821154
  H      -6.602574     -0.801486      0.427860
  H      -5.015390     -2.541120     -0.308574
  H      -2.634083     -1.966098     -0.667600
  H       3.420699     -2.071257      0.480781
  H       5.814161     -1.510337      0.821980
  H       6.602889      0.794516      0.418841
  H       5.018825      2.534878     -0.322636
  H       2.635909      1.963889     -0.676992
28
Coordinates from ORCA-job input E -840.855325660776
  C      -1.452416      0.486308     -0.269847
  C      -2.907228      0.087704     -0.124740
  C      -3.794243      1.073842      0.292263
  C      -5.124327      0.748712      0.489629
  C      -5.563118     -0.551621      0.269831
  C      -4.672879     -1.529655     -0.146006
  C      -3.338760     -1.212992     -0.352457
  O      -0.892303      1.289616      0.416878
  O      -0.999959     -0.187626     -1.309681
  O       0.996941      0.186139     -1.310402
  C       1.449237     -0.484833     -0.268625
  C       2.904919     -0.088447     -0.126198
  C       3.790241     -1.074866      0.293738
  C       5.121265     -0.751903      0.488311
  C       5.562645      0.546596      0.262971
  C       4.674061      1.524943     -0.155685
  C       3.339036      1.210388     -0.359482
  O       0.888247     -1.284295      0.421911
  H      -3.426772      2.071881      0.475812
  H      -5.818374      1.506435      0.822378
  H      -6.602152     -0.801623      0.428442
  H      -5.015022     -2.540905     -0.308936
  H      -2.633745     -1.965619     -0.668069
  H       3.420790     -2.071377      0.481556
  H       5.814029     -1.509873      0.823160
  H       6.602399      0.794939      0.419443
  H       5.018210      2.534807     -0.322921
  H       2.635376      1.963327     -0.677373
28
Coordinates from ORCA-job input E -840.855325749929
  C      -1.451767      0.487052     -0.271867
  C      -2.906165      0.088280     -0.125460
  C      -3.793300      1.074399      0.291349
  C      -5.123131      0.748942      0.489897
  C      -5.561573     -0.551723      0.271403
  C      -4.671250     -1.529777     -0.144257
  C      -3.337403     -1.212792     -0.351818
  O      -0.890825      1.290673      0.413798
  O      -1.000033     -0.187351     -1.311950
  O       0.997015      0.185627     -1.312625
  C       1.448536     -0.485511     -0.270368
  C       2.903834     -0.088990     -0.126786
  C       3.789302     -1.075406      0.292861
  C       5.120090     -0.752123      0.488524
  C       5.561115      0.546716      0.264478
  C       4.672425      1.525099     -0.153913
  C       3.337649      1.210231     -0.358720
  O       0.886829     -1.285456      0.418999
  H      -3.426142      2.072742      0.473891
  H      -5.817243      1.506634      0.822574
  H      -6.600417     -0.801967      0.430885
  H      -5.013162     -2.541268     -0.306163
  H      -2.632222     -1.965388     -0.667138
  H       3.420172     -2.072228      0.479677
  H       5.812939     -1.510071      0.823237
  H       6.600693      0.795294      0.421749
  H       5.016339      2.535209     -0.320130
  H       2.633797      1.963155     -0.676227
28
Coordinates from ORCA-job input E -840.842931420931
  C      -1.502713      0.479740     -0.271847
  C      -2.957756      0.083325     -0.125438
  C      -3.843293      1.070881      0.291373
  C      -5.173651      0.747578      0.489923
  C      -5.614201     -0.552376      0.271427
  C      -4.725463     -1.531873     -0.144234
  C      -3.391102     -1.217048     -0.351797
  O      -0.940467      1.282452      0.413818
  O      -1.052073     -0.195394     -1.311932
  O       1.049051      0.193673     -1.312644
  C       1.499487     -0.478197     -0.270388
  C       2.955427     -0.084034     -0.126808
  C       3.839297     -1.071885      0.292837
  C       5.170610     -0.750757      0.488499
  C       5.613738      0.547367      0.264454
  C       4.726633      1.527190     -0.153936
  C       3.391347      1.214485     -0.358741
  O       0.936484     -1.277233      0.418979
  H      -3.474518      2.068629      0.473915
  H      -5.866535      1.506394      0.822601
  H      -6.653450     -0.800937      0.430911
  H      -5.069014     -2.542809     -0.306140
  H      -2.687141     -1.970786     -0.667119
  H       3.468553     -2.068109      0.479653
  H       5.862231     -1.509829      0.823210
  H       6.653720      0.794260      0.421723
  H       5.072183      2.536743     -0.320152
  H       2.688715      1.968550     -0.676246
28
Coordinates from ORCA-job input E -840.840104869692
  C      -1.438668      0.370699     -0.263253
  C      -2.908283      0.021112     -0.125127
  C      -3.735344      0.982830      0.444483
  C      -5.073112      0.692534      0.643441
  C      -5.579625     -0.547190      0.270922
  C      -4.749273     -1.499960     -0.298895
  C      -3.407873     -1.217572     -0.507600
  O      -0.821626      1.045476      0.508506
  O      -1.057625     -0.162839     -1.403039
  O       1.054504      0.161205     -1.403852
  C       1.435501     -0.368571     -0.262325
  C       2.905974     -0.021594     -0.126756
  C       3.731331     -0.983088      0.445701
  C       5.070031     -0.695305      0.642025
  C       5.579126      0.541744      0.264198
  C       4.750436      1.494327     -0.308360
  C       3.408136      1.214379     -0.514555
  O       0.817827     -1.039127      0.512638
  H      -3.315524      1.930779      0.744268
  H      -5.720312      1.429085      1.096384
  H      -6.624672     -0.770021      0.430473
  H      -5.144004     -2.464646     -0.581292
  H      -2.748729     -1.951517     -0.943169
  H       3.309546     -1.928865      0.749557
  H       5.715953     -1.431719      1.097009
  H       6.624889      0.762645      0.421727
  H       5.147173      2.456968     -0.594888
  H       2.750344      1.948231     -0.952322
28
Coordinates from ORCA-job input E -840.843258637857
  C      -1.463981      0.456426     -0.295518
  C      -2.924314      0.067824     -0.133950
  C      -3.805134      1.073025      0.250001
  C      -5.134326      0.759080      0.468416
  C      -5.579497     -0.546680      0.295774
  C      -4.695985     -1.541912     -0.092456
  C      -3.362271     -1.237739     -0.318884
  O      -0.900805      1.277626      0.368944
  O      -1.048274     -0.214766     -1.338976
  O       1.045278      0.213171     -1.339791
  C       1.460718     -0.454753     -0.294164
  C       2.921984     -0.068514     -0.135390
  C       3.800998     -1.074202      0.251425
  C       5.131172     -0.762445      0.466988
  C       5.579071      0.541627      0.288793
  C       4.697321      1.537350     -0.102197
  C       3.362657      1.235320     -0.325889
  O       0.896637     -1.272379      0.373970
  H      -3.432560      2.074994      0.397709
  H      -5.822797      1.530010      0.781712
  H      -6.618494     -0.786818      0.469050
  H      -5.043276     -2.556386     -0.220293
  H      -2.662289     -2.002193     -0.615723
  H       3.426340     -2.074753      0.403409
  H       5.818287     -1.533743      0.782346
  H       6.618821      0.780078      0.459870
  H       5.046732      2.550541     -0.234351
  H       2.664088      2.000212     -0.624925
28
Coordinates from ORCA-job input E -840.842737254602
  C      -1.466970      0.520703     -0.373840
  C      -2.914867      0.106363     -0.165304
  C      -3.799095      1.092508      0.257863
  C      -5.115208      0.753945      0.516129
  C      -5.543107     -0.557993      0.347914
  C      -4.655677     -1.534564     -0.076997
  C      -3.335386     -1.205351     -0.344109
  O      -0.879886      1.307118      0.311739
  O      -1.054758     -0.180966     -1.400318
  O       1.051626      0.178533     -1.401045
  C       1.463638     -0.519792     -0.372231
  C       2.912489     -0.107346     -0.166588
  C       3.795206     -1.093721      0.259196
  C       5.112352     -0.756947      0.514527
  C       5.542730      0.553479      0.340971
  C       4.656766      1.530299     -0.086433
  C       3.335480      1.202820     -0.350752
  O       0.875824     -1.302392      0.317115
  H      -3.439194      2.099710      0.401524
  H      -5.806457      1.510436      0.857484
  H      -6.571435     -0.817687      0.553640
  H      -4.989262     -2.554141     -0.201110
  H      -2.631981     -1.955217     -0.669665
  H       3.433411     -2.099645      0.406989
  H       5.802476     -1.513626      0.857735
  H       6.571846      0.811806      0.544454
  H       4.992276      2.548728     -0.214696
  H       2.633263      1.952940     -0.678291
28
Coordinates from ORCA-job input E -840.843404860528
  C      -1.464446      0.475687     -0.320081
  C      -2.923265      0.080062     -0.145079
  C      -3.806909      1.081663      0.241495
  C      -5.132415      0.760473      0.472288
  C      -5.570262     -0.549168      0.311685
  C      -4.683319     -1.540878     -0.077626
  C      -3.353426     -1.229394     -0.316999
  O      -0.894595      1.282314      0.356802
  O      -1.050689     -0.203183     -1.358608
  O       1.047692      0.200412     -1.359529
  C       1.461381     -0.475034     -0.318769
  C       2.920999     -0.081159     -0.146532
  C       3.803269     -1.082925      0.242749
  C       5.129653     -0.763336      0.470722
  C       5.569690      0.544902      0.304798
  C       4.684078      1.536790     -0.087093
  C       3.353341      1.226856     -0.323784
  O       0.890870     -1.278035      0.361900
  H      -3.439697      2.086899      0.380428
  H      -5.823478      1.528854      0.786360
  H      -6.606106     -0.795085      0.495426
  H      -5.024800     -2.558511     -0.195978
  H      -2.650353     -1.990955     -0.614580
  H       3.434384     -2.086969      0.385803
  H       5.819692     -1.531844      0.786727
  H       6.606203      0.789595      0.486384
  H       5.027260      2.553359     -0.209582
  H       2.651348      1.988610     -0.623426
28
Coordinates from ORCA-job input E -840.843430836949
  C      -1.464115      0.472682     -0.314023
  C      -2.924785      0.079173     -0.143661
  C      -3.809100      1.082198      0.237259
  C      -5.135245      0.761720      0.465540
  C      -5.572778     -0.548370      0.307631
  C      -4.684913     -1.541263     -0.076433
  C      -3.354343     -1.230546     -0.313374
  O      -0.895936      1.276904      0.367088
  O      -1.050802     -0.202845     -1.353880
  O       1.047854      0.199319     -1.354822
  C       1.461149     -0.472414     -0.312523
  C       2.922553     -0.080429     -0.145039
  C       3.805728     -1.083477      0.238456
  C       5.132686     -0.764332      0.463882
  C       5.572112      0.544480      0.300738
  C       4.685344      1.537405     -0.085780
  C       3.353992      1.227969     -0.320002
  O       0.892518     -1.273128      0.372371
  H      -3.442169      2.087762      0.374609
  H      -5.827066      1.531061      0.775593
  H      -6.609145     -0.793623      0.489264
  H      -5.026186     -2.559190     -0.192899
  H      -2.650413     -1.992715     -0.607515
  H       3.437354     -2.087949      0.379872
  H       5.823666     -1.533685      0.775771
  H       6.609099      0.788719      0.480186
  H       5.028086      2.554365     -0.206312
  H       2.650956      1.990211     -0.616096
28
Coordinates from ORCA-job input E -840.843467075127
  C      -1.463563      0.468196     -0.304438
  C      -2.927411      0.078276     -0.141139
  C      -3.813117      1.084432      0.227331
  C      -5.140431      0.765473      0.451186
  C      -5.577146     -0.545861      0.301085
  C      -4.687447     -1.541575     -0.071007
  C      -3.355632     -1.232511     -0.303832
  O      -0.897364      1.267564      0.383955
  O      -1.050989     -0.202940     -1.345734
  O       1.048350      0.195643     -1.347297
  C       1.461861     -0.472127     -0.304227
  C       2.925661     -0.081201     -0.143169
  C       3.811987     -1.085915      0.227731
  C       5.139401     -0.765846      0.449411
  C       5.575563      0.545158      0.294855
  C       4.685225      1.539416     -0.079600
  C       3.353324      1.229192     -0.310369
  O       0.895978     -1.268297      0.388141
  H      -3.447107      2.091048      0.359309
  H      -5.833872      1.537101      0.751827
  H      -6.614437     -0.789697      0.479284
  H      -5.028174     -2.560340     -0.181724
  H      -2.650054     -1.996238     -0.589913
  H       3.446407     -2.092226      0.363175
  H       5.833348     -1.536327      0.751815
  H       6.612929      0.789876      0.471389
  H       5.025523      2.557939     -0.193796
  H       2.647284      1.991787     -0.598347
28
Coordinates from ORCA-job input E -840.843474238730
  C      -1.464552      0.470622     -0.304500
  C      -2.928247      0.079560     -0.141376
  C      -3.815370      1.085473      0.224191
  C      -5.142410      0.765264      0.447942
  C      -5.577364     -0.546965      0.300507
  C      -4.686211     -1.542401     -0.068821
  C      -3.354641     -1.232138     -0.301553
  O      -0.898535      1.269316      0.384809
  O      -1.051110     -0.202054     -1.344323
  O       1.048320      0.196053     -1.344989
  C       1.461509     -0.470692     -0.301269
  C       2.925976     -0.080955     -0.142003
  C       3.812498     -1.086718      0.225430
  C       5.140312     -0.767386      0.445819
  C       5.576590      0.543821      0.293290
  C       4.686004      1.539098     -0.077820
  C       3.353673      1.229674     -0.307294
  O       0.895920     -1.266791      0.391394
  H      -3.450860      2.092894      0.354144
  H      -5.837037      1.536664      0.746431
  H      -6.614455     -0.791697      0.478634
  H      -5.025606     -2.561830     -0.177487
  H      -2.647908     -1.995489     -0.585802
  H       3.446991     -2.093255      0.359386
  H       5.834521     -1.538641      0.745646
  H       6.614279      0.787886      0.468825
  H       5.026430      2.557755     -0.190427
  H       2.647382      1.992932     -0.592887
28
Coordinates from ORCA-job input E -840.843482071093
  C      -1.464205      0.469176     -0.302507
  C      -2.928396      0.079272     -0.140531
  C      -3.815534      1.086313      0.221786
  C      -5.142970      0.767019      0.444554
  C      -5.578232     -0.545347      0.299290
  C      -4.687027     -1.541906     -0.066860
  C      -3.355051     -1.232609     -0.298618
  O      -0.898087      1.267867      0.386710
  O      -1.050977     -0.203534     -1.342352
  O       1.048475      0.194453     -1.343710
  C       1.462437     -0.473393     -0.301040
  C       2.926620     -0.082302     -0.142007
  C       3.814775     -1.087749      0.222225
  C       5.142283     -0.767005      0.442449
  C       5.576575      0.545197      0.292814
  C       4.684341      1.540139     -0.075211
  C       3.352286      1.229356     -0.304505
  O       0.897238     -1.269553      0.391838
  H      -3.450942      2.093914      0.350113
  H      -5.837694      1.539277      0.740598
  H      -6.615637     -0.789301      0.476661
  H      -5.026697     -2.561423     -0.173813
  H      -2.648244     -1.996738     -0.580581
  H       3.450943     -2.095186      0.353966
  H       5.837830     -1.537977      0.739901
  H       6.614045      0.790289      0.468219
  H       5.023266      2.559541     -0.185565
  H       2.644679      1.992211     -0.587922
28
Coordinates from ORCA-job input E -840.843491089738
  C      -1.463828      0.468278     -0.301504
  C      -2.928247      0.079206     -0.140052
  C      -3.815637      1.087378      0.218437
  C      -5.143360      0.768832      0.440637
  C      -5.578599     -0.543885      0.298591
  C      -4.687118     -1.541601     -0.063744
  C      -3.354861     -1.233092     -0.294936
  O      -0.897417      1.267357      0.387000
  O      -1.050812     -0.205204     -1.340981
  O       1.048620      0.192886     -1.342777
  C       1.463012     -0.475838     -0.300790
  C       2.926841     -0.083549     -0.141911
  C       3.816692     -1.088939      0.218271
  C       5.143935     -0.766983      0.438373
  C       5.576224      0.546308      0.292573
  C       4.682290      1.541196     -0.071465
  C       3.350485      1.229248     -0.300620
  O       0.898156     -1.272686      0.391521
  H      -3.451222      2.095350      0.344337
  H      -5.838340      1.541972      0.733766
  H      -6.616230     -0.787207      0.475513
  H      -5.026813     -2.561371     -0.168163
  H      -2.647805     -1.998040     -0.574043
  H       3.454554     -2.097364      0.347099
  H       5.840854     -1.537884      0.732786
  H       6.613505      0.792288      0.467865
  H       5.019713      2.561413     -0.178828
  H       2.641508      1.991933     -0.581054
28
Coordinates from ORCA-job input E -840.843494720276
  C      -1.463457      0.468001     -0.301828
  C      -2.927850      0.079321     -0.140171
  C      -3.815307      1.087993      0.216773
  C      -5.143080      0.769776      0.439166
  C      -5.578308     -0.543119      0.298803
  C      -4.686769     -1.541354     -0.061991
  C      -3.354473     -1.233178     -0.293354
  O      -0.896626      1.267277      0.386093
  O      -1.050749     -0.206082     -1.341144
  O       1.048778      0.191505     -1.343095
  C       1.463092     -0.477328     -0.301035
  C       2.926620     -0.084355     -0.142020
  C       3.817391     -1.089603      0.216308
  C       5.144407     -0.766892      0.436688
  C       5.575557      0.546995      0.292922
  C       4.680721      1.541744     -0.069300
  C       3.349141      1.229053     -0.298695
  O       0.898276     -1.274583      0.390795
  H      -3.450958      2.096149      0.341404
  H      -5.838108      1.543310      0.731139
  H      -6.615982     -0.786182      0.475840
  H      -5.026476     -2.561256     -0.165079
  H      -2.647348     -1.998503     -0.571271
  H       3.456185     -2.098562      0.343599
  H       5.842040     -1.537664      0.729745
  H       6.612672      0.793555      0.468386
  H       5.017291      2.562410     -0.175065
  H       2.639420      1.991569     -0.577714
28
Coordinates from ORCA-job input E -840.843495808112
  C      -1.462907      0.467634     -0.302766
  C      -2.927253      0.079398     -0.140577
  C      -3.814528      1.088412      0.215903
  C      -5.142288      0.770531      0.438845
  C      -5.577714     -0.542404      0.299452
  C      -4.686381     -1.540995     -0.060892
  C      -3.354109     -1.233142     -0.292782
  O      -0.895494      1.266858      0.384736
  O      -1.050701     -0.206897     -1.342078
  O       1.049004      0.189751     -1.344123
  C       1.462958     -0.478715     -0.301592
  C       2.926185     -0.085119     -0.142264
  C       3.817680     -1.090064      0.215161
  C       5.144414     -0.766586      0.436064
  C       5.574594      0.547770      0.293635
  C       4.679071      1.542214     -0.067739
  C       3.347762      1.228753     -0.297625
  O       0.898054     -1.276088      0.389993
  H      -3.450041      2.096613      0.339797
  H      -5.837148      1.544341      0.730485
  H      -6.615376     -0.785227      0.476885
  H      -5.026252     -2.560918     -0.163225
  H      -2.647123     -1.998730     -0.570341
  H       3.457237     -2.099425      0.341439
  H       5.842589     -1.537106      0.728488
  H       6.611502      0.794938      0.469463
  H       5.014912      2.563226     -0.172471
  H       2.637454      1.990978     -0.575971
28
Coordinates from ORCA-job input E -840.843494256000
  C      -1.462469      0.467075     -0.303559
  C      -2.926825      0.079283     -0.140927
  C      -3.813677      1.088419      0.216304
  C      -5.141441      0.770886      0.439667
  C      -5.577329     -0.541869      0.299962
  C      -4.686444     -1.540592     -0.061122
  C      -3.354171     -1.233066     -0.293427
  O      -0.894589      1.266063      0.383847
  O      -1.050653     -0.207559     -1.343014
  O       1.049214      0.188228     -1.345113
  C       1.462850     -0.479586     -0.301981
  C       2.925886     -0.085570     -0.142431
  C       3.817713     -1.090113      0.215336
  C       5.144238     -0.766080      0.436602
  C       5.573913      0.548451      0.294169
  C       4.678090      1.542489     -0.067570
  C       3.346979      1.228459     -0.297806
  O       0.897847     -1.276744      0.389748
  H      -3.448809      2.096457      0.340422
  H      -5.835943      1.544805      0.731866
  H      -6.614992     -0.784450      0.477722
  H      -5.026669     -2.560371     -0.163705
  H      -2.647522     -1.998768     -0.571532
  H       3.457634     -2.099609      0.341607
  H       5.842650     -1.536278      0.729302
  H       6.610667      0.796074      0.470267
  H       5.013549      2.563625     -0.172320
  H       2.636403      1.990340     -0.576414
28
Coordinates from ORCA-job input E -840.832831184184
  C      -1.462182      0.451008     -0.318126
  C      -2.927193      0.069516     -0.146372
  C      -3.806949      1.081806      0.219568
  C      -5.134627      0.769790      0.451288
  C      -5.577501     -0.540608      0.311234
  C      -4.693691     -1.542492     -0.058560
  C      -3.361612     -1.240482     -0.299279
  O      -0.884942      1.246809      0.365253
  O      -1.100963     -0.224604     -1.356408
  O       1.099565      0.205173     -1.358532
  C       1.462514     -0.463648     -0.316512
  C       2.926232     -0.075852     -0.147860
  C       3.811033     -1.083519      0.218651
  C       5.137498     -0.764930      0.448256
  C       5.574114      0.547288      0.305419
  C       4.685297      1.544457     -0.065065
  C       3.354354      1.235869     -0.303697
  O       0.888122     -1.257659      0.371174
  H      -3.436600      2.087852      0.343745
  H      -5.823561      1.546147      0.750266
  H      -6.615048     -0.778885      0.495541
  H      -5.039302     -2.560449     -0.161403
  H      -2.660396     -2.008713     -0.584226
  H       3.445506     -2.091059      0.345024
  H       5.830395     -1.537541      0.747762
  H       6.610773      0.790665      0.488049
  H       5.026108      2.563804     -0.170117
  H       2.649157      2.000255     -0.589173
28
Coordinates from ORCA-job input E -840.833174831092
  C      -1.467362      0.448616     -0.338615
  C      -2.938250      0.065118     -0.153579
  C      -3.820313      1.085634      0.183723
  C      -5.146284      0.776701      0.428438
  C      -5.586215     -0.538345      0.327044
  C      -4.700640     -1.548052     -0.015906
  C      -3.370080     -1.249784     -0.269175
  O      -0.889856      1.246051      0.344362
  O      -1.100639     -0.226498     -1.378951
  O       1.099416      0.205695     -1.381230
  C       1.467871     -0.462155     -0.336853
  C       2.937364     -0.071797     -0.155050
  C       3.824879     -1.087434      0.182663
  C       5.149519     -0.771388      0.425364
  C       5.582675      0.545733      0.321376
  C       4.691696      1.550450     -0.022171
  C       3.362379      1.245073     -0.273452
  O       0.893290     -1.257487      0.350836
  H      -3.452261      2.095588      0.279181
  H      -5.835986      1.559347      0.708574
  H      -6.622666     -0.773845      0.520669
  H      -5.043865     -2.569324     -0.089274
  H      -2.668042     -2.023763     -0.534631
  H       3.462046     -2.099084      0.280178
  H       5.843505     -1.550066      0.705959
  H       6.618157      0.786742      0.513393
  H       5.029727      2.573299     -0.097604
  H       2.656036      2.014974     -0.539367
28
Coordinates from ORCA-job input E -840.833222529846
  C      -1.469934      0.446579     -0.347036
  C      -2.942427      0.064658     -0.157863
  C      -3.823911      1.087880      0.171231
  C      -5.148461      0.779185      0.423706
  C      -5.586859     -0.537449      0.336186
  C      -4.701127     -1.548999     -0.000989
  C      -3.372052     -1.251132     -0.262456
  O      -0.893405      1.244687      0.336042
  O      -1.100223     -0.228923     -1.387049
  O       1.099246      0.206239     -1.389493
  C       1.470713     -0.461378     -0.345047
  C       2.941669     -0.071869     -0.159272
  C       3.829265     -1.089755      0.169932
  C       5.152295     -0.773140      0.420429
  C       5.583068      0.545890      0.330630
  C       4.691282      1.551964     -0.006896
  C       3.363636      1.246186     -0.266432
  O       0.897273     -1.257087      0.343182
  H      -3.456803      2.099115      0.256447
  H      -5.838166      1.563489      0.699150
  H      -6.622391     -0.772516      0.535067
  H      -5.043217     -2.571290     -0.064980
  H      -2.669806     -2.025806     -0.526290
  H       3.468032     -2.102957      0.256968
  H       5.846807     -1.553100      0.696112
  H       6.617492      0.787087      0.527922
  H       5.027530      2.576071     -0.072738
  H       2.656572      2.016372     -0.530561
28
Coordinates from ORCA-job input E -840.833235088420
  C      -1.471312      0.444519     -0.351090
  C      -2.944338      0.064713     -0.160621
  C      -3.824612      1.089176      0.166666
  C      -5.148584      0.780517      0.422544
  C      -5.586563     -0.536659      0.340474
  C      -4.701290     -1.548972      0.004491
  C      -3.372775     -1.251395     -0.260836
  O      -0.895601      1.242839      0.332441
  O      -1.099740     -0.231771     -1.389826
  O       1.099075      0.206683     -1.392457
  C       1.472429     -0.460870     -0.348746
  C       2.943738     -0.072578     -0.161928
  C       3.830962     -1.091128      0.165032
  C       5.153176     -0.773550      0.418943
  C       5.582457      0.546409      0.335000
  C       4.690302      1.552643     -0.000954
  C       3.363444      1.246163     -0.264374
  O       0.900059     -1.256479      0.340456
  H      -3.457841      2.100825      0.247767
  H      -5.838162      1.565486      0.696451
  H      -6.621543     -0.771487      0.542436
  H      -5.043087     -2.571613     -0.055670
  H      -2.670597     -2.026044     -0.524939
  H       3.470901     -2.105071      0.247650
  H       5.848220     -1.553699      0.692778
  H       6.616153      0.788133      0.535378
  H       5.025435      2.577391     -0.062671
  H       2.655793      2.015819     -0.528496
28
Coordinates from ORCA-job input E -840.833235659350
  C      -1.472093      0.441955     -0.350889
  C      -2.945590      0.064277     -0.161122
  C      -3.824458      1.089192      0.167901
  C      -5.148594      0.780853      0.423747
  C      -5.587478     -0.535935      0.340290
  C      -4.703187     -1.548496      0.002667
  C      -3.374436     -1.251492     -0.262790
  O      -0.897038      1.240190      0.333476
  O      -1.099181     -0.234917     -1.388268
  O       1.098894      0.207230     -1.391045
  C       1.473595     -0.460016     -0.348149
  C       2.945167     -0.072862     -0.162313
  C       3.831914     -1.091227      0.165869
  C       5.154021     -0.772864      0.419757
  C       5.583012      0.547135      0.334885
  C       4.690919      1.552954     -0.002269
  C       3.364072      1.245953     -0.265813
  O       0.902196     -1.255298      0.342375
  H      -3.457149      2.100509      0.250052
  H      -5.837670      1.565928      0.698658
  H      -6.622496     -0.770284      0.542616
  H      -5.045726     -2.570838     -0.058522
  H      -2.672719     -2.025977     -0.528418
  H       3.472247     -2.105201      0.249192
  H       5.849294     -1.552596      0.694243
  H       6.616556      0.789224      0.535615
  H       5.025882      2.577724     -0.064692
  H       2.656146      2.014878     -0.531152
28
Coordinates from ORCA-job input E -840.833239125396
  C      -1.472872      0.438562     -0.349966
  C      -2.947064      0.063098     -0.161257
  C      -3.824546      1.088845      0.168486
  C      -5.149191      0.781622      0.423459
  C      -5.589531     -0.534569      0.339015
  C      -4.706410     -1.547946      0.000981
  C      -3.377152     -1.252253     -0.263870
  O      -0.898759      1.237616      0.334549
  O      -1.098289     -0.240097     -1.384891
  O       1.098574      0.208034     -1.387936
  C       1.474962     -0.459386     -0.346448
  C       2.946897     -0.072795     -0.162154
  C       3.833752     -1.091000      0.165843
  C       5.155962     -0.772013      0.418782
  C       5.584518      0.548075      0.333659
  C       4.692118      1.553679     -0.003100
  C       3.365138      1.246270     -0.265968
  O       0.905020     -1.254966      0.345165
  H      -3.456277      2.099691      0.251625
  H      -5.837568      1.567229      0.698638
  H      -6.624843     -0.767835      0.541106
  H      -5.050104     -2.569868     -0.060774
  H      -2.676043     -2.027240     -0.529450
  H       3.474600     -2.105084      0.249599
  H       5.851712     -1.551455      0.692912
  H       6.618063      0.790413      0.534087
  H       5.026791      2.578543     -0.065536
  H       2.656640      2.014828     -0.530656
28
Coordinates from ORCA-job input E -840.833243115172
  C      -1.473481      0.434510     -0.347291
  C      -2.948527      0.060991     -0.160086
  C      -3.824638      1.087731      0.170064
  C      -5.150214      0.782447      0.422781
  C      -5.592818     -0.532755      0.335862
  C      -4.711039     -1.547262     -0.002270
  C      -3.380878     -1.253561     -0.264797
  O      -0.900346      1.234663      0.337050
  O      -1.097196     -0.246329     -1.379566
  O       1.098245      0.208712     -1.382906
  C       1.476326     -0.458855     -0.342734
  C       2.948677     -0.072093     -0.160576
  C       3.836060     -1.090042      0.166635
  C       5.158694     -0.770784      0.417210
  C       5.587108      0.549195      0.330559
  C       4.694168      1.554626     -0.005248
  C       3.366753      1.247027     -0.265677
  O       0.908025     -1.254889      0.349883
  H      -3.454783      2.097818      0.255171
  H      -5.837596      1.568863      0.698153
  H      -6.628834     -0.764393      0.536238
  H      -5.056485     -2.568481     -0.065830
  H      -2.680743     -2.029495     -0.530110
  H       3.477191     -2.104110      0.251650
  H       5.854948     -1.550000      0.690715
  H       6.620997      0.791597      0.529154
  H       5.028761      2.579446     -0.068795
  H       2.657722      2.015424     -0.529340
28
Coordinates from ORCA-job input E -840.833248407097
  C      -1.474083      0.429435     -0.343700
  C      -2.950168      0.057851     -0.158230
  C      -3.824641      1.086010      0.171801
  C      -5.151498      0.783663      0.421484
  C      -5.597181     -0.530240      0.331704
  C      -4.717071     -1.546379     -0.006037
  C      -3.385740     -1.255510     -0.265405
  O      -0.902029      1.231042      0.340044
  O      -1.095829     -0.254119     -1.373061
  O       1.097956      0.208841     -1.376755
  C       1.477946     -0.458605     -0.337623
  C       2.950735     -0.070862     -0.158101
  C       3.839080     -1.088535      0.167313
  C       5.162316     -0.769201      0.414666
  C       5.590533      0.550691      0.326442
  C       4.696687      1.555985     -0.007490
  C       3.368720      1.248238     -0.264569
  O       0.911626     -1.255169      0.356042
  H      -3.452491      2.095071      0.259131
  H      -5.837448      1.571360      0.696760
  H      -6.634185     -0.759612      0.529571
  H      -5.064843     -2.566668     -0.071787
  H      -2.687072     -2.032952     -0.530204
  H       3.480460     -2.102596      0.253586
  H       5.859192     -1.548291      0.686928
  H       6.624927      0.793136      0.522333
  H       5.031112      2.580777     -0.072283
  H       2.659089      2.016638     -0.526660
28
Coordinates from ORCA-job input E -840.833252265175
  C      -1.474403      0.425501     -0.341374
  C      -2.951188      0.055276     -0.156957
  C      -3.824279      1.084720      0.172758
  C      -5.152099      0.784923      0.420428
  C      -5.600279     -0.527988      0.328948
  C      -4.721556     -1.545537     -0.008351
  C      -3.389361     -1.257067     -0.265631
  O      -0.902942      1.228182      0.341618
  O      -1.094822     -0.260109     -1.368880
  O       1.097948      0.207630     -1.372893
  C       1.479205     -0.459160     -0.333829
  C       2.952135     -0.070059     -0.156221
  C       3.841516     -1.087444      0.167307
  C       5.165096     -0.767862      0.412437
  C       5.592769      0.552167      0.323707
  C       4.697916      1.557224     -0.008387
  C       3.369656      1.249111     -0.263178
  O       0.914287     -1.255850      0.360701
  H      -3.450160      2.092955      0.261361
  H      -5.836776      1.573811      0.695454
  H      -6.638017     -0.755507      0.525090
  H      -5.071178     -2.565108     -0.075446
  H      -2.692051     -2.035850     -0.530147
  H       3.483286     -2.101626      0.253963
  H       5.862610     -1.546838      0.683370
  H       6.627452      0.794907      0.517681
  H       5.031876      2.582137     -0.073641
  H       2.659457      2.017459     -0.523985
28
Coordinates from ORCA-job input E -840.833255643162
  C      -1.474528      0.421713     -0.339749
  C      -2.951864      0.052973     -0.156060
  C      -3.823455      1.083785      0.173431
  C      -5.152128      0.786525      0.419554
  C      -5.602757     -0.525460      0.326807
  C      -4.725513     -1.544438     -0.010154
  C      -3.392523     -1.258379     -0.265874
  O      -0.903285      1.225304      0.342307
  O      -1.093916     -0.265899     -1.365724
  O       1.098241      0.204701     -1.370123
  C       1.480447     -0.460724     -0.330383
  C       2.953266     -0.069873     -0.154570
  C       3.844042     -1.086743      0.166847
  C       5.167743     -0.766351      0.410150
  C       5.594223      0.554098      0.321580
  C       4.697974      1.558607     -0.008485
  C       3.369604      1.249595     -0.261464
  O       0.916692     -1.257093      0.365245
  H      -3.447360      2.091205      0.262940
  H      -5.835479      1.576648      0.694317
  H      -6.641132     -0.751169      0.521643
  H      -5.076946     -2.563322     -0.078248
  H      -2.696652     -2.038511     -0.530293
  H       3.486653     -2.101245      0.253355
  H       5.866225     -1.545000      0.679505
  H       6.629012      0.797601      0.513993
  H       5.030969      2.583837     -0.073683
  H       2.658546      2.017618     -0.520966
28
Coordinates from ORCA-job input E -840.833258840130
  C      -1.474411      0.417358     -0.339141
  C      -2.952290      0.050707     -0.155851
  C      -3.821920      1.083191      0.173728
  C      -5.151395      0.788794      0.418964
  C      -5.604804     -0.522184      0.325404
  C      -4.729483     -1.542838     -0.011531
  C      -3.395735     -1.259563     -0.266419
  O      -0.902962      1.221766      0.341761
  O      -1.092903     -0.272616     -1.363469
  O       1.098921      0.199528     -1.368309
  C       1.481856     -0.463686     -0.327209
  C       2.954317     -0.070515     -0.153297
  C       3.847100     -1.086465      0.165611
  C       5.170581     -0.764347      0.407662
  C       5.594857      0.556927      0.320191
  C       4.696605      1.560397     -0.007563
  C       3.368404      1.249634     -0.259335
  O       0.919196     -1.259250      0.369965
  H      -3.443543      2.089703      0.263861
  H      -5.833106      1.580356      0.693663
  H      -6.643747     -0.745842      0.519568
  H      -5.082984     -2.560970     -0.080224
  H      -2.701627     -2.041241     -0.530916
  H       3.491298     -2.101599      0.251315
  H       5.870559     -1.542282      0.675172
  H       6.629487      0.801896      0.511570
  H       5.027874      2.586237     -0.071964
  H       2.655954      2.016903     -0.517308
28
Coordinates from ORCA-job input E -840.833270179304
  C      -1.473568      0.399865     -0.337217
  C      -2.953599      0.042301     -0.155236
  C      -3.815271      1.081322      0.175162
  C      -5.147824      0.798147      0.416961
  C      -5.612281     -0.508708      0.319848
  C      -4.744790     -1.535958     -0.017323
  C      -3.408073     -1.263705     -0.268944
  O      -0.900926      1.207555      0.338922
  O      -1.088830     -0.299864     -1.354487
  O       1.101935      0.177151     -1.361119
  C       1.487330     -0.476665     -0.314444
  C       2.958210     -0.074222     -0.148179
  C       3.859530     -1.085903      0.160705
  C       5.181871     -0.755885      0.397693
  C       5.596470      0.568884      0.314639
  C       4.689713      1.567633     -0.003777
  C       3.362388      1.248998     -0.250652
  O       0.928899     -1.268667      0.389279
  H      -3.427992      2.084184      0.267952
  H      -5.823049      1.595254      0.691663
  H      -6.653428     -0.724161      0.511453
  H      -5.106586     -2.551005     -0.088637
  H      -2.720885     -2.051341     -0.533870
  H       3.510906     -2.103810      0.243122
  H       5.888419     -1.530383      0.657749
  H       6.630292      0.820306      0.501902
  H       5.013512      2.596048     -0.064989
  H       2.643726      2.012627     -0.502274
28
Coordinates from ORCA-job input E -840.833280339164
  C      -1.469395      0.298926     -0.324657
  C      -2.960513     -0.007199     -0.151801
  C      -3.775859      1.068088      0.183061
  C      -5.124210      0.850113      0.404323
  C      -5.651111     -0.431198      0.286349
  C      -4.829235     -1.494972     -0.051963
  C      -3.477222     -1.286678     -0.284137
  O      -0.890004      1.125093      0.323434
  O      -1.064876     -0.456807     -1.298464
  O       1.119761      0.047283     -1.315499
  C       1.518580     -0.548575     -0.236188
  C       2.978887     -0.093783     -0.117301
  C       3.926684     -1.080175      0.132289
  C       5.241891     -0.706391      0.338218
  C       5.602713      0.636222      0.280211
  C       4.649559      1.606996      0.016850
  C       3.327721      1.244709     -0.199917
  O       0.984267     -1.316948      0.506053
  H      -3.338076      2.048230      0.291597
  H      -5.761341      1.678094      0.678813
  H      -6.703589     -0.599303      0.462719
  H      -5.237831     -2.490964     -0.138619
  H      -2.830893     -2.107396     -0.551689
  H       3.617646     -2.112179      0.196334
  H       5.984174     -1.460638      0.554178
  H       6.631273      0.923744      0.442377
  H       4.931787      2.648490     -0.026367
  H       2.575312      1.987219     -0.414301
28
Coordinates from ORCA-job input E -840.833282788331
  C      -1.469136      0.299380     -0.323756
  C      -2.959968     -0.006530     -0.151561
  C      -3.775614      1.069094      0.181864
  C      -5.123985      0.851199      0.402770
  C      -5.650600     -0.430366      0.285870
  C      -4.828530     -1.494297     -0.051317
  C      -3.476454     -1.286111     -0.283333
  O      -0.889044      1.125441      0.324011
  O      -1.064985     -0.456715     -1.297841
  O       1.120530      0.043573     -1.314309
  C       1.518840     -0.551687     -0.234154
  C       2.978492     -0.095375     -0.116130
  C       3.927853     -1.081014      0.131166
  C       5.242820     -0.705875      0.335911
  C       5.601790      0.637376      0.279425
  C       4.647131      1.607269      0.018322
  C       3.325505      1.243659     -0.197736
  O       0.984195     -1.319665      0.508237
  H      -3.337868      2.049358      0.289363
  H      -5.761326      1.679464      0.675914
  H      -6.703116     -0.598573      0.461906
  H      -5.236978     -2.490400     -0.137379
  H      -2.830195     -2.107016     -0.550531
  H       3.620123     -2.113488      0.193798
  H       5.986336     -1.459557      0.549549
  H       6.630139      0.926115      0.440769
  H       4.927956      2.649185     -0.023888
  H       2.572187      1.985557     -0.411042
28
Coordinates from ORCA-job input E -840.833287435130
  C      -1.469445      0.300180     -0.322401
  C      -2.960081     -0.005695     -0.151255
  C      -3.776461      1.070330      0.179353
  C      -5.124868      0.852230      0.399620
  C      -5.650724     -0.429879      0.284907
  C      -4.827974     -1.494066     -0.049600
  C      -3.475758     -1.285778     -0.281053
  O      -0.888969      1.125625      0.325925
  O      -1.065082     -0.455678     -1.296847
  O       1.121097      0.041735     -1.312288
  C       1.519431     -0.553980     -0.232224
  C       2.978690     -0.096698     -0.115286
  C       3.929414     -1.081976      0.128727
  C       5.244224     -0.705862      0.332513
  C       5.601643      0.637948      0.278407
  C       4.645660      1.607358      0.020501
  C       3.324090      1.242893     -0.194735
  O       0.984760     -1.322214      0.509853
  H      -3.339126      2.050964      0.285069
  H      -5.762797      1.680811      0.670440
  H      -6.703257     -0.598391      0.460569
  H      -5.235877     -2.490539     -0.133962
  H      -2.829110     -2.106935     -0.546485
  H       3.622756     -2.114875      0.189460
  H       5.988810     -1.459268      0.543363
  H       6.629845      0.927571      0.439102
  H       4.925280      2.649677     -0.019825
  H       2.569929      1.984510     -0.405948
28
Coordinates from ORCA-job input E -840.833290441651
  C      -1.469992      0.300652     -0.321076
  C      -2.960665     -0.005318     -0.150939
  C      -3.777626      1.070717      0.178194
  C      -5.126067      0.852253      0.397883
  C      -5.651334     -0.430174      0.284009
  C      -4.828001     -1.494344     -0.049056
  C      -3.475700     -1.285739     -0.279909
  O      -0.889698      1.125512      0.328175
  O      -1.065213     -0.454510     -1.295824
  O       1.121006      0.042745     -1.310650
  C       1.519778     -0.553786     -0.231241
  C       2.979192     -0.096736     -0.115029
  C       3.930028     -1.082215      0.127758
  C       5.244967     -0.706262      0.331019
  C       5.602408      0.637559      0.277536
  C       4.646317      1.607172      0.020849
  C       3.324569      1.242927     -0.193761
  O       0.985287     -1.322327      0.510640
  H      -3.340700      2.051591      0.283368
  H      -5.764471      1.680814      0.667643
  H      -6.703890     -0.598984      0.459259
  H      -5.235468     -2.491054     -0.132732
  H      -2.828570     -2.106872     -0.544227
  H       3.623331     -2.115122      0.188102
  H       5.989630     -1.459836      0.540995
  H       6.630706      0.927069      0.437823
  H       4.925940      2.649512     -0.018957
  H       2.570336      1.984759     -0.403950
28
Coordinates from ORCA-job input E -840.833335352481
  C      -1.488108      0.317237     -0.274600
  C      -2.979518      0.007565     -0.138969
  C      -3.817077      1.084938      0.128215
  C      -5.166783      0.854899      0.326510
  C      -5.671228     -0.438864      0.252173
  C      -4.827209     -1.503552     -0.019809
  C      -3.472045     -1.284822     -0.229505
  O      -0.914534      1.122699      0.404663
  O      -1.069598     -0.414676     -1.259568
  O       1.118310      0.075274     -1.253079
  C       1.531973     -0.550227     -0.197055
  C       2.995494     -0.099144     -0.104844
  C       3.952032     -1.091086      0.084196
  C       5.271170     -0.719882      0.268245
  C       5.627036      0.625035      0.247468
  C       4.665251      1.601308      0.044582
  C       3.337894      1.243610     -0.148221
  O       1.004302     -1.331420      0.536207
  H      -3.394875      2.074784      0.206328
  H      -5.822260      1.683883      0.550218
  H      -6.724731     -0.617064      0.412102
  H      -5.219283     -2.508583     -0.071797
  H      -2.807844     -2.105953     -0.447145
  H       3.645991     -2.125198      0.121971
  H       6.020192     -1.479194      0.438446
  H       6.658488      0.911292      0.392792
  H       4.943281      2.644788      0.031105
  H       2.579778      1.992353     -0.314731
28
Coordinates from ORCA-job input E -840.833307337405
  C      -1.472934      0.309909     -0.315194
  C      -2.963175     -0.000218     -0.149384
  C      -3.786421      1.073523      0.171157
  C      -5.134090      0.848808      0.389178
  C      -5.652082     -0.437138      0.281750
  C      -4.822475     -1.498915     -0.043070
  C      -3.470715     -1.284307     -0.272149
  O      -0.894250      1.130594      0.340639
  O      -1.067608     -0.437731     -1.294831
  O       1.119039      0.057731     -1.306117
  C       1.519278     -0.547219     -0.232342
  C       2.980363     -0.095135     -0.116021
  C       3.928506     -1.083790      0.123952
  C       5.244750     -0.712091      0.326966
  C       5.606224      0.630634      0.275913
  C       4.652806      1.603672      0.022316
  C       3.329694      1.243883     -0.191504
  O       0.984222     -1.319267      0.505757
  H      -3.355144      2.057374      0.271898
  H      -5.777688      1.675300      0.652878
  H      -6.704094     -0.610584      0.455783
  H      -5.224497     -2.498244     -0.121666
  H      -2.818119     -2.103178     -0.529933
  H       3.618790     -2.115876      0.182750
  H       5.987312     -1.468278      0.535035
  H       6.635520      0.916722      0.435997
  H       4.935487      2.645270     -0.015397
  H       2.577403      1.988549     -0.398460
28
Coordinates from ORCA-job input E -840.833305635782
  C      -1.472694      0.309645     -0.315477
  C      -2.962988     -0.000540     -0.149352
  C      -3.785986      1.073022      0.172340
  C      -5.133658      0.848371      0.390461
  C      -5.651942     -0.437363      0.281988
  C      -4.822582     -1.499020     -0.043931
  C      -3.470863     -1.284437     -0.273089
  O      -0.894052      1.130387      0.340322
  O      -1.067637     -0.437793     -1.295313
  O       1.118864      0.058307     -1.306968
  C       1.518957     -0.546265     -0.232958
  C       2.980154     -0.094607     -0.116264
  C       3.927750     -1.083413      0.125080
  C       5.244068     -0.712107      0.328374
  C       5.606177      0.630393      0.276207
  C       4.653299      1.603626      0.021275
  C       3.330157      1.244175     -0.192810
  O       0.983835     -1.318143      0.505322
  H      -3.354582      2.056738      0.273881
  H      -5.777062      1.674720      0.655078
  H      -6.703963     -0.610695      0.456072
  H      -5.224816     -2.498200     -0.123328
  H      -2.818413     -2.103175     -0.531675
  H       3.617612     -2.115328      0.184712
  H       5.986212     -1.468393      0.537574
  H       6.635542      0.916121      0.436485
  H       4.936488      2.645052     -0.017313
  H       2.578221      1.988921     -0.400792
28
Coordinates from ORCA-job input E -840.833303830966
  C      -1.472466      0.309228     -0.315130
  C      -2.962868     -0.000918     -0.149082
  C      -3.785645      1.072439      0.173774
  C      -5.133367      0.847859      0.391697
  C      -5.651975     -0.437621      0.281836
  C      -4.822846     -1.499133     -0.045241
  C      -3.471122     -1.284576     -0.274163
  O      -0.893855      1.129697      0.341030
  O      -1.067762     -0.437609     -1.295482
  O       1.118635      0.058941     -1.307484
  C       1.518648     -0.545086     -0.233176
  C       2.980010     -0.093987     -0.116372
  C       3.927008     -1.082968      0.126438
  C       5.243459     -0.712123      0.329766
  C       5.606321      0.630102      0.276141
  C       4.654049      1.603564      0.019753
  C       3.330821      1.244516     -0.194329
  O       0.983488     -1.316611      0.505505
  H      -3.354124      2.055994      0.276402
  H      -5.776612      1.674026      0.657266
  H      -6.704052     -0.610808      0.455719
  H      -5.225328     -2.498123     -0.125731
  H      -2.818776     -2.103133     -0.533602
  H       3.616389     -2.114676      0.187174
  H       5.985153     -1.468515      0.540181
  H       6.635806      0.915400      0.436415
  H       4.937850      2.644778     -0.019994
  H       2.579264      1.989344     -0.403411
28
Coordinates from ORCA-job input E -840.833304252836
  C      -1.472555      0.309180     -0.314313
  C      -2.963033     -0.000950     -0.148760
  C      -3.785942      1.072355      0.173889
  C      -5.133721      0.847700      0.391396
  C      -5.652249     -0.437791      0.281313
  C      -4.822986     -1.499265     -0.045563
  C      -3.471209     -1.284631     -0.274062
  O      -0.894019      1.129244      0.342413
  O      -1.067889     -0.437104     -1.295043
  O       1.118490      0.059525     -1.306980
  C       1.518661     -0.544573     -0.232796
  C       2.980145     -0.093766     -0.116263
  C       3.926980     -1.082882      0.126575
  C       5.243543     -0.712263      0.329624
  C       5.606680      0.629868      0.275689
  C       4.654570      1.603489      0.019290
  C       3.331238      1.244660     -0.194485
  O       0.983594     -1.316073      0.505995
  H      -3.354535      2.055939      0.276721
  H      -5.777097      1.673807      0.656829
  H      -6.704376     -0.610999      0.454871
  H      -5.225416     -2.498260     -0.126231
  H      -2.818711     -2.103115     -0.533351
  H       3.616193     -2.114524      0.187562
  H       5.985126     -1.468752      0.540081
  H       6.636257      0.914962      0.435745
  H       4.938593      2.644633     -0.020694
  H       2.579769      1.989584     -0.403551
28
Coordinates from ORCA-job input E -840.833303862660
  C      -1.472480      0.309117     -0.314191
  C      -2.962980     -0.000965     -0.148719
  C      -3.785844      1.072314      0.174116
  C      -5.133633      0.847669      0.391584
  C      -5.652214     -0.437779      0.281267
  C      -4.822994     -1.499229     -0.045806
  C      -3.471213     -1.284603     -0.274253
  O      -0.893881      1.128987      0.342705
  O      -1.067973     -0.437004     -1.295104
  O       1.118464      0.059372     -1.307101
  C       1.518620     -0.544560     -0.232803
  C       2.980106     -0.093773     -0.116300
  C       3.926915     -1.082855      0.126774
  C       5.243471     -0.712210      0.329831
  C       5.606630      0.629905      0.275671
  C       4.654550      1.603495      0.019036
  C       3.331228      1.244636     -0.194739
  O       0.983546     -1.315930      0.506117
  H      -3.354425      2.055873      0.277138
  H      -5.776986      1.673744      0.657173
  H      -6.704349     -0.610961      0.454800
  H      -5.225469     -2.498191     -0.126660
  H      -2.818725     -2.103047     -0.533697
  H       3.616133     -2.114487      0.187941
  H       5.985043     -1.468659      0.540472
  H       6.636202      0.915004      0.435746
  H       4.938598      2.644625     -0.021114
  H       2.579761      1.989513     -0.403982
28
Coordinates from ORCA-job input E -840.833294686467
  C      -1.471283      0.305606     -0.307038
  C      -2.962810     -0.002363     -0.145818
  C      -3.784477      1.070984      0.179481
  C      -5.133115      0.847678      0.393190
  C      -5.653674     -0.436395      0.276585
  C      -4.825581     -1.498004     -0.053003
  C      -3.473046     -1.284654     -0.277530
  O      -0.891519      1.119885      0.355401
  O      -1.069690     -0.435762     -1.292555
  O       1.117832      0.055787     -1.305417
  C       1.518731     -0.544376     -0.229021
  C       2.980409     -0.093745     -0.115369
  C       3.927304     -1.081915      0.130822
  C       5.244045     -0.710494      0.331534
  C       5.607319      0.631327      0.271938
  C       4.655222      1.604111      0.012218
  C       3.331770      1.244378     -0.198981
  O       0.984559     -1.312959      0.513356
  H      -3.352240      2.053643      0.287543
  H      -5.775886      1.673556      0.660768
  H      -6.706510     -0.608125      0.447273
  H      -5.229683     -2.495887     -0.138842
  H      -2.820938     -2.102701     -0.539160
  H       3.616994     -2.113409      0.196283
  H       5.985939     -1.465953      0.544581
  H       6.637086      0.916699      0.430341
  H       4.939546      2.644995     -0.032037
  H       2.579795      1.988091     -0.410643
28
Coordinates from ORCA-job input E -840.833301405777
  C      -1.472216      0.306121     -0.313023
  C      -2.963087     -0.002470     -0.148190
  C      -3.784577      1.071702      0.175238
  C      -5.132852      0.848928      0.391637
  C      -5.653304     -0.435633      0.279785
  C      -4.825431     -1.497993     -0.047773
  C      -3.473193     -1.285188     -0.275188
  O      -0.893337      1.125970      0.343612
  O      -1.067503     -0.441036     -1.293215
  O       1.118871      0.055602     -1.305622
  C       1.519415     -0.546335     -0.230223
  C       2.980600     -0.094199     -0.115242
  C       3.928522     -1.082489      0.126815
  C       5.244926     -0.710684      0.328648
  C       5.606812      0.631786      0.274230
  C       4.653619      1.604529      0.018527
  C       3.330420      1.244487     -0.194045
  O       0.985051     -1.316763      0.510043
  H      -3.351729      2.054509      0.279409
  H      -5.775109      1.675750      0.657554
  H      -6.705804     -0.607414      0.452484
  H      -5.229323     -2.496286     -0.129823
  H      -2.821870     -2.104412     -0.535105
  H       3.618729     -2.114408      0.188173
  H       5.987379     -1.466483      0.538503
  H       6.636278      0.917819      0.433319
  H       4.936701      2.645912     -0.021876
  H       2.578112      1.988677     -0.402752
28
Coordinates from ORCA-job input E -840.833301429005
  C      -1.472201      0.306186     -0.312607
  C      -2.963114     -0.002353     -0.148118
  C      -3.784673      1.071779      0.175238
  C      -5.132949      0.848915      0.391526
  C      -5.653322     -0.435672      0.279593
  C      -4.825380     -1.497984     -0.047936
  C      -3.473132     -1.285099     -0.275215
  O      -0.893236      1.125612      0.344466
  O      -1.067701     -0.440604     -1.293145
  O       1.118808      0.055438     -1.305535
  C       1.519427     -0.546397     -0.230085
  C       2.980628     -0.094286     -0.115283
  C       3.928577     -1.082536      0.126833
  C       5.244977     -0.710679      0.328616
  C       5.606839      0.631790      0.274081
  C       4.653631      1.604500      0.018313
  C       3.330433      1.244412     -0.194187
  O       0.985077     -1.316673      0.510357
  H      -3.351915      2.054614      0.279521
  H      -5.775285      1.675677      0.657437
  H      -6.705826     -0.607500      0.452232
  H      -5.229223     -2.496293     -0.130045
  H      -2.821709     -2.104245     -0.535122
  H       3.618827     -2.114458      0.188322
  H       5.987459     -1.466433      0.538532
  H       6.636300      0.917847      0.433166
  H       4.936699      2.645885     -0.022141
  H       2.578085      1.988556     -0.402917
28
Coordinates from ORCA-job input E -840.833301060496
  C      -1.472177      0.306271     -0.312457
  C      -2.963107     -0.002252     -0.148131
  C      -3.784666      1.071836      0.175364
  C      -5.132934      0.848916      0.391637
  C      -5.653288     -0.435663      0.279526
  C      -4.825345     -1.497918     -0.048173
  C      -3.473098     -1.284988     -0.275417
  O      -0.893141      1.125515      0.344769
  O      -1.067837     -0.440495     -1.293079
  O       1.118775      0.055095     -1.305502
  C       1.519443     -0.546596     -0.229962
  C       2.980624     -0.094412     -0.115287
  C       3.928633     -1.082578      0.126960
  C       5.245012     -0.710615      0.328703
  C       5.606798      0.631868      0.273999
  C       4.653539      1.604491      0.018094
  C       3.330361      1.244302     -0.194358
  O       0.985097     -1.316718      0.510650
  H      -3.351933      2.054663      0.279815
  H      -5.775284      1.675624      0.657684
  H      -6.705784     -0.607527      0.452179
  H      -5.229179     -2.496219     -0.130415
  H      -2.821654     -2.104066     -0.535473
  H       3.618952     -2.114509      0.188608
  H       5.987542     -1.466295      0.538716
  H       6.636236      0.918005      0.433091
  H       4.936547      2.645890     -0.022450
  H       2.577969      1.988373     -0.403190
28
Coordinates from ORCA-job input E -840.833305904347
  C      -1.473217      0.302678     -0.312701
  C      -2.964247     -0.004666     -0.147884
  C      -3.784952      1.071121      0.172246
  C      -5.133750      0.850514      0.387656
  C      -5.655563     -0.433712      0.278341
  C      -4.828443     -1.497753     -0.045706
  C      -3.475717     -1.287021     -0.272317
  O      -0.895459      1.125379      0.341518
  O      -1.065578     -0.447390     -1.289547
  O       1.119233      0.056082     -1.301867
  C       1.520651     -0.546015     -0.227025
  C       2.981922     -0.093253     -0.113735
  C       3.930704     -1.082016      0.122945
  C       5.247351     -0.710388      0.323303
  C       5.608551      0.632433      0.272646
  C       4.654412      1.605594      0.022176
  C       3.330900      1.245745     -0.188985
  O       0.987534     -1.317250      0.513101
  H      -3.350825      2.053574      0.274417
  H      -5.775226      1.678821      0.650829
  H      -6.708447     -0.604014      0.450153
  H      -5.233291     -2.495823     -0.125776
  H      -2.825319     -2.107878     -0.529479
  H       3.621275     -2.114221      0.181390
  H       5.990431     -1.466660      0.529183
  H       6.638227      0.918447      0.430361
  H       4.936937      2.647228     -0.015588
  H       2.578005      1.990445     -0.393756
28
Coordinates from ORCA-job input E -840.833297641729
  C      -1.472123      0.301570     -0.309718
  C      -2.963752     -0.004203     -0.147652
  C      -3.783155      1.071435      0.176199
  C      -5.132176      0.851437      0.390737
  C      -5.655374     -0.431808      0.276565
  C      -4.829536     -1.495544     -0.051571
  C      -3.476516     -1.285534     -0.277034
  O      -0.892572      1.120597      0.347291
  O      -1.067557     -0.447802     -1.288458
  O       1.119241      0.046949     -1.301621
  C       1.521290     -0.550886     -0.224131
  C       2.981886     -0.095870     -0.113396
  C       3.932440     -1.082380      0.125986
  C       5.248455     -0.707865      0.325276
  C       5.607356      0.635444      0.270858
  C       4.651615      1.606292      0.017557
  C       3.328706      1.243590     -0.192438
  O       0.988474     -1.318777      0.519693
  H      -3.348205      2.053066      0.282494
  H      -5.772847      1.679342      0.657102
  H      -6.708409     -0.601506      0.448077
  H      -5.235549     -2.492838     -0.135347
  H      -2.826836     -2.105821     -0.537658
  H       3.624974     -2.114957      0.187714
  H       5.992957     -1.462186      0.533156
  H       6.636480      0.923645      0.428253
  H       4.932388      2.648315     -0.022573
  H       2.574444      1.986294     -0.399462
28
Coordinates from ORCA-job input E -840.833299626344
  C      -1.472192      0.301577     -0.310377
  C      -2.963738     -0.004323     -0.147741
  C      -3.783276      1.071505      0.175246
  C      -5.132291      0.851611      0.389929
  C      -5.655387     -0.431778      0.276860
  C      -4.829434     -1.495733     -0.050277
  C      -3.476412     -1.285822     -0.275919
  O      -0.892775      1.121210      0.346017
  O      -1.067093     -0.447947     -1.288838
  O       1.119545      0.047515     -1.301745
  C       1.521320     -0.550738     -0.224444
  C       2.981871     -0.095744     -0.113300
  C       3.932483     -1.082443      0.125057
  C       5.248505     -0.708084      0.324470
  C       5.607337      0.635293      0.271189
  C       4.651508      1.606319      0.018915
  C       3.328577      1.243769     -0.191242
  O       0.988323     -1.318990      0.518823
  H      -3.348331      2.053254      0.280547
  H      -5.773011      1.679739      0.655496
  H      -6.708420     -0.601450      0.448410
  H      -5.235355     -2.493137     -0.133207
  H      -2.826732     -2.106375     -0.535706
  H       3.625007     -2.115086      0.185774
  H       5.993044     -1.462599      0.531514
  H       6.636486      0.923416      0.428536
  H       4.932230      2.648381     -0.020509
  H       2.574309      1.986661     -0.397578
28
Coordinates from ORCA-job input E -840.833299054043
  C      -1.472103      0.301428     -0.310188
  C      -2.963698     -0.004337     -0.147713
  C      -3.783125      1.071524      0.175435
  C      -5.132160      0.851722      0.390073
  C      -5.655380     -0.431597      0.276769
  C      -4.829537     -1.495572     -0.050578
  C      -3.476496     -1.285753     -0.276176
  O      -0.892572      1.120826      0.346383
  O      -1.067211     -0.448032     -1.288789
  O       1.119556      0.046857     -1.301770
  C       1.521375     -0.551090     -0.224282
  C       2.981877     -0.095935     -0.113302
  C       3.932639     -1.082473      0.125170
  C       5.248608     -0.707893      0.324537
  C       5.607239      0.635535      0.271113
  C       4.651270      1.606392      0.018712
  C       3.328398      1.243620     -0.191420
  O       0.988412     -1.319148      0.519212
  H      -3.348098      2.053213      0.280944
  H      -5.772804      1.679857      0.655798
  H      -6.708429     -0.601190      0.448298
  H      -5.235560     -2.492917     -0.133698
  H      -2.826884     -2.106302     -0.536152
  H       3.625328     -2.115156      0.186027
  H       5.993265     -1.462269      0.531662
  H       6.636340      0.923828      0.428469
  H       4.931837      2.648493     -0.020783
  H       2.574016      1.986367     -0.397852
28
Coordinates from ORCA-job input E -840.833298954711
  C      -1.472082      0.301418     -0.310249
  C      -2.963677     -0.004358     -0.147727
  C      -3.783075      1.071512      0.175459
  C      -5.132109      0.851733      0.390130
  C      -5.655355     -0.431574      0.276814
  C      -4.829538     -1.495554     -0.050590
  C      -3.476504     -1.285754     -0.276228
  O      -0.892563      1.120877      0.346254
  O      -1.067204     -0.448134     -1.288790
  O       1.119556      0.046787     -1.301819
  C       1.521363     -0.551116     -0.224294
  C       2.981856     -0.095946     -0.113293
  C       3.932632     -1.082469      0.125198
  C       5.248598     -0.707873      0.324568
  C       5.607208      0.635562      0.271143
  C       4.651224      1.606402      0.018721
  C       3.328365      1.243610     -0.191432
  O       0.988397     -1.319165      0.519211
  H      -3.348027      2.053190      0.280972
  H      -5.772728      1.679876      0.655888
  H      -6.708402     -0.601152      0.448364
  H      -5.235581     -2.492889     -0.133728
  H      -2.826917     -2.106308     -0.536257
  H       3.625338     -2.115159      0.186046
  H       5.993265     -1.462240      0.531690
  H       6.636303      0.923873      0.428510
  H       4.931774      2.648507     -0.020769
  H       2.573980      1.986344     -0.397891
28
Coordinates from ORCA-job input E -840.833299485937
  C      -1.472095      0.301483     -0.310075
  C      -2.963690     -0.004313     -0.147628
  C      -3.783191      1.071564      0.175274
  C      -5.132238      0.851742      0.389819
  C      -5.655391     -0.431620      0.276696
  C      -4.829468     -1.495618     -0.050385
  C      -3.476423     -1.285772     -0.275925
  O      -0.892548      1.120727      0.346672
  O      -1.067233     -0.447774     -1.288830
  O       1.119567      0.046972     -1.301757
  C       1.521363     -0.551052     -0.224296
  C       2.981872     -0.095946     -0.113295
  C       3.932652     -1.082510      0.124998
  C       5.248627     -0.707947      0.324360
  C       5.607247      0.635491      0.271089
  C       4.651261      1.606375      0.018857
  C       3.328384      1.243622     -0.191252
  O       0.988382     -1.319151      0.519140
  H      -3.348226      2.053298      0.280629
  H      -5.772948      1.679896      0.655328
  H      -6.708450     -0.601225      0.448150
  H      -5.235439     -2.492997     -0.133361
  H      -2.826743     -2.106329     -0.535707
  H       3.625358     -2.115208      0.185721
  H       5.993300     -1.462342      0.531355
  H       6.636357      0.923767      0.428421
  H       4.931825      2.648481     -0.020534
  H       2.573986      1.986387     -0.397563
28
Coordinates from ORCA-job input E -840.833301181251
  C      -1.472044      0.301622     -0.309272
  C      -2.963679     -0.004181     -0.147225
  C      -3.783483      1.071752      0.174709
  C      -5.132591      0.851837      0.388784
  C      -5.655490     -0.431680      0.276201
  C      -4.829253     -1.495760     -0.049842
  C      -3.476156     -1.285810     -0.274965
  O      -0.892377      1.120029      0.348402
  O      -1.067412     -0.446564     -1.288885
  O       1.119577      0.047353     -1.301538
  C       1.521363     -0.551018     -0.224251
  C       2.981892     -0.096050     -0.113283
  C       3.932767     -1.082656      0.124396
  C       5.248755     -0.708100      0.323667
  C       5.607314      0.635368      0.270839
  C       4.651243      1.606324      0.019209
  C       3.328338      1.243581     -0.190724
  O       0.988357     -1.319267      0.519001
  H      -3.348766      2.053646      0.279649
  H      -5.773576      1.680033      0.653497
  H      -6.708603     -0.601328      0.447281
  H      -5.235036     -2.493253     -0.132365
  H      -2.826183     -2.106378     -0.533978
  H       3.625570     -2.115403      0.184760
  H       5.993513     -1.462525      0.530247
  H       6.636455      0.923606      0.428037
  H       4.931776      2.648449     -0.019882
  H       2.573829      1.986373     -0.396570
28
Coordinates from ORCA-job input E -840.833310234397
  C      -1.472088      0.302123     -0.304558
  C      -2.963984     -0.003659     -0.145006
  C      -3.785440      1.072591      0.171474
  C      -5.134862      0.852134      0.382991
  C      -5.656362     -0.432220      0.273355
  C      -4.828430     -1.496706     -0.047107
  C      -3.475051     -1.286173     -0.269908
  O      -0.892213      1.116684      0.357685
  O      -1.068258     -0.440946     -1.288040
  O       1.119244      0.050729     -1.299397
  C       1.521362     -0.549977     -0.223543
  C       2.982219     -0.096038     -0.112993
  C       3.933299     -1.083200      0.121289
  C       5.249575     -0.709160      0.319665
  C       5.608282      0.634330      0.269094
  C       4.652028      1.605997      0.020890
  C       3.328814      1.243789     -0.187875
  O       0.988570     -1.319469      0.518573
  H      -3.352055      2.055321      0.274244
  H      -5.777330      1.680549      0.643396
  H      -6.709775     -0.602114      0.442341
  H      -5.233189     -2.494806     -0.127260
  H      -2.823490     -2.106789     -0.524810
  H       3.626246     -2.116095      0.179834
  H       5.994560     -1.464022      0.523824
  H       6.637727      0.921999      0.425346
  H       4.932737      2.648131     -0.016599
  H       2.573963      1.986998     -0.391007
28
Coordinates from ORCA-job input E -840.833316243531
  C      -1.472241      0.302230     -0.301227
  C      -2.964352     -0.003413     -0.143531
  C      -3.786862      1.073134      0.169112
  C      -5.136508      0.852392      0.378865
  C      -5.657128     -0.432503      0.271294
  C      -4.828125     -1.497313     -0.045321
  C      -3.474520     -1.286495     -0.266467
  O      -0.892380      1.114670      0.363644
  O      -1.068709     -0.438038     -1.286734
  O       1.118894      0.053201     -1.297356
  C       1.521458     -0.549237     -0.222693
  C       2.982555     -0.095874     -0.112589
  C       3.933790     -1.083474      0.119080
  C       5.250327     -0.709867      0.316593
  C       5.609162      0.633632      0.267670
  C       4.652751      1.605830      0.022119
  C       3.329272      1.244071     -0.185649
  O       0.988998     -1.319757      0.518610
  H      -3.354283      2.056387      0.270369
  H      -5.779916      1.681009      0.636286
  H      -6.710750     -0.602522      0.438851
  H      -5.232252     -2.495796     -0.123858
  H      -2.821973     -2.107211     -0.518538
  H       3.626776     -2.116457      0.176312
  H       5.995475     -1.465094      0.518798
  H       6.638848      0.920883      0.423114
  H       4.933581      2.647973     -0.014157
  H       2.574215      1.987639     -0.386696
28
Coordinates from ORCA-job input E -840.833324933210
  C      -1.472532      0.301580     -0.296118
  C      -2.965064     -0.003430     -0.141382
  C      -3.788761      1.073889      0.165326
  C      -5.138833      0.853237      0.372344
  C      -5.658604     -0.432276      0.267952
  C      -4.828387     -1.497870     -0.042789
  C      -3.474339     -1.287159     -0.261356
  O      -0.892771      1.111429      0.372013
  O      -1.069154     -0.435659     -1.283719
  O       1.118377      0.055916     -1.293562
  C       1.521927     -0.548744     -0.220605
  C       2.983280     -0.095732     -0.111654
  C       3.935139     -1.083809      0.115310
  C       5.252033     -0.710534      0.311167
  C       5.610606      0.633124      0.265193
  C       4.653555      1.605891      0.024374
  C       3.329721      1.244500     -0.181629
  O       0.990297     -1.320765      0.519753
  H      -3.356981      2.057734      0.264264
  H      -5.783325      1.682424      0.625179
  H      -6.712598     -0.602122      0.433339
  H      -5.231931     -2.496777     -0.118876
  H      -2.820671     -2.108314     -0.509129
  H       3.628482     -2.117028      0.170247
  H       5.997724     -1.466181      0.509773
  H       6.640600      0.920045      0.419207
  H       4.934198      2.648159     -0.009673
  H       2.574112      1.988475     -0.379049
28
Coordinates from ORCA-job input E -840.833332388144
  C      -1.472722      0.300664     -0.291844
  C      -2.965658     -0.003626     -0.139595
  C      -3.790176      1.074594      0.161648
  C      -5.140650      0.854320      0.366366
  C      -5.659917     -0.431658      0.265094
  C      -4.828853     -1.498141     -0.040272
  C      -3.474377     -1.287840     -0.256650
  O      -0.893043      1.108695      0.378543
  O      -1.069403     -0.434735     -1.280702
  O       1.117962      0.057584     -1.290179
  C       1.522501     -0.548891     -0.218694
  C       2.983947     -0.095790     -0.110777
  C       3.936647     -1.084121      0.111503
  C       5.253775     -0.710872      0.305901
  C       5.611730      0.633050      0.263114
  C       4.653813      1.606130      0.026989
  C       3.329750      1.244794     -0.177533
  O       0.991715     -1.322276      0.520861
  H      -3.358865      2.058881      0.258269
  H      -5.785904      1.684191      0.614977
  H      -6.714251     -0.601152      0.428658
  H      -5.232072     -2.497356     -0.113967
  H      -2.819943     -2.109576     -0.500492
  H       3.630560     -2.117642      0.163978
  H       6.000162     -1.466784      0.500848
  H       6.641917      0.919935      0.415903
  H       4.933979      2.648604     -0.004625
  H       2.573476      1.989019     -0.371421
28
Coordinates from ORCA-job input E -840.833340593550
  C      -1.472838      0.299032     -0.287257
  C      -2.966289     -0.004146     -0.137732
  C      -3.791375      1.075432      0.157018
  C      -5.142357      0.856074      0.359258
  C      -5.661463     -0.430289      0.261939
  C      -4.829800     -1.498095     -0.037068
  C      -3.474777     -1.288762     -0.251078
  O      -0.893203      1.105528      0.384963
  O      -1.069518     -0.435319     -1.276823
  O       1.117565      0.058250     -1.286339
  C       1.523421     -0.549940     -0.216382
  C       2.984778     -0.096166     -0.109765
  C       3.938883     -1.084502      0.106453
  C       5.256135     -0.710833      0.299241
  C       5.612786      0.633575      0.260901
  C       4.653436      1.606698      0.030805
  C       3.329246      1.244975     -0.172151
  O       0.993782     -1.324829      0.522426
  H      -3.360232      2.060082      0.250695
  H      -5.788171      1.686997      0.602855
  H      -6.716216     -0.599041      0.423557
  H      -5.232964     -2.497550     -0.107730
  H      -2.819806     -2.111452     -0.490270
  H       3.633863     -2.118510      0.155539
  H       6.003648     -1.466844      0.489417
  H       6.643067      0.920815      0.412382
  H       4.932585      2.649544      0.002604
  H       2.571914      1.989276     -0.361558
28
Coordinates from ORCA-job input E -840.833345864958
  C      -1.472778      0.297561     -0.284655
  C      -2.966595     -0.004695     -0.136742
  C      -3.791770      1.076051      0.153499
  C      -5.143101      0.857669      0.354375
  C      -5.662402     -0.428858      0.260147
  C      -4.830633     -1.497789     -0.034476
  C      -3.475226     -1.289479     -0.247167
  O      -0.893090      1.103538      0.388069
  O      -1.069489     -0.437028     -1.274094
  O       1.117342      0.057649     -1.284156
  C       1.524213     -0.551397     -0.215076
  C       2.985326     -0.096704     -0.109263
  C       3.940713     -1.084798      0.102427
  C       5.257891     -0.710469      0.294418
  C       5.613168      0.634414      0.259830
  C       4.652522      1.607304      0.034187
  C       3.328395      1.244940     -0.168048
  O       0.995447     -1.327249      0.523342
  H      -3.360473      2.060852      0.244875
  H      -5.789042      1.689502      0.594498
  H      -6.717435     -0.596861      0.420713
  H      -5.233992     -2.497331     -0.102757
  H      -2.820163     -2.113035     -0.483134
  H       3.636762     -2.119254      0.148686
  H       6.006416     -1.466373      0.480999
  H       6.643380      0.922219      0.410698
  H       4.930598      2.650513      0.008877
  H       2.570117      1.989109     -0.354172
28
Coordinates from ORCA-job input E -840.833353861594
  C      -1.472676      0.291442     -0.279724
  C      -2.967374     -0.007377     -0.135048
  C      -3.791120      1.077081      0.145580
  C      -5.143571      0.862984      0.343335
  C      -5.665300     -0.423065      0.255761
  C      -4.834901     -1.495618     -0.029289
  C      -3.478292     -1.291658     -0.239026
  O      -0.892594      1.097961      0.391843
  O      -1.068521     -0.447020     -1.266320
  O       1.117552      0.050952     -1.278312
  C       1.527125     -0.557635     -0.209808
  C       2.987109     -0.098810     -0.107398
  C       3.946899     -1.085270      0.092040
  C       5.263499     -0.707829      0.281598
  C       5.613738      0.638649      0.256858
  C       4.648675      1.609832      0.043144
  C       3.325003      1.244409     -0.156935
  O       1.000967     -1.334388      0.529287
  H      -3.357773      2.061418      0.232130
  H      -5.788400      1.697817      0.575935
  H      -6.721165     -0.587951      0.414084
  H      -5.240154     -2.494738     -0.092363
  H      -2.824566     -2.118229     -0.468076
  H       3.646700     -2.121117      0.131082
  H       6.015438     -1.462632      0.458632
  H       6.643458      0.929108      0.405963
  H       4.922828      2.654239      0.025364
  H       2.563515      1.987448     -0.334440
28
Coordinates from ORCA-job input E -840.833350184247
  C      -1.472518      0.295455     -0.282981
  C      -2.966635     -0.005621     -0.136124
  C      -3.791372      1.076621      0.149893
  C      -5.143098      0.859861      0.349769
  C      -5.663197     -0.426595      0.258823
  C      -4.831853     -1.496986     -0.031663
  C      -3.476047     -1.290302     -0.243477
  O      -0.892564      1.101538      0.389317
  O      -1.069216     -0.440499     -1.271560
  O       1.117439      0.054934     -1.282645
  C       1.525216     -0.554028     -0.213755
  C       2.985814     -0.097765     -0.108849
  C       3.943047     -1.085170      0.097873
  C       5.259905     -0.709494      0.289343
  C       5.612992      0.636102      0.259258
  C       4.650515      1.608279      0.038390
  C       3.326694      1.244574     -0.163474
  O       0.997318     -1.330353      0.524738
  H      -3.359434      2.061362      0.238855
  H      -5.788712      1.692901      0.586567
  H      -6.718529     -0.593399      0.418660
  H      -5.235841     -2.496444     -0.097394
  H      -2.821388     -2.115043     -0.476454
  H       3.640774     -2.120270      0.140746
  H       6.009880     -1.464921      0.471972
  H       6.642938      0.925032      0.409777
  H       4.926908      2.652012      0.016485
  H       2.567063      1.988218     -0.346189
28
Coordinates from ORCA-job input E -840.833349036457
  C      -1.472258      0.298102     -0.284622
  C      -2.966017     -0.004396     -0.136619
  C      -3.791603      1.076585      0.151599
  C      -5.142872      0.858107      0.352716
  C      -5.661726     -0.428767      0.260687
  C      -4.829578     -1.497930     -0.032091
  C      -3.474275     -1.289499     -0.245108
  O      -0.892269      1.103511      0.388498
  O      -1.069804     -0.435788     -1.274914
  O       1.117295      0.057691     -1.285612
  C       1.523984     -0.551946     -0.216749
  C       2.984903     -0.097311     -0.110008
  C       3.940692     -1.085275      0.100534
  C       5.257646     -0.710619      0.293463
  C       5.612306      0.634490      0.261023
  C       4.651312      1.607290      0.036377
  C       3.327469      1.244569     -0.166854
  O       0.994984     -1.328322      0.521049
  H      -3.360777      2.061750      0.241307
  H      -5.789185      1.690106      0.591254
  H      -6.716735     -0.596771      0.421386
  H      -5.232617     -2.497711     -0.098684
  H      -2.818812     -2.113144     -0.479708
  H       3.637338     -2.119995      0.145020
  H       6.006534     -1.466416      0.479002
  H       6.642354      0.922496      0.412625
  H       4.928966      2.650643      0.012630
  H       2.568846      1.988549     -0.352299
28
Coordinates from ORCA-job input E -840.833348105923
  C      -1.471987      0.299765     -0.285921
  C      -2.965474     -0.003623     -0.137029
  C      -3.791548      1.076583      0.152617
  C      -5.142506      0.857086      0.354677
  C      -5.660632     -0.430037      0.262079
  C      -4.828042     -1.498458     -0.032214
  C      -3.473086     -1.288965     -0.246162
  O      -0.891872      1.104740      0.387640
  O      -1.070181     -0.432853     -1.277330
  O       1.117305      0.058907     -1.287916
  C       1.523152     -0.550827     -0.218781
  C       2.984224     -0.097183     -0.110834
  C       3.939203     -1.085405      0.102098
  C       5.256148     -0.711240      0.296112
  C       5.611630      0.633610      0.262382
  C       4.651491      1.606709      0.035317
  C       3.327715      1.244450     -0.168948
  O       0.993356     -1.327009      0.518736
  H      -3.361422      2.062017      0.242710
  H      -5.789220      1.688450      0.594319
  H      -6.715429     -0.598733      0.423427
  H      -5.230522     -2.498432     -0.099263
  H      -2.817145     -2.111935     -0.481845
  H       3.635336     -2.119947      0.147405
  H       6.004451     -1.467176      0.483439
  H       6.641694      0.921131      0.414797
  H       4.929830      2.649850      0.010533
  H       2.569630      1.988524     -0.356143
28
Coordinates from ORCA-job input E -840.833348023105
  C      -1.471695      0.300401     -0.286234
  C      -2.965079     -0.003328     -0.137134
  C      -3.791409      1.076604      0.152745
  C      -5.142231      0.856702      0.355261
  C      -5.660023     -0.430563      0.262783
  C      -4.827223     -1.498726     -0.031927
  C      -3.472455     -1.288777     -0.246346
  O      -0.891471      1.104778      0.387965
  O      -1.070472     -0.431140     -1.278595
  O       1.117277      0.059445     -1.289367
  C       1.522682     -0.550199     -0.219995
  C       2.983837     -0.097226     -0.111452
  C       3.938495     -1.085541      0.102437
  C       5.255383     -0.711524      0.297217
  C       5.611140      0.633243      0.263294
  C       4.651380      1.606478      0.035114
  C       3.327721      1.244335     -0.169874
  O       0.992487     -1.326177      0.517522
  H      -3.361721      2.062238      0.242766
  H      -5.789191      1.687818      0.595089
  H      -6.714743     -0.599460      0.424405
  H      -5.229453     -2.498804     -0.098909
  H      -2.816202     -2.111435     -0.482303
  H       3.634589     -2.120079      0.147736
  H       6.003511     -1.467468      0.485202
  H       6.641185      0.920532      0.416288
  H       4.930002      2.649533      0.010098
  H       2.569778      1.988340     -0.357884
28
Coordinates from ORCA-job input E -840.833346287870
  C      -1.471461      0.297289     -0.285442
  C      -2.965074     -0.004876     -0.137020
  C      -3.790042      1.076221      0.152473
  C      -5.141271      0.858400      0.354458
  C      -5.660939     -0.428106      0.261812
  C      -4.829551     -1.497436     -0.032727
  C      -3.474440     -1.289451     -0.246665
  O      -0.890970      1.101853      0.388338
  O      -1.069938     -0.435618     -1.276838
  O       1.117931      0.054415     -1.288340
  C       1.523556     -0.552326     -0.217156
  C       2.984342     -0.098100     -0.110621
  C       3.940543     -1.085480      0.100985
  C       5.257096     -0.709916      0.294959
  C       5.610975      0.635415      0.262417
  C       4.649771      1.607659      0.036037
  C       3.326446      1.243939     -0.168146
  O       0.993926     -1.326591      0.522421
  H      -3.359062      2.061259      0.242702
  H      -5.787144      1.690479      0.593853
  H      -6.715985     -0.595385      0.422950
  H      -5.233187     -2.496940     -0.099841
  H      -2.819308     -2.113057     -0.482546
  H       3.638252     -2.120561      0.145048
  H       6.006522     -1.465033      0.481046
  H       6.640790      0.923861      0.414777
  H       4.927042      2.651086      0.011920
  H       2.567281      1.987000     -0.354956
28
Coordinates from ORCA-job input E -840.833345538411
  C      -1.471776      0.294428     -0.284390
  C      -2.965637     -0.006308     -0.136696
  C      -3.789450      1.075820      0.152418
  C      -5.141151      0.859865      0.353185
  C      -5.662481     -0.425936      0.259920
  C      -4.832238     -1.496313     -0.033983
  C      -3.476621     -1.290165     -0.246720
  O      -0.891311      1.099947      0.388301
  O      -1.069053     -0.440592     -1.273958
  O       1.118575      0.050520     -1.285374
  C       1.524703     -0.554215     -0.213113
  C       2.985194     -0.098463     -0.108898
  C       3.942731     -1.085203      0.099854
  C       5.259231     -0.708586      0.291906
  C       5.611715      0.637159      0.260174
  C       4.649153      1.608682      0.036585
  C       3.325791      1.243927     -0.165687
  O       0.995807     -1.327300      0.528009
  H      -3.357067      2.060199      0.243113
  H      -5.786028      1.692851      0.592120
  H      -6.717866     -0.591922      0.420183
  H      -5.237103     -2.495297     -0.101515
  H      -2.822612     -2.114769     -0.482207
  H       3.641415     -2.120590      0.143357
  H       6.009669     -1.463215      0.475866
  H       6.641493      0.926532      0.410994
  H       4.925330      2.652414      0.013036
  H       2.565686      1.986529     -0.350580
28
Coordinates from ORCA-job input E -840.833339915724
  C      -1.471712      0.291440     -0.284870
  C      -2.965761     -0.007989     -0.137046
  C      -3.787784      1.074738      0.154912
  C      -5.139810      0.860674      0.355585
  C      -5.663358     -0.424010      0.259445
  C      -4.834943     -1.494987     -0.037535
  C      -3.479128     -1.290562     -0.250321
  O      -0.891271      1.097862      0.386829
  O      -1.068218     -0.445591     -1.272797
  O       1.119549      0.044894     -1.284442
  C       1.525241     -0.555273     -0.209233
  C       2.985646     -0.098816     -0.107552
  C       3.944065     -1.084752      0.101283
  C       5.260412     -0.706964      0.292061
  C       5.611836      0.639071      0.258905
  C       4.648456      1.609673      0.034759
  C       3.325290      1.243702     -0.166347
  O       0.996468     -1.325185      0.535095
  H      -3.353785      2.058188      0.247824
  H      -5.783215      1.694194      0.596605
  H      -6.718987     -0.588551      0.419556
  H      -5.241455     -2.493139     -0.107391
  H      -2.826617     -2.115713     -0.488139
  H       3.643702     -2.120390      0.145765
  H       6.011612     -1.460825      0.476027
  H       6.641509      0.929314      0.408751
  H       4.923885      2.653566      0.009991
  H       2.564475      1.985431     -0.351821
28
Coordinates from ORCA-job input E -840.833358425907
  C      -1.471286      0.295397     -0.279002
  C      -2.965568     -0.005703     -0.133817
  C      -3.791588      1.077011      0.146553
  C      -5.143607      0.860335      0.344435
  C      -5.662944     -0.426698      0.256943
  C      -4.830500     -1.497668     -0.028628
  C      -3.474694     -1.290764     -0.238939
  O      -0.891047      1.097583      0.397782
  O      -1.069643     -0.434951     -1.272154
  O       1.118275      0.054879     -1.283025
  C       1.524075     -0.552454     -0.212369
  C       2.985084     -0.098512     -0.108139
  C       3.943106     -1.086052      0.094308
  C       5.260052     -0.710215      0.285126
  C       5.612471      0.635669      0.258554
  C       4.649402      1.608155      0.041094
  C       3.325787      1.244132     -0.160150
  O       0.994826     -1.326761      0.527393
  H      -3.361064      2.062655      0.232672
  H      -5.790465      1.693732      0.576511
  H      -6.718662     -0.592981      0.414662
  H      -5.233974     -2.497475     -0.091918
  H      -2.818598     -2.115494     -0.468235
  H       3.642259     -2.121770      0.133519
  H       6.011016     -1.465560      0.463914
  H       6.642643      0.924269      0.408150
  H       4.925590      2.651957      0.021251
  H       2.565152      1.987286     -0.340590
28
Coordinates from ORCA-job input E -840.833358518835
  C      -1.471563      0.295525     -0.278884
  C      -2.965920     -0.005678     -0.133841
  C      -3.791919      1.076953      0.146823
  C      -5.143949      0.860161      0.344561
  C      -5.663243     -0.426836      0.256546
  C      -4.830746     -1.497707     -0.029216
  C      -3.474873     -1.290758     -0.239201
  O      -0.891639      1.098199      0.397557
  O      -1.069568     -0.435340     -1.271517
  O       1.118161      0.055345     -1.282015
  C       1.524192     -0.552335     -0.211661
  C       2.985283     -0.098262     -0.107694
  C       3.943185     -1.085927      0.094744
  C       5.260268     -0.710306      0.285026
  C       5.612950      0.635497      0.257863
  C       4.649948      1.608073      0.040566
  C       3.326141      1.244308     -0.160040
  O       0.995130     -1.326848      0.528000
  H      -3.361262      2.062498      0.233303
  H      -5.790773      1.693501      0.576926
  H      -6.718955     -0.593276      0.414146
  H      -5.234191     -2.497506     -0.092872
  H      -2.818809     -2.115475     -0.468605
  H       3.642005     -2.121529      0.134499
  H       6.011063     -1.465812      0.463850
  H       6.643214      0.924011      0.406977
  H       4.926269      2.651835      0.020364
  H       2.565699      1.987688     -0.340305
28
Coordinates from ORCA-job input E -840.833360959272
  C      -1.471613      0.295912     -0.278013
  C      -2.966024     -0.005479     -0.133452
  C      -3.792477      1.077174      0.145758
  C      -5.144535      0.860122      0.343036
  C      -5.663372     -0.427124      0.255987
  C      -4.830413     -1.498020     -0.028344
  C      -3.474507     -1.290833     -0.237898
  O      -0.891851      1.098239      0.398969
  O      -1.069669     -0.434293     -1.271082
  O       1.118086      0.056278     -1.281320
  C       1.524102     -0.551919     -0.211307
  C       2.985316     -0.098174     -0.107461
  C       3.943215     -1.086056      0.093839
  C       5.260420     -0.710697      0.283788
  C       5.613230      0.635082      0.257425
  C       4.650221      1.607909      0.041280
  C       3.326291      1.244413     -0.158986
  O       0.995007     -1.326641      0.528126
  H      -3.362177      2.062943      0.231496
  H      -5.791751      1.693474      0.574270
  H      -6.719117     -0.593738      0.413180
  H      -5.233535     -2.497997     -0.091253
  H      -2.818042     -2.115529     -0.466219
  H       3.641983     -2.121668      0.132919
  H       6.011222     -1.466413      0.461690
  H       6.643602      0.923379      0.406211
  H       4.926643      2.651658      0.021649
  H       2.565845      1.987998     -0.338391
28
Coordinates from ORCA-job input E -840.833321688811
  C      -1.460708      0.246453     -0.311914
  C      -2.956446     -0.029291     -0.150872
  C      -3.748108      1.060180      0.194972
  C      -5.103131      0.873852      0.404010
  C      -5.661544     -0.391512      0.262818
  C      -4.864206     -1.469647     -0.089439
  C      -3.506438     -1.291502     -0.310095
  O      -0.877367      1.081116      0.323813
  O      -1.054637     -0.541630     -1.256286
  O       1.132281     -0.047634     -1.276167
  C       1.525185     -0.583426     -0.164581
  C       2.981531     -0.109623     -0.091321
  C       3.955538     -1.079204      0.126108
  C       5.266941     -0.678508      0.303227
  C       5.597560      0.672486      0.247768
  C       4.619559      1.625379      0.011123
  C       3.301540      1.236348     -0.178107
  O       0.998741     -1.311125      0.620980
  H      -3.288240      2.027642      0.322343
  H      -5.721784      1.713256      0.686070
  H      -6.719335     -0.534588      0.429210
  H      -5.296997     -2.453506     -0.195340
  H      -2.878859     -2.123551     -0.588665
  H       3.672525     -2.118958      0.187533
  H       6.031238     -1.417351      0.493768
  H       6.623533      0.979772      0.388626
  H       4.879810      2.672465     -0.030751
  H       2.527921      1.962104     -0.372931
28
Coordinates from ORCA-job input E -840.833389068842
  C      -1.441039      0.199363     -0.335123
  C      -2.941035     -0.045152     -0.164136
  C      -3.709174      1.057991      0.189318
  C      -5.067541      0.899680      0.401903
  C      -5.653679     -0.351558      0.256304
  C      -4.881208     -1.444839     -0.106067
  C      -3.521199     -1.294189     -0.329821
  O      -0.856150      1.071030      0.252200
  O      -1.039385     -0.652653     -1.214789
  O       1.146770     -0.155685     -1.242773
  C       1.519240     -0.623693     -0.101101
  C       2.972421     -0.131364     -0.066362
  C       3.974730     -1.082059      0.102801
  C       5.279529     -0.651370      0.256963
  C       5.575044      0.708598      0.227207
  C       4.570032      1.643230      0.034342
  C       3.258773      1.225002     -0.135328
  O       0.996465     -1.302456      0.728945
  H      -3.230208      2.015231      0.320918
  H      -5.668312      1.749988      0.690128
  H      -6.714189     -0.470762      0.424720
  H      -5.336291     -2.418038     -0.217046
  H      -2.910628     -2.137698     -0.612681
  H       3.723046     -2.130925      0.144368
  H       6.067888     -1.373412      0.410337
  H       6.596794      1.036402      0.352007
  H       4.804757      2.696731      0.012332
  H       2.460650      1.932609     -0.293667
28
Coordinates from ORCA-job input E -840.833459629747
  C      -1.435800      0.148413     -0.360187
  C      -2.938740     -0.069415     -0.179231
  C      -3.674990      1.039038      0.221507
  C      -5.036399      0.911834      0.437712
  C      -5.658877     -0.315582      0.250491
  C      -4.918746     -1.415541     -0.156998
  C      -3.556638     -1.294815     -0.382938
  O      -0.851074      1.051072      0.182294
  O      -1.020240     -0.756075     -1.179950
  O       1.165317     -0.256559     -1.209253
  C       1.525889     -0.649510     -0.036012
  C       2.975047     -0.141065     -0.039128
  C       3.994606     -1.075927      0.118301
  C       5.294107     -0.622578      0.248944
  C       5.566664      0.742153      0.203708
  C       4.544435      1.659712      0.018108
  C       3.237994      1.219048     -0.127304
  O       1.005950     -1.275864      0.833997
  H      -3.169238      1.977428      0.383925
  H      -5.611354      1.767485      0.760633
  H      -6.721216     -0.410847      0.422674
  H      -5.401139     -2.371341     -0.299800
  H      -2.972113     -2.145231     -0.697893
  H       3.762571     -2.128974      0.169500
  H       6.097388     -1.329705      0.393712
  H       6.585151      1.086443      0.309225
  H       4.762726      2.716251     -0.017512
  H       2.424819      1.910153     -0.282626
28
Coordinates from ORCA-job input E -840.833734540165
  C      -1.438410      0.147119     -0.381575
  C      -2.953798     -0.044669     -0.194357
  C      -3.701397      1.074912      0.141893
  C      -5.065032      0.944921      0.349878
  C      -5.675752     -0.294525      0.225536
  C      -4.923840     -1.412869     -0.100455
  C      -3.560167     -1.292041     -0.314603
  O      -0.857178      1.072727      0.137102
  O      -0.995825     -0.786763     -1.155745
  O       1.193669     -0.304029     -1.144711
  C       1.544080     -0.707743      0.023559
  C       2.996636     -0.182573      0.004844
  C       4.045394     -1.094233      0.037146
  C       5.335483     -0.608800      0.140028
  C       5.567775      0.762685      0.173356
  C       4.512775      1.661435      0.112384
  C       3.213766      1.191236      0.006842
  O       1.025836     -1.334474      0.895155
  H      -3.208579      2.028632      0.249340
  H      -5.653251      1.810004      0.618394
  H      -6.738598     -0.388051      0.396804
  H      -5.398806     -2.379203     -0.187049
  H      -2.960226     -2.151834     -0.560616
  H       3.851226     -2.155769      0.015543
  H       6.166779     -1.296141      0.191661
  H       6.582437      1.127223      0.242664
  H       4.702456      2.724010      0.128150
  H       2.368645      1.858813     -0.065266
28
Coordinates from ORCA-job input E -840.834022445858
  C      -1.434980      0.101926     -0.370438
  C      -2.948724     -0.076869     -0.191163
  C      -3.676147      1.051751      0.158970
  C      -5.044351      0.948658      0.352872
  C      -5.679821     -0.275448      0.200708
  C      -4.947025     -1.401851     -0.144175
  C      -3.579916     -1.305618     -0.346326
  O      -0.860685      1.048685      0.115174
  O      -0.980748     -0.865136     -1.092904
  O       1.204438     -0.363281     -1.081009
  C       1.541353     -0.688231      0.114467
  C       2.992251     -0.166077      0.036921
  C       4.038359     -1.082032      0.030558
  C       5.332254     -0.600704      0.096649
  C       5.568492      0.770921      0.132379
  C       4.514452      1.672329      0.102540
  C       3.211861      1.206259      0.030325
  O       1.025300     -1.249335      1.026851
  H      -3.162261      1.991335      0.287987
  H      -5.615374      1.822664      0.630496
  H      -6.746277     -0.350172      0.357799
  H      -5.440424     -2.356320     -0.255842
  H      -2.998018     -2.174092     -0.609803
  H       3.840108     -2.142960      0.008127
  H       6.162113     -1.291221      0.119193
  H       6.585201      1.133478      0.174367
  H       4.706900      2.734352      0.119155
  H       2.367770      1.876992     -0.017977
28
Coordinates from ORCA-job input E -840.834287581575
  C      -1.427147      0.048482     -0.350304
  C      -2.940427     -0.107579     -0.182636
  C      -3.649321      1.035939      0.157875
  C      -5.022527      0.962533      0.330370
  C      -5.680895     -0.248024      0.165238
  C      -4.965155     -1.387928     -0.174121
  C      -3.593315     -1.320023     -0.356050
  O      -0.853794      1.016485      0.092650
  O      -0.961502     -0.956485     -1.008525
  O       1.217455     -0.428292     -0.994580
  C       1.541701     -0.687897      0.217231
  C       2.987374     -0.156894      0.073461
  C       4.033331     -1.070253     -0.000113
  C       5.327629     -0.586453      0.025431
  C       5.560655      0.785496      0.084843
  C       4.503400      1.683559      0.113461
  C       3.200078      1.215842      0.080887
  O       1.030119     -1.185679      1.163733
  H      -3.114246      1.962387      0.294326
  H      -5.577473      1.850032      0.598758
  H      -6.751486     -0.302206      0.300940
  H      -5.476135     -2.331354     -0.299829
  H      -3.028432     -2.200298     -0.621138
  H       3.834324     -2.130409     -0.041962
  H       6.158197     -1.275794     -0.002195
  H       6.576469      1.152480      0.094370
  H       4.692723      2.745882      0.146360
  H       2.354502      1.886453      0.077421
28
Coordinates from ORCA-job input E -840.834516240547
  C      -1.412379     -0.002092     -0.354876
  C      -2.927066     -0.127905     -0.190794
  C      -3.620837      1.031769      0.127159
  C      -4.996048      0.983700      0.293671
  C      -5.672922     -0.218858      0.147070
  C      -4.973536     -1.375607     -0.169241
  C      -3.600054     -1.332071     -0.346678
  O      -0.831657      0.985361      0.039264
  O      -0.942160     -1.045086     -0.944684
  O       1.234815     -0.508761     -0.931681
  C       1.538932     -0.700430      0.294247
  C       2.978592     -0.159320      0.094683
  C       4.027293     -1.060337     -0.054879
  C       5.317771     -0.566198     -0.048309
  C       5.541058      0.804224      0.061239
  C       4.478512      1.692343      0.157552
  C       3.178984      1.215248      0.146868
  O       1.028128     -1.135947      1.268829
  H      -3.071517      1.952016      0.248060
  H      -5.538059      1.885093      0.541807
  H      -6.745010     -0.253873      0.277596
  H      -5.498940     -2.313061     -0.279796
  H      -3.047967     -2.225853     -0.593005
  H       3.835157     -2.119115     -0.140385
  H       6.152679     -1.245555     -0.132352
  H       6.553801      1.179657      0.053460
  H       4.661223      2.754112      0.225558
  H       2.327304      1.876549      0.195519
28
Coordinates from ORCA-job input E -840.834584447138
  C      -1.404197     -0.017481     -0.359645
  C      -2.917165     -0.124753     -0.196548
  C      -3.608255      1.042127      0.106515
  C      -4.982559      0.999622      0.278023
  C      -5.662443     -0.204336      0.151253
  C      -4.966778     -1.366745     -0.149140
  C      -3.592436     -1.329684     -0.331103
  O      -0.804186      0.966028      0.018945
  O      -0.938713     -1.072041     -0.938049
  O       1.238948     -0.538455     -0.927499
  C       1.537901     -0.736991      0.297877
  C       2.971677     -0.170039      0.081600
  C       4.029693     -1.057803     -0.081842
  C       5.315738     -0.552350     -0.062634
  C       5.523457      0.817519      0.070896
  C       4.450572      1.693250      0.179111
  C       3.155436      1.205818      0.159075
  O       1.025989     -1.164141      1.273821
  H      -3.053132      1.961122      0.210811
  H      -5.520122      1.906909      0.514158
  H      -6.734194     -0.237850      0.285324
  H      -5.494379     -2.304805     -0.243547
  H      -3.045561     -2.228943     -0.567722
  H       3.841888     -2.115035     -0.189359
  H       6.156406     -1.223235     -0.156368
  H       6.531363      1.205790      0.074099
  H       4.621547      2.755712      0.266246
  H       2.299608      1.860791      0.221602
28
Coordinates from ORCA-job input E -840.834632014285
  C      -1.403536     -0.048363     -0.369855
  C      -2.920120     -0.136609     -0.212853
  C      -3.601234      1.028009      0.118133
  C      -4.976340      0.997459      0.286539
  C      -5.670316     -0.194438      0.133423
  C      -4.987662     -1.357969     -0.188194
  C      -3.612797     -1.332158     -0.364141
  O      -0.806516      0.958254     -0.037527
  O      -0.917668     -1.133467     -0.877265
  O       1.259553     -0.598187     -0.862420
  C       1.541191     -0.715693      0.378042
  C       2.976298     -0.163717      0.110306
  C       4.028542     -1.052566     -0.085808
  C       5.314765     -0.547347     -0.095524
  C       5.525249      0.821783      0.036711
  C       4.456176      1.699505      0.175395
  C       3.161445      1.213152      0.187386
  O       1.032386     -1.081332      1.379302
  H      -3.038379      1.939688      0.243412
  H      -5.505241      1.904054      0.542639
  H      -6.741989     -0.217937      0.270948
  H      -5.525652     -2.288469     -0.298941
  H      -3.074574     -2.233174     -0.609918
  H       3.839058     -2.109002     -0.200108
  H       6.154003     -1.215674     -0.215986
  H       6.533708      1.208226      0.015468
  H       4.631450      2.761305      0.257849
  H       2.304299      1.864669      0.268888
28
Coordinates from ORCA-job input E -840.834675848875
  C      -1.404761     -0.028898     -0.360083
  C      -2.920194     -0.128980     -0.202578
  C      -3.607251      1.033046      0.123948
  C      -4.982224      0.994873      0.290477
  C      -5.669195     -0.201112      0.136624
  C      -4.979719     -1.361269     -0.184013
  C      -3.604842     -1.328077     -0.357742
  O      -0.810166      0.968512     -0.002657
  O      -0.928297     -1.100625     -0.899333
  O       1.250517     -0.571800     -0.887267
  C       1.540167     -0.722519      0.347266
  C       2.976801     -0.168962      0.103246
  C       4.032266     -1.058094     -0.071527
  C       5.318074     -0.551307     -0.076195
  C       5.526481      0.819445      0.044298
  C       4.455349      1.696588      0.164375
  C       3.160869      1.208418      0.167962
  O       1.033098     -1.116768      1.339472
  H      -3.049929      1.948128      0.249253
  H      -5.516796      1.898676      0.544986
  H      -6.741165     -0.229662      0.270518
  H      -5.512625     -2.294205     -0.298002
  H      -3.060713     -2.225533     -0.605390
  H       3.845148     -2.116274     -0.173372
  H       6.158886     -1.220244     -0.181498
  H       6.534652      1.206907      0.028445
  H       4.628591      2.759360      0.239353
  H       2.303078      1.860376      0.235332
28
Coordinates from ORCA-job input E -840.834693981162
  C      -1.403513     -0.031501     -0.353243
  C      -2.918792     -0.129962     -0.199260
  C      -3.604546      1.031327      0.132794
  C      -4.979966      0.995020      0.295575
  C      -5.668986     -0.198587      0.132049
  C      -4.980929     -1.357951     -0.194715
  C      -3.605500     -1.326360     -0.364776
  O      -0.807800      0.965264      0.003607
  O      -0.927315     -1.104818     -0.889549
  O       1.252183     -0.578787     -0.878827
  C       1.540992     -0.726306      0.355661
  C       2.976729     -0.170577      0.105003
  C       4.033382     -1.058657     -0.066930
  C       5.318320     -0.549728     -0.075099
  C       5.524121      0.822010      0.038605
  C       4.451402      1.697770      0.155021
  C       3.157762      1.207533      0.162081
  O       1.036567     -1.116511      1.350249
  H      -3.045467      1.944418      0.264826
  H      -5.513361      1.898353      0.554360
  H      -6.741425     -0.225838      0.262463
  H      -5.515318     -2.288990     -0.316996
  H      -3.062777     -2.223276     -0.617748
  H       3.846990     -2.117475     -0.163070
  H       6.160093     -1.217823     -0.177799
  H       6.531374      1.211684      0.019961
  H       4.622839      2.761233      0.224772
  H       2.299044      1.858536      0.226887
28
Coordinates from ORCA-job input E -840.834761462992
  C      -1.397622     -0.054588     -0.318150
  C      -2.913886     -0.140427     -0.184866
  C      -3.590924      1.015603      0.181793
  C      -4.969050      0.992466      0.322034
  C      -5.671376     -0.183730      0.099484
  C      -4.993059     -1.338343     -0.263369
  C      -3.614617     -1.318904     -0.409274
  O      -0.799317      0.946810      0.022863
  O      -0.916439     -1.144084     -0.816362
  O       1.265233     -0.627054     -0.811488
  C       1.546530     -0.732406      0.425914
  C       2.978097     -0.173622      0.124521
  C       4.037099     -1.059104     -0.044366
  C       5.318171     -0.542043     -0.083281
  C       5.514549      0.833603     -0.004572
  C       4.437145      1.704953      0.106306
  C       3.147170      1.207371      0.143257
  O       1.057574     -1.083238      1.440176
  H      -3.021580      1.915330      0.355582
  H      -5.494839      1.892316      0.607471
  H      -6.746233     -0.200987      0.210626
  H      -5.537205     -2.256084     -0.433976
  H      -3.080399     -2.212537     -0.691192
  H       3.852902     -2.120396     -0.113615
  H       6.162841     -1.206688     -0.183631
  H       6.517935      1.231118     -0.047678
  H       4.602709      2.770848      0.148269
  H       2.284693      1.853815      0.203424
28
Coordinates from ORCA-job input E -840.834800095676
  C      -1.385830     -0.097972     -0.254205
  C      -2.904120     -0.159558     -0.159373
  C      -3.569625      0.986301      0.257160
  C      -4.951617      0.986925      0.355602
  C      -5.671785     -0.156160      0.038096
  C      -5.006454     -1.301168     -0.376713
  C      -3.623875     -1.304567     -0.477556
  O      -0.782791      0.912370      0.057099
  O      -0.897060     -1.214436     -0.679149
  O       1.287158     -0.708268     -0.684036
  C       1.557347     -0.738095      0.554540
  C       2.978413     -0.177753      0.159742
  C       4.040013     -1.058611     -0.015632
  C       5.313032     -0.529256     -0.110703
  C       5.493379      0.850656     -0.082649
  C       4.409257      1.714335      0.031905
  C       3.126846      1.205902      0.123469
  O       1.097020     -1.018357      1.599974
  H      -2.986323      1.861391      0.498085
  H      -5.467300      1.879671      0.679511
  H      -6.749913     -0.154896      0.113915
  H      -5.563720     -2.193206     -0.624376
  H      -3.100593     -2.190787     -0.801260
  H       3.861010     -2.122559     -0.047676
  H       6.161818     -1.187412     -0.217666
  H       6.489260      1.259319     -0.170867
  H       4.564517      2.782593      0.032957
  H       2.258034      1.843596      0.185709
28
Coordinates from ORCA-job input E -840.834854384923
  C      -1.375521     -0.119828     -0.236143
  C      -2.894885     -0.164284     -0.152593
  C      -3.552319      0.983619      0.271417
  C      -4.934957      0.996922      0.359699
  C      -5.663894     -0.135503      0.024232
  C      -5.006939     -1.282424     -0.398690
  C      -3.623693     -1.298486     -0.488996
  O      -0.763614      0.887110      0.073352
  O      -0.895364     -1.243846     -0.646910
  O       1.291611     -0.749853     -0.659029
  C       1.559965     -0.765999      0.577763
  C       2.974652     -0.191752      0.159058
  C       4.047623     -1.059753     -0.011672
  C       5.312879     -0.513167     -0.112987
  C       5.473808      0.869290     -0.095072
  C       4.378235      1.719191      0.015577
  C       3.103107      1.193938      0.112456
  O       1.110638     -1.034651      1.630507
  H      -2.962499      1.850797      0.525166
  H      -5.444593      1.890986      0.689498
  H      -6.742519     -0.124090      0.091816
  H      -5.571278     -2.165864     -0.660708
  H      -3.105851     -2.185644     -0.818769
  H       3.882903     -2.126159     -0.037194
  H       6.170776     -1.159827     -0.217480
  H       6.463803      1.290966     -0.188566
  H       4.519147      2.789368      0.008264
  H       2.224879      1.818941      0.171907
28
Coordinates from ORCA-job input E -840.835074483075
  C      -1.331940     -0.211086     -0.216233
  C      -2.853601     -0.183261     -0.149525
  C      -3.468384      0.986596      0.279321
  C      -4.850345      1.052846      0.357447
  C      -5.619695     -0.048879      0.009515
  C      -5.005464     -1.217455     -0.417715
  C      -3.623044     -1.286874     -0.498733
  O      -0.681589      0.777175      0.094014
  O      -0.893283     -1.356793     -0.597221
  O       1.300951     -0.897101     -0.629731
  C       1.562873     -0.890471      0.601790
  C       2.953165     -0.250612      0.135467
  C       4.075078     -1.058805     -0.014958
  C       5.307017     -0.438901     -0.104604
  C       5.387648      0.950559     -0.094858
  C       4.244605      1.738130     -0.002708
  C       3.000823      1.140439      0.081547
  O       1.140530     -1.149357      1.667185
  H      -2.848357      1.829596      0.543365
  H      -5.328012      1.963057      0.690826
  H      -6.697494      0.003869      0.070659
  H      -5.603085     -2.076134     -0.688026
  H      -3.133700     -2.189338     -0.829221
  H       3.975709     -2.133136     -0.038032
  H       6.203412     -1.033621     -0.194238
  H       6.353927      1.425974     -0.180098
  H       4.324323      2.814373     -0.017575
  H       2.084030      1.709209      0.128242
28
Coordinates from ORCA-job input E -840.835436423678
  C      -1.284648     -0.303839     -0.175111
  C      -2.803971     -0.204467     -0.136900
  C      -3.380179      0.982934      0.297783
  C      -4.759882      1.103299      0.350880
  C      -5.565226      0.037746     -0.027756
  C      -4.990047     -1.148079     -0.461560
  C      -3.609934     -1.271484     -0.517224
  O      -0.599615      0.668121      0.132717
  O      -0.879987     -1.471582     -0.511160
  O       1.321113     -1.046725     -0.552328
  C       1.569682     -1.001241      0.673574
  C       2.926378     -0.305622      0.129452
  C       4.087117     -1.055561     -0.025345
  C       5.281660     -0.367837     -0.124979
  C       5.285203      1.024088     -0.122228
  C       4.101887      1.750190     -0.027720
  C       2.893356      1.085913      0.065908
  O       1.180577     -1.231890      1.755175
  H      -2.733132      1.797954      0.584578
  H      -5.208107      2.026837      0.688548
  H      -6.641113      0.132822      0.013724
  H      -5.617004     -1.977547     -0.755715
  H      -3.146614     -2.185854     -0.852022
  H       4.048085     -2.133648     -0.046826
  H       6.209801     -0.911035     -0.218172
  H       6.224290      1.549883     -0.216138
  H       4.123115      2.828916     -0.050268
  H       1.943294      1.597707      0.115013
28
Coordinates from ORCA-job input E -840.837869127279
  C      -1.230731     -0.361000     -0.094043
  C      -2.743751     -0.214556     -0.106371
  C      -3.310440      0.971564      0.342214
  C      -4.687922      1.127936      0.340602
  C      -5.503329      0.099449     -0.111306
  C      -4.939260     -1.086128     -0.559219
  C      -3.561221     -1.245117     -0.555345
  O      -0.537487      0.601930      0.258526
  O      -0.812399     -1.527250     -0.421789
  O       1.388072     -1.099608     -0.376076
  C       1.575292     -1.064616      0.854805
  C       2.890824     -0.341524      0.168650
  C       4.058707     -1.062821     -0.037412
  C       5.218677     -0.333251     -0.203977
  C       5.167902      1.059149     -0.221259
  C       3.965666      1.746182     -0.079049
  C       2.786488      1.044189      0.084877
  O       1.233042     -1.292862      1.942443
  H      -2.653750      1.756068      0.685829
  H      -5.125940      2.051516      0.691839
  H      -6.577606      0.220502     -0.113813
  H      -5.573971     -1.887357     -0.910724
  H      -3.105565     -2.159483     -0.900345
  H       4.052100     -2.141762     -0.042873
  H       6.159767     -0.844615     -0.336195
  H       6.080940      1.617295     -0.367877
  H       3.946217      2.824293     -0.117991
  H       1.815774      1.511876      0.171781
28
Coordinates from ORCA-job input E -840.838009065143
  C      -1.240328     -0.335134     -0.032232
  C      -2.754908     -0.214298     -0.076641
  C      -3.352881      0.916497      0.464067
  C      -4.731217      1.062364      0.427319
  C      -5.518047      0.078962     -0.155156
  C      -4.923184     -1.052604     -0.694118
  C      -3.544624     -1.202332     -0.650733
  O      -0.574544      0.639389      0.346069
  O      -0.780012     -1.486082     -0.364231
  O       1.410544     -1.016625     -0.274174
  C       1.578462     -0.993043      0.957883
  C       2.899495     -0.317602      0.207457
  C       4.051943     -1.071312      0.031804
  C       5.217895     -0.371532     -0.200755
  C       5.182604      1.018008     -0.314310
  C       3.992062      1.729516     -0.200296
  C       2.805106      1.059116      0.030777
  O       1.259773     -1.224206      2.047416
  H      -2.715087      1.665606      0.907192
  H      -5.190943      1.943239      0.852929
  H      -6.593091      0.189407     -0.185332
  H      -5.533881     -1.820524     -1.148035
  H      -3.070172     -2.077073     -1.065960
  H       4.025205     -2.147279      0.107745
  H       6.149233     -0.905606     -0.309602
  H       6.098878      1.554660     -0.511247
  H       3.985951      2.802988     -0.310103
  H       1.841867      1.545500      0.098166
28
Coordinates from ORCA-job input E -840.838550220307
  C      -1.244260     -0.316840     -0.067366
  C      -2.760863     -0.209293     -0.094985
  C      -3.362221      0.951228      0.374790
  C      -4.743083      1.076083      0.360200
  C      -5.528651      0.042454     -0.129785
  C      -4.930025     -1.118060     -0.599787
  C      -3.548982     -1.245133     -0.580899
  O      -0.587099      0.656314      0.331109
  O      -0.784849     -1.444989     -0.446191
  O       1.400901     -0.960732     -0.323604
  C       1.547265     -0.962148      0.907094
  C       2.890262     -0.290012      0.188866
  C       4.016460     -1.069592     -0.044241
  C       5.205072     -0.396513     -0.239367
  C       5.219512      0.997888     -0.263302
  C       4.056087      1.742831     -0.097909
  C       2.848570      1.099368      0.099464
  O       1.210075     -1.218222      1.985683
  H      -2.728052      1.739249      0.750759
  H      -5.206617      1.979780      0.730646
  H      -6.605464      0.138277     -0.142416
  H      -5.540625     -1.924747     -0.980500
  H      -3.068246     -2.140788     -0.942146
  H       3.958179     -2.146897     -0.035667
  H       6.117645     -0.952963     -0.387987
  H       6.154752      1.511254     -0.431785
  H       4.088326      2.820751     -0.139884
  H       1.902032      1.611451      0.205107
28
Coordinates from ORCA-job input E -840.838626801483
  C      -1.232904     -0.343603     -0.130523
  C      -2.749316     -0.210746     -0.118223
  C      -3.320392      0.983629      0.303427
  C      -4.699521      1.125202      0.327698
  C      -5.512868      0.073270     -0.069873
  C      -4.944299     -1.120981     -0.490054
  C      -3.564927     -1.263122     -0.516143
  O      -0.553347      0.601942      0.299915
  O      -0.803638     -1.452951     -0.574279
  O       1.388099     -0.999248     -0.442076
  C       1.527784     -1.047183      0.786279
  C       2.884031     -0.321115      0.136296
  C       4.046121     -1.062110     -0.049528
  C       5.222060     -0.350938     -0.175018
  C       5.198844      1.043462     -0.174210
  C       4.008991      1.752684     -0.052983
  C       2.813693      1.069216      0.072932
  O       1.173985     -1.355910      1.847095
  H      -2.667537      1.786105      0.610833
  H      -5.140524      2.055903      0.656403
  H      -6.588225      0.183179     -0.050721
  H      -5.577725     -1.941311     -0.797109
  H      -3.103903     -2.182796     -0.841296
  H       4.026209     -2.140695     -0.060866
  H       6.158165     -0.876105     -0.287159
  H       6.127650      1.582967     -0.289088
  H       4.012121      2.831607     -0.077199
  H       1.847474      1.549650      0.141373
28
Coordinates from ORCA-job input E -840.839151460231
  C      -1.245894     -0.321740     -0.117791
  C      -2.762235     -0.213840     -0.110893
  C      -3.356609      0.953554      0.352607
  C      -4.737463      1.078933      0.360686
  C      -5.532197      0.035240     -0.091918
  C      -4.941668     -1.133372     -0.551780
  C      -3.560209     -1.257957     -0.561890
  O      -0.583283      0.645385      0.296272
  O      -0.783576     -1.433336     -0.526624
  O       1.398345     -0.941134     -0.371721
  C       1.517124     -0.964316      0.859883
  C       2.884337     -0.278481      0.165198
  C       4.014912     -1.062592     -0.039964
  C       5.211418     -0.396067     -0.205592
  C       5.236001      0.998180     -0.223731
  C       4.075263      1.750346     -0.079290
  C       2.860278      1.112398      0.086560
  O       1.160131     -1.233155      1.927160
  H      -2.716086      1.749595      0.699925
  H      -5.193594      1.991133      0.719523
  H      -6.609111      0.131004     -0.085962
  H      -5.558946     -1.948022     -0.904035
  H      -3.086238     -2.158699     -0.920151
  H       3.951509     -2.139624     -0.038817
  H       6.124216     -0.956284     -0.337770
  H       6.178530      1.504612     -0.371868
  H       4.115612      2.828045     -0.117611
  H       1.915535      1.630191      0.175491
28
Coordinates from ORCA-job input E -840.839458687619
  C      -1.243930     -0.303055     -0.134567
  C      -2.760271     -0.197666     -0.117794
  C      -3.357446      0.986129      0.297709
  C      -4.739074      1.099559      0.321329
  C      -5.530889      0.029575     -0.072207
  C      -4.936945     -1.154312     -0.486185
  C      -3.554703     -1.267435     -0.510738
  O      -0.582375      0.645972      0.327203
  O      -0.781589     -1.387615     -0.609782
  O       1.400456     -0.908798     -0.418863
  C       1.504781     -1.001216      0.810653
  C       2.883754     -0.285998      0.144451
  C       4.016785     -1.064168     -0.064117
  C       5.213393     -0.391294     -0.198958
  C       5.235737      1.003382     -0.186725
  C       4.071754      1.750213     -0.042359
  C       2.856876      1.105166      0.094080
  O       1.148845     -1.332376      1.859688
  H      -2.719995      1.801955      0.602340
  H      -5.198419      2.022836      0.646033
  H      -6.608368      0.116935     -0.054842
  H      -5.552365     -1.989429     -0.790430
  H      -3.075562     -2.178818     -0.833783
  H       3.957818     -2.141453     -0.084982
  H       6.129677     -0.946321     -0.328735
  H       6.179851      1.513419     -0.310343
  H       4.109853      2.828452     -0.055772
  H       1.908452      1.616361      0.183598
28
Coordinates from ORCA-job input E -840.840149458384
  C      -1.243449     -0.297795     -0.126092
  C      -2.759707     -0.201363     -0.113475
  C      -3.366570      0.953954      0.363803
  C      -4.748534      1.063685      0.378453
  C      -5.533576      0.016853     -0.083946
  C      -4.931414     -1.139932     -0.558441
  C      -3.548732     -1.248512     -0.573529
  O      -0.587062      0.671572      0.302541
  O      -0.772015     -1.397510     -0.551353
  O       1.407473     -0.905091     -0.365907
  C       1.497080     -0.958207      0.864167
  C       2.879799     -0.270758      0.160186
  C       4.005248     -1.065765     -0.027712
  C       5.207714     -0.410472     -0.191944
  C       5.242806      0.983363     -0.225787
  C       4.086921      1.745779     -0.097138
  C       2.866482      1.118314      0.066485
  O       1.138572     -1.235674      1.926397
  H      -2.733597      1.752911      0.718556
  H      -5.213738      1.966232      0.749884
  H      -6.611431      0.100929     -0.073198
  H      -5.540056     -1.958060     -0.917637
  H      -3.066038     -2.140838     -0.941627
  H       3.931446     -2.142336     -0.012102
  H       6.117376     -0.978828     -0.310024
  H       6.189975      1.481123     -0.373628
  H       4.135957      2.822500     -0.146033
  H       1.925171      1.643924      0.145002
28
Coordinates from ORCA-job input E -840.840901311260
  C      -1.250305     -0.264001     -0.161716
  C      -2.767041     -0.191688     -0.126895
  C      -3.389831      0.964210      0.327887
  C      -4.773176      1.050140      0.356607
  C      -5.545288     -0.024076     -0.062703
  C      -4.928060     -1.183543     -0.510518
  C      -3.543843     -1.265966     -0.544067
  O      -0.607184      0.707443      0.291237
  O      -0.758613     -1.339407     -0.618093
  O       1.409855     -0.820357     -0.382781
  C       1.462809     -0.919019      0.843806
  C       2.874363     -0.236760      0.149204
  C       3.974357     -1.062343     -0.057072
  C       5.197668     -0.442823     -0.204079
  C       5.278053      0.949298     -0.203554
  C       4.147603      1.745307     -0.054095
  C       2.908101      1.153202      0.094608
  O       1.092528     -1.220822      1.892862
  H      -2.766659      1.783283      0.652902
  H      -5.249641      1.955162      0.707211
  H      -6.624293      0.040712     -0.038778
  H      -5.525750     -2.023619     -0.836076
  H      -3.050178     -2.158906     -0.895796
  H       3.864584     -2.136026     -0.069174
  H       6.088597     -1.036923     -0.337268
  H       6.240974      1.419286     -0.340033
  H       4.231441      2.820631     -0.075935
  H       1.985031      1.707603      0.188209
28
Coordinates from ORCA-job input E -840.842180963139
  C      -1.210180     -0.310674     -0.158837
  C      -2.724565     -0.201797     -0.133138
  C      -3.329834      0.991832      0.239744
  C      -4.711878      1.101971      0.255440
  C      -5.500227      0.011954     -0.085497
  C      -4.900599     -1.186636     -0.444778
  C      -3.517392     -1.292012     -0.470660
  O      -0.554314      0.648572      0.317764
  O      -0.728370     -1.381667     -0.626101
  O       1.429654     -0.842612     -0.344343
  C       1.455074     -0.971993      0.879418
  C       2.837266     -0.250738      0.162094
  C       3.932945     -1.054027     -0.135753
  C       5.143076     -0.412353     -0.287796
  C       5.211056      0.978543     -0.205460
  C       4.081270      1.753663      0.031880
  C       2.853977      1.140618      0.190274
  O       1.088572     -1.304846      1.917538
  H      -2.693808      1.820134      0.511602
  H      -5.173450      2.037782      0.538889
  H      -6.578298      0.093569     -0.068189
  H      -5.512299     -2.038554     -0.708106
  H      -3.035193     -2.214039     -0.757114
  H       3.833852     -2.125980     -0.212737
  H       6.033949     -0.986291     -0.490794
  H       6.165285      1.464320     -0.347983
  H       4.154292      2.829049      0.069572
  H       1.926239      1.672209      0.348970
28
Coordinates from ORCA-job input E -840.842863310446
  C      -1.180440     -0.371497     -0.192931
  C      -2.689543     -0.218037     -0.145327
  C      -3.258545      1.015332      0.146050
  C      -4.636879      1.163739      0.166927
  C      -5.457815      0.069543     -0.068064
  C      -4.894360     -1.169807     -0.335690
  C      -3.514832     -1.311321     -0.379541
  O      -0.497276      0.557044      0.313296
  O      -0.726252     -1.436645     -0.692910
  O       1.434850     -0.919023     -0.395012
  C       1.446508     -1.073177      0.826384
  C       2.811724     -0.283029      0.141000
  C       3.934686     -1.037340     -0.185686
  C       5.123982     -0.351208     -0.303748
  C       5.148084      1.035995     -0.159370
  C       3.995042      1.764046      0.112447
  C       2.788717      1.104998      0.242256
  O       1.071530     -1.438581      1.849976
  H      -2.598584      1.845686      0.344211
  H      -5.069786      2.132027      0.376645
  H      -6.533083      0.180239     -0.040912
  H      -5.532041     -2.023926     -0.518165
  H      -3.058797     -2.262723     -0.606294
  H       3.872654     -2.106765     -0.315906
  H       6.033550     -0.884780     -0.532669
  H       6.087557      1.555618     -0.279327
  H       4.033430      2.838472      0.196153
  H       1.842018      1.595121      0.422106
28
Coordinates from ORCA-job input E -840.843505505663
  C      -1.153590     -0.442414     -0.175822
  C      -2.657475     -0.250446     -0.126749
  C      -3.197295      0.986786      0.199815
  C      -4.570302      1.179293      0.189902
  C      -5.419190      0.120125     -0.099158
  C      -4.886833     -1.127103     -0.392401
  C      -3.512329     -1.309656     -0.407452
  O      -0.458570      0.487902      0.321629
  O      -0.712678     -1.525857     -0.645363
  O       1.448294     -1.008045     -0.346859
  C       1.435774     -1.098340      0.883211
  C       2.791715     -0.297162      0.166038
  C       3.931038     -1.029321     -0.159272
  C       5.099269     -0.317016     -0.317970
  C       5.089164      1.073941     -0.209972
  C       3.924573      1.778379      0.074043
  C       2.740145      1.090609      0.248438
  O       1.052817     -1.420835      1.916497
  H      -2.518524      1.790711      0.439250
  H      -4.977731      2.154332      0.418396
  H      -6.490674      0.264801     -0.092985
  H      -5.544802     -1.954435     -0.620536
  H      -3.081382     -2.265921     -0.661395
  H       3.895864     -2.102962     -0.260913
  H       6.018829     -0.829724     -0.555011
  H       6.012486      1.612732     -0.365618
  H       3.936597      2.855203      0.130044
  H       1.780909      1.554421      0.436114
28
Coordinates from ORCA-job input E -840.844179420517
  C      -1.134072     -0.465204     -0.174918
  C      -2.634358     -0.254427     -0.116597
  C      -3.159227      0.998337      0.171063
  C      -4.529265      1.209142      0.147915
  C      -5.392002      0.152696     -0.108168
  C      -4.875252     -1.111298     -0.355257
  C      -3.503567     -1.311120     -0.360381
  O      -0.435389      0.430012      0.385286
  O      -0.702993     -1.520024     -0.706800
  O       1.458784     -1.036919     -0.359858
  C       1.412968     -1.165919      0.863990
  C       2.782275     -0.317407      0.176414
  C       3.938317     -1.020957     -0.156569
  C       5.088298     -0.282818     -0.326749
  C       5.046862      1.108006     -0.217739
  C       3.870811      1.783656      0.086219
  C       2.704740      1.067181      0.272905
  O       1.028474     -1.548098      1.874311
  H      -2.471724      1.800137      0.391349
  H      -4.923867      2.196845      0.341782
  H      -6.461208      0.312945     -0.110672
  H      -5.542325     -1.937699     -0.558896
  H      -3.085729     -2.280194     -0.586853
  H       3.927065     -2.095790     -0.251511
  H       6.018180     -0.772534     -0.572666
  H       5.955750      1.667412     -0.385028
  H       3.858937      2.860196      0.147765
  H       1.735613      1.503843      0.475560
28
Coordinates from ORCA-job input E -840.845348125342
  C      -1.106240     -0.509631     -0.159866
  C      -2.602391     -0.272839     -0.101317
  C      -3.106273      0.985365      0.201282
  C      -4.470680      1.226875      0.159802
  C      -5.352743      0.194972     -0.128135
  C      -4.859208     -1.076583     -0.384170
  C      -3.492271     -1.305999     -0.370537
  O      -0.401577      0.353713      0.449911
  O      -0.682863     -1.543798     -0.730695
  O       1.474442     -1.082134     -0.330773
  C       1.378393     -1.210734      0.888537
  C       2.765997     -0.330460      0.205638
  C       3.940373     -1.010533     -0.116685
  C       5.067975     -0.250309     -0.327011
  C       4.990161      1.142445     -0.262653
  C       3.802421      1.794122      0.043779
  C       2.657554      1.052841      0.268181
  O       0.992038     -1.633504      1.879972
  H      -2.405352      1.766980      0.449410
  H      -4.844964      2.220476      0.363539
  H      -6.417814      0.379525     -0.145844
  H      -5.538846     -1.886305     -0.611783
  H      -3.097306     -2.282140     -0.607180
  H       3.954859     -2.088468     -0.166570
  H       6.008254     -0.722312     -0.568272
  H       5.880413      1.720068     -0.464587
  H       3.762382      2.871312      0.076930
  H       1.679367      1.467057      0.474997
28
Coordinates from ORCA-job input E -840.846528414125
  C      -1.092720     -0.520220     -0.151621
  C      -2.587841     -0.279565     -0.088353
  C      -3.089880      0.978696      0.217925
  C      -4.452092      1.228709      0.161201
  C      -5.337585      0.204583     -0.143175
  C      -4.848091     -1.069365     -0.395967
  C      -3.482722     -1.306041     -0.367477
  O      -0.393431      0.318046      0.505869
  O      -0.663271     -1.520904     -0.769020
  O       1.484299     -1.068650     -0.310276
  C       1.334618     -1.229378      0.897545
  C       2.758194     -0.323496      0.229404
  C       3.935379     -1.001472     -0.091771
  C       5.057329     -0.243692     -0.334005
  C       4.974132      1.150178     -0.296943
  C       3.790260      1.800827      0.022824
  C       2.651147      1.058717      0.277424
  O       0.944844     -1.700356      1.862812
  H      -2.387387      1.753050      0.483339
  H      -4.821270      2.224066      0.365675
  H      -6.401035      0.396410     -0.173175
  H      -5.527527     -1.875875     -0.635291
  H      -3.096145     -2.285011     -0.606126
  H       3.950779     -2.080607     -0.109056
  H       5.996898     -0.716242     -0.577352
  H       5.857545      1.727506     -0.527539
  H       3.746491      2.878263      0.042174
  H       1.675180      1.471820      0.496854
28
Coordinates from ORCA-job input E -840.847527583804
  C      -1.120803     -0.450235     -0.100675
  C      -2.624864     -0.266640     -0.070489
  C      -3.177291      0.956502      0.290746
  C      -4.545475      1.164272      0.220315
  C      -5.389374      0.134034     -0.169904
  C      -4.850625     -1.105960     -0.485460
  C      -3.478835     -1.300584     -0.434377
  O      -0.461333      0.396811      0.581605
  O      -0.648550     -1.411247     -0.749968
  O       1.485960     -0.949203     -0.242606
  C       1.308329     -1.114237      0.956209
  C       2.779000     -0.272860      0.252602
  C       3.921660     -1.008103     -0.074551
  C       5.074464     -0.316112     -0.362538
  C       5.058062      1.080786     -0.356285
  C       3.913697      1.791168     -0.022671
  C       2.742121      1.113514      0.267983
  O       0.921524     -1.595718      1.915322
  H      -2.504082      1.732880      0.618335
  H      -4.950335      2.133219      0.477568
  H      -6.457489      0.292998     -0.217816
  H      -5.493416     -1.920259     -0.790376
  H      -3.063482     -2.256406     -0.714630
  H       3.873668     -2.086433     -0.053309
  H       5.983235     -0.842708     -0.611984
  H       5.959415      1.614294     -0.620146
  H       3.923060      2.869917     -0.019281
  H       1.797861      1.586311      0.502282
28
Coordinates from ORCA-job input E -840.848156672052
  C      -1.127929     -0.444829     -0.087377
  C      -2.634055     -0.268727     -0.069947
  C      -3.194644      0.935822      0.339842
  C      -4.563471      1.139218      0.270537
  C      -5.398981      0.126642     -0.178987
  C      -4.852047     -1.095157     -0.546575
  C      -3.479554     -1.289039     -0.487449
  O      -0.464942      0.444041      0.530699
  O      -0.656771     -1.442544     -0.681116
  O       1.474896     -0.939072     -0.202004
  C       1.297946     -1.091169      0.994302
  C       2.789169     -0.260279      0.269125
  C       3.929664     -1.003783     -0.047893
  C       5.085382     -0.328376     -0.361957
  C       5.075229      1.067936     -0.388354
  C       3.934510      1.787823     -0.064208
  C       2.758431      1.124692      0.245221
  O       0.918698     -1.558591      1.964464
  H      -2.522845      1.695233      0.707347
  H      -4.972576      2.093096      0.573468
  H      -6.467427      0.282052     -0.230909
  H      -5.486116     -1.898883     -0.894567
  H      -3.067438     -2.236163     -0.799272
  H       3.865569     -2.080586      0.005905
  H       5.988820     -0.868882     -0.600634
  H       5.974500      1.595438     -0.670392
  H       3.947725      2.866530     -0.081107
  H       1.824356      1.617555      0.477739
28
Coordinates from ORCA-job input E -840.849204063842
  C      -1.145725     -0.389198     -0.030621
  C      -2.656714     -0.252998     -0.046385
  C      -3.262739      0.916455      0.401430
  C      -4.633977      1.086219      0.302653
  C      -5.428621      0.076998     -0.222786
  C      -4.838251     -1.112255     -0.626968
  C      -3.462865     -1.275142     -0.530813
  O      -0.504917      0.517069      0.582668
  O      -0.646377     -1.378438     -0.621399
  O       1.474441     -0.850829     -0.120606
  C       1.260110     -1.028798      1.062163
  C       2.818128     -0.222312      0.314443
  C       3.921763     -1.002013     -0.042064
  C       5.087362     -0.378243     -0.414009
  C       5.124436      1.017224     -0.458441
  C       4.022528      1.776154     -0.095406
  C       2.835798      1.159512      0.266455
  O       0.872228     -1.494703      2.026815
  H      -2.616050      1.670081      0.822338
  H      -5.074095      2.013559      0.642160
  H      -6.498817      0.206394     -0.301979
  H      -5.435403     -1.918298     -1.030354
  H      -3.030059     -2.203596     -0.868255
  H       3.803968     -2.073967      0.035537
  H       5.958104     -0.957555     -0.680114
  H       6.024535      1.515208     -0.787032
  H       4.070629      2.853574     -0.122423
  H       1.936680      1.699897      0.528892
28
Coordinates from ORCA-job input E -840.850371163720
  C      -1.161415     -0.339116      0.032039
  C      -2.675137     -0.239168     -0.020222
  C      -3.322974      0.905597      0.434226
  C      -4.694253      1.045032      0.298106
  C      -5.448655      0.030835     -0.274973
  C      -4.818156     -1.136128     -0.682789
  C      -3.442356     -1.270469     -0.545225
  O      -0.549221      0.575099      0.660767
  O      -0.629623     -1.308644     -0.567076
  O       1.474141     -0.747765     -0.031700
  C       1.219890     -0.975766      1.129960
  C       2.846162     -0.186706      0.360240
  C       3.902554     -0.998488     -0.061586
  C       5.071014     -0.421657     -0.490604
  C       5.159368      0.971929     -0.528188
  C       4.107697      1.765049     -0.099645
  C       2.916950      1.191246      0.317604
  O       0.824829     -1.461422      2.077951
  H      -2.701394      1.659824      0.890770
  H      -5.163197      1.954452      0.647472
  H      -6.518633      0.136377     -0.385900
  H      -5.379652     -1.949809     -1.120585
  H      -2.989296     -2.187591     -0.886150
  H       3.734354     -2.064001      0.023666
  H       5.901786     -1.035151     -0.803030
  H       6.056095      1.442784     -0.902352
  H       4.194241      2.840263     -0.116930
  H       2.060981      1.773394      0.630054
28
Coordinates from ORCA-job input E -840.851405183987
  C      -1.174646     -0.299113      0.099414
  C      -2.688712     -0.228394      0.006840
  C      -3.373195      0.894630      0.463124
  C      -4.742130      1.010060      0.288055
  C      -5.458548     -0.005312     -0.330006
  C      -4.793014     -1.152414     -0.737896
  C      -3.419420     -1.264732     -0.557391
  O      -0.589219      0.622290      0.740322
  O      -0.613478     -1.253096     -0.502477
  O       1.474836     -0.661643      0.059809
  C       1.189547     -0.930540      1.201668
  C       2.872643     -0.159862      0.403932
  C       3.881956     -0.994921     -0.082787
  C       5.045247     -0.455932     -0.567397
  C       5.177084      0.934604     -0.597033
  C       4.175150      1.752742     -0.104711
  C       2.987814      1.213397      0.366595
  O       0.788918     -1.430630      2.136300
  H      -2.775311      1.647200      0.953166
  H      -5.236633      1.903368      0.643814
  H      -6.526256      0.081498     -0.473988
  H      -5.321253     -1.970159     -1.208295
  H      -2.948578     -2.172127     -0.899474
  H       3.672264     -2.053256      0.009291
  H       5.836390     -1.095819     -0.925748
  H       6.065154      1.384798     -1.014402
  H       4.294530      2.824938     -0.112178
  H       2.174961      1.828426      0.727352
28
Coordinates from ORCA-job input E -840.852734040055
  C      -1.171193     -0.271296      0.137684
  C      -2.685209     -0.221506      0.027929
  C      -3.395028      0.889419      0.475836
  C      -4.760311      0.990580      0.267895
  C      -5.450891     -0.027944     -0.373910
  C      -4.763207     -1.167155     -0.766535
  C      -3.392995     -1.265380     -0.551412
  O      -0.606763      0.649820      0.803152
  O      -0.585682     -1.200488     -0.477049
  O       1.479347     -0.589855      0.147306
  C       1.136726     -0.915384      1.254694
  C       2.888097     -0.138459      0.449914
  C       3.858405     -0.986106     -0.092933
  C       5.008022     -0.474807     -0.632969
  C       5.170068      0.912698     -0.660611
  C       4.215864      1.745150     -0.104948
  C       3.040815      1.228582      0.421222
  O       0.716268     -1.450847      2.156225
  H      -2.813572      1.641142      0.986590
  H      -5.270350      1.877138      0.618646
  H      -6.515468      0.047874     -0.544581
  H      -5.266845     -1.991364     -1.252394
  H      -2.914314     -2.170905     -0.886900
  H       3.620181     -2.037853      0.013775
  H       5.764235     -1.131680     -1.033189
  H       6.042019      1.349311     -1.123601
  H       4.359470      2.814334     -0.104443
  H       2.268410      1.864981      0.830506
28
Coordinates from ORCA-job input E -840.853882012209
  C      -1.177630     -0.219874      0.200189
  C      -2.689599     -0.204458      0.057722
  C      -3.437857      0.887233      0.491640
  C      -4.797619      0.960622      0.241759
  C      -5.446417     -0.066775     -0.429330
  C      -4.723053     -1.189663     -0.803898
  C      -3.358069     -1.260598     -0.545045
  O      -0.642324      0.696110      0.896842
  O      -0.560622     -1.118562     -0.431767
  O       1.483711     -0.500588      0.250764
  C       1.088359     -0.885321      1.318461
  C       2.914943     -0.117954      0.497487
  C       3.828319     -0.979964     -0.117397
  C       4.961284     -0.501839     -0.716072
  C       5.168060      0.880046     -0.731394
  C       4.277433      1.728497     -0.102160
  C       3.117338      1.240639      0.482583
  O       0.646708     -1.455712      2.184598
  H      -2.884026      1.643590      1.026333
  H      -5.334604      1.834299      0.584578
  H      -6.506102     -0.011894     -0.634743
  H      -5.189436     -2.023704     -1.309689
  H      -2.860096     -2.158674     -0.871918
  H       3.551332     -2.022448     -0.004057
  H       5.668953     -1.178411     -1.168335
  H       6.021672      1.300692     -1.240772
  H       4.456212      2.792278     -0.087604
  H       2.399229      1.902434      0.947125
28
Coordinates from ORCA-job input E -840.855014521779
  C      -1.186676     -0.155368      0.268445
  C      -2.695031     -0.179423      0.086255
  C      -3.486099      0.888592      0.503938
  C      -4.838924      0.926009      0.212754
  C      -5.438844     -0.115669     -0.481810
  C      -4.674430     -1.217326     -0.836088
  C      -3.315950     -1.252325     -0.535711
  O      -0.683681      0.748850      1.001257
  O      -0.537893     -1.018277     -0.384520
  O       1.487959     -0.397196      0.348430
  C       1.043768     -0.847177      1.369878
  C       2.939632     -0.098327      0.533942
  C       3.785136     -0.974921     -0.151778
  C       4.904016     -0.530964     -0.797256
  C       5.166103      0.842011     -0.792971
  C       4.346322      1.705563     -0.094349
  C       3.199642      1.248915      0.540051
  O       0.579326     -1.453775      2.196406
  H      -2.965356      1.653048      1.060712
  H      -5.408118      1.782975      0.545541
  H      -6.492829     -0.089380     -0.719382
  H      -5.099116     -2.064075     -1.357169
  H      -2.791652     -2.139459     -0.850316
  H       3.465014     -2.006025     -0.039117
  H       5.557676     -1.226361     -1.298749
  H       6.005760      1.245026     -1.338323
  H       4.568617      2.760655     -0.061209
  H       2.541726      1.934401      1.057040
28
Coordinates from ORCA-job input E -840.856380094790
  C      -1.198804     -0.086673      0.336607
  C      -2.701427     -0.149975      0.113313
  C      -3.535223      0.891084      0.516263
  C      -4.879772      0.889280      0.187070
  C      -5.428238     -0.167313     -0.527630
  C      -4.621700     -1.243369     -0.864782
  C      -3.270696     -1.238905     -0.527763
  O      -0.728107      0.797707      1.110306
  O      -0.517311     -0.911035     -0.337642
  O       1.493060     -0.292817      0.439051
  C       1.005841     -0.814206      1.406410
  C       2.960915     -0.077298      0.562180
  C       3.735498     -0.968440     -0.182730
  C       4.843299     -0.558449     -0.865336
  C       5.163780      0.802407     -0.844821
  C       4.414231      1.680449     -0.089422
  C       3.279386      1.255979      0.587032
  O       0.519699     -1.460188      2.188303
  H      -3.049629      1.664816      1.092547
  H      -5.482604      1.726817      0.509863
  H      -6.475565     -0.172513     -0.794244
  H      -5.003924     -2.101700     -1.399609
  H      -2.716031     -2.110988     -0.831637
  H       3.372070     -1.986270     -0.073351
  H       5.442779     -1.271108     -1.407937
  H       5.992973      1.185728     -1.419500
  H       4.681177      2.724583     -0.042819
  H       2.680426      1.962397      1.146178
28
Coordinates from ORCA-job input E -840.858001782925
  C      -1.212907     -0.024987      0.397549
  C      -2.708519     -0.121964      0.136585
  C      -3.578391      0.895634      0.523557
  C      -4.914242      0.857754      0.162732
  C      -5.416836     -0.214132     -0.563119
  C      -4.574302     -1.266961     -0.882390
  C      -3.230513     -1.225911     -0.516760
  O      -0.769882      0.834592      1.210652
  O      -0.501156     -0.812252     -0.295767
  O       1.496289     -0.197193      0.515991
  C       0.976586     -0.795475      1.422431
  C       2.976887     -0.054737      0.581199
  C       3.685352     -0.957817     -0.209719
  C       4.787495     -0.579110     -0.916630
  C       5.164554      0.767136     -0.881089
  C       4.475898      1.657602     -0.084615
  C       3.349011      1.263276      0.622446
  O       0.473472     -1.484962      2.154997
  H      -3.123581      1.679878      1.111408
  H      -5.545949      1.678529      0.473040
  H      -6.457318     -0.249035     -0.853339
  H      -4.920013     -2.136423     -1.424059
  H      -2.648466     -2.083916     -0.808490
  H       3.280103     -1.961230     -0.108314
  H       5.337939     -1.306207     -1.490580
  H       5.988754      1.130779     -1.475313
  H       4.783834      2.689815     -0.027986
  H       2.802002      1.987317      1.211484
28
Coordinates from ORCA-job input E -840.860018577713
  C      -1.226830      0.026941      0.448645
  C      -2.715410     -0.097460      0.156331
  C      -3.613927      0.900527      0.529134
  C      -4.941391      0.832366      0.142719
  C      -5.405636     -0.253076     -0.588659
  C      -4.534442     -1.286283     -0.891551
  C      -3.197192     -1.214214     -0.504311
  O      -0.806814      0.858197      1.299109
  O      -0.489075     -0.727485     -0.260513
  O       1.498327     -0.115228      0.577587
  C       0.952848     -0.789661      1.417271
  C       2.988531     -0.032023      0.593686
  C       3.640589     -0.945273     -0.228989
  C       4.741353     -0.594067     -0.950263
  C       5.167751      0.737194     -0.904505
  C       4.527461      1.639298     -0.082241
  C       3.405237      1.271537      0.645827
  O       0.435406     -1.520881      2.098956
  H      -3.184861      1.694670      1.123762
  H      -5.596458      1.639299      0.440502
  H      -6.439683     -0.313297     -0.897223
  H      -4.850811     -2.165028     -1.436159
  H      -2.591852     -2.059559     -0.784368
  H       3.200035     -1.935011     -0.136414
  H       5.251949     -1.333085     -1.544990
  H       5.991734      1.081128     -1.510613
  H       4.869485      2.660323     -0.020312
  H       2.899778      2.010152      1.253481
28
Coordinates from ORCA-job input E -840.862284224357
  C      -1.229667      0.057118      0.487096
  C      -2.712546     -0.083271      0.173820
  C      -3.628658      0.901232      0.539857
  C      -4.948875      0.818231      0.131986
  C      -5.387666     -0.271343     -0.609032
  C      -4.499378     -1.291816     -0.903045
  C      -3.167992     -1.204016     -0.497727
  O      -0.828892      0.850718      1.380453
  O      -0.471380     -0.665871     -0.236924
  O       1.505365     -0.067222      0.635505
  C       0.927638     -0.800666      1.404932
  C       2.992523     -0.011621      0.609727
  C       3.609847     -0.937405     -0.223121
  C       4.704703     -0.604918     -0.961179
  C       5.155770      0.718666     -0.927486
  C       4.546634      1.633729     -0.096943
  C       3.433275      1.283892      0.653497
  O       0.390847     -1.567139      2.032276
  H      -3.218501      1.698055      1.144701
  H      -5.618324      1.615978      0.422284
  H      -6.416209     -0.343745     -0.932966
  H      -4.796910     -2.172499     -1.455077
  H      -2.547033     -2.039286     -0.773245
  H       3.157111     -1.921012     -0.123757
  H       5.192294     -1.354332     -1.562123
  H       5.975352      1.045389     -1.548977
  H       4.905097      2.649652     -0.045642
  H       2.951676      2.033502      1.267009
28
Coordinates from ORCA-job input E -840.864574145078
  C      -1.231303      0.065041      0.513825
  C      -2.710609     -0.078685      0.189837
  C      -3.630009      0.906396      0.545106
  C      -4.945231      0.823225      0.121112
  C      -5.375494     -0.269458     -0.620536
  C      -4.484419     -1.290737     -0.902293
  C      -3.156983     -1.200969     -0.485137
  O      -0.845955      0.807973      1.454831
  O      -0.458216     -0.621911     -0.232878
  O       1.513573     -0.051710      0.669318
  C       0.913320     -0.829387      1.380862
  C       2.993483      0.001136      0.617618
  C       3.604860     -0.936593     -0.204975
  C       4.694879     -0.608466     -0.952458
  C       5.144144      0.716364     -0.940666
  C       4.541875      1.641418     -0.116738
  C       3.436283      1.296403      0.648033
  O       0.368427     -1.634969      1.951908
  H      -3.229824      1.705097      1.154350
  H      -5.618218      1.622293      0.399256
  H      -6.400424     -0.341499     -0.955737
  H      -4.777209     -2.171728     -1.456329
  H      -2.528680     -2.033089     -0.753745
  H       3.164072     -1.923886     -0.093328
  H       5.181692     -1.363667     -1.546970
  H       5.959065      1.032987     -1.573507
  H       4.898170      2.658906     -0.082427
  H       2.954830      2.049517      1.257569
28
Coordinates from ORCA-job input E -840.866786980473
  C      -1.248154      0.098528      0.557269
  C      -2.719454     -0.063274      0.208597
  C      -3.657199      0.908417      0.552085
  C      -4.964254      0.806660      0.107297
  C      -5.367332     -0.294208     -0.637645
  C      -4.457853     -1.302004     -0.906778
  C      -3.136722     -1.191850     -0.473730
  O      -0.883014      0.805240      1.530478
  O      -0.451918     -0.552799     -0.203309
  O       1.512767      0.003034      0.723028
  C       0.900733     -0.831140      1.363452
  C       3.000786      0.025128      0.621718
  C       3.574828     -0.924746     -0.210720
  C       4.666005     -0.618407     -0.965894
  C       5.149370      0.694266     -0.954849
  C       4.579532      1.631361     -0.121798
  C       3.476489      1.308172      0.656037
  O       0.352490     -1.677819      1.870396
  H      -3.277718      1.713407      1.166587
  H      -5.652853      1.596486      0.373352
  H      -6.386241     -0.381693     -0.987316
  H      -4.731070     -2.187206     -1.464101
  H      -2.489972     -2.012410     -0.733907
  H       3.113902     -1.903247     -0.103449
  H       5.126948     -1.383314     -1.568479
  H       5.965650      0.991434     -1.595334
  H       4.959064      2.640465     -0.089829
  H       3.021291      2.071517      1.272741
28
Coordinates from ORCA-job input E -840.869187264015
  C      -1.277235      0.172791      0.625210
  C      -2.732961     -0.032508      0.231382
  C      -3.722593      0.873356      0.606002
  C      -5.014621      0.731577      0.128675
  C      -5.349387     -0.351339     -0.673981
  C      -4.387052     -1.297934     -0.976264
  C      -3.079875     -1.144921     -0.514395
  O      -0.945793      0.875043      1.608703
  O      -0.445804     -0.455132     -0.125700
  O       1.514405      0.111473      0.803587
  C       0.905233     -0.765975      1.396960
  C       3.012234      0.061992      0.632059
  C       3.505010     -0.911692     -0.218730
  C       4.598966     -0.658548     -0.989557
  C       5.153569      0.624789     -0.984520
  C       4.646502      1.592076     -0.144676
  C       3.546687      1.321254      0.655420
  O       0.352520     -1.623221      1.884852
  H      -3.393595      1.669079      1.261087
  H      -5.747224      1.472576      0.416585
  H      -6.357263     -0.471273     -1.045727
  H      -4.608868     -2.166484     -1.580760
  H      -2.385003     -1.916469     -0.798225
  H       2.992133     -1.864893     -0.120029
  H       5.004995     -1.443973     -1.604886
  H       5.975268      0.877082     -1.637296
  H       5.074745      2.581481     -0.124794
  H       3.141107      2.109794      1.274918
28
Coordinates from ORCA-job input E -840.872485804297
  C      -1.294701      0.217834      0.699746
  C      -2.732132     -0.011718      0.256054
  C      -3.759431      0.844635      0.645051
  C      -5.035345      0.678189      0.133054
  C      -5.314804     -0.386140     -0.714380
  C      -4.313949     -1.285022     -1.034275
  C      -3.021450     -1.104337     -0.541834
  O      -0.997355      0.887224      1.712099
  O      -0.427110     -0.371989     -0.049744
  O       1.525147      0.185713      0.901412
  C       0.908106     -0.735562      1.424393
  C       3.012300      0.099548      0.646670
  C       3.435726     -0.896286     -0.211639
  C       4.524559     -0.687013     -1.003435
  C       5.131112      0.571684     -1.019384
  C       4.678211      1.567011     -0.180828
  C       3.590225      1.339544      0.647011
  O       0.343300     -1.606614      1.878043
  H      -3.473360      1.628952      1.333747
  H      -5.800270      1.381918      0.430024
  H      -6.310723     -0.526728     -1.110525
  H      -4.496062     -2.136535     -1.675217
  H      -2.289115     -1.835337     -0.837519
  H       2.890305     -1.830721     -0.111413
  H       4.885462     -1.490244     -1.623908
  H       5.950997      0.782477     -1.689106
  H       5.140776      2.540773     -0.183227
  H       3.225684      2.148743      1.265031
28
Coordinates from ORCA-job input E -840.872842828111
  C      -1.315724      0.232848      0.720736
  C      -2.747115     -0.007972      0.263260
  C      -3.790893      0.805407      0.710122
  C      -5.058498      0.636613      0.186531
  C      -5.313172     -0.393439     -0.727214
  C      -4.296107     -1.255043     -1.104617
  C      -3.011122     -1.069136     -0.600804
  O      -1.040508      0.881382      1.734716
  O      -0.423302     -0.337640     -0.007222
  O       1.530373      0.217700      0.942401
  C       0.926866     -0.706648      1.422522
  C       3.016012      0.133511      0.647501
  C       3.428139     -0.897962     -0.162193
  C       4.525977     -0.721075     -0.954567
  C       5.143203      0.530050     -1.022627
  C       4.692826      1.564531     -0.232722
  C       3.602063      1.370041      0.601029
  O       0.368821     -1.577743      1.844720
  H      -3.530401      1.567600      1.445257
  H      -5.838632      1.308693      0.524440
  H      -6.303364     -0.534917     -1.128507
  H      -4.463218     -2.077261     -1.799960
  H      -2.255558     -1.761127     -0.936332
  H       2.884397     -1.830502     -0.043889
  H       4.886219     -1.545586     -1.542801
  H       5.970769      0.700396     -1.696625
  H       5.159507      2.536572     -0.280143
  H       3.228541      2.200706      1.182888
28
Coordinates from ORCA-job input E -840.871182784159
  C      -1.326848      0.219858      0.680030
  C      -2.759628     -0.014793      0.260945
  C      -3.784566      0.799647      0.733528
  C      -5.051247      0.645117      0.233423
  C      -5.324268     -0.369380     -0.690859
  C      -4.324481     -1.230784     -1.096966
  C      -3.040556     -1.057235     -0.613895
  O      -1.048466      0.836893      1.702955
  O      -0.439529     -0.326025     -0.085058
  O       1.530808      0.179426      0.857984
  C       0.932944     -0.740297      1.351424
  C       3.008513      0.126888      0.608651
  C       3.473203     -0.909235     -0.111881
  C       4.584728     -0.719563     -0.862718
  C       5.164312      0.542681     -0.972023
  C       4.667181      1.581944     -0.257268
  C       3.565780      1.375986      0.534431
  O       0.395110     -1.642453      1.749561
  H      -3.519633      1.551302      1.472598
  H      -5.818104      1.316807      0.588962
  H      -6.314182     -0.495532     -1.078549
  H      -4.506984     -2.038708     -1.803002
  H      -2.291647     -1.738037     -0.972790
  H       2.965546     -1.858652      0.031476
  H       4.986159     -1.542776     -1.389613
  H       6.000414      0.712587     -1.619313
  H       5.106451      2.563120     -0.332078
  H       3.145091      2.201214      1.065947
28
Coordinates from ORCA-job input E -840.872448474210
  C      -1.331158      0.250284      0.679463
  C      -2.758282     -0.006835      0.266303
  C      -3.813335      0.737386      0.811016
  C      -5.072482      0.577060      0.300666
  C      -5.314148     -0.382832     -0.699006
  C      -4.289133     -1.185881     -1.170325
  C      -3.012434     -1.002692     -0.676749
  O      -1.057006      0.873912      1.696274
  O      -0.431323     -0.291251     -0.073130
  O       1.534834      0.229033      0.870569
  C       0.901973     -0.695773      1.347223
  C       3.005732      0.159224      0.616968
  C       3.464453     -0.898099     -0.046142
  C       4.587007     -0.754661     -0.811726
  C       5.174957      0.491714     -0.984795
  C       4.677466      1.563619     -0.314512
  C       3.575309      1.396157      0.487603
  O       0.348776     -1.602671      1.739321
  H      -3.577009      1.451831      1.606735
  H      -5.860442      1.199666      0.707901
  H      -6.299719     -0.513330     -1.089494
  H      -4.444556     -1.955794     -1.933181
  H      -2.247077     -1.634601     -1.085183
  H       2.939312     -1.841185      0.137974
  H       4.986106     -1.601259     -1.306629
  H       6.015924      0.622796     -1.645352
  H       5.118614      2.535956     -0.434411
  H       3.153743      2.248224      0.988522
28
Coordinates from ORCA-job input E -840.874298828745
  C      -1.349200      0.265365      0.700497
  C      -2.766455     -0.007399      0.279713
  C      -3.848331      0.653710      0.865132
  C      -5.092301      0.501156      0.337716
  C      -5.296060     -0.380522     -0.713112
  C      -4.245961     -1.114172     -1.220958
  C      -2.983460     -0.934261     -0.710508
  O      -1.093193      0.878577      1.715038
  O      -0.421648     -0.259948     -0.032484
  O       1.543367      0.278872      0.903158
  C       0.896593     -0.658551      1.349658
  C       3.008075      0.200804      0.618948
  C       3.461387     -0.883902      0.001823
  C       4.589950     -0.790779     -0.770585
  C       5.176855      0.433207     -1.001220
  C       4.674304      1.542725     -0.377440
  C       3.578617      1.419446      0.434876
  O       0.340314     -1.561811      1.737069
  H      -3.647828      1.314172      1.695876
  H      -5.899995      1.066167      0.771283
  H      -6.272245     -0.505213     -1.112899
  H      -4.371122     -1.825673     -2.023878
  H      -2.197498     -1.503245     -1.146925
  H       2.929953     -1.815892      0.220557
  H       4.989774     -1.660288     -1.234421
  H       6.018647      0.515782     -1.667602
  H       5.107008      2.504199     -0.539483
  H       3.146556      2.297477      0.906070
28
Coordinates from ORCA-job input E -840.878316845938
  C      -1.376374      0.277712      0.735001
  C      -2.787506     -0.013691      0.312249
  C      -3.892975      0.571310      0.942021
  C      -5.132705      0.439861      0.382265
  C      -5.311958     -0.363357     -0.737072
  C      -4.238653     -1.039002     -1.283139
  C      -2.981619     -0.870402     -0.741429
  O      -1.141882      0.838262      1.781699
  O      -0.422148     -0.186840     -0.029695
  O       1.556395      0.313063      0.899014
  C       0.908721     -0.623217      1.342682
  C       3.018945      0.227809      0.599576
  C       3.502025     -0.891594      0.065946
  C       4.644931     -0.831420     -0.696807
  C       5.205077      0.386786     -1.005311
  C       4.670815      1.535760     -0.462494
  C       3.574387      1.444087      0.347197
  O       0.379119     -1.558566      1.708916
  H      -3.728254      1.175998      1.825703
  H      -5.961310      0.955880      0.840590
  H      -6.287963     -0.469736     -1.157112
  H      -4.343826     -1.689308     -2.141943
  H      -2.170907     -1.374947     -1.209151
  H       2.990592     -1.828508      0.345794
  H       5.072147     -1.721067     -1.099233
  H       6.050938      0.429376     -1.661468
  H       5.080642      2.496851     -0.681899
  H       3.099444      2.338904      0.763998
28
Coordinates from ORCA-job input E -840.881309409777
  C      -1.381688      0.274825      0.763947
  C      -2.787708     -0.030379      0.333955
  C      -3.900326      0.487126      0.995927
  C      -5.137019      0.374812      0.413392
  C      -5.304332     -0.353085     -0.760484
  C      -4.220141     -0.973378     -1.336529
  C      -2.965468     -0.821921     -0.767968
  O      -1.169966      0.826191      1.822313
  O      -0.405493     -0.173229      0.007713
  O       1.566813      0.361034      0.930540
  C       0.910420     -0.604929      1.338933
  C       3.013540      0.269332      0.599522
  C       3.481308     -0.881662      0.106070
  C       4.633336     -0.854822     -0.644877
  C       5.207938      0.348787     -1.007674
  C       4.678021      1.527223     -0.534823
  C       3.579141      1.472207      0.281613
  O       0.378810     -1.533315      1.709966
  H      -3.748162      1.039100      1.915032
  H      -5.972109      0.846135      0.894048
  H      -6.280020     -0.445228     -1.199908
  H      -4.317218     -1.565143     -2.240008
  H      -2.145068     -1.274047     -1.260360
  H       2.955717     -1.804182      0.429953
  H       5.054005     -1.760608     -0.998325
  H       6.061847      0.353972     -1.651853
  H       5.091671      2.480471     -0.803250
  H       3.098251      2.384712      0.649037
28
Coordinates from ORCA-job input E -840.885040037547
  C      -1.398326      0.282720      0.807807
  C      -2.796073     -0.034225      0.352522
  C      -3.926559      0.411112      1.038170
  C      -5.151224      0.321811      0.436988
  C      -5.293988     -0.333827     -0.777428
  C      -4.198280     -0.892583     -1.391774
  C      -2.957120     -0.750515     -0.808833
  O      -1.207847      0.771427      1.915241
  O      -0.404289     -0.134534      0.045109
  O       1.579077      0.391335      0.948857
  C       0.918377     -0.587881      1.332515
  C       3.008811      0.299102      0.598674
  C       3.504237     -0.880654      0.169354
  C       4.665070     -0.875672     -0.570298
  C       5.211068      0.315934     -1.004733
  C       4.649581      1.513159     -0.620851
  C       3.555506      1.489015      0.206404
  O       0.394547     -1.531075      1.687055
  H      -3.804983      0.905282      2.002270
  H      -6.000492      0.744350      0.939536
  H      -6.260648     -0.414117     -1.215566
  H      -4.276363     -1.426521     -2.328216
  H      -2.115586     -1.138979     -1.326487
  H       3.005847     -1.801288      0.543437
  H       5.114856     -1.798782     -0.881024
  H       6.075815      0.282108     -1.649314
  H       5.039686      2.450039     -0.962923
  H       3.045402      2.393261      0.499408
28
Coordinates from ORCA-job input E -840.887488813511
  C      -1.420964      0.282458      0.854082
  C      -2.813025     -0.043309      0.371705
  C      -3.964874      0.336240      1.073517
  C      -5.182082      0.261416      0.455013
  C      -5.298748     -0.331312     -0.791118
  C      -4.185651     -0.833944     -1.435535
  C      -2.955000     -0.692457     -0.843396
  O      -1.277692      0.694325      1.986986
  O      -0.404774     -0.039579      0.072878
  O       1.584326      0.482506      0.966156
  C       0.927256     -0.541607      1.333720
  C       3.023883      0.345452      0.597568
  C       3.516158     -0.875860      0.208013
  C       4.672642     -0.905542     -0.527612
  C       5.220847      0.263565     -1.021571
  C       4.670356      1.483660     -0.695374
  C       3.579675      1.518975      0.165749
  O       0.457615     -1.519922      1.645507
  H      -3.869887      0.771337      2.074132
  H      -6.049392      0.638618      0.976187
  H      -6.262800     -0.400327     -1.238172
  H      -4.243199     -1.317840     -2.400952
  H      -2.089444     -1.030948     -1.377846
  H       3.023572     -1.763640      0.647686
  H       5.113367     -1.837204     -0.787462
  H       6.081394      0.187213     -1.665934
  H       5.056817      2.403374     -1.086256
  H       3.065723      2.434352      0.428228
28
Coordinates from ORCA-job input E -840.889627176610
  C      -1.424196      0.286357      0.877021
  C      -2.786861     -0.075783      0.405750
  C      -3.945502      0.267298      1.107596
  C      -5.163046      0.225419      0.475145
  C      -5.284237     -0.317223     -0.799148
  C      -4.169436     -0.796958     -1.456740
  C      -2.937771     -0.673299     -0.846548
  O      -1.296474      0.677633      2.019212
  O      -0.404960     -0.024449      0.097793
  O       1.586996      0.517856      0.972466
  C       0.917110     -0.517653      1.308845
  C       3.013064      0.371628      0.576295
  C       3.510030     -0.870049      0.226632
  C       4.672007     -0.927585     -0.484879
  C       5.211554      0.238581     -1.002383
  C       4.642732      1.472441     -0.735075
  C       3.563242      1.538427      0.113716
  O       0.440567     -1.498915      1.623875
  H      -3.853760      0.672709      2.117819
  H      -6.037611      0.590780      0.996734
  H      -6.258424     -0.347044     -1.274967
  H      -4.225070     -1.239917     -2.448143
  H      -2.066260     -0.974998     -1.411909
  H       3.021848     -1.746994      0.685330
  H       5.118286     -1.882941     -0.719398
  H       6.075937      0.146476     -1.626295
  H       5.012021      2.387766     -1.150375
  H       3.044312      2.470436      0.337531
28
Coordinates from ORCA-job input E -840.891455077218
  C      -1.429870      0.237188      0.883349
  C      -2.797837     -0.113415      0.403647
  C      -3.950209      0.198770      1.124351
  C      -5.181795      0.217506      0.491347
  C      -5.329646     -0.255667     -0.805175
  C      -4.223736     -0.728962     -1.479820
  C      -2.976221     -0.657844     -0.862861
  O      -1.306468      0.547124      2.060844
  O      -0.411643     -0.015327      0.086287
  O       1.589370      0.518458      0.945388
  C       0.931722     -0.522262      1.274235
  C       3.018215      0.389269      0.565325
  C       3.561998     -0.849409      0.304891
  C       4.747519     -0.909504     -0.390703
  C       5.258636      0.233730     -0.984672
  C       4.634728      1.457675     -0.806282
  C       3.540651      1.546266      0.046586
  O       0.476307     -1.521458      1.579213
  H      -3.847326      0.547748      2.155237
  H      -6.053201      0.570291      1.029026
  H      -6.319206     -0.233991     -1.281451
  H      -4.299069     -1.121870     -2.484969
  H      -2.100369     -0.939131     -1.443260
  H       3.111270     -1.705696      0.814187
  H       5.235044     -1.854361     -0.562241
  H       6.147174      0.126494     -1.593853
  H       4.975851      2.350602     -1.289120
  H       2.974212      2.457776      0.206395
28
Coordinates from ORCA-job input E -840.891689983632
  C      -1.452796      0.258301      0.904595
  C      -2.820366     -0.116741      0.401510
  C      -3.979868      0.119128      1.141495
  C      -5.208481      0.139629      0.535206
  C      -5.349165     -0.253362     -0.785840
  C      -4.232799     -0.659730     -1.494888
  C      -2.985842     -0.594650     -0.882658
  O      -1.341100      0.519776      2.103106
  O      -0.439317      0.060823      0.071430
  O       1.588440      0.542036      0.898276
  C       0.924277     -0.502174      1.198318
  C       3.016002      0.408128      0.520380
  C       3.551202     -0.842288      0.350205
  C       4.776098     -0.938599     -0.306017
  C       5.318785      0.198605     -0.947842
  C       4.676797      1.445959     -0.859619
  C       3.566132      1.565742     -0.043439
  O       0.473840     -1.512505      1.481992
  H      -3.878800      0.403045      2.188606
  H      -6.084539      0.424944      1.112499
  H      -6.333301     -0.231487     -1.237568
  H      -4.295871     -0.995084     -2.512704
  H      -2.097517     -0.804847     -1.488965
  H       3.073702     -1.678869      0.894814
  H       5.261707     -1.901331     -0.408801
  H       6.232885      0.078297     -1.514298
  H       5.030270      2.334850     -1.385617
  H       2.985723      2.502406      0.051722
28
Coordinates from ORCA-job input E -840.894260243306
  C      -1.457196      0.235412      0.873847
  C      -2.849093     -0.113296      0.390015
  C      -3.996834      0.092986      1.164619
  C      -5.238472      0.147550      0.555338
  C      -5.403270     -0.217009     -0.781243
  C      -4.297408     -0.644375     -1.492968
  C      -3.039079     -0.604186     -0.879162
  O      -1.305769      0.491740      2.070138
  O      -0.457459      0.059017      0.031075
  O       1.588456      0.545298      0.808763
  C       0.922311     -0.500773      1.122114
  C       3.027706      0.434940      0.487252
  C       3.582803     -0.817842      0.354282
  C       4.826975     -0.928430     -0.248236
  C       5.374860      0.200046     -0.882386
  C       4.712460      1.439682     -0.842432
  C       3.588932      1.568786     -0.075105
  O       0.502821     -1.526183      1.392700
  H      -3.869707      0.338902      2.237685
  H      -6.100487      0.417435      1.159523
  H      -6.380143     -0.201732     -1.197784
  H      -4.370625     -0.975610     -2.516012
  H      -2.167883     -0.829874     -1.489109
  H       3.081710     -1.647044      0.875947
  H       5.315883     -1.883827     -0.316572
  H       6.296852      0.099059     -1.394065
  H       5.075302      2.303707     -1.387314
  H       3.012456      2.485622     -0.035008
28
Coordinates from ORCA-job input E -840.897582304102
  C      -1.490790      0.261075      0.870389
  C      -2.879772     -0.112602      0.413055
  C      -4.019586      0.059479      1.199301
  C      -5.259901      0.107572      0.595503
  C      -5.425544     -0.223101     -0.758456
  C      -4.320466     -0.625973     -1.478771
  C      -3.066360     -0.578544     -0.866862
  O      -1.308731      0.536437      2.050643
  O      -0.495577      0.089153      0.005515
  O       1.575641      0.521306      0.747363
  C       0.885014     -0.513322      1.048390
  C       3.029865      0.436333      0.456675
  C       3.626313     -0.805122      0.357703
  C       4.882278     -0.902494     -0.185147
  C       5.432138      0.208898     -0.828777
  C       4.741998      1.410802     -0.847723
  C       3.592110      1.554943     -0.109377
  O       0.472853     -1.544151      1.302490
  H      -3.884656      0.293555      2.256858
  H      -6.118030      0.361707      1.201953
  H      -6.404047     -0.194623     -1.192083
  H      -4.391066     -0.918838     -2.534662
  H      -2.217436     -0.768125     -1.495236
  H       3.115720     -1.645294      0.860996
  H       5.388630     -1.856729     -0.221644
  H       6.383826      0.112255     -1.330268
  H       5.116945      2.240782     -1.419011
  H       3.014731      2.464620     -0.112917
28
Coordinates from ORCA-job input E -840.899678673256
  C      -1.514810      0.274150      0.890336
  C      -2.887630     -0.119327      0.425690
  C      -4.031370     -0.006214      1.220673
  C      -5.272866      0.060586      0.618573
  C      -5.428109     -0.224130     -0.737450
  C      -4.321190     -0.578508     -1.481691
  C      -3.074361     -0.522459     -0.887141
  O      -1.322337      0.532613      2.076803
  O      -0.517933      0.109565      0.020872
  O       1.567325      0.535516      0.726069
  C       0.857072     -0.492516      0.986495
  C       3.029448      0.442866      0.426670
  C       3.650124     -0.790539      0.381962
  C       4.919811     -0.892403     -0.125985
  C       5.467511      0.189846     -0.801322
  C       4.754138      1.361800     -0.895012
  C       3.594114      1.533619     -0.173024
  O       0.442932     -1.529430      1.227497
  H      -3.893417      0.178025      2.289954
  H      -6.137254      0.286347      1.228420
  H      -6.411628     -0.171620     -1.180401
  H      -4.381460     -0.831037     -2.542684
  H      -2.227232     -0.666959     -1.530440
  H       3.137569     -1.616623      0.898884
  H       5.425071     -1.817560     -0.099048
  H       6.425393      0.109048     -1.268081
  H       5.121464      2.167678     -1.494710
  H       3.005726      2.447664     -0.216011
28
Coordinates from ORCA-job input E -840.902784110686
  C      -1.544862      0.266516      0.906723
  C      -2.908069     -0.136936      0.439384
  C      -4.046554     -0.069792      1.242289
  C      -5.294057      0.021780      0.651161
  C      -5.452504     -0.207685     -0.707807
  C      -4.352601     -0.522193     -1.478710
  C      -3.102055     -0.477915     -0.897082
  O      -1.341193      0.494453      2.082163
  O      -0.554797      0.156802      0.010373
  O       1.561130      0.531043      0.650557
  C       0.828414     -0.495551      0.884736
  C       3.033793      0.445990      0.384994
  C       3.678508     -0.767492      0.426706
  C       4.972182     -0.866681     -0.031609
  C       5.523376      0.190188     -0.742716
  C       4.777908      1.332900     -0.930784
  C       3.601324      1.515121     -0.253004
  O       0.422215     -1.541172      1.096459
  H      -3.890677      0.054892      2.319977
  H      -6.155302      0.219100      1.272540
  H      -6.442139     -0.120394     -1.154136
  H      -4.410902     -0.734663     -2.536191
  H      -2.256162     -0.591094     -1.550211
  H       3.162415     -1.572045      0.962947
  H       5.498633     -1.785212      0.054920
  H       6.509822      0.115463     -1.176730
  H       5.146298      2.113693     -1.566307
  H       3.011952      2.400881     -0.374745
28
Coordinates from ORCA-job input E -840.906000232362
  C      -1.562445      0.226923      0.902008
  C      -2.926567     -0.162828      0.440826
  C      -4.049617     -0.120135      1.259167
  C      -5.300071      0.006342      0.696604
  C      -5.480524     -0.163473     -0.669367
  C      -4.403507     -0.458932     -1.475420
  C      -3.141571     -0.455872     -0.905256
  O      -1.329345      0.398160      2.079300
  O      -0.593562      0.173022     -0.027570
  O       1.553495      0.500898      0.528917
  C       0.810591     -0.526179      0.753515
  C       3.032079      0.441902      0.325271
  C       3.708610     -0.739923      0.475316
  C       5.023326     -0.816794      0.092024
  C       5.580014      0.204954     -0.659624
  C       4.799175      1.300511     -0.966593
  C       3.593278      1.493598     -0.345023
  O       0.421235     -1.581067      0.946982
  H      -3.869128     -0.047753      2.337351
  H      -6.145868      0.186837      1.339737
  H      -6.469329     -0.040535     -1.096470
  H      -4.477903     -0.622762     -2.541560
  H      -2.303958     -0.554275     -1.573238
  H       3.189857     -1.518927      1.031471
  H       5.575656     -1.714394      0.257528
  H       6.596006      0.147221     -1.039897
  H       5.165649      2.053712     -1.637535
  H       2.980524      2.359771     -0.542563
28
Coordinates from ORCA-job input E -840.908955088157
  C      -1.578161      0.195946      0.915685
  C      -2.940652     -0.184724      0.446675
  C      -4.060571     -0.176531      1.272371
  C      -5.311910     -0.021973      0.733303
  C      -5.500063     -0.124090     -0.639356
  C      -4.428867     -0.397268     -1.465615
  C      -3.160276     -0.427396     -0.905032
  O      -1.324358      0.319229      2.089342
  O      -0.627497      0.195923     -0.038077
  O       1.547675      0.472864      0.429861
  C       0.784718     -0.545899      0.647970
  C       3.026685      0.432335      0.276120
  C       3.733590     -0.716925      0.520899
  C       5.072293     -0.773703      0.194253
  C       5.622779      0.227388     -0.592810
  C       4.816599      1.262865     -1.011420
  C       3.588037      1.459321     -0.439335
  O       0.400736     -1.607487      0.826160
  H      -3.869879     -0.149901      2.342012
  H      -6.155027      0.137197      1.389085
  H      -6.487941      0.034125     -1.054773
  H      -4.510053     -0.500452     -2.543656
  H      -2.323670     -0.500461     -1.585362
  H       3.211287     -1.474840      1.098830
  H       5.646866     -1.644027      0.433846
  H       6.656018      0.200767     -0.924577
  H       5.183214      1.985911     -1.718021
  H       2.964528      2.291805     -0.712476
28
Coordinates from ORCA-job input E -840.911528768335
  C      -1.581086      0.142769      0.906533
  C      -2.948517     -0.215258      0.443405
  C      -4.053186     -0.215911      1.287247
  C      -5.309618     -0.014606      0.770675
  C      -5.517099     -0.067895     -0.603240
  C      -4.462565     -0.354466     -1.445892
  C      -3.189108     -0.420717     -0.910728
  O      -1.304527      0.234653      2.076298
  O      -0.655192      0.187359     -0.071942
  O       1.542378      0.424505      0.304197
  C       0.769727     -0.586602      0.526493
  C       3.018186      0.414914      0.216425
  C       3.744802     -0.697496      0.550504
  C       5.096869     -0.719227      0.297352
  C       5.658196      0.261537     -0.509859
  C       4.831933      1.247207     -1.030975
  C       3.578643      1.430504     -0.524181
  O       0.393956     -1.653602      0.702673
  H      -3.837370     -0.232580      2.353986
  H      -6.137773      0.143310      1.443905
  H      -6.500823      0.126459     -1.001026
  H      -4.558702     -0.421885     -2.523425
  H      -2.366410     -0.494291     -1.608256
  H       3.206634     -1.438129      1.134845
  H       5.681089     -1.554455      0.610326
  H       6.719729      0.260403     -0.787036
  H       5.209397      1.946536     -1.758277
  H       2.946536      2.236966     -0.864129
28
Coordinates from ORCA-job input E -840.913730114809
  C      -1.581433      0.098265      0.897114
  C      -2.955524     -0.241850      0.440038
  C      -4.050157     -0.234874      1.296342
  C      -5.309700     -0.005986      0.801233
  C      -5.532689     -0.026389     -0.570542
  C      -4.496051     -0.316894     -1.432006
  C      -3.214044     -0.417901     -0.915710
  O      -1.290371      0.172538      2.064143
  O      -0.674928      0.182334     -0.098852
  O       1.539330      0.376992      0.194757
  C       0.760214     -0.624939      0.428311
  C       3.011399      0.394775      0.168139
  C       3.751387     -0.683142      0.568472
  C       5.114823     -0.673077      0.373395
  C       5.685045      0.298066     -0.440342
  C       4.857300      1.230859     -1.044048
  C       3.575921      1.397503     -0.593148
  O       0.391432     -1.692752      0.617244
  H      -3.812330     -0.281462      2.358588
  H      -6.123053      0.151814      1.490557
  H      -6.511964      0.190902     -0.954080
  H      -4.606061     -0.360897     -2.505241
  H      -2.405879     -0.500755     -1.627079
  H       3.200042     -1.416338      1.150240
  H       5.717338     -1.490532      0.739238
  H       6.749779      0.339528     -0.661359
  H       5.247614      1.918226     -1.777650
  H       2.938661      2.185986     -0.981858
28
Coordinates from ORCA-job input E -840.915764863085
  C      -1.575805      0.062575      0.879650
  C      -2.954481     -0.266809      0.436761
  C      -4.041664     -0.240838      1.305336
  C      -5.299541     -0.000253      0.834753
  C      -5.536858      0.003387     -0.535976
  C      -4.520342     -0.286478     -1.420753
  C      -3.228168     -0.426589     -0.916615
  O      -1.272517      0.136490      2.044012
  O      -0.686551      0.168876     -0.128522
  O       1.539980      0.323325      0.085354
  C       0.755629     -0.663159      0.342295
  C       2.998437      0.372333      0.122186
  C       3.748849     -0.678598      0.572375
  C       5.122140     -0.641172      0.431647
  C       5.700993      0.329776     -0.374789
  C       4.867068      1.232760     -1.042912
  C       3.566587      1.367749     -0.651767
  O       0.391229     -1.729390      0.558775
  H      -3.789105     -0.294449      2.358650
  H      -6.099126      0.164338      1.539294
  H      -6.512552      0.242058     -0.909031
  H      -4.646531     -0.304857     -2.497254
  H      -2.434963     -0.524527     -1.643252
  H       3.181151     -1.409628      1.141391
  H       5.722635     -1.424843      0.845646
  H       6.774948      0.403175     -0.541958
  H       5.270644      1.919453     -1.770114
  H       2.934014      2.135296     -1.079284
28
Coordinates from ORCA-job input E -840.918660005490
  C      -1.584349      0.056819      0.904229
  C      -2.957261     -0.286547      0.446549
  C      -4.065896     -0.201567      1.294322
  C      -5.310619      0.042269      0.782856
  C      -5.513719     -0.006112     -0.592311
  C      -4.480400     -0.364232     -1.434887
  C      -3.200082     -0.509957     -0.897699
  O      -1.310775      0.215580      2.070260
  O      -0.671591      0.105980     -0.089004
  O       1.555860      0.237614      0.130475
  C       0.742199     -0.715332      0.421286
  C       2.998560      0.301296      0.149277
  C       3.781696     -0.805648      0.349572
  C       5.145196     -0.708799      0.192915
  C       5.682968      0.428333     -0.399291
  C       4.826556      1.426776     -0.862888
  C       3.531255      1.445809     -0.430884
  O       0.369629     -1.766800      0.712449
  H      -3.834743     -0.211039      2.357521
  H      -6.121318      0.256205      1.465037
  H      -6.471722      0.229363     -0.999057
  H      -4.581787     -0.428818     -2.508927
  H      -2.397004     -0.674668     -1.603765
  H       3.234098     -1.656350      0.755610
  H       5.771758     -1.549609      0.425672
  H       6.758734      0.558885     -0.557749
  H       5.204104      2.263251     -1.432631
  H       2.874752      2.287298     -0.663038
28
Coordinates from ORCA-job input E -840.920433690280
  C      -1.582491      0.082796      0.888385
  C      -2.952250     -0.285697      0.442175
  C      -4.059043     -0.205051      1.297416
  C      -5.306818      0.036383      0.786695
  C      -5.512622     -0.013656     -0.587887
  C      -4.480365     -0.377248     -1.429946
  C      -3.199730     -0.516356     -0.899231
  O      -1.316826      0.309907      2.045473
  O      -0.668131      0.094018     -0.104642
  O       1.562641      0.215565      0.084871
  C       0.740403     -0.709328      0.433830
  C       2.989520      0.284948      0.130465
  C       3.776727     -0.823699      0.310200
  C       5.142331     -0.721511      0.175244
  C       5.681336      0.432422     -0.380118
  C       4.827840      1.435261     -0.841213
  C       3.525314      1.440148     -0.428216
  O       0.376908     -1.741464      0.803719
  H      -3.823870     -0.206040      2.360495
  H      -6.114989      0.254053      1.471128
  H      -6.471462      0.222594     -0.996231
  H      -4.583547     -0.444557     -2.503470
  H      -2.403514     -0.687784     -1.610456
  H       3.220118     -1.689151      0.680471
  H       5.770130     -1.565460      0.397710
  H       6.758571      0.573047     -0.512427
  H       5.210774      2.286756     -1.383716
  H       2.869145      2.289103     -0.644825
28
Coordinates from ORCA-job input E -840.922815602143
  C      -1.583830      0.066049      0.874073
  C      -2.951688     -0.311385      0.426434
  C      -4.050610     -0.303250      1.305790
  C      -5.306941     -0.036594      0.824154
  C      -5.528449      0.009606     -0.552319
  C      -4.502276     -0.293464     -1.428698
  C      -3.213677     -0.458600     -0.923715
  O      -1.331460      0.299984      2.030897
  O      -0.674275      0.103528     -0.120292
  O       1.561102      0.226272      0.002421
  C       0.737942     -0.684404      0.370488
  C       2.986132      0.299335      0.091939
  C       3.774000     -0.791656      0.374485
  C       5.143393     -0.691853      0.284584
  C       5.694479      0.427950     -0.328123
  C       4.853991      1.389825     -0.902070
  C       3.535274      1.415371     -0.539257
  O       0.398243     -1.720538      0.758407
  H      -3.803756     -0.368339      2.367787
  H      -6.107281      0.131551      1.534531
  H      -6.492497      0.264866     -0.933910
  H      -4.618310     -0.287540     -2.506277
  H      -2.428526     -0.586039     -1.657622
  H       3.200793     -1.634035      0.781465
  H       5.770235     -1.516966      0.590919
  H       6.778712      0.564913     -0.418405
  H       5.253647      2.204919     -1.488794
  H       2.881733      2.250491     -0.832992
28
Coordinates from ORCA-job input E -840.914753124438
  C      -1.586400      0.049592      0.854856
  C      -2.958034     -0.311252      0.410402
  C      -4.030847     -0.260050      1.265861
  C      -5.289730      0.006248      0.811393
  C      -5.539284      0.020073     -0.521927
  C      -4.536340     -0.322536     -1.371700
  C      -3.245510     -0.486391     -0.896583
  O      -1.336658      0.241900      2.025354
  O      -0.684218      0.134025     -0.171174
  O       1.552372      0.204647     -0.030767
  C       0.726744     -0.727554      0.300672
  C       2.986556      0.289492      0.067580
  C       3.782777     -0.784795      0.372373
  C       5.156779     -0.668486      0.299936
  C       5.707392      0.456532     -0.294379
  C       4.865983      1.394143     -0.865586
  C       3.546348      1.399943     -0.535354
  O       0.394647     -1.807327      0.608445
  H      -3.761054     -0.301603      2.297439
  H      -6.069686      0.202852      1.508107
  H      -6.503360      0.276896     -0.884869
  H      -4.675199     -0.339011     -2.414118
  H      -2.479771     -0.639774     -1.616561
  H       3.213533     -1.624298      0.769376
  H       5.776245     -1.467508      0.622429
  H       6.791042      0.615442     -0.367053
  H       5.270185      2.204565     -1.430723
  H       2.901588      2.214234     -0.827529
28
Coordinates from ORCA-job input E -840.915375972075
  C      -1.590709      0.068281      0.822331
  C      -2.957962     -0.311596      0.405038
  C      -4.028733     -0.265736      1.258418
  C      -5.290270      0.007756      0.813553
  C      -5.549757      0.020146     -0.504670
  C      -4.559421     -0.337140     -1.356284
  C      -3.259841     -0.511430     -0.885012
  O      -1.337583      0.317279      1.973027
  O      -0.690688      0.096433     -0.174709
  O       1.545998      0.219742     -0.079507
  C       0.688698     -0.714723      0.258194
  C       2.981063      0.315229      0.055601
  C       3.808604     -0.799355      0.370177
  C       5.185682     -0.691907      0.319180
  C       5.726854      0.442449     -0.270919
  C       4.870186      1.400921     -0.852210
  C       3.535777      1.435676     -0.517508
  O       0.396892     -1.811380      0.598796
  H      -3.751400     -0.296689      2.277986
  H      -6.067054      0.216157      1.502741
  H      -6.515688      0.292899     -0.859440
  H      -4.705088     -0.357397     -2.398072
  H      -2.497730     -0.694066     -1.588304
  H       3.246332     -1.650465      0.733282
  H       5.825931     -1.520357      0.637085
  H       6.822115      0.591734     -0.340892
  H       5.263388      2.224077     -1.420576
  H       2.880507      2.283463     -0.791407
28
Coordinates from ORCA-job input E -840.921387374265
  C      -1.582364      0.067597      0.823838
  C      -2.945178     -0.330605      0.413871
  C      -4.022771     -0.285803      1.269085
  C      -5.281495     -0.002222      0.821600
  C      -5.538230      0.028845     -0.501158
  C      -4.551084     -0.340082     -1.352964
  C      -3.250104     -0.532570     -0.874857
  O      -1.344180      0.398211      1.952713
  O      -0.690605      0.060210     -0.157878
  O       1.545941      0.216605     -0.178798
  C       0.680688     -0.694876      0.238651
  C       2.968637      0.302231      0.012912
  C       3.780897     -0.813959      0.325416
  C       5.148080     -0.691972      0.313793
  C       5.712747      0.450351     -0.241400
  C       4.881912      1.403511     -0.833708
  C       3.538309      1.430312     -0.534597
  O       0.436398     -1.775702      0.684709
  H      -3.746244     -0.315070      2.285261
  H      -6.059306      0.211727      1.508710
  H      -6.496416      0.316727     -0.853551
  H      -4.695517     -0.346714     -2.405553
  H      -2.491370     -0.735353     -1.569135
  H       3.192873     -1.666668      0.663079
  H       5.775410     -1.523432      0.633275
  H       6.815177      0.609592     -0.281275
  H       5.296300      2.237908     -1.376817
  H       2.897598      2.291200     -0.799320
28
Coordinates from ORCA-job input E -840.923746284442
  C      -1.569220      0.032190      0.784827
  C      -2.939152     -0.363376      0.362482
  C      -3.965795     -0.360596      1.265659
  C      -5.237659     -0.051273      0.885965
  C      -5.556547      0.063894     -0.450020
  C      -4.611130     -0.273340     -1.356533
  C      -3.299072     -0.491918     -0.933907
  O      -1.361440      0.395575      1.900310
  O      -0.697785      0.038197     -0.217042
  O       1.536450      0.199257     -0.313411
  C       0.670268     -0.700069      0.148465
  C       2.944768      0.297158     -0.050015
  C       3.768459     -0.772427      0.387059
  C       5.162738     -0.645343      0.428690
  C       5.731354      0.468281     -0.160038
  C       4.894514      1.350976     -0.848992
  C       3.534078      1.381338     -0.631841
  O       0.464997     -1.781995      0.637533
  H      -3.631501     -0.443008      2.288853
  H      -5.976015      0.130084      1.630552
  H      -6.526927      0.393367     -0.764761
  H      -4.802204     -0.215077     -2.410550
  H      -2.579421     -0.662665     -1.668825
  H       3.177554     -1.587559      0.750101
  H       5.791210     -1.432760      0.847502
  H       6.846141      0.649694     -0.150672
  H       5.316408      2.145299     -1.410869
  H       2.891029      2.206098     -0.964622
28
Coordinates from ORCA-job input E -840.929575789419
  C      -1.610103      0.127946      0.876218
  C      -2.968467     -0.324838      0.452227
  C      -4.050740     -0.346827      1.333508
  C      -5.310507     -0.094362      0.879528
  C      -5.550645     -0.015129     -0.482522
  C      -4.549007     -0.320952     -1.371805
  C      -3.246980     -0.485464     -0.882762
  O      -1.431505      0.527630      1.997942
  O      -0.697633      0.111003     -0.144936
  O       1.527957      0.296952     -0.342948
  C       0.655545     -0.655852      0.113654
  C       2.951040      0.331959     -0.078604
  C       3.748863     -0.777635      0.336025
  C       5.132874     -0.675364      0.369566
  C       5.735803      0.420318     -0.183796
  C       4.938482      1.348163     -0.830307
  C       3.578351      1.412452     -0.621777
  O       0.545115     -1.776551      0.573120
  H      -3.786879     -0.391952      2.374926
  H      -6.100990      0.075089      1.575696
  H      -6.510675      0.285223     -0.848804
  H      -4.677466     -0.288925     -2.448022
  H      -2.466407     -0.653536     -1.579163
  H       3.148726     -1.603033      0.666551
  H       5.752825     -1.503018      0.743667
  H       6.874928      0.535723     -0.208235
  H       5.389992      2.149118     -1.364796
  H       2.953601      2.261861     -0.918252
28
Coordinates from ORCA-job input E -840.940729082224
  C      -1.591719      0.094531      0.929343
  C      -2.952435     -0.325929      0.459618
  C      -4.044438     -0.341510      1.332126
  C      -5.298825     -0.105644      0.856364
  C      -5.523418     -0.009898     -0.509466
  C      -4.517882     -0.268785     -1.407082
  C      -3.224383     -0.432877     -0.903736
  O      -1.437155      0.497256      2.046249
  O      -0.677943      0.067938     -0.079635
  O       1.540045      0.258206     -0.346778
  C       0.674865     -0.658164      0.183276
  C       2.932487      0.284213     -0.054446
  C       3.764543     -0.812359      0.372668
  C       5.129215     -0.674111      0.363119
  C       5.682176      0.445142     -0.217036
  C       4.878534      1.351389     -0.857416
  C       3.532727      1.373322     -0.633579
  O       0.597378     -1.762491      0.663237
  H      -3.801716     -0.386891      2.381824
  H      -6.100036      0.047955      1.544066
  H      -6.483328      0.298552     -0.884886
  H      -4.635012     -0.214923     -2.479393
  H      -2.436162     -0.575601     -1.606053
  H       3.208791     -1.656374      0.736863
  H       5.767602     -1.478139      0.743009
  H       6.799692      0.579345     -0.293996
  H       5.305226      2.170352     -1.410867
  H       2.887271      2.205497     -0.941491
28
Coordinates from ORCA-job input E -840.950307659507
  C      -1.589428      0.049256      0.917459
  C      -2.953437     -0.334372      0.457822
  C      -4.043409     -0.296645      1.346405
  C      -5.299697     -0.050571      0.864899
  C      -5.521725      0.018495     -0.508661
  C      -4.519986     -0.282283     -1.407041
  C      -3.222346     -0.466998     -0.899708
  O      -1.423731      0.526574      1.996595
  O      -0.666799     -0.022370     -0.096266
  O       1.545010      0.166112     -0.411560
  C       0.682103     -0.680162      0.199026
  C       2.914960      0.224636     -0.089645
  C       3.763769     -0.852064      0.317244
  C       5.134207     -0.671474      0.327043
  C       5.686860      0.481858     -0.193720
  C       4.868834      1.395923     -0.808076
  C       3.499188      1.355851     -0.629383
  O       0.635343     -1.736494      0.767905
  H      -3.798018     -0.320172      2.391185
  H      -6.097523      0.136556      1.550956
  H      -6.472107      0.334055     -0.882915
  H      -4.638434     -0.256538     -2.482326
  H      -2.436286     -0.658341     -1.613239
  H       3.204231     -1.728633      0.641468
  H       5.788695     -1.470956      0.686630
  H       6.813883      0.653598     -0.245089
  H       5.292426      2.261968     -1.296557
  H       2.829516      2.193193     -0.914552
28
Coordinates from ORCA-job input E -840.958856007056
  C      -1.603111      0.121366      0.942516
  C      -2.954309     -0.282039      0.442370
  C      -4.063601     -0.298879      1.351398
  C      -5.313906     -0.161470      0.867122
  C      -5.510560     -0.100408     -0.515948
  C      -4.482851     -0.298477     -1.401569
  C      -3.194271     -0.401033     -0.900656
  O      -1.454290      0.585979      2.019777
  O      -0.670879      0.068127     -0.047302
  O       1.532938      0.311857     -0.380201
  C       0.688918     -0.553835      0.209825
  C       2.920850      0.284200     -0.087113
  C       3.687943     -0.817111      0.321417
  C       5.062077     -0.724037      0.308501
  C       5.687972      0.389239     -0.225946
  C       4.929518      1.366428     -0.826694
  C       3.562821      1.393606     -0.625729
  O       0.671694     -1.628925      0.729853
  H      -3.844995     -0.313054      2.425983
  H      -6.139227     -0.050620      1.569941
  H      -6.476655      0.152462     -0.896045
  H      -4.583558     -0.274102     -2.495691
  H      -2.383560     -0.523783     -1.592934
  H       3.098964     -1.656104      0.666122
  H       5.661543     -1.566560      0.670516
  H       6.809061      0.468586     -0.309339
  H       5.395691      2.214667     -1.313260
  H       2.941880      2.263919     -0.921014
28
Coordinates from ORCA-job input E -840.967394866021
  C      -1.590869      0.089691      0.999115
  C      -2.934351     -0.295587      0.465898
  C      -4.050112     -0.319511      1.357922
  C      -5.314394     -0.199560      0.845766
  C      -5.509530     -0.104473     -0.540059
  C      -4.457023     -0.253824     -1.404828
  C      -3.168280     -0.354762     -0.908508
  O      -1.443978      0.501126      2.109137
  O      -0.659002      0.064299      0.014398
  O       1.527648      0.329888     -0.404003
  C       0.709643     -0.512111      0.219982
  C       2.905332      0.255914     -0.110009
  C       3.656133     -0.806075      0.331440
  C       5.032219     -0.715988      0.315324
  C       5.666196      0.385195     -0.238456
  C       4.907731      1.366697     -0.871246
  C       3.549789      1.368241     -0.690449
  O       0.742587     -1.557494      0.748572
  H      -3.847836     -0.338279      2.410272
  H      -6.160288     -0.114425      1.517281
  H      -6.480827      0.146467     -0.894683
  H      -4.559330     -0.189887     -2.511274
  H      -2.338730     -0.435611     -1.585432
  H       3.087449     -1.624308      0.757772
  H       5.624601     -1.550218      0.730727
  H       6.787016      0.426331     -0.315559
  H       5.371745      2.207875     -1.354452
  H       2.922560      2.200388     -1.008747
28
Coordinates from ORCA-job input E -840.971711191510
  C      -1.633324      0.114832      1.015612
  C      -2.955300     -0.274138      0.482128
  C      -4.061984     -0.311995      1.366656
  C      -5.328546     -0.232344      0.844285
  C      -5.522528     -0.141305     -0.558196
  C      -4.463519     -0.258356     -1.427369
  C      -3.174225     -0.326013     -0.914177
  O      -1.481276      0.554460      2.095813
  O      -0.659413      0.100636      0.053886
  O       1.535586      0.319807     -0.347341
  C       0.691512     -0.479670      0.269477
  C       2.926064      0.239990     -0.095958
  C       3.667944     -0.812463      0.350046
  C       5.043366     -0.726652      0.292880
  C       5.680803      0.373569     -0.274892
  C       4.935686      1.385652     -0.871060
  C       3.574200      1.366394     -0.672122
  O       0.731236     -1.571865      0.732981
  H      -3.869734     -0.310336      2.426171
  H      -6.179743     -0.159149      1.484622
  H      -6.490619      0.083885     -0.900420
  H      -4.573766     -0.188287     -2.528364
  H      -2.334543     -0.389479     -1.570734
  H       3.130937     -1.660628      0.759473
  H       5.627238     -1.546390      0.714990
  H       6.782727      0.385867     -0.392472
  H       5.422254      2.236913     -1.367202
  H       2.955067      2.197065     -0.982813
28
Coordinates from ORCA-job input E -840.977414829038
  C      -1.632396      0.154345      1.005532
  C      -2.945486     -0.253855      0.482301
  C      -4.051025     -0.300414      1.358685
  C      -5.320945     -0.271906      0.850119
  C      -5.518108     -0.184699     -0.548885
  C      -4.445508     -0.258536     -1.426677
  C      -3.154366     -0.286952     -0.897574
  O      -1.479329      0.642481      2.070052
  O      -0.643454      0.105177      0.063079
  O       1.539513      0.308568     -0.406311
  C       0.685588     -0.451030      0.249260
  C       2.899704      0.206889     -0.128548
  C       3.650857     -0.839539      0.318031
  C       5.031437     -0.741252      0.283694
  C       5.668285      0.371332     -0.250017
  C       4.918801      1.387649     -0.820371
  C       3.555694      1.337628     -0.683522
  O       0.773810     -1.519033      0.744225
  H      -3.865156     -0.267633      2.435309
  H      -6.181158     -0.221611      1.500057
  H      -6.503192      0.022037     -0.903712
  H      -4.557801     -0.186413     -2.490021
  H      -2.310922     -0.307584     -1.572211
  H       3.130852     -1.713213      0.709307
  H       5.610977     -1.539309      0.724255
  H       6.764199      0.376285     -0.369285
  H       5.422603      2.243521     -1.296910
  H       2.932625      2.157067     -1.013962
28
Coordinates from ORCA-job input E -840.981821593388
  C      -1.632194      0.191399      0.961169
  C      -2.945312     -0.231710      0.439142
  C      -4.007357     -0.329066      1.351697
  C      -5.299528     -0.356387      0.862182
  C      -5.541443     -0.253612     -0.480926
  C      -4.501201     -0.245069     -1.405965
  C      -3.200143     -0.228181     -0.934972
  O      -1.494873      0.676565      2.030258
  O      -0.630584      0.181153      0.020924
  O       1.557018      0.388657     -0.424469
  C       0.682629     -0.382972      0.202175
  C       2.907207      0.245400     -0.144206
  C       3.610527     -0.803926      0.368267
  C       5.007636     -0.755949      0.333236
  C       5.690868      0.314409     -0.219114
  C       4.969468      1.351904     -0.790706
  C       3.605732      1.338700     -0.708693
  O       0.794925     -1.465295      0.655786
  H      -3.789162     -0.295335      2.422273
  H      -6.136364     -0.363304      1.543752
  H      -6.544368     -0.098610     -0.804655
  H      -4.675711     -0.139367     -2.490553
  H      -2.385383     -0.181074     -1.668992
  H       3.084032     -1.653246      0.765780
  H       5.559576     -1.543771      0.811165
  H       6.771504      0.271228     -0.332604
  H       5.506823      2.173335     -1.277279
  H       3.011780      2.164122     -1.098772
28
Coordinates from ORCA-job input E -840.986060908403
  C      -1.645474      0.266800      0.922352
  C      -2.945232     -0.198145      0.404063
  C      -3.980774     -0.364666      1.353611
  C      -5.271838     -0.471895      0.885843
  C      -5.552046     -0.346704     -0.463220
  C      -4.531403     -0.246580     -1.394415
  C      -3.227378     -0.174308     -0.957225
  O      -1.518617      0.731643      2.006547
  O      -0.627642      0.309564     -0.015764
  O       1.569871      0.530385     -0.402043
  C       0.663960     -0.269951      0.162423
  C       2.919436      0.313282     -0.147897
  C       3.565175     -0.761690      0.402729
  C       4.969053     -0.789508      0.364995
  C       5.708030      0.226410     -0.210108
  C       5.033057      1.300257     -0.781290
  C       3.667649      1.359503     -0.716850
  O       0.776764     -1.371983      0.559089
  H      -3.764296     -0.315131      2.391021
  H      -6.093801     -0.545440      1.592297
  H      -6.565586     -0.258844     -0.764753
  H      -4.739742     -0.117393     -2.444051
  H      -2.428897     -0.058989     -1.677191
  H       3.016023     -1.581130      0.811739
  H       5.484563     -1.590350      0.858376
  H       6.770543      0.114950     -0.325313
  H       5.605904      2.077879     -1.277708
  H       3.118799      2.202033     -1.151359
28
Coordinates from ORCA-job input E -840.989216373562
  C      -1.666005      0.335830      0.915812
  C      -2.942856     -0.180373      0.403202
  C      -3.969867     -0.396033      1.332119
  C      -5.255153     -0.560157      0.888690
  C      -5.555117     -0.419528     -0.456264
  C      -4.537154     -0.253689     -1.375147
  C      -3.230345     -0.139389     -0.947841
  O      -1.536364      0.784546      2.017623
  O      -0.630018      0.431064     -0.036973
  O       1.577714      0.631841     -0.372601
  C       0.631878     -0.171907      0.134412
  C       2.933128      0.347651     -0.158433
  C       3.545356     -0.749133      0.413961
  C       4.946346     -0.811559      0.381455
  C       5.716505      0.169973     -0.215046
  C       5.074183      1.270304     -0.788416
  C       3.703053      1.367717     -0.731862
  O       0.745329     -1.282421      0.505314
  H      -3.753608     -0.331529      2.395529
  H      -6.073856     -0.669217      1.578772
  H      -6.582915     -0.379533     -0.771650
  H      -4.780551     -0.092014     -2.425816
  H      -2.436494      0.030172     -1.630590
  H       2.982886     -1.567777      0.854071
  H       5.446544     -1.631448      0.880059
  H       6.769745      0.013514     -0.328162
  H       5.668843      2.018457     -1.286148
  H       3.184893      2.204639     -1.190168
28
Coordinates from ORCA-job input E -840.991536229313
  C      -1.651734      0.445794      0.884124
  C      -2.929100     -0.127812      0.378466
  C      -3.919092     -0.454744      1.302440
  C      -5.206929     -0.682325      0.898342
  C      -5.547138     -0.509330     -0.428418
  C      -4.564325     -0.234076     -1.369458
  C      -3.262543     -0.050285     -0.970237
  O      -1.512372      0.877193      1.990723
  O      -0.632021      0.580008     -0.067429
  O       1.586580      0.743963     -0.346651
  C       0.612243     -0.049430      0.122226
  C       2.938546      0.396105     -0.173056
  C       3.492684     -0.713163      0.413378
  C       4.890264     -0.836546      0.426044
  C       5.707808      0.082502     -0.191076
  C       5.111390      1.207744     -0.795617
  C       3.739730      1.372018     -0.754105
  O       0.705852     -1.176872      0.487713
  H      -3.682656     -0.423438      2.362231
  H      -5.995350     -0.882192      1.607532
  H      -6.565182     -0.569974     -0.710581
  H      -4.839893     -0.054530     -2.387560
  H      -2.503611      0.224332     -1.683070
  H       2.902846     -1.494976      0.876643
  H       5.355023     -1.670397      0.941384
  H       6.751961     -0.122004     -0.262789
  H       5.736027      1.898333     -1.317090
  H       3.257091      2.194101     -1.248211
28
Coordinates from ORCA-job input E -840.993790232078
  C      -1.659303      0.478651      0.891623
  C      -2.923201     -0.105716      0.363831
  C      -3.883852     -0.499000      1.295295
  C      -5.176295     -0.754494      0.883190
  C      -5.536734     -0.551063     -0.440420
  C      -4.568820     -0.213308     -1.373496
  C      -3.264734     -0.003519     -0.969289
  O      -1.520955      0.874560      2.007632
  O      -0.632068      0.673801     -0.052757
  O       1.594882      0.826847     -0.263243
  C       0.606373      0.022956      0.143816
  C       2.947233      0.434960     -0.153920
  C       3.464689     -0.683979      0.446942
  C       4.857557     -0.840678      0.455693
  C       5.689570      0.031336     -0.203862
  C       5.124473      1.155083     -0.831218
  C       3.759718      1.364576     -0.780526
  O       0.672739     -1.110053      0.507133
  H      -3.639907     -0.482643      2.344622
  H      -5.946907     -1.004021      1.592578
  H      -6.565558     -0.650850     -0.742017
  H      -4.870982     -0.007355     -2.379253
  H      -2.516925      0.331929     -1.673764
  H       2.875534     -1.423586      0.932440
  H       5.311279     -1.676428      0.973648
  H       6.730639     -0.194205     -0.276653
  H       5.761460      1.806542     -1.412021
  H       3.286195      2.169658     -1.300104
28
Coordinates from ORCA-job input E -840.996544469623
  C      -1.644945      0.576468      0.860277
  C      -2.878835     -0.054840      0.359156
  C      -3.783024     -0.569315      1.286546
  C      -5.071496     -0.891950      0.874168
  C      -5.469542     -0.644763     -0.425632
  C      -4.557972     -0.176789     -1.361701
  C      -3.266233      0.106707     -0.972028
  O      -1.511098      0.984097      1.967222
  O      -0.652756      0.821694     -0.098218
  O       1.579968      0.933528     -0.269888
  C       0.549389      0.162119      0.127801
  C       2.913279      0.487071     -0.181961
  C       3.364496     -0.653078      0.456932
  C       4.752953     -0.879902      0.484683
  C       5.630269     -0.058785     -0.173717
  C       5.140999      1.066604     -0.830830
  C       3.787104      1.345573     -0.834568
  O       0.595723     -0.949825      0.550461
  H      -3.511190     -0.593120      2.330909
  H      -5.786898     -1.246074      1.602987
  H      -6.472529     -0.847376     -0.724908
  H      -4.896607      0.060790     -2.348264
  H      -2.562397      0.525115     -1.647583
  H       2.720208     -1.340101      0.958163
  H       5.149975     -1.725494      1.015660
  H       6.678379     -0.304912     -0.217584
  H       5.812612      1.675760     -1.412813
  H       3.366265      2.160798     -1.389370
28
Coordinates from ORCA-job input E -840.997056244734
  C      -1.627713      0.628371      0.851923
  C      -2.874784      0.009316      0.361764
  C      -3.745760     -0.557718      1.287443
  C      -5.001789     -0.957584      0.879861
  C      -5.407876     -0.712609     -0.431203
  C      -4.537394     -0.154308     -1.347453
  C      -3.263322      0.191303     -0.966654
  O      -1.445843      0.994610      1.974422
  O      -0.678188      0.916788     -0.110987
  O       1.558970      0.961045     -0.253110
  C       0.524045      0.215074      0.150315
  C       2.897267      0.498409     -0.166149
  C       3.322315     -0.641683      0.499543
  C       4.701484     -0.902977      0.484106
  C       5.588733     -0.110323     -0.210525
  C       5.128100      1.024432     -0.845073
  C       3.777086      1.323461     -0.854611
  O       0.521545     -0.880805      0.592558
  H      -3.467281     -0.601859      2.324279
  H      -5.687049     -1.372856      1.573173
  H      -6.389966     -1.003871     -0.774880
  H      -4.884799      0.078013     -2.345041
  H      -2.578582      0.676007     -1.658040
  H       2.665293     -1.296368      1.043413
  H       5.080597     -1.760213      1.022074
  H       6.635836     -0.353656     -0.246564
  H       5.797748      1.630007     -1.415366
  H       3.367425      2.129995     -1.433316
28
Coordinates from ORCA-job input E -840.998903219568
  C      -1.647294      0.664619      0.970646
  C      -2.853420      0.026551      0.408352
  C      -3.758705     -0.569681      1.283069
  C      -4.984637     -1.000312      0.822989
  C      -5.338642     -0.765372     -0.502978
  C      -4.467228     -0.151840     -1.378106
  C      -3.218020      0.230226     -0.926010
  O      -1.498359      1.049148      2.080208
  O      -0.656716      0.964700      0.003489
  O       1.576431      1.041176     -0.181556
  C       0.532852      0.294103      0.226380
  C       2.870261      0.511477     -0.160767
  C       3.297722     -0.620776      0.506390
  C       4.660031     -0.909026      0.478294
  C       5.545140     -0.143851     -0.252676
  C       5.093388      0.972399     -0.932041
  C       3.747609      1.294263     -0.887199
  O       0.541893     -0.806190      0.682720
  H      -3.521508     -0.618434      2.330486
  H      -5.687240     -1.455935      1.501041
  H      -6.306460     -1.091103     -0.865294
  H      -4.780206      0.082626     -2.400389
  H      -2.526844      0.755753     -1.571719
  H       2.636912     -1.245440      1.085277
  H       5.021269     -1.777322      1.016141
  H       6.596056     -0.407939     -0.303646
  H       5.763604      1.558042     -1.556586
  H       3.338211      2.088137     -1.490613
28
Coordinates from ORCA-job input E -840.999641926616
  C      -1.664125      0.683719      0.996678
  C      -2.873772      0.045174      0.428563
  C      -3.798726     -0.537603      1.295621
  C      -5.027023     -0.973285      0.809452
  C      -5.343610     -0.773949     -0.517791
  C      -4.441588     -0.170979     -1.395102
  C      -3.204337      0.229847     -0.917493
  O      -1.514772      1.079138      2.100774
  O      -0.668389      0.962265      0.028741
  O       1.563064      1.007655     -0.184783
  C       0.523101      0.272248      0.240859
  C       2.876845      0.501210     -0.151898
  C       3.330288     -0.625433      0.508860
  C       4.692741     -0.913015      0.453975
  C       5.562911     -0.135958     -0.273962
  C       5.091980      0.983927     -0.941003
  C       3.746522      1.300206     -0.886641
  O       0.532995     -0.828035      0.684375
  H      -3.574205     -0.581841      2.353961
  H      -5.749625     -1.423689      1.484416
  H      -6.308964     -1.108302     -0.880952
  H      -4.717232      0.031617     -2.419665
  H      -2.492344      0.724475     -1.533224
  H       2.689647     -1.270017      1.067293
  H       5.065660     -1.781723      0.968402
  H       6.606313     -0.410710     -0.337692
  H       5.751744      1.578444     -1.544720
  H       3.321002      2.104614     -1.451143
28
Coordinates from ORCA-job input E -840.999901908771
  C      -1.678007      0.704963      0.994951
  C      -2.864388      0.046080      0.442733
  C      -3.780523     -0.541562      1.309849
  C      -4.996737     -0.983756      0.814042
  C      -5.317937     -0.789625     -0.526871
  C      -4.411234     -0.181092     -1.372120
  C      -3.183544      0.232861     -0.899792
  O      -1.557147      1.122159      2.102282
  O      -0.680251      0.973662      0.038179
  O       1.547586      1.031135     -0.207735
  C       0.503823      0.291240      0.233333
  C       2.853045      0.517768     -0.177265
  C       3.293022     -0.618404      0.488892
  C       4.651411     -0.931419      0.436341
  C       5.545546     -0.154768     -0.263704
  C       5.090256      0.972415     -0.936022
  C       3.747203      1.306593     -0.892957
  O       0.551995     -0.799854      0.700848
  H      -3.550064     -0.593354      2.373049
  H      -5.713794     -1.439962      1.467823
  H      -6.261494     -1.140158     -0.890745
  H      -4.679173      0.013479     -2.393322
  H      -2.477127      0.741938     -1.544157
  H       2.634725     -1.257311      1.026880
  H       4.998329     -1.812644      0.946001
  H       6.585614     -0.434112     -0.308946
  H       5.775540      1.561749     -1.537881
  H       3.349424      2.131982     -1.437787
28
Coordinates from ORCA-job input E -841.001133187661
  C      -1.678064      0.737877      1.037583
  C      -2.854844      0.081347      0.447300
  C      -3.757897     -0.547358      1.294200
  C      -4.947119     -1.028600      0.789060
  C      -5.263229     -0.828093     -0.552288
  C      -4.387862     -0.159041     -1.389375
  C      -3.175720      0.285742     -0.894669
  O      -1.554854      1.115805      2.155910
  O      -0.679547      1.058630      0.087314
  O       1.550803      1.058255     -0.141976
  C       0.487341      0.341962      0.284849
  C       2.846884      0.517764     -0.160577
  C       3.283237     -0.603366      0.520889
  C       4.633932     -0.937874      0.440388
  C       5.519610     -0.189623     -0.301848
  C       5.055468      0.930046     -0.976947
  C       3.723369      1.282989     -0.911303
  O       0.489238     -0.761042      0.733895
  H      -3.535472     -0.614955      2.343032
  H      -5.648586     -1.530917      1.433210
  H      -6.192145     -1.221081     -0.943111
  H      -4.661327      0.045846     -2.416686
  H      -2.491527      0.839669     -1.520997
  H       2.623163     -1.203677      1.121040
  H       4.976240     -1.814162      0.973684
  H       6.558887     -0.475524     -0.354519
  H       5.728429      1.497961     -1.612348
  H       3.327690      2.091421     -1.499810
28
Coordinates from ORCA-job input E -841.001716516108
  C      -1.684220      0.754971      1.100818
  C      -2.858165      0.108515      0.476192
  C      -3.776192     -0.539934      1.298593
  C      -4.942227     -1.043371      0.759232
  C      -5.219525     -0.854431     -0.588971
  C      -4.335348     -0.157912     -1.401094
  C      -3.142966      0.311415     -0.874008
  O      -1.566217      1.127625      2.217691
  O      -0.675975      1.095340      0.162062
  O       1.548641      1.080695     -0.117053
  C       0.490158      0.370718      0.331851
  C       2.834530      0.527992     -0.158556
  C       3.269153     -0.586755      0.539234
  C       4.611273     -0.941032      0.437630
  C       5.492170     -0.211240     -0.342561
  C       5.030732      0.898019     -1.028028
  C       3.702581      1.269092     -0.941133
  O       0.488469     -0.730901      0.784788
  H      -3.575232     -0.619269      2.351781
  H      -5.650592     -1.569436      1.375164
  H      -6.125884     -1.278765     -1.009229
  H      -4.582695      0.037896     -2.437933
  H      -2.447949      0.874826     -1.472761
  H       2.612803     -1.162429      1.158970
  H       4.951460     -1.816489      0.971302
  H       6.529933     -0.506898     -0.413891
  H       5.693901      1.457957     -1.662586
  H       3.303484      2.073800     -1.531602
28
Coordinates from ORCA-job input E -841.002395904654
  C      -1.706629      0.792758      1.199610
  C      -2.859133      0.154614      0.525322
  C      -3.796510     -0.521263      1.296778
  C      -4.920096     -1.061652      0.703281
  C      -5.127232     -0.896446     -0.658850
  C      -4.231440     -0.158634     -1.422631
  C      -3.082854      0.355845     -0.836735
  O      -1.614123      1.137046      2.330465
  O      -0.685835      1.175402      0.287507
  O       1.529131      1.115931     -0.055165
  C       0.470064      0.426314      0.425543
  C       2.807687      0.540163     -0.145710
  C       3.252939     -0.558401      0.572639
  C       4.575776     -0.951224      0.419415
  C       5.439817     -0.256290     -0.410821
  C       4.970805      0.842896     -1.111425
  C       3.655124      1.247406     -0.985510
  O       0.464565     -0.674922      0.873711
  H      -3.623044     -0.627546      2.353579
  H      -5.631258     -1.635279      1.294838
  H      -5.986771     -1.371368     -1.122744
  H      -4.426294      0.014286     -2.475925
  H      -2.376252      0.938069     -1.397884
  H       2.614015     -1.089017      1.237692
  H       4.915380     -1.826368      0.953289
  H       6.466934     -0.573578     -0.510785
  H       5.626974      1.378618     -1.781072
  H       3.254361      2.052642     -1.572510
28
Coordinates from ORCA-job input E -841.002579018755
  C      -1.747506      0.827627      1.354567
  C      -2.855885      0.205849      0.596456
  C      -3.830123     -0.495244      1.303749
  C      -4.882288     -1.070963      0.618736
  C      -4.976359     -0.933519     -0.758421
  C      -4.051930     -0.159125     -1.451776
  C      -2.976644      0.398979     -0.778072
  O      -1.706312      1.139868      2.495050
  O      -0.696061      1.244252      0.490525
  O       1.499975      1.141178      0.050256
  C       0.425848      0.473417      0.556347
  C       2.762584      0.546373     -0.130132
  C       3.248820     -0.512143      0.620552
  C       4.546989     -0.951235      0.398726
  C       5.361366     -0.303511     -0.519353
  C       4.852877      0.763452     -1.241726
  C       3.558198      1.205943     -1.049905
  O       0.413762     -0.634006      0.989906
  H      -3.716259     -0.630888      2.365749
  H      -5.611475     -1.673917      1.131135
  H      -5.775225     -1.446418     -1.286923
  H      -4.160626     -0.009703     -2.515058
  H      -2.256153      1.002540     -1.300209
  H       2.647768     -0.974416      1.369143
  H       4.904740     -1.802554      0.956606
  H       6.369862     -0.644560     -0.675706
  H       5.478559      1.262290     -1.965248
  H       3.147597      2.000434     -1.639073
28
Coordinates from ORCA-job input E -841.003191326344
  C      -1.746547      0.814921      1.354909
  C      -2.848483      0.199446      0.595242
  C      -3.836160     -0.481212      1.299060
  C      -4.897425     -1.044151      0.622003
  C      -4.983034     -0.924674     -0.760014
  C      -4.038160     -0.180098     -1.455877
  C      -2.955528      0.368906     -0.782036
  O      -1.725905      1.113937      2.508273
  O      -0.695932      1.239081      0.511216
  O       1.494925      1.146186      0.043719
  C       0.448662      0.467162      0.582858
  C       2.752350      0.555755     -0.139015
  C       3.228789     -0.510449      0.606545
  C       4.529389     -0.951981      0.382742
  C       5.353936     -0.304357     -0.525081
  C       4.854423      0.773326     -1.242334
  C       3.558096      1.217640     -1.055153
  O       0.453526     -0.639011      1.024226
  H      -3.721458     -0.620427      2.361628
  H      -5.634695     -1.630889      1.144901
  H      -5.786031     -1.423768     -1.287983
  H      -4.135978     -0.051792     -2.521894
  H      -2.214369      0.947240     -1.304961
  H       2.620743     -0.971689      1.352307
  H       4.889449     -1.804571      0.939644
  H       6.363408     -0.651008     -0.684118
  H       5.492121      1.280987     -1.953495
  H       3.155989      2.035489     -1.631413
28
Coordinates from ORCA-job input E -841.003619146880
  C      -1.751900      0.805365      1.375990
  C      -2.844607      0.183134      0.608588
  C      -3.851495     -0.483534      1.290667
  C      -4.911738     -1.035825      0.599827
  C      -4.979617     -0.907500     -0.786329
  C      -4.006648     -0.189831     -1.456461
  C      -2.925738      0.345962     -0.774626
  O      -1.747268      1.089950      2.529198
  O      -0.689195      1.245197      0.550074
  O       1.499168      1.146030      0.072299
  C       0.447074      0.470448      0.610499
  C       2.754742      0.549353     -0.122751
  C       3.248139     -0.508422      0.629591
  C       4.549376     -0.931502      0.394088
  C       5.347011     -0.298976     -0.551460
  C       4.830835      0.763929     -1.271302
  C       3.533871      1.204411     -1.065440
  O       0.450328     -0.637257      1.049427
  H      -3.759633     -0.617394      2.353340
  H      -5.668860     -1.608432      1.132671
  H      -5.793475     -1.377260     -1.323472
  H      -4.102215     -0.051427     -2.528294
  H      -2.170636      0.921328     -1.296396
  H       2.663925     -0.970972      1.389160
  H       4.936050     -1.765736      0.957658
  H       6.350464     -0.644145     -0.734413
  H       5.450379      1.264661     -1.998797
  H       3.117763      2.008445     -1.647436
28
Coordinates from ORCA-job input E -841.004179349291
  C      -1.744621      0.789513      1.401404
  C      -2.830486      0.174010      0.608265
  C      -3.844528     -0.502346      1.282326
  C      -4.905034     -1.046113      0.582435
  C      -4.966145     -0.896061     -0.798695
  C      -3.978501     -0.186456     -1.468957
  C      -2.900713      0.335767     -0.775893
  O      -1.756735      1.040891      2.563310
  O      -0.685350      1.266234      0.592210
  O       1.498388      1.172786      0.092618
  C       0.448986      0.501212      0.641490
  C       2.750495      0.558550     -0.111293
  C       3.247361     -0.486790      0.651778
  C       4.542971     -0.915779      0.408824
  C       5.322072     -0.313122     -0.568872
  C       4.801028      0.741602     -1.302628
  C       3.508857      1.192612     -1.076777
  O       0.458908     -0.605164      1.077847
  H      -3.759363     -0.647493      2.344344
  H      -5.669177     -1.608669      1.101099
  H      -5.787196     -1.337770     -1.351342
  H      -4.066177     -0.033852     -2.539212
  H      -2.141301      0.905435     -1.287605
  H       2.674727     -0.930435      1.428845
  H       4.942923     -1.732447      0.986894
  H       6.316210     -0.671197     -0.768178
  H       5.409722      1.217253     -2.067482
  H       3.088778      1.987829     -1.660853
28
Coordinates from ORCA-job input E -841.004674195884
  C      -1.762109      0.799185      1.465386
  C      -2.818943      0.178060      0.632497
  C      -3.865089     -0.480941      1.279057
  C      -4.897591     -1.032312      0.538978
  C      -4.903825     -0.898983     -0.843820
  C      -3.881952     -0.215563     -1.488442
  C      -2.829688      0.308564     -0.756640
  O      -1.805286      1.037775      2.628727
  O      -0.686190      1.284556      0.687394
  O       1.487693      1.176132      0.149328
  C       0.446625      0.515235      0.724635
  C       2.726197      0.560608     -0.098300
  C       3.242970     -0.476462      0.657902
  C       4.530670     -0.917770      0.378612
  C       5.276688     -0.324768     -0.627594
  C       4.739753      0.723446     -1.357345
  C       3.456128      1.177604     -1.098332
  O       0.464564     -0.581422      1.186363
  H      -3.822100     -0.617009      2.348396
  H      -5.685767     -1.573875      1.037329
  H      -5.718872     -1.319098     -1.421723
  H      -3.923294     -0.077625     -2.559034
  H      -2.049948      0.861778     -1.250308
  H       2.688840     -0.910486      1.465215
  H       4.952445     -1.716849      0.965131
  H       6.260546     -0.691077     -0.856224
  H       5.327643      1.198793     -2.134486
  H       3.025990      1.982503     -1.666802
28
Coordinates from ORCA-job input E -841.005001720725
  C      -1.769518      0.783632      1.507760
  C      -2.802380      0.165286      0.649635
  C      -3.878931     -0.466749      1.270830
  C      -4.902288     -1.004713      0.511239
  C      -4.867520     -0.884390     -0.872698
  C      -3.804751     -0.244551     -1.498005
  C      -2.763630      0.267107     -0.739281
  O      -1.831865      0.994214      2.675756
  O      -0.690435      1.291058      0.757995
  O       1.471041      1.180360      0.172502
  C       0.445275      0.527557      0.788190
  C       2.699915      0.567951     -0.087313
  C       3.239228     -0.460927      0.669377
  C       4.519008     -0.902752      0.359589
  C       5.243011     -0.330187     -0.672404
  C       4.689911      0.709018     -1.400353
  C       3.410185      1.166513     -1.116823
  O       0.471782     -0.565595      1.258422
  H      -3.866069     -0.595004      2.341628
  H      -5.719604     -1.513539      0.990294
  H      -5.685133     -1.269323     -1.468623
  H      -3.804901     -0.119304     -2.569976
  H      -1.951356      0.791958     -1.214391
  H       2.701983     -0.888349      1.489170
  H       4.958974     -1.691297      0.950435
  H       6.231109     -0.697915     -0.908343
  H       5.261330      1.181777     -2.184505
  H       2.971731      1.978163     -1.674209
28
Coordinates from ORCA-job input E -841.005261970784
  C      -1.777101      0.767528      1.546364
  C      -2.797123      0.158841      0.666112
  C      -3.897625     -0.453162      1.262769
  C      -4.905836     -0.987986      0.477681
  C      -4.834329     -0.872408     -0.904595
  C      -3.741837     -0.258710     -1.500362
  C      -2.713013      0.244866     -0.722645
  O      -1.844418      0.949434      2.718145
  O      -0.695197      1.299785      0.813924
  O       1.458124      1.186679      0.199554
  C       0.448065      0.535265      0.834442
  C       2.687699      0.572279     -0.073391
  C       3.247576     -0.442837      0.689483
  C       4.518278     -0.894225      0.351786
  C       5.213725     -0.336853     -0.711700
  C       4.640980      0.692798     -1.438348
  C       3.367699      1.148965     -1.127278
  O       0.486461     -0.552124      1.319350
  H      -3.912107     -0.570596      2.335103
  H      -5.746164     -1.479253      0.941489
  H      -5.645827     -1.237544     -1.519347
  H      -3.704670     -0.139996     -2.571653
  H      -1.877364      0.751339     -1.179230
  H       2.726940     -0.856877      1.531450
  H       4.971796     -1.671027      0.943675
  H       6.199720     -0.695272     -0.962473
  H       5.188155      1.158045     -2.247389
  H       2.913493      1.953044     -1.687015
28
Coordinates from ORCA-job input E -841.005418959301
  C      -1.780563      0.767800      1.564163
  C      -2.791728      0.157633      0.672522
  C      -3.894970     -0.457021      1.257696
  C      -4.891858     -0.995285      0.462837
  C      -4.809742     -0.874015     -0.920384
  C      -3.714497     -0.256158     -1.505567
  C      -2.694451      0.246587     -0.713289
  O      -1.853212      0.941385      2.735892
  O      -0.693755      1.317627      0.841983
  O       1.457991      1.201337      0.222706
  C       0.445857      0.555826      0.861967
  C       2.680643      0.576998     -0.062721
  C       3.246035     -0.432591      0.699689
  C       4.505251     -0.895225      0.344754
  C       5.191973     -0.348762     -0.728111
  C       4.614098      0.679345     -1.457884
  C       3.349536      1.140201     -1.133929
  O       0.496791     -0.530493      1.352070
  H      -3.920956     -0.567030      2.329894
  H      -5.738065     -1.489813      0.916809
  H      -5.614610     -1.240929     -1.543397
  H      -3.663420     -0.136008     -2.577955
  H      -1.854552      0.755558     -1.162122
  H       2.737453     -0.839467      1.547237
  H       4.956335     -1.677559      0.933217
  H       6.176055     -0.706412     -0.978068
  H       5.147022      1.138669     -2.276055
  H       2.887440      1.937801     -1.698055
28
Coordinates from ORCA-job input E -841.005500415244
  C      -1.777149      0.755483      1.544328
  C      -2.802547      0.146600      0.671036
  C      -3.904880     -0.459693      1.266690
  C      -4.906629     -0.990808      0.475013
  C      -4.836405     -0.868230     -0.905034
  C      -3.744588     -0.256456     -1.499365
  C      -2.716541      0.238156     -0.715481
  O      -1.828614      0.942790      2.715464
  O      -0.696249      1.300751      0.810901
  O       1.456685      1.200161      0.193007
  C       0.449034      0.545764      0.829111
  C       2.689782      0.584184     -0.063665
  C       3.254358     -0.431705      0.693963
  C       4.518121     -0.891567      0.345335
  C       5.216200     -0.337545     -0.711109
  C       4.644951      0.695612     -1.438123
  C       3.375461      1.151347     -1.122006
  O       0.493440     -0.545020      1.308310
  H      -3.934378     -0.551544      2.339426
  H      -5.755457     -1.480269      0.932755
  H      -5.644036     -1.238248     -1.519012
  H      -3.702302     -0.137921     -2.572558
  H      -1.876035      0.739794     -1.165676
  H       2.739686     -0.855348      1.529427
  H       4.962092     -1.685805      0.929945
  H       6.207229     -0.695375     -0.948134
  H       5.185246      1.150592     -2.256422
  H       2.909625      1.944298     -1.682224
28
Coordinates from ORCA-job input E -841.005638976312
  C      -1.775611      0.748267      1.552633
  C      -2.798234      0.146771      0.670348
  C      -3.903793     -0.456046      1.262491
  C      -4.909303     -0.981703      0.471780
  C      -4.833084     -0.862172     -0.909753
  C      -3.732736     -0.257248     -1.501019
  C      -2.705173      0.235327     -0.717129
  O      -1.837057      0.924065      2.725409
  O      -0.693276      1.298202      0.823889
  O       1.457584      1.190398      0.200017
  C       0.447890      0.540901      0.840528
  C       2.688072      0.584050     -0.064987
  C       3.252671     -0.427720      0.695926
  C       4.515635     -0.887568      0.347774
  C       5.210386     -0.336129     -0.717030
  C       4.634055      0.694265     -1.444881
  C       3.366029      1.150092     -1.128065
  O       0.499575     -0.545815      1.329896
  H      -3.934199     -0.548436      2.336621
  H      -5.762505     -1.465223      0.927292
  H      -5.639032     -1.231005     -1.526302
  H      -3.682776     -0.145737     -2.574114
  H      -1.858466      0.727499     -1.166637
  H       2.738648     -0.844074      1.535230
  H       4.960571     -1.679815      0.932225
  H       6.199683     -0.689213     -0.958019
  H       5.171044      1.147713     -2.266292
  H       2.899499      1.940355     -1.691932
28
Coordinates from ORCA-job input E -841.005717045910
  C      -1.771219      0.733847      1.562388
  C      -2.794990      0.138702      0.675209
  C      -3.907720     -0.459889      1.261976
  C      -4.917755     -0.972744      0.466263
  C      -4.835575     -0.851567     -0.916365
  C      -3.727191     -0.254622     -1.501719
  C      -2.697887      0.227706     -0.710308
  O      -1.836902      0.897802      2.734731
  O      -0.693224      1.292270      0.836213
  O       1.453929      1.193712      0.198202
  C       0.451641      0.539242      0.844671
  C       2.690297      0.588959     -0.062790
  C       3.258194     -0.415529      0.703770
  C       4.519278     -0.877624      0.354547
  C       5.207630     -0.335540     -0.717247
  C       4.627006      0.688397     -1.452032
  C       3.362412      1.150441     -1.133494
  O       0.511721     -0.550836      1.324830
  H      -3.943976     -0.552291      2.336768
  H      -5.776793     -1.448102      0.914497
  H      -5.642217     -1.215805     -1.537465
  H      -3.671827     -0.146939     -2.574247
  H      -1.844899      0.711317     -1.160138
  H       2.749110     -0.819855      1.555349
  H       4.965578     -1.666208      0.938381
  H       6.192196     -0.693573     -0.968347
  H       5.158421      1.133092     -2.279671
  H       2.890866      1.935637     -1.708073
28
Coordinates from ORCA-job input E -841.005812734016
  C      -1.773662      0.723573      1.568524
  C      -2.794080      0.134965      0.677329
  C      -3.913908     -0.452337      1.261066
  C      -4.922770     -0.958801      0.460738
  C      -4.829066     -0.845275     -0.921091
  C      -3.713555     -0.259967     -1.505496
  C      -2.687856      0.218080     -0.707711
  O      -1.845644      0.883915      2.742919
  O      -0.693882      1.286195      0.849949
  O       1.451606      1.188953      0.206161
  C       0.452713      0.533387      0.852887
  C       2.690800      0.591550     -0.055290
  C       3.263698     -0.411822      0.708530
  C       4.523569     -0.872059      0.352792
  C       5.203018     -0.331591     -0.727463
  C       4.617712      0.692259     -1.459537
  C       3.354657      1.152769     -1.131238
  O       0.512461     -0.556421      1.335291
  H      -3.962604     -0.530665      2.336031
  H      -5.789009     -1.422646      0.907896
  H      -5.632306     -1.210012     -1.544692
  H      -3.649140     -0.165352     -2.578755
  H      -1.827133      0.688047     -1.155821
  H       2.761133     -0.821434      1.560706
  H       4.974982     -1.660460      0.936511
  H       6.184208     -0.692603     -0.989633
  H       5.143261      1.134347     -2.290931
  H       2.876898      1.933403     -1.703773
28
Coordinates from ORCA-job input E -841.005849634798
  C      -1.774444      0.719272      1.585545
  C      -2.793657      0.133505      0.685506
  C      -3.924174     -0.443191      1.257570
  C      -4.926783     -0.945837      0.449964
  C      -4.816477     -0.842531     -0.931086
  C      -3.691039     -0.268494     -1.503333
  C      -2.671451      0.209090     -0.700344
  O      -1.849189      0.877086      2.760327
  O      -0.692263      1.285640      0.875177
  O       1.447460      1.183116      0.213279
  C       0.451202      0.529337      0.866217
  C       2.686149      0.595886     -0.047969
  C       3.265366     -0.406446      0.710059
  C       4.524658     -0.867808      0.344958
  C       5.195905     -0.328740     -0.738510
  C       4.605873      0.695447     -1.465918
  C       3.343788      1.155499     -1.131246
  O       0.510795     -0.561153      1.347150
  H      -3.993105     -0.503280      2.332360
  H      -5.802027     -1.398866      0.890162
  H      -5.612014     -1.213889     -1.561252
  H      -3.612815     -0.189078     -2.578105
  H      -1.800109      0.664905     -1.139028
  H       2.766860     -0.821540      1.561407
  H       4.979686     -1.657806      0.923708
  H       6.173497     -0.694473     -1.012168
  H       5.126622      1.129978     -2.308325
  H       2.857786      1.934373     -1.700204
28
Coordinates from ORCA-job input E -841.005889394224
  C      -1.774567      0.717364      1.586140
  C      -2.790835      0.131533      0.685552
  C      -3.921167     -0.445108      1.258373
  C      -4.924376     -0.944851      0.448425
  C      -4.813423     -0.841565     -0.932102
  C      -3.687178     -0.268475     -1.504093
  C      -2.667555      0.208249     -0.698902
  O      -1.850297      0.872955      2.761098
  O      -0.693575      1.288086      0.877689
  O       1.445237      1.185428      0.212874
  C       0.449823      0.531560      0.865868
  C       2.685254      0.597067     -0.048077
  C       3.264044     -0.404912      0.711445
  C       4.522040     -0.866422      0.345397
  C       5.192585     -0.329607     -0.739943
  C       4.602615      0.693916     -1.468082
  C       3.342009      1.157670     -1.129469
  O       0.510845     -0.560804      1.342497
  H      -3.991362     -0.502305      2.333117
  H      -5.800556     -1.396914      0.890912
  H      -5.608543     -1.213787     -1.562686
  H      -3.607142     -0.190090     -2.578198
  H      -1.794741      0.663421     -1.138029
  H       2.763919     -0.818572      1.564627
  H       4.975164     -1.657469      0.925196
  H       6.168658     -0.699117     -1.016365
  H       5.121706      1.126685     -2.310309
  H       2.857517      1.936067     -1.697056
28
Coordinates from ORCA-job input E -841.005922342062
  C      -1.775434      0.725408      1.580869
  C      -2.788232      0.131833      0.683562
  C      -3.915941     -0.448341      1.259401
  C      -4.920366     -0.949322      0.451797
  C      -4.812021     -0.846894     -0.929197
  C      -3.688499     -0.270592     -1.504176
  C      -2.668944      0.210201     -0.700148
  O      -1.852147      0.883474      2.755068
  O      -0.695298      1.296048      0.870402
  O       1.446146      1.190402      0.214588
  C       0.448138      0.536844      0.861547
  C       2.686011      0.597161     -0.045293
  C       3.261086     -0.410699      0.709560
  C       4.519303     -0.872213      0.344055
  C       5.191730     -0.332174     -0.739020
  C       4.603761      0.695127     -1.464219
  C       3.345768      1.162146     -1.122822
  O       0.505607     -0.555908      1.337333
  H      -3.984360     -0.503044      2.334834
  H      -5.794843     -1.402364      0.894911
  H      -5.607339     -1.222089     -1.556385
  H      -3.608343     -0.192145     -2.578008
  H      -1.798514      0.669306     -1.141337
  H       2.756477     -0.827763      1.557968
  H       4.968981     -1.666572      0.921273
  H       6.165788     -0.704784     -1.018174
  H       5.122497      1.130960     -2.304293
  H       2.865085      1.945993     -1.688198
28
Coordinates from ORCA-job input E -841.005966737339
  C      -1.775927      0.733850      1.579361
  C      -2.786249      0.133871      0.682249
  C      -3.911595     -0.448446      1.260210
  C      -4.915405     -0.952996      0.454568
  C      -4.808571     -0.854114     -0.926800
  C      -3.687624     -0.275488     -1.503963
  C      -2.668708      0.211458     -0.701785
  O      -1.853407      0.893647      2.753315
  O      -0.695610      1.304468      0.869906
  O       1.446387      1.195524      0.216443
  C       0.445184      0.542004      0.858242
  C       2.685871      0.599003     -0.043224
  C       3.255856     -0.415083      0.707396
  C       4.513667     -0.877921      0.341155
  C       5.188744     -0.335999     -0.740173
  C       4.604927      0.696309     -1.461087
  C       3.349637      1.168168     -1.116237
  O       0.500508     -0.553953      1.326720
  H      -3.978776     -0.499341      2.335703
  H      -5.787640     -1.408372      0.899814
  H      -5.603090     -1.233299     -1.553898
  H      -3.606018     -0.198391     -2.577461
  H      -1.800201      0.674339     -1.144500
  H       2.744198     -0.834068      1.550957
  H       4.959837     -1.675701      0.915900
  H       6.159810     -0.715001     -1.022412
  H       5.124880      1.134689     -2.299288
  H       2.875415      1.960844     -1.675214
28
Coordinates from ORCA-job input E -841.006042104141
  C      -1.775875      0.752064      1.572911
  C      -2.782802      0.140545      0.678110
  C      -3.902074     -0.447074      1.261777
  C      -4.905091     -0.961209      0.462349
  C      -4.802470     -0.870335     -0.920176
  C      -3.687526     -0.286024     -1.502712
  C      -2.670260      0.215317     -0.706652
  O      -1.851363      0.913570      2.746443
  O      -0.694876      1.322221      0.862561
  O       1.450025      1.204419      0.220255
  C       0.440420      0.551740      0.848527
  C       2.686077      0.603345     -0.038947
  C       3.244017     -0.425013      0.701606
  C       4.500872     -0.891600      0.333661
  C       5.182349     -0.343228     -0.739733
  C       4.609117      0.700620     -1.451484
  C       3.359266      1.181954     -1.101229
  O       0.484937     -0.549789      1.303925
  H      -3.966377     -0.489389      2.338041
  H      -5.772223     -1.422381      0.911288
  H      -5.593957     -1.260247     -1.543925
  H      -3.606079     -0.211822     -2.576824
  H      -1.807293      0.687206     -1.151690
  H       2.720008     -0.849604      1.534329
  H       4.939722     -1.697891      0.900954
  H       6.147686     -0.733211     -1.025669
  H       5.132450      1.144244     -2.285703
  H       2.897420      1.991571     -1.646093
28
Coordinates from ORCA-job input E -841.006118697139
  C      -1.775858      0.767222      1.569553
  C      -2.781811      0.148739      0.677312
  C      -3.896274     -0.444035      1.264372
  C      -4.895639     -0.970047      0.468516
  C      -4.794132     -0.886193     -0.914564
  C      -3.684810     -0.295043     -1.500570
  C      -2.671616      0.220080     -0.708337
  O      -1.848408      0.927314      2.743509
  O      -0.694648      1.337922      0.858169
  O       1.452109      1.216391      0.222795
  C       0.435806      0.562577      0.838127
  C       2.685858      0.610503     -0.035633
  C       3.231109     -0.431091      0.695036
  C       4.486021     -0.904545      0.326679
  C       5.174855     -0.353409     -0.741703
  C       4.613904      0.703421     -1.443255
  C       3.368955      1.194373     -1.089757
  O       0.472475     -0.545087      1.280372
  H      -3.959059     -0.480529      2.340623
  H      -5.757545     -1.439012      0.919684
  H      -5.581494     -1.286015     -1.538066
  H      -3.603574     -0.223776     -2.575135
  H      -1.815194      0.700831     -1.155577
  H       2.698426     -0.858318      1.520586
  H       4.918172     -1.719376      0.886951
  H       6.136535     -0.752291     -1.028174
  H       5.143131      1.150704     -2.272774
  H       2.918805      2.018692     -1.622837
28
Coordinates from ORCA-job input E -841.006236182081
  C      -1.775166      0.789062      1.564682
  C      -2.780203      0.164932      0.676036
  C      -3.886266     -0.437670      1.267710
  C      -4.879335     -0.983161      0.477006
  C      -4.778215     -0.910511     -0.907040
  C      -3.676571     -0.309351     -1.497714
  C      -2.671650      0.227757     -0.710469
  O      -1.842903      0.942473      2.739407
  O      -0.693273      1.364151      0.852951
  O       1.455934      1.235981      0.227236
  C       0.430606      0.580931      0.823853
  C       2.684774      0.623123     -0.030460
  C       3.209678     -0.438786      0.685597
  C       4.458620     -0.925914      0.313227
  C       5.158565     -0.369938     -0.744407
  C       4.618485      0.707309     -1.431208
  C       3.381615      1.213478     -1.072332
  O       0.453437     -0.534850      1.247612
  H      -3.947244     -0.467416      2.344156
  H      -5.732914     -1.463799      0.931241
  H      -5.557900     -1.326365     -1.528817
  H      -3.597774     -0.244098     -2.573382
  H      -1.825223      0.720858     -1.161613
  H       2.667893     -0.870201      1.503004
  H       4.880186     -1.754499      0.861381
  H       6.115076     -0.779837     -1.031143
  H       5.157535      1.159301     -2.252016
  H       2.948334      2.057038     -1.588597
28
Coordinates from ORCA-job input E -841.006331995224
  C      -1.776211      0.809238      1.563281
  C      -2.780114      0.182227      0.677448
  C      -3.879459     -0.430791      1.270871
  C      -4.864555     -0.994183      0.481669
  C      -4.760480     -0.931261     -0.902598
  C      -3.664829     -0.320398     -1.495421
  C      -2.669631      0.235601     -0.709275
  O      -1.841736      0.956422      2.738402
  O      -0.693286      1.387067      0.851797
  O       1.457070      1.253129      0.231260
  C       0.425078      0.597672      0.814394
  C       2.681802      0.633596     -0.026195
  C       3.191454     -0.444637      0.675976
  C       4.434013     -0.944423      0.300065
  C       5.143927     -0.384838     -0.749361
  C       4.620779      0.710162     -1.421417
  C       3.389836      1.227291     -1.058981
  O       0.438078     -0.524308      1.224204
  H      -3.941058     -0.458337      2.347198
  H      -5.711289     -1.484372      0.938347
  H      -5.532941     -1.361437     -1.523335
  H      -3.588086     -0.262262     -2.571860
  H      -1.830797      0.736688     -1.163445
  H       2.646004     -0.881420      1.488845
  H       4.845812     -1.785838      0.837167
  H       6.098616     -0.798926     -1.035886
  H       5.169970      1.165513     -2.233146
  H       2.968134      2.082822     -1.564104
28
Coordinates from ORCA-job input E -841.006396308839
  C      -1.778045      0.823545      1.561642
  C      -2.781463      0.196490      0.677627
  C      -3.875503     -0.424164      1.272492
  C      -4.855663     -0.999096      0.484756
  C      -4.749154     -0.944317     -0.899594
  C      -3.656619     -0.328922     -1.494392
  C      -2.668400      0.239966     -0.709138
  O      -1.843856      0.966918      2.736581
  O      -0.692920      1.401223      0.851784
  O       1.458461      1.262726      0.235820
  C       0.422143      0.606979      0.809602
  C       2.680659      0.638832     -0.022733
  C       3.181356     -0.450104      0.669281
  C       4.418690     -0.957180      0.288742
  C       5.135815     -0.392238     -0.751678
  C       4.622409      0.714351     -1.413754
  C       3.393969      1.235689     -1.049378
  O       0.428576     -0.518200      1.211305
  H      -3.937055     -0.452101      2.348816
  H      -5.698765     -1.492216      0.944196
  H      -5.518280     -1.383754     -1.518077
  H      -3.581838     -0.278360     -2.571233
  H      -1.832166      0.742012     -1.166407
  H       2.634827     -0.894019      1.478556
  H       4.822478     -1.808070      0.817818
  H       6.091039     -0.804834     -1.039155
  H       5.178576      1.173220     -2.217723
  H       2.976831      2.095621     -1.549856
28
Coordinates from ORCA-job input E -841.006427765383
  C      -1.779940      0.833673      1.561195
  C      -2.782192      0.205200      0.677495
  C      -3.873146     -0.421101      1.273082
  C      -4.849968     -1.001748      0.485324
  C      -4.742612     -0.950589     -0.898972
  C      -3.652297     -0.332245     -1.494550
  C      -2.667384      0.242863     -0.709022
  O      -1.847473      0.976446      2.735869
  O      -0.693273      1.408813      0.852583
  O       1.458709      1.266016      0.239706
  C       0.420025      0.611520      0.810100
  C       2.679167      0.639164     -0.020632
  C       3.177657     -0.454772      0.665309
  C       4.413174     -0.963632      0.283026
  C       5.133721     -0.394292     -0.752852
  C       4.622319      0.716672     -1.409571
  C       3.393825      1.237855     -1.044886
  O       0.423652     -0.514662      1.208655
  H      -3.934877     -0.450684      2.349375
  H      -5.692056     -1.494953      0.946382
  H      -5.510911     -1.394828     -1.515279
  H      -3.578270     -0.285695     -2.571541
  H      -1.830686      0.743144     -1.167547
  H       2.630289     -0.903950      1.471741
  H       4.811404     -1.820158      0.807721
  H       6.090152     -0.803299     -1.041985
  H       5.181142      1.178010     -2.209987
  H       2.975951      2.097230     -1.544838
28
Coordinates from ORCA-job input E -841.006449392126
  C      -1.781526      0.840412      1.559605
  C      -2.783437      0.210509      0.676488
  C      -3.871810     -0.419000      1.273403
  C      -4.847398     -1.002376      0.486643
  C      -4.740721     -0.953558     -0.897639
  C      -3.651698     -0.334778     -1.494724
  C      -2.668072      0.243840     -0.710191
  O      -1.850764      0.984306      2.733968
  O      -0.693125      1.411568      0.852153
  O       1.459774      1.266183      0.243118
  C       0.419339      0.612418      0.810337
  C       2.679422      0.637359     -0.019237
  C       3.176837     -0.459531      0.662630
  C       4.412348     -0.967107      0.279133
  C       5.135502     -0.392603     -0.751688
  C       4.623684      0.719972     -1.405749
  C       3.393565      1.238583     -1.042003
  O       0.421219     -0.514012      1.207270
  H      -3.932235     -0.449416      2.349757
  H      -5.690250     -1.493105      0.948882
  H      -5.510252     -1.399539     -1.511974
  H      -3.577368     -0.291117     -2.571588
  H      -1.828952      0.740003     -1.169557
  H       2.626723     -0.913049      1.464998
  H       4.805726     -1.827672      0.800702
  H       6.093145     -0.798615     -1.042008
  H       5.183319      1.184342     -2.203823
  H       2.973105      2.095981     -1.543008
28
Coordinates from ORCA-job input E -841.006459391143
  C      -1.782052      0.845493      1.558838
  C      -2.783353      0.213267      0.675975
  C      -3.869998     -0.418907      1.273836
  C      -4.844167     -1.004547      0.487469
  C      -4.738755     -0.955888     -0.896945
  C      -3.651636     -0.335393     -1.494772
  C      -2.668512      0.245308     -0.710725
  O      -1.851982      0.990156      2.733231
  O      -0.693132      1.414545      0.851639
  O       1.460213      1.266672      0.244782
  C       0.418526      0.614124      0.810588
  C       2.678928      0.636367     -0.018835
  C       3.175271     -0.462539      0.660822
  C       4.411565     -0.969295      0.277857
  C       5.136099     -0.391914     -0.750847
  C       4.624341      0.721161     -1.403456
  C       3.393460      1.239014     -1.040519
  O       0.418500     -0.512803      1.205636
  H      -3.929515     -0.449184      2.350272
  H      -5.687325     -1.495043      0.949764
  H      -5.508321     -1.403305     -1.510235
  H      -3.576686     -0.292121     -2.571653
  H      -1.828238      0.739916     -1.170203
  H       2.621856     -0.917328      1.460071
  H       4.801838     -1.832458      0.797224
  H       6.093289     -0.798224     -1.041701
  H       5.183938      1.187003     -2.201020
  H       2.971947      2.095923     -1.541191
28
Coordinates from ORCA-job input E -841.006468965227
  C      -1.782279      0.848406      1.558167
  C      -2.783600      0.214559      0.675965
  C      -3.869002     -0.418648      1.274571
  C      -4.842246     -1.006284      0.488868
  C      -4.737896     -0.957555     -0.895652
  C      -3.652069     -0.336058     -1.494262
  C      -2.669428      0.246151     -0.710959
  O      -1.852266      0.993563      2.732619
  O      -0.692905      1.415943      0.850867
  O       1.460661      1.267113      0.245029
  C       0.418117      0.614857      0.809013
  C       2.679061      0.635942     -0.019309
  C       3.173443     -0.464545      0.659165
  C       4.410682     -0.970524      0.276997
  C       5.136819     -0.390971     -0.749509
  C       4.626108      0.722737     -1.401268
  C       3.394434      1.240038     -1.039622
  O       0.416113     -0.512891      1.201657
  H      -3.927418     -0.447672      2.351088
  H      -5.685962     -1.496524      0.950782
  H      -5.507344     -1.405626     -1.508867
  H      -3.575752     -0.293142     -2.571062
  H      -1.827883      0.738976     -1.170346
  H       2.616343     -0.919553      1.455492
  H       4.798739     -1.835639      0.794354
  H       6.093104     -0.799436     -1.039775
  H       5.185828      1.189616     -2.198355
  H       2.972700      2.097169     -1.539750
28
Coordinates from ORCA-job input E -841.006660910928
  C      -1.782376      0.835596      1.567434
  C      -2.790572      0.224214      0.676662
  C      -3.856623     -0.447192      1.268175
  C      -4.830115     -1.028455      0.476594
  C      -4.743932     -0.932768     -0.906687
  C      -3.683366     -0.260895     -1.497611
  C      -2.703484      0.318112     -0.708945
  O      -1.810828      0.887628      2.751356
  O      -0.687975      1.412096      0.870914
  O       1.452289      1.243294      0.224534
  C       0.406688      0.593324      0.789259
  C       2.670616      0.609777     -0.037718
  C       3.199107     -0.436241      0.698556
  C       4.448319     -0.926801      0.337003
  C       5.151267     -0.386509     -0.726403
  C       4.608040      0.674533     -1.437373
  C       3.366378      1.178073     -1.093147
  O       0.393141     -0.539432      1.169523
  H      -3.901957     -0.507282      2.344910
  H      -5.652210     -1.559770      0.932415
  H      -5.504972     -1.383638     -1.526863
  H      -3.619785     -0.185024     -2.573012
  H      -1.883418      0.851031     -1.162314
  H       2.662857     -0.857866      1.527938
  H       4.872427     -1.743037      0.903383
  H       6.118306     -0.784579     -0.995440
  H       5.151326      1.113877     -2.261092
  H       2.926953      2.007936     -1.626152
28
Coordinates from ORCA-job input E -841.007084326652
  C      -1.769779      0.755641      1.595837
  C      -2.799812      0.210584      0.686129
  C      -3.880630     -0.455265      1.258354
  C      -4.859551     -1.001946      0.448657
  C      -4.763782     -0.879294     -0.931637
  C      -3.693168     -0.206562     -1.502200
  C      -2.708915      0.340552     -0.695545
  O      -1.811708      0.785428      2.780017
  O      -0.677904      1.361114      0.920219
  O       1.451602      1.214888      0.234029
  C       0.419867      0.550470      0.807906
  C       2.670489      0.586928     -0.041848
  C       3.252289     -0.390672      0.745886
  C       4.511906     -0.856016      0.389085
  C       5.174068     -0.355771     -0.720291
  C       4.575255      0.633163     -1.488107
  C       3.320835      1.108739     -1.149632
  O       0.412029     -0.595225      1.147562
  H      -3.932056     -0.538291      2.334074
  H      -5.694059     -1.528164      0.888595
  H      -5.525868     -1.309454     -1.564869
  H      -3.617684     -0.116065     -2.575224
  H      -1.871275      0.860676     -1.133156
  H       2.744042     -0.780637      1.609886
  H       4.976128     -1.618947      0.996847
  H       6.151855     -0.732016     -0.982192
  H       5.084001      1.038888     -2.350472
  H       2.837921      1.887255     -1.722008
28
Coordinates from ORCA-job input E -841.007435271912
  C      -1.748958      0.709969      1.607973
  C      -2.790560      0.196602      0.692787
  C      -3.867440     -0.483203      1.257359
  C      -4.852322     -1.009089      0.441356
  C      -4.766352     -0.854465     -0.936335
  C      -3.699141     -0.170203     -1.498617
  C      -2.707739      0.355569     -0.685778
  O      -1.781565      0.704659      2.792830
  O      -0.672475      1.348190      0.939561
  O       1.450614      1.242124      0.226623
  C       0.424628      0.546970      0.771685
  C       2.667788      0.612057     -0.044902
  C       3.249923     -0.338206      0.773535
  C       4.505667     -0.820622      0.428603
  C       5.163820     -0.360829     -0.701360
  C       4.561632      0.597709     -1.504582
  C       3.308692      1.086886     -1.177993
  O       0.435625     -0.609804      1.069532
  H      -3.911603     -0.591939      2.330803
  H      -5.686003     -1.541361      0.875520
  H      -5.533995     -1.269631     -1.573146
  H      -3.632180     -0.054661     -2.569936
  H      -1.871422      0.883723     -1.116775
  H       2.737256     -0.703589      1.647170
  H       4.967757     -1.565839      1.059424
  H       6.139932     -0.747153     -0.954384
  H       5.064949      0.967104     -2.386232
  H       2.819574      1.839030     -1.778824
28
Coordinates from ORCA-job input E -841.007865524340
  C      -1.724037      0.626260      1.677147
  C      -2.752433      0.166188      0.720318
  C      -3.828708     -0.556517      1.229830
  C      -4.801541     -1.036580      0.371972
  C      -4.701891     -0.794607     -0.992294
  C      -3.632530     -0.070752     -1.499237
  C      -2.653373      0.408526     -0.644433
  O      -1.749418      0.509294      2.856217
  O      -0.660401      1.337530      1.063589
  O       1.440788      1.313463      0.281630
  C       0.434782      0.564607      0.793802
  C       2.640710      0.668211     -0.020733
  C       3.271767     -0.178016      0.868912
  C       4.498969     -0.714016      0.507653
  C       5.080341     -0.404206     -0.712248
  C       4.428925      0.451915     -1.590212
  C       3.200397      0.990285     -1.244229
  O       0.455286     -0.620616      0.937831
  H      -3.884347     -0.730556      2.293054
  H      -5.634592     -1.600495      0.764117
  H      -5.459290     -1.174171     -1.663394
  H      -3.561026      0.117352     -2.560256
  H      -1.824793      0.980672     -1.030483
  H       2.808688     -0.438557      1.807032
  H       5.002950     -1.380848      1.191560
  H       6.038135     -0.827367     -0.976825
  H       4.871932      0.699432     -2.543271
  H       2.670810      1.663567     -1.901150
28
Coordinates from ORCA-job input E -841.008140653838
  C      -1.698459      0.503268      1.690523
  C      -2.751277      0.121039      0.724936
  C      -3.834531     -0.609162      1.208911
  C      -4.829777     -1.017357      0.340309
  C      -4.745767     -0.697895     -1.009000
  C      -3.668995      0.031382     -1.490519
  C      -2.667865      0.440937     -0.624854
  O      -1.699978      0.301932      2.858585
  O      -0.646608      1.256832      1.109844
  O       1.438675      1.296769      0.287022
  C       0.432420      0.506153      0.739689
  C       2.646650      0.663016     -0.018496
  C       3.347116     -0.049279      0.934355
  C       4.584258     -0.571293      0.589235
  C       5.105914     -0.377356     -0.681665
  C       4.385890      0.344575     -1.622893
  C       3.145134      0.867371     -1.290780
  O       0.461181     -0.685816      0.797259
  H      -3.876247     -0.845648      2.260582
  H      -5.671035     -1.582784      0.712665
  H      -5.522280     -1.020471     -1.688198
  H      -3.609248      0.280980     -2.539603
  H      -1.831918      1.016217     -0.990100
  H       2.926210     -0.216349      1.912971
  H       5.141566     -1.135329      1.322218
  H       6.071881     -0.788401     -0.934894
  H       4.782735      0.499748     -2.615208
  H       2.560456      1.436922     -1.996994
28
Coordinates from ORCA-job input E -841.008250720585
  C      -1.707315      0.499587      1.697611
  C      -2.751875      0.112383      0.725387
  C      -3.843701     -0.608779      1.202430
  C      -4.837365     -1.009637      0.328655
  C      -4.743062     -0.691201     -1.020158
  C      -3.657464      0.029243     -1.495647
  C      -2.659781      0.433882     -0.624199
  O      -1.713203      0.301522      2.866212
  O      -0.649143      1.249532      1.123218
  O       1.437984      1.290765      0.305149
  C       0.435255      0.500033      0.769574
  C       2.648808      0.664364     -0.012752
  C       3.361843     -0.040897      0.936967
  C       4.595983     -0.563734      0.582672
  C       5.102531     -0.377350     -0.695614
  C       4.370461      0.337462     -1.632057
  C       3.132464      0.861900     -1.291114
  O       0.469776     -0.690616      0.847933
  H      -3.891975     -0.847494      2.253771
  H      -5.684305     -1.570063      0.695738
  H      -5.519035     -1.005880     -1.703278
  H      -3.589110      0.277545     -2.544351
  H      -1.817594      1.002003     -0.985837
  H       2.957187     -0.189850      1.925417
  H       5.164271     -1.119804      1.313599
  H       6.065873     -0.788862     -0.958240
  H       4.757862      0.488349     -2.628792
  H       2.540730      1.425596     -1.996393
28
Coordinates from ORCA-job input E -841.008270499835
  C      -1.710846      0.474706      1.719548
  C      -2.745488      0.100761      0.732535
  C      -3.847726     -0.617442      1.189092
  C      -4.834480     -1.002036      0.300181
  C      -4.722880     -0.669896     -1.043959
  C      -3.626819      0.047922     -1.499445
  C      -2.637040      0.437400     -0.612408
  O      -1.726023      0.260418      2.885225
  O      -0.647817      1.233716      1.166204
  O       1.435545      1.293199      0.339705
  C       0.439011      0.493169      0.804450
  C       2.641030      0.667474     -0.001860
  C       3.384777     -0.000255      0.951731
  C       4.612956     -0.526611      0.584870
  C       5.083471     -0.379518     -0.712910
  C       4.321194      0.298016     -1.652028
  C       3.087477      0.825310     -1.298067
  O       0.479676     -0.697993      0.869895
  H      -3.909157     -0.868094      2.237227
  H      -5.688843     -1.561298      0.651483
  H      -5.493604     -0.971596     -1.738484
  H      -3.544017      0.305465     -2.544779
  H      -1.787317      1.003294     -0.959444
  H       3.007696     -0.110839      1.956602
  H       5.205181     -1.052791      1.318994
  H       6.042840     -0.791927     -0.988469
  H       4.682907      0.419015     -2.662435
  H       2.474398      1.360432     -2.007554
28
Coordinates from ORCA-job input E -841.008281459472
  C      -1.713113      0.473661      1.726083
  C      -2.742993      0.100421      0.734096
  C      -3.846108     -0.620402      1.184347
  C      -4.828805     -1.004147      0.290601
  C      -4.712584     -0.668356     -1.052264
  C      -3.615518      0.051784     -1.501630
  C      -2.629383      0.439661     -0.609808
  O      -1.734855      0.259830      2.891787
  O      -0.648255      1.233943      1.178259
  O       1.436261      1.296741      0.354921
  C       0.439846      0.495154      0.816981
  C       2.639300      0.670849      0.005159
  C       3.392004      0.009625      0.956642
  C       4.616074     -0.520947      0.582781
  C       5.073837     -0.383994     -0.720925
  C       4.303008      0.287220     -1.657274
  C       3.073078      0.819016     -1.296259
  O       0.482589     -0.695945      0.882440
  H      -3.911932     -0.872965      2.231711
  H      -5.684040     -1.565041      0.637170
  H      -5.480620     -0.969263     -1.750131
  H      -3.528582      0.311873     -2.546025
  H      -1.779192      1.007529     -0.952546
  H       3.022680     -0.092380      1.965137
  H       5.214100     -1.042703      1.315242
  H       6.029789     -0.799341     -1.003671
  H       4.655276      0.399688     -2.672068
  H       2.454238      1.348490     -2.004856
28
Coordinates from ORCA-job input E -841.008290857553
  C      -1.716019      0.478060      1.736492
  C      -2.738237      0.103924      0.736957
  C      -3.839736     -0.625097      1.177878
  C      -4.814625     -1.011813      0.276842
  C      -4.692473     -0.670483     -1.064139
  C      -3.597325      0.058352     -1.504116
  C      -2.618663      0.448476     -0.605046
  O      -1.746878      0.263808      2.901912
  O      -0.648617      1.240190      1.196580
  O       1.437068      1.304486      0.376324
  C       0.439295      0.502212      0.833164
  C       2.634489      0.674854      0.015045
  C       3.398105      0.020702      0.962886
  C       4.615863     -0.516776      0.579047
  C       5.056561     -0.393273     -0.732034
  C       4.275226      0.271001     -1.664438
  C       3.051314      0.810025     -1.293204
  O       0.481964     -0.689156      0.895095
  H      -3.910981     -0.880841      2.224056
  H      -5.668292     -1.579478      0.616177
  H      -5.454452     -0.974085     -1.767477
  H      -3.505514      0.322903     -2.546999
  H      -1.770464      1.023364     -0.941054
  H       3.038751     -0.071016      1.975983
  H       5.221716     -1.033258      1.308719
  H       6.007470     -0.813584     -1.024204
  H       4.614656      0.372109     -2.684838
  H       2.425899      1.334396     -1.999709
28
Coordinates from ORCA-job input E -841.008295713457
  C      -1.717605      0.484265      1.741161
  C      -2.735560      0.107085      0.738229
  C      -3.834714     -0.627698      1.175360
  C      -4.805430     -1.017962      0.271329
  C      -4.681547     -0.674103     -1.068855
  C      -3.588961      0.060897     -1.504936
  C      -2.614285      0.454185     -0.602924
  O      -1.752981      0.271890      2.906762
  O      -0.648936      1.246662      1.204241
  O       1.437112      1.308851      0.384746
  C       0.437831      0.507604      0.839501
  C       2.631670      0.676266      0.019098
  C       3.398203      0.022558      0.964770
  C       4.613041     -0.518427      0.576552
  C       5.047806     -0.398860     -0.736777
  C       4.263613      0.264991     -1.667179
  C       3.042697      0.807642     -1.291413
  O       0.478611     -0.683983      0.899701
  H      -3.907473     -0.885034      2.221024
  H      -5.657031     -1.590467      0.607689
  H      -5.440136     -0.980526     -1.774630
  H      -3.496026      0.327869     -2.547114
  H      -1.768281      1.033980     -0.936058
  H       3.042535     -0.066235      1.979457
  H       5.221390     -1.034416      1.304498
  H       5.996406     -0.821903     -1.032506
  H       4.598454      0.362753     -2.689405
  H       2.415698      1.332119     -1.996420
28
Coordinates from ORCA-job input E -841.008302781374
  C      -1.720329      0.496259      1.748193
  C      -2.731229      0.112381      0.740351
  C      -3.826169     -0.631570      1.172371
  C      -4.790465     -1.028220      0.264215
  C      -4.664499     -0.681027     -1.074903
  C      -3.576427      0.063721     -1.505711
  C      -2.607915      0.462916     -0.599655
  O      -1.762928      0.288935      2.914405
  O      -0.649376      1.258427      1.215366
  O       1.436360      1.315149      0.394680
  C       0.434507      0.516510      0.847664
  C       2.626855      0.677640      0.023748
  C       3.395646      0.022328      0.966178
  C       4.606545     -0.523582      0.572225
  C       5.034934     -0.407368     -0.743270
  C       4.248483      0.258208     -1.670802
  C       3.031724      0.805789     -1.289096
  O       0.471040     -0.675439      0.905395
  H      -3.900657     -0.891087      2.217366
  H      -5.638426     -1.608397      0.596576
  H      -5.417799     -0.992371     -1.784170
  H      -3.482353      0.333934     -2.546960
  H      -1.765551      1.050263     -0.928808
  H       3.044530     -0.063847      1.982721
  H       5.217257     -1.040633      1.297472
  H       5.980494     -0.834319     -1.043148
  H       4.578318      0.353219     -2.694870
  H       2.403530      1.332182     -1.991633
28
Coordinates from ORCA-job input E -841.008309852911
  C      -1.724402      0.511545      1.759040
  C      -2.724970      0.118738      0.744093
  C      -3.815091     -0.636415      1.168605
  C      -4.770390     -1.040767      0.254311
  C      -4.640443     -0.689410     -1.083307
  C      -3.557494      0.067107     -1.506471
  C      -2.597662      0.473482     -0.594366
  O      -1.777637      0.311448      2.926022
  O      -0.649640      1.273305      1.232808
  O       1.434030      1.322684      0.406419
  C       0.429488      0.527500      0.859014
  C       2.619444      0.679152      0.028695
  C       3.391326      0.022380      0.967244
  C       4.597260     -0.529603      0.566155
  C       5.017423     -0.417942     -0.752165
  C       4.227845      0.249291     -1.676142
  C       3.016268      0.802837     -1.287087
  O       0.460303     -0.664894      0.913041
  H      -3.892839     -0.898712      2.212669
  H      -5.614226     -1.630182      0.580857
  H      -5.386478     -1.006539     -1.797654
  H      -3.460836      0.341046     -2.546513
  H      -1.759278      1.069746     -0.917686
  H       3.046725     -0.059998      1.986377
  H       5.210983     -1.047795      1.288081
  H       5.959203     -0.849656     -1.057131
  H       4.551279      0.340762     -2.702527
  H       2.385912      1.330889     -1.986483
28
Coordinates from ORCA-job input E -841.008318432964
  C      -1.730151      0.531734      1.773130
  C      -2.717002      0.126630      0.749461
  C      -3.801612     -0.641143      1.165136
  C      -4.745475     -1.055333      0.243358
  C      -4.609868     -0.700506     -1.092728
  C      -3.532708      0.069107     -1.506968
  C      -2.583897      0.484726     -0.587492
  O      -1.798023      0.343086      2.941202
  O      -0.649620      1.291784      1.255334
  O       1.429461      1.330447      0.416905
  C       0.422343      0.540381      0.872394
  C       2.609289      0.680124      0.032433
  C       3.383041      0.019444      0.966397
  C       4.583605     -0.539057      0.557764
  C       4.996489     -0.429812     -0.762866
  C       4.204985      0.241610     -1.682439
  C       2.998956      0.801398     -1.285762
  O       0.445849     -0.652432      0.923312
  H      -3.884064     -0.905554      2.208312
  H      -5.584700     -1.654969      0.563107
  H      -5.346851     -1.024909     -1.813167
  H      -3.432163      0.346056     -2.545839
  H      -1.749906      1.090843     -0.903923
  H       3.045014     -0.060764      1.987923
  H       5.199205     -1.060536      1.275753
  H       5.934242     -0.866595     -1.073012
  H       4.522737      0.331397     -2.710706
  H       2.366924      1.332842     -1.981118
28
Coordinates from ORCA-job input E -841.008329435641
  C      -1.738356      0.559448      1.790634
  C      -2.707277      0.136906      0.756934
  C      -3.786055     -0.643780      1.163362
  C      -4.715515     -1.071427      0.233105
  C      -4.571709     -0.716474     -1.102010
  C      -3.500583      0.066374     -1.507014
  C      -2.565669      0.494798     -0.579183
  O      -1.826308      0.389236      2.960135
  O      -0.649158      1.314814      1.282869
  O       1.421601      1.337680      0.423526
  C       0.412443      0.555312      0.887625
  C       2.595629      0.680068      0.033308
  C       3.367463      0.009175      0.961427
  C       4.562729     -0.555694      0.545553
  C       4.972409     -0.442392     -0.775636
  C       4.182811      0.239608     -1.689211
  C       2.982152      0.805395     -1.285485
  O       0.426881     -0.637790      0.937886
  H      -3.875399     -0.907568      2.206134
  H      -5.549966     -1.681382      0.545779
  H      -5.297545     -1.050812     -1.829190
  H      -3.394029      0.343467     -2.545234
  H      -1.736183      1.110856     -0.888433
  H       3.033795     -0.074056      1.984103
  H       5.176823     -1.085579      1.258687
  H       5.906243     -0.884120     -1.090557
  H       4.498055      0.333061     -2.717906
  H       2.350819      1.344876     -1.975309
28
Coordinates from ORCA-job input E -841.008337399216
  C      -1.746965      0.588740      1.804917
  C      -2.699567      0.147292      0.764149
  C      -3.774915     -0.640460      1.165790
  C      -4.691635     -1.082866      0.229804
  C      -4.538873     -0.735252     -1.106173
  C      -3.471211      0.054716     -1.506533
  C      -2.548651      0.497402     -0.573050
  O      -1.854603      0.440979      2.975786
  O      -0.648455      1.335901      1.304203
  O       1.412602      1.341366      0.421563
  C       0.403012      0.567687      0.899318
  C       2.582925      0.678826      0.029430
  C       3.346044     -0.010990      0.951098
  C       4.538351     -0.579401      0.531423
  C       4.954264     -0.450722     -0.786518
  C       4.173578      0.250551     -1.692976
  C       2.975720      0.819721     -1.285978
  O       0.409960     -0.625322      0.954565
  H      -3.871833     -0.897950      2.209459
  H      -5.523363     -1.698384      0.538848
  H      -5.255125     -1.080696     -1.837662
  H      -3.357608      0.325862     -2.545557
  H      -1.721782      1.118885     -0.878738
  H       3.009527     -0.106533      1.971641
  H       5.144878     -1.124431      1.239592
  H       5.885902     -0.895259     -1.103912
  H       4.493704      0.356688     -2.718958
  H       2.350218      1.373651     -1.969631
28
Coordinates from ORCA-job input E -841.008343550961
  C      -1.762701      0.642325      1.828267
  C      -2.686225      0.167440      0.776144
  C      -3.756470     -0.630737      1.170406
  C      -4.648943     -1.101851      0.224992
  C      -4.477731     -0.771846     -1.113127
  C      -3.415506      0.029058     -1.506323
  C      -2.516499      0.499409     -0.563479
  O      -1.905574      0.533902      2.999645
  O      -0.648109      1.373746      1.339781
  O       1.398768      1.350307      0.425025
  C       0.387658      0.591287      0.922732
  C       2.560780      0.678732      0.025838
  C       3.307484     -0.049051      0.932220
  C       4.492615     -0.625244      0.503184
  C       4.918645     -0.466763     -0.808548
  C       4.155094      0.272986     -1.698397
  C       2.964046      0.850304     -1.282800
  O       0.382488     -0.601375      0.987032
  H      -3.868838     -0.873561      2.216014
  H      -5.476304     -1.726022      0.528388
  H      -5.175540     -1.139500     -1.851594
  H      -3.287245      0.286505     -2.547116
  H      -1.694118      1.129462     -0.864186
  H       2.964391     -0.168670      1.947817
  H       5.084765     -1.200057      1.199831
  H       5.844630     -0.917556     -1.133426
  H       4.483344      0.403175     -2.719101
  H       2.351197      1.433595     -1.953319
28
Coordinates from ORCA-job input E -841.008278345662
  C      -1.803528      0.767582      1.886742
  C      -2.647247      0.216615      0.804518
  C      -3.701782     -0.613864      1.172344
  C      -4.526261     -1.151876      0.200994
  C      -4.304566     -0.854563     -1.137170
  C      -3.259518     -0.019303     -1.504455
  C      -2.426519      0.515125     -0.535617
  O      -2.041863      0.749504      3.047406
  O      -0.646741      1.461948      1.444661
  O       1.365796      1.378574      0.459887
  C       0.350306      0.650100      0.992722
  C       2.500729      0.682085      0.030296
  C       3.220218     -0.120650      0.895587
  C       4.379855     -0.721660      0.433127
  C       4.809537     -0.513716     -0.870988
  C       4.075146      0.301854     -1.717167
  C       2.908792      0.905272     -1.269050
  O       0.315652     -0.541897      1.065223
  H      -3.856199     -0.829071      2.218569
  H      -5.339754     -1.803124      0.484319
  H      -4.949877     -1.274385     -1.895308
  H      -3.091848      0.213641     -2.545427
  H      -1.618425      1.171996     -0.818408
  H       2.874611     -0.280125      1.904554
  H       4.947880     -1.354847      1.098470
  H       5.715570     -0.983951     -1.223193
  H       4.407145      0.471607     -2.730943
  H       2.318991      1.547129     -1.905794
28
Coordinates from ORCA-job input E -841.008352875160
  C      -1.776099      0.676262      1.853655
  C      -2.673458      0.182659      0.786972
  C      -3.739475     -0.628047      1.166328
  C      -4.607989     -1.117300      0.207738
  C      -4.417541     -0.792461     -1.128990
  C      -3.360228      0.022036     -1.507411
  C      -2.484834      0.509686     -0.551383
  O      -1.951084      0.590961      3.022700
  O      -0.647456      1.396602      1.383079
  O       1.387651      1.359926      0.442852
  C       0.378628      0.607667      0.954929
  C       2.540100      0.681052      0.029952
  C       3.288608     -0.058592      0.925789
  C       4.463663     -0.644623      0.483790
  C       4.878726     -0.484153     -0.831554
  C       4.114323      0.267509     -1.710045
  C       2.932731      0.855554     -1.281358
  O       0.369514     -0.584693      1.024163
  H      -3.867683     -0.866454      2.211102
  H      -5.431385     -1.752068      0.499658
  H      -5.096625     -1.174893     -1.877347
  H      -3.216697      0.276073     -2.547065
  H      -1.667111      1.150657     -0.842029
  H       2.951749     -0.180123      1.943263
  H       5.056053     -1.228216      1.172837
  H       5.796757     -0.942383     -1.168353
  H       4.434505      0.398936     -2.733212
  H       2.320759      1.448425     -1.944159
28
Coordinates from ORCA-job input E -841.008358612463
  C      -1.778795      0.680335      1.863071
  C      -2.668376      0.184617      0.790509
  C      -3.733191     -0.630800      1.162845
  C      -4.595059     -1.121385      0.198904
  C      -4.399262     -0.792937     -1.136154
  C      -3.343227      0.026453     -1.507534
  C      -2.474302      0.515164     -0.546181
  O      -1.962771      0.597561      3.030928
  O      -0.647052      1.399843      1.399683
  O       1.384020      1.362927      0.450780
  C       0.375558      0.610606      0.963973
  C       2.533435      0.681725      0.032897
  C       3.287948     -0.052664      0.927904
  C       4.459763     -0.641675      0.481430
  C       4.865576     -0.489349     -0.837711
  C       4.095249      0.257011     -1.715604
  C       2.916868      0.848081     -1.282127
  O       0.364727     -0.581947      1.029119
  H      -3.865843     -0.871665      2.206489
  H      -5.417424     -1.759950      0.485387
  H      -5.072993     -1.176396     -1.888808
  H      -3.195768      0.283776     -2.545845
  H      -1.657943      1.160252     -0.831645
  H       2.957574     -0.167672      1.948316
  H       5.057223     -1.220983      1.169719
  H       5.781111     -0.949946     -1.178057
  H       4.408144      0.381788     -2.741828
  H       2.300911      1.437230     -1.944559
28
Coordinates from ORCA-job input E -841.008366101845
  C      -1.781954      0.680372      1.875680
  C      -2.662553      0.185330      0.794640
  C      -3.726734     -0.635472      1.156471
  C      -4.581040     -1.124438      0.184915
  C      -4.378412     -0.788764     -1.147285
  C      -3.323116      0.036263     -1.508152
  C      -2.461726      0.523268     -0.539186
  O      -1.977163      0.597984      3.041779
  O      -0.646275      1.398874      1.422689
  O       1.379078      1.364536      0.461543
  C       0.373430      0.610617      0.978064
  C       2.525521      0.681707      0.037379
  C       3.292447     -0.038957      0.932772
  C       4.460558     -0.630634      0.480374
  C       4.850231     -0.494576     -0.845266
  C       4.067584      0.238032     -1.724026
  C       2.892891      0.831722     -1.284092
  O       0.363005     -0.582027      1.039790
  H      -3.864968     -0.881786      2.198116
  H      -5.402764     -1.767376      0.463321
  H      -5.045901     -1.171028     -1.906065
  H      -3.170586      0.299781     -2.544190
  H      -1.646551      1.173189     -0.817086
  H       2.973538     -0.140821      1.958344
  H       5.068417     -1.198937      1.168757
  H       5.763009     -0.957188     -1.190304
  H       4.367746      0.349707     -2.755498
  H       2.268390      1.410621     -1.947583
28
Coordinates from ORCA-job input E -841.008367569544
  C      -1.779208      0.669326      1.873624
  C      -2.664591      0.180856      0.793295
  C      -3.730726     -0.637393      1.155190
  C      -4.589489     -1.119787      0.184280
  C      -4.389229     -0.780219     -1.147297
  C      -3.331779      0.042016     -1.508194
  C      -2.466108      0.522715     -0.539860
  O      -1.969256      0.579712      3.040061
  O      -0.646086      1.390284      1.419193
  O       1.380084      1.361384      0.459590
  C       0.375888      0.604587      0.974781
  C       2.528675      0.680675      0.037347
  C       3.300463     -0.030052      0.936298
  C       4.470588     -0.619298      0.485784
  C       4.857185     -0.490715     -0.841390
  C       4.069445      0.231831     -1.724102
  C       2.892883      0.822916     -1.285864
  O       0.367946     -0.588063      1.035251
  H      -3.866963     -0.886849      2.196357
  H      -5.412899     -1.760546      0.462735
[truncated: 336,272 more chars]
