# Supplementary material for: AIMNet2‐NSE: A Transferable Reactive Neural Network Potential for Open‐Shell Chemistry
Source: Angew Chem Int Ed Engl. 2025 Dec 16;65(5):e16763. doi: 10.1002/anie.202516763 (PMC12851018; doi:10.1002/anie.202516763)
Supplement: Supplementary file 2 — Supporting Information [file ANIE-65-e16763-s001.zip › dibenzoyl_peroxide/triplet_scan/input.001.xyz]

28
Coordinates from ORCA-job input
  C   -1.37953392456517      0.41979802625276      0.01419232402870
  C   -2.74590229209982     -0.00139105325710      0.08739765046304
  C   -3.66123001105903      0.76533365734959      0.96273431069531
  C   -4.98400753200284      0.62221296606705      0.81385081035521
  C   -5.52342312238989     -0.32192965661241     -0.13683420245643
  C   -4.62657988933199     -1.23260229583450     -0.82388539870268
  C   -3.29897754544248     -1.11965009459807     -0.70076850959793
  O   -0.86845523470804      1.31692736929622      0.64035228372236
  O   -0.67603257970696     -0.37161517359635     -0.89683473821786
  O   0.66746685615200      0.01864175220260     -0.94888088535717
  C   1.38223868167421     -0.54196122176588      0.08691781429818
  C   2.80490395683584     -0.11555616858425      0.00653485476017
  C   3.70237900509884     -0.73689661676920      0.86799202058185
  C   5.04070470822488     -0.38491396823180      0.84096063290495
  C   5.48235267538048      0.59053479094683     -0.04252298363118
  C   4.58560857656374      1.21541771450488     -0.89715029233207
  C   3.24572435169309      0.86471537894224     -0.87709051456050
  O   0.90478547352777     -1.27149685079735      0.90013319897883
  H   -3.22314603044037      1.44700131837253      1.67352108411883
  H   -5.66601893573632      1.20139535575956      1.41931076099043
  H   -6.58827930416776     -0.40319685970857     -0.27970468586488
  H   -5.05089629860876     -2.02496069535594     -1.42343342858383
  H   -2.62235192056411     -1.80728638377828     -1.18050902743428
  H   3.33441877650684     -1.48919482995410      1.54901988085109
  H   5.73838662257514     -0.86927307005753      1.50815629551280
  H   6.52674559562123      0.86693492925830     -0.06334825906936
  H   4.92954978838794      1.97913390067722     -1.57890531003668
  H   2.54566955258152      1.35387777927156     -1.53530568641692
