# Supplementary material for: AIMNet2‐NSE: A Transferable Reactive Neural Network Potential for Open‐Shell Chemistry
Source: Angew Chem Int Ed Engl. 2025 Dec 16;65(5):e16763. doi: 10.1002/anie.202516763 (PMC12851018; doi:10.1002/anie.202516763)
Supplement: Supplementary file 2 — Supporting Information [file ANIE-65-e16763-s001.zip › dibenzoyl_peroxide/triplet_scan/input.002.xyz]

28
Coordinates from ORCA-job input
  C   -1.40057096010028      0.40954579612562     -0.02367212607310
  C   -2.76647315784446     -0.01649947376913      0.08406257682728
  C   -3.67014542539125      0.77269420936391      0.95137282653778
  C   -4.99464666001732      0.63857439484530      0.80951215819694
  C   -5.54563727214405     -0.31976089328229     -0.12041891594709
  C   -4.66029834433010     -1.25680387955711     -0.78573771083895
  C   -3.33130458314059     -1.15303372768469     -0.66926052833998
  O   -0.88557887848119      1.31456285995855      0.58757926411606
  O   -0.72859448691681     -0.38712193603902     -0.94472974938589
  O   0.71578952027957      0.03304798080750     -0.99976845021783
  C   1.39804176298552     -0.52778358955949      0.04893920130895
  C   2.82642183543905     -0.10360100929510     -0.00956857148487
  C   3.71185732612160     -0.74932873757351      0.84628766158664
  C   5.05196645723414     -0.40282229726600      0.84106050614436
  C   5.50716627347034      0.59089164363308     -0.01473072193892
  C   4.62211541996219      1.24025352320644     -0.86314069883118
  C   3.28050857792306      0.89530438235949     -0.86504499425837
  O   0.91317734214076     -1.25445623277015      0.86062430648694
  H   -3.22281070594353      1.46370213779531      1.64716455521544
  H   -5.66963132087613      1.23511026918081      1.40595023428320
  H   -6.61171049822524     -0.39418714310655     -0.25792535167630
  H   -5.09395713512413     -2.06138324200577     -1.36190194660429
  H   -2.66250520695403     -1.86088534745523     -1.13067193918111
  H   3.33327487052059     -1.51527682385183      1.50582867193933
  H   5.74052813626413     -0.90595072048945      1.50383790394089
  H   6.55299119853626      0.86254421005346     -0.01850300518956
  H   4.97631722511095      2.01850421328286     -1.52284824958067
  H   2.58980868950094      1.40415943309299     -1.51839690703569
