# Supplementary material for: AIMNet2‐NSE: A Transferable Reactive Neural Network Potential for Open‐Shell Chemistry
Source: Angew Chem Int Ed Engl. 2025 Dec 16;65(5):e16763. doi: 10.1002/anie.202516763 (PMC12851018; doi:10.1002/anie.202516763)
Supplement: Supplementary file 2 — Supporting Information [file ANIE-65-e16763-s001.zip › dibenzoyl_peroxide/triplet_scan/input.003.xyz]

28
Coordinates from ORCA-job input
  C   -1.06868288156681      0.90558343165621     -0.62980326552894
  C   -2.38884497220654      0.34103832221642     -0.26294666716306
  C   -3.02676193890764      0.85487692956131      0.86141479775887
  C   -4.25644139442085      0.34849117020541      1.24285138523338
  C   -4.84312182131503     -0.67321094552691      0.50728723378514
  C   -4.20251703831273     -1.18938872200699     -0.61010102310567
  C   -2.97432885226725     -0.68231135487604     -1.00050644248527
  O   -0.38236636360573      1.61874813102774      0.05303783558928
  O   -0.64241158365830      0.55841356899320     -1.88169196790108
  O   0.69302921736870     -0.33985877661572     -1.94085003403470
  C   1.11216150464230     -0.86920236344047     -0.75058588756976
  C   2.40388063252128     -0.32730808067437     -0.26903097825663
  C   3.04245974834413     -0.99375796430949      0.77176869846950
  C   4.24579980409055     -0.51320269978808      1.25621730277982
  C   4.80558185111062      0.63268337414092      0.70657863602241
  C   4.16373447240323      1.30009130312421     -0.32678814894647
  C   2.96211103638262      0.82050359736641     -0.82016377551213
  O   0.43951289113551     -1.70588859068425     -0.20967121318556
  H   -2.54604653011274      1.64252510832481      1.42157277892373
  H   -4.75688489243756      0.74551867528886      2.11364492870778
  H   -5.80181631151425     -1.07053530994777      0.80832765501451
  H   -4.65776456600886     -1.98930651701992     -1.17486403564347
  H   -2.46316223722528     -1.08609645136791     -1.86063951035473
  H   2.58264294660154     -1.87733538240566      1.18789076603808
  H   4.74645189103953     -1.02788647426377      2.06288982638570
  H   5.74348890076110      1.00934176454597      1.08874724674680
  H   4.59720708302805      2.19645618599747     -0.74476616548194
  H   2.44918940413042      1.34101807047842     -1.61391997628557
