# Supplementary material for: AIMNet2‐NSE: A Transferable Reactive Neural Network Potential for Open‐Shell Chemistry
Source: Angew Chem Int Ed Engl. 2025 Dec 16;65(5):e16763. doi: 10.1002/anie.202516763 (PMC12851018; doi:10.1002/anie.202516763)
Supplement: Supplementary file 2 — Supporting Information [file ANIE-65-e16763-s001.zip › dibenzoyl_peroxide/triplet_scan/input.004.xyz]

28
Coordinates from ORCA-job input
  C   -1.00525112669504     -0.51785079333446     -0.30428326576613
  C   -2.46458117087295     -0.20154580186982     -0.15476276435141
  C   -2.90162940972586      0.26801444468906      1.07878566718416
  C   -4.23997536689563      0.56856934065470      1.26771228006785
  C   -5.14189082181537      0.40216991319268      0.22538935305367
  C   -4.70537050451410     -0.06190037854837     -1.00719144602973
  C   -3.36712162257752     -0.36513115720115     -1.20024437404424
  O   -0.20230963631591     -0.37135868300512      0.58994792073628
  O   -0.70635311882902     -0.96417061799203     -1.51939343769200
  O   0.95924861280173     -1.35462484407268     -1.65073227139974
  C   1.76864807802470     -1.59017109514329     -0.61440282864362
  C   2.73122544708594     -0.56936076599697     -0.19067596920190
  C   3.75428862207421     -0.92803725349098      0.67778272450064
  C   4.67440760122405      0.02695765109826      1.07441416171083
  C   4.56658148836187      1.32826846963224      0.60244131462606
  C   3.54060568758316      1.68234384614565     -0.26416603321057
  C   2.61808214994924      0.73223379401092     -0.66382424007922
  O   1.63541024729083     -2.72670429065571     -0.21099962882214
  H   -2.18126810393901      0.38713352161524      1.87364466643378
  H   -4.58090072119610      0.93162044869535      2.22627495001869
  H   -6.18667397355477      0.63442341128317      0.37432679132552
  H   -5.40770224635553     -0.18935215473633     -1.81788884180385
  H   -3.02096091689357     -0.73035578020144     -2.15446935557464
  H   3.81687750384406     -1.94665970634099      1.03069188161082
  H   5.47346048870812     -0.24040443462117      1.74964684138578
  H   5.28530049962184      2.07253416187217      0.91385162748090
  H   3.45873058705215      2.69798629558002     -0.62123989107976
  H   1.80522172655847      0.99537245874105     -1.32473583243604
