# Supplementary material for: AIMNet2‐NSE: A Transferable Reactive Neural Network Potential for Open‐Shell Chemistry
Source: Angew Chem Int Ed Engl. 2025 Dec 16;65(5):e16763. doi: 10.1002/anie.202516763 (PMC12851018; doi:10.1002/anie.202516763)
Supplement: Supplementary file 2 — Supporting Information [file ANIE-65-e16763-s001.zip › dibenzoyl_peroxide/triplet_scan/input.005.xyz]

28
Coordinates from ORCA-job input
  C   -1.00999301769038     -0.46484156971931     -0.42861409701879
  C   -2.47397644493968     -0.20231945194771     -0.20101742119738
  C   -2.83207055871636      0.46410254901824      0.96485155873870
  C   -4.16544729634452      0.73607140520822      1.22161829553061
  C   -5.14093011574379      0.33756628276731      0.31800484087548
  C   -4.78333729605323     -0.33157345703831     -0.84380419808670
  C   -3.44985918658859     -0.60095721896001     -1.10771093983665
  O   -0.16777219482594     -0.26189520148125      0.42011265023975
  O   -0.77581243451619     -0.91711397460749     -1.64355661206504
  O   1.01355692679936     -1.18805956023384     -1.84598800056821
  C   1.77571492286165     -1.45817027808862     -0.83094296300448
  C   2.74301237430737     -0.51361962739989     -0.27228840426419
  C   3.67153928133175     -0.95849287198291      0.65989268321437
  C   4.58617107430820     -0.06229585801145      1.18589659766125
  C   4.56563665905210      1.26471553545685      0.77855272865283
  C   3.63364267970520      1.70415612645636     -0.15340011086764
  C   2.71695611008850      0.81360416527182     -0.68168179764825
  O   1.60686194256826     -2.63791801679101     -0.51530168073105
  H   -2.05522292879000      0.75775255191194      1.65416352611170
  H   -4.44450877756590      1.25661619528945      2.12614411355370
  H   -6.18146092785382      0.54780294753119      0.51998213750457
  H   -5.54337836900235     -0.64395342128257     -1.54488219824647
  H   -3.16487764374362     -1.12149335056227     -2.00879793230342
  H   3.66783317318459     -1.99478480315763      0.96407852735398
  H   5.31260213247435     -0.39499766488238      1.91212095384613
  H   5.27915621506686      1.96274101907255      1.19237846094969
  H   3.61935852339863      2.73925015161632     -0.46020964366215
  H   1.97270517722757      1.13810739654641     -1.39370107473233
