# Supplementary material for: AIMNet2‐NSE: A Transferable Reactive Neural Network Potential for Open‐Shell Chemistry
Source: Angew Chem Int Ed Engl. 2025 Dec 16;65(5):e16763. doi: 10.1002/anie.202516763 (PMC12851018; doi:10.1002/anie.202516763)
Supplement: Supplementary file 2 — Supporting Information [file ANIE-65-e16763-s001.zip › dibenzoyl_peroxide/triplet_scan/input.006.xyz]

28
Coordinates from ORCA-job input
  C   -1.03154181462863     -0.44477491831590     -0.46562489955015
  C   -2.49691505563223     -0.19928170678907     -0.21566086734951
  C   -2.83695131285013      0.50226958913649      0.93476119521401
  C   -4.16805506714400      0.76371004849833      1.21336318079441
  C   -5.15795611628627      0.32100107388226      0.34676581432461
  C   -4.81764893651379     -0.38388715321261     -0.79899396034478
  C   -3.48690062110053     -0.64415550199462     -1.08480055327814
  O   -0.17572807682675     -0.21618188704223      0.36095676982829
  O   -0.82388964136939     -0.91117995496902     -1.67829048388112
  O   1.07254732035851     -1.16318430313085     -1.90348635503684
  C   1.80968018832208     -1.43644419163737     -0.88692158886882
  C   2.76986117388458     -0.50504110775612     -0.29299436185232
  C   3.67281391230670     -0.96425625191661      0.65720239165226
  C   4.57859003243872     -0.07833431429452      1.21510332612124
  C   4.57415585776159      1.25315605650311      0.82195083301726
  C   3.66711348751840      1.70718180059316     -0.12750955204245
  C   2.75994599332409      0.82665848614913     -0.68807192052798
  O   1.62872034031835     -2.62144128341659     -0.57344753052252
  H   -2.04857285600698      0.83014949730193      1.59487236335257
  H   -4.43382115835185      1.31090077716194      2.10606581767856
  H   -6.19646926954452      0.52406478585029      0.56564128817351
  H   -5.58906552094725     -0.73152547355869     -1.47034503703038
  H   -3.21662853815435     -1.19338574814798     -1.97338230909977
  H   3.65737774576474     -2.00368515840054      0.95034397073025
  H   5.28558987623121     -0.42249930294364      1.95505451263081
  H   5.28051807635365      1.94315045976399      1.26082044972029
  H   3.66467146437411      2.74573468924068     -0.42280113463603
  H   2.03465851639995      1.16128099344507     -1.41467135921726
