# Supplementary material for: AIMNet2‐NSE: A Transferable Reactive Neural Network Potential for Open‐Shell Chemistry
Source: Angew Chem Int Ed Engl. 2025 Dec 16;65(5):e16763. doi: 10.1002/anie.202516763 (PMC12851018; doi:10.1002/anie.202516763)
Supplement: Supplementary file 2 — Supporting Information [file ANIE-65-e16763-s001.zip › dibenzoyl_peroxide/triplet_scan/input.007.xyz]

28
Coordinates from ORCA-job input
  C   -1.05505957246378     -0.43124200802234     -0.49278733358147
  C   -2.51990668857995     -0.19572442803919     -0.22611673538589
  C   -2.84573193746008      0.52783258023460      0.91468748751636
  C   -4.17425668416869      0.78297145411854      1.21052884427223
  C   -5.17463434409801      0.31368565086320      0.37029285169872
  C   -4.84783760195484     -0.41292090356938     -0.76578011278029
  C   -3.51997917162120     -0.66851368417830     -1.06861588935907
  O   -0.18740973346078     -0.19130682084939      0.31578582921899
  O   -0.86615705665310     -0.90318945957568     -1.70668890384627
  O   1.13436647808289     -1.15839843102964     -1.95181537593727
  C   1.85243565301093     -1.43307146507923     -0.93234227938288
  C   2.79958870603310     -0.50450509934206     -0.31063036894482
  C   3.68367836139404     -0.96854883977751      0.65479560108372
  C   4.57561522752388     -0.08494712395456      1.23825406325310
  C   4.57584452112458      1.24970292686215      0.85580036897912
  C   3.68727380963109      1.70885087177376     -0.10848575968140
  C   2.79467863264118      0.83024964960902     -0.69507823961767
  O   1.66569810823490     -2.62073602867703     -0.61744941847548
  H   -2.04903516440423      0.87643726251618      1.55383333487809
  H   -4.42974660226902      1.34630859937253      2.09611828886162
  H   -6.21099140872909      0.51265272841813      0.60259132046667
  H   -5.62747210424121     -0.78169394684422     -1.41594082280407
  H   -3.26130462926241     -1.23614175922326     -1.94916076042325
  H   3.66509038543859     -2.01030540677745      0.93951795770251
  H   5.26820748149864     -0.43338973431653      1.98977980829862
  H   5.27116797639237      1.93793036501754      1.31466128573049
  H   3.68785757521127      2.74980043885197     -0.39533778851470
  H   2.08411978314893      1.16821261161816     -1.43451725322570
