# Supplementary material for: AIMNet2‐NSE: A Transferable Reactive Neural Network Potential for Open‐Shell Chemistry
Source: Angew Chem Int Ed Engl. 2025 Dec 16;65(5):e16763. doi: 10.1002/anie.202516763 (PMC12851018; doi:10.1002/anie.202516763)
Supplement: Supplementary file 2 — Supporting Information [file ANIE-65-e16763-s001.zip › dibenzoyl_peroxide/triplet_scan/input.008.xyz]

28
Coordinates from ORCA-job input
  C   -1.06967559497632     -0.43301247438474     -0.51211632326331
  C   -2.53013030823972     -0.19341945200726     -0.23089686770283
  C   -2.83967569391252      0.55347118061059      0.89948317275116
  C   -4.16417439660042      0.81116185470084      1.20980969852234
  C   -5.17582106012736      0.32229030436093      0.39424210952779
  C   -4.86471107355347     -0.42724445605596     -0.73117347445685
  C   -3.54088988028015     -0.68638522422800     -1.04871223281983
  O   -0.19090096995725     -0.23864477640556      0.29449836758574
  O   -0.89433043211498     -0.85045727366736     -1.74913714307673
  O   1.20137752924501     -1.17591731641535     -2.01024647503360
  C   1.90678225791923     -1.45093283658791     -0.98935748708216
  C   2.82615916184360     -0.51454381749174     -0.33546483387861
  C   3.69057501558524     -0.97313129785441      0.64997178541305
  C   4.55282909913977     -0.08132886600116      1.26495094866450
  C   4.54301999573298      1.25658731411957      0.89414183393140
  C   3.67405365928641      1.71045575884206     -0.09020081148059
  C   2.81200062233360      0.82321047105832     -0.70878549001956
  O   1.73063465624923     -2.64504894613271     -0.68261371469603
  H   -2.03450590127114      0.91597961727343      1.52008660266286
  H   -4.40807250026818      1.39158462097187      2.08755020932262
  H   -6.20902951596195      0.52348182733984      0.63823110825985
  H   -5.65327462491352     -0.81214294219253     -1.36080789906338
  H   -3.29445894916635     -1.27423870613307     -1.91956351484645
  H   3.67963372973462     -2.01734532934105      0.92605041880593
  H   5.22983819893737     -0.42588217683320      2.03234472298677
  H   5.21476378315519      1.95127593866879      1.37774815242633
  H   3.66623405639513      2.75379346830694     -0.36828802292143
  H   2.11784913578596      1.15638353547888     -1.46584484051895
