# Supplementary material for: AIMNet2‐NSE: A Transferable Reactive Neural Network Potential for Open‐Shell Chemistry
Source: Angew Chem Int Ed Engl. 2025 Dec 16;65(5):e16763. doi: 10.1002/anie.202516763 (PMC12851018; doi:10.1002/anie.202516763)
Supplement: Supplementary file 2 — Supporting Information [file ANIE-65-e16763-s001.zip › dibenzoyl_peroxide/triplet_scan/input.009.xyz]

28
Coordinates from ORCA-job input
  C   -1.08625713121173     -0.41286475317567     -0.53109374439197
  C   -2.54212862812264     -0.17828412801863     -0.23561382801508
  C   -2.84370912928224      0.58319961329971      0.88738029658528
  C   -4.16645820328373      0.83202975770115      1.21067983409002
  C   -5.18351398987460      0.32099142459177      0.41508611119449
  C   -4.87997044750642     -0.44234664503426     -0.70290598372449
  C   -3.55772664016261     -0.69355279074905     -1.03353790050078
  O   -0.19736273625335     -0.26384365554181      0.27257584435160
  O   -0.91649814601428     -0.76999445308551     -1.78901594923663
  O   1.26705413216924     -1.20333040596650     -2.05614033768626
  C   1.95734266232347     -1.47483492011243     -1.02910567703419
  C   2.85211091152928     -0.52944830717929     -0.35174743873189
  C   3.69972426949865     -0.98007256085499      0.65158437026650
  C   4.53756748473917     -0.07989667133089      1.28794315523508
  C   4.52013253416717      1.25890969719489      0.92061139047033
  C   3.66788470517409      1.70495876594177     -0.08165007160952
  C   2.83096246099596      0.80897805201155     -0.72195195792069
  O   1.78728818579534     -2.67181700451509     -0.72329266835701
  H   -2.03452158562102      0.96196330256435      1.49300173256843
  H   -4.40543387620322      1.42256554333748      2.08294549534687
  H   -6.21538902235794      0.51557447010420      0.66972062161236
  H   -5.67280600903177     -0.84524776340879     -1.31559532987107
  H   -3.31591200651374     -1.29451729443542     -1.89681870300816
  H   3.69491660699967     -2.02511441310976      0.92479449155958
  H   5.20147536396111     -0.41861166650738      2.06928846532611
  H   5.17264915888776      1.96020550269197      1.42073774556982
  H   3.65378958052311      2.74888953962453     -0.35740320232719
  H   2.15088949467525      1.13551176396212     -1.49457676176153
