# Supplementary material for: AIMNet2‐NSE: A Transferable Reactive Neural Network Potential for Open‐Shell Chemistry
Source: Angew Chem Int Ed Engl. 2025 Dec 16;65(5):e16763. doi: 10.1002/anie.202516763 (PMC12851018; doi:10.1002/anie.202516763)
Supplement: Supplementary file 2 — Supporting Information [file ANIE-65-e16763-s001.zip › dibenzoyl_peroxide/triplet_scan/input.010.xyz]

28
Coordinates from ORCA-job input
  C   -1.10803470689618     -0.41187453846137     -0.55367250536457
  C   -2.55730280095189     -0.17461794991329     -0.24211763253553
  C   -2.84530776810286      0.58817961140496      0.88361240201254
  C   -4.16423499172444      0.83929658992456      1.22018283609358
  C   -5.19013779496811      0.32980261275719      0.43486015569082
  C   -4.89980271799794     -0.43437983978029     -0.68610217269392
  C   -3.58151078989427     -0.68849080668838     -1.02987373609751
  O   -0.20448482417726     -0.27381362579746      0.23495739508828
  O   -0.94299464807964     -0.76190007186285     -1.81565666396792
  O   1.33826244679801     -1.23835555758059     -2.09671687536010
  C   2.00779377752578     -1.49747094981609     -1.05742125309856
  C   2.87836541163403     -0.54046659529918     -0.36300169609078
  C   3.71188925335648     -0.98047828173987      0.65664500872094
  C   4.52646832320861     -0.07031434035935      1.30896226054601
  C   4.49969719087318      1.26826802315010      0.94146517197132
  C   3.66140123125168      1.70382334012699     -0.07698474548951
  C   2.84840068737116      0.79759111456337     -0.73365008160848
  O   1.84109953192585     -2.69456548404368     -0.74267513279248
  H   -2.02916522644352      0.96613520476217      1.48040034855085
  H   -4.39344239779811      1.43063866559184      2.09448900722944
  H   -6.21898283845295      0.52632945322763      0.69997526123651
  H   -5.69977706129108     -0.83593548209729     -1.29027259983750
  H   -3.34984355136832     -1.29119375967958     -1.89491701377435
  H   3.71465376290736     -2.02559401933893      0.92965588203508
  H   5.17954982320537     -0.40114538786197      2.10274366306919
  H   5.13387311610494      1.97746990568752      1.45390084024700
  H   3.63972551402848      2.74758590182707     -0.35300208959608
  H   2.17994204795563      1.11547626729678     -1.51988603418423
