# Supplementary material for: AIMNet2‐NSE: A Transferable Reactive Neural Network Potential for Open‐Shell Chemistry
Source: Angew Chem Int Ed Engl. 2025 Dec 16;65(5):e16763. doi: 10.1002/anie.202516763 (PMC12851018; doi:10.1002/anie.202516763)
Supplement: Supplementary file 2 — Supporting Information [file ANIE-65-e16763-s001.zip › dibenzoyl_peroxide/triplet_scan/input.011.xyz]

28
Coordinates from ORCA-job input
  C   -1.12820961098130     -0.38596260911684     -0.56886663082114
  C   -2.57139701393611     -0.15498334567369     -0.24435684772522
  C   -2.85669733704032      0.59861603587704      0.88839801448796
  C   -4.17487997158566      0.84198318969518      1.23254794477617
  C   -5.20224709191860      0.33412948876305      0.44767923521848
  C   -4.91465969365232     -0.42081570781838     -0.68018230075889
  C   -3.59695844119960     -0.66735164850497     -1.03152008601060
  O   -0.21232893757222     -0.27261750313501      0.20968089058336
  O   -0.95713369114639     -0.70502290159630     -1.83902258605112
  O   1.40564434799175     -1.30029094560961     -2.11891148302523
  C   2.06425394786860     -1.54159023065975     -1.07166943780122
  C   2.90610778029942     -0.56472685390413     -0.36790517340174
  C   3.74142430506565     -0.98695537118600      0.65770013153149
  C   4.53098325286174     -0.05980300463555      1.31695974331856
  C   4.47743912323899      1.27820759321711      0.95044331776464
  C   3.63724502467991      1.69603843258951     -0.07382869447677
  C   2.84961580576871      0.77267798607289     -0.73766093059108
  O   1.91416867740512     -2.73989724212083     -0.74819549766097
  H   -2.03931591574230      0.97583880647676      1.48414236534401
  H   -4.40284474297135      1.42605256031995      2.11200017519569
  H   -6.23057378933228      0.52482005841505      0.71893041094411
  H   -5.71600957524583     -0.82127616316317     -1.28317765877072
  H   -3.36625026484172     -1.26404537706945     -1.90117286542804
  H   3.76555744795062     -2.03219984362503      0.92923975057528
  H   5.18567831290464     -0.37705696813208      2.11496264769950
  H   5.09221047025821      2.00074500080107      1.46788784016495
  H   3.59477133896679      2.73935725355491     -0.34921914613399
  H   2.18050624190583      1.07612931016828     -1.52898312894749
