# Supplementary material for: AIMNet2‐NSE: A Transferable Reactive Neural Network Potential for Open‐Shell Chemistry
Source: Angew Chem Int Ed Engl. 2025 Dec 16;65(5):e16763. doi: 10.1002/anie.202516763 (PMC12851018; doi:10.1002/anie.202516763)
Supplement: Supplementary file 2 — Supporting Information [file ANIE-65-e16763-s001.zip › dibenzoyl_peroxide/triplet_scan/input.012.xyz]

28
Coordinates from ORCA-job input
  C   -1.15078180027628     -0.33777420749664     -0.58879584895615
  C   -2.58787438321388     -0.12448697406476     -0.24817034497103
  C   -2.87524524611524      0.59357904744081      0.90674058726270
  C   -4.19433178131241      0.81870817825461      1.25968816229454
  C   -5.21965567311361      0.32752966760372      0.46153745392569
  C   -4.92992650064616     -0.39253956121735     -0.68851669587223
  C   -3.61142608115370     -0.62036636588136     -1.04850977038704
  O   -0.22034569713320     -0.23165176958456      0.17507125607294
  O   -0.96255904415489     -0.64181696978654     -1.85997438069859
  O   1.47103692092637     -1.38440338069949     -2.12265621465623
  C   2.11801775387012     -1.59691368006513     -1.06459815306411
  C   2.93457890669925     -0.59493747695273     -0.36497594257173
  C   3.77425781774274     -0.99110485197305      0.66743280900446
  C   4.54211277998723     -0.04260779056628      1.32202412381140
  C   4.46251309680197      1.29089269045510      0.94415403186263
  C   3.61792010433568      1.68271497041776     -0.08674218764597
  C   2.85216828629006      0.73788784667229     -0.74616157029300
  O   1.98128382898988     -2.79151110628641     -0.71819759437720
  H   -2.05905833740752      0.95925673310399      1.51144598273055
  H   -4.42481327614742      1.37564640776231      2.15587182901812
  H   -6.24862568923536      0.50398579589158      0.73984913761524
  H   -5.72995831954144     -0.78004540723755     -1.30157994616318
  H   -3.37803071885603     -1.19030774841623     -1.93552430015865
  H   3.81911219788786     -2.03354474694785      0.94706317242808
  H   5.20045282816405     -0.33986369724733      2.12472581258510
  H   5.06040091752203      2.03020621599737      1.45768590312575
  H   3.55513541455604      2.72270912566364     -0.37078218095981
  H   2.17974169453391      1.02075905516012     -1.54220513096230
