# Supplementary material for: AIMNet2‐NSE: A Transferable Reactive Neural Network Potential for Open‐Shell Chemistry
Source: Angew Chem Int Ed Engl. 2025 Dec 16;65(5):e16763. doi: 10.1002/anie.202516763 (PMC12851018; doi:10.1002/anie.202516763)
Supplement: Supplementary file 2 — Supporting Information [file ANIE-65-e16763-s001.zip › dibenzoyl_peroxide/triplet_scan/input.013.xyz]

28
Coordinates from ORCA-job input
  C   -1.09633038838537      1.20902563522093     -0.26901950710280
  C   -2.39481711462663      0.53705165975091     -0.13331516390489
  C   -2.99519999608988      0.45760112954337      1.11658553572031
  C   -4.20669116246836     -0.19879376574501      1.24864552164714
  C   -4.80687873057897     -0.77106038806071      0.13516110700005
  C   -4.20221370769105     -0.68986083367154     -1.11262026056990
  C   -2.99144298003061     -0.03441553720781     -1.24986602616483
  O   -0.42115349427952      1.67486353716616      0.67990455297718
  O   -0.48779401570015      1.39886423913986     -1.35042264895054
  O   0.20981394125803     -1.11753927552081     -0.82748269275644
  C   1.09853232327481     -1.24261681330291      0.06260737827976
  C   2.38519333188811     -0.53325997749918      0.05385074832823
  C   3.27815395701307     -0.72772571125239      1.10107869860803
  C   4.49267278796149     -0.06460936417038      1.09079992887548
  C   4.80624164935130      0.78487719691472      0.03732420192244
  C   3.90936075615564      0.97916202892209     -1.00446491882812
  C   2.69150551609160      0.32067802883388     -0.99856580837194
  O   0.72090294367903     -2.06050013978363      0.92508698144939
  H   -2.50733514942697      0.90389412775672      1.97075594740264
  H   -4.68110990587056     -0.26872212781112      2.21607901095916
  H   -5.75046955662813     -1.28682195166640      0.24077360222077
  H   -4.67192424523708     -1.14327506448597     -1.97267927981470
  H   -2.49535953861014      0.02624042468862     -2.20719890384285
  H   3.01221681363058     -1.39303718427920      1.90945453995227
  H   5.19369897430494     -0.20679864062832      1.89971679953649
  H   5.75571945620915      1.30073330170600      0.02971894206326
  H   4.15827239612465      1.64621754052538     -1.81623955266299
  H   1.97253513868106      0.46982792491676     -1.78976873397259
