# Supplementary material for: AIMNet2‐NSE: A Transferable Reactive Neural Network Potential for Open‐Shell Chemistry
Source: Angew Chem Int Ed Engl. 2025 Dec 16;65(5):e16763. doi: 10.1002/anie.202516763 (PMC12851018; doi:10.1002/anie.202516763)
Supplement: Supplementary file 2 — Supporting Information [file ANIE-65-e16763-s001.zip › dibenzoyl_peroxide/triplet_scan/input.014.xyz]

28
Coordinates from ORCA-job input
  C   -1.09049050026757      1.09053997808727     -0.18003126553209
  C   -2.42184936440004      0.47339665721989     -0.12404130877118
  C   -3.04001468737361      0.28564329729694      1.10541706362496
  C   -4.28906621042933     -0.30921207993508      1.15446411406325
  C   -4.90890196588459     -0.71229166157631     -0.02087604278502
  C   -4.28610268519162     -0.52422447497812     -1.24788325550935
  C   -3.03782994066502      0.07073279342575     -1.30224232113484
  O   -0.42250972418202      1.46336979107759      0.81632926865415
  O   -0.44665717429609      1.32888827794832     -1.22908661607560
  O   0.25951465540501     -1.25930670804879     -0.54591537470261
  C   1.16502400435724     -1.21962872903781      0.32998509390962
  C   2.44161362731887     -0.50842445187256      0.17979298475907
  C   3.39337295601709     -0.59266565251632      1.18904784190878
  C   4.60012397322604      0.06835606212199      1.04248348208825
  C   4.84698435446805      0.80777797872977     -0.10712299465407
  C   3.89109281996759      0.89336929627514     -1.11034112820671
  C   2.68220532288331      0.23395508809711     -0.96974746340218
  O   0.81690348168456     -1.88801866447637      1.32770624283299
  H   -2.53672886772780      0.60031110159005      2.00788340166480
  H   -4.77773999284538     -0.46241065585983      2.10504282531162
  H   -5.88262815450110     -1.17895733538747      0.02003230884495
  H   -4.77233193667656     -0.84552865091262     -2.15692384878853
  H   -2.53116172705219      0.21880335143171     -2.24451557982256
  H   3.18007442351289     -1.17326968689864      2.07464632130422
  H   5.34722444364304      0.00946927040373      1.81990061554039
  H   5.78999795840349      1.32304755752602     -0.22064775919759
  H   4.08735911879399      1.47613830114468     -1.99792253007300
  H   1.91862179181172      0.30013994912398     -1.72953407585176
