# Supplementary material for: AIMNet2‐NSE: A Transferable Reactive Neural Network Potential for Open‐Shell Chemistry
Source: Angew Chem Int Ed Engl. 2025 Dec 16;65(5):e16763. doi: 10.1002/anie.202516763 (PMC12851018; doi:10.1002/anie.202516763)
Supplement: Supplementary file 2 — Supporting Information [file ANIE-65-e16763-s001.zip › dibenzoyl_peroxide/triplet_scan/input.015.xyz]

28
Coordinates from ORCA-job input
  C   -1.10425382750060      1.18882898116660     -0.34212648018019
  C   -2.40167846542079      0.51490358121552     -0.20957188087448
  C   -2.91376284935252      0.26188022869203      1.05621150656477
  C   -4.12592167715756     -0.39475913467912      1.17969259779779
  C   -4.81553335227292     -0.79243681744800      0.04202497449462
  C   -4.29911787820492     -0.53770403057822     -1.22183958694426
  C   -3.08724852206407      0.11779411742325     -1.35051336417201
  O   -0.41271193535218      1.62111536117793      0.61379151793062
  O   -0.51501728536183      1.42266490505853     -1.42370233504419
  O   0.20716472883958     -1.21645996971510     -0.54533210035022
  C   1.08184509313404     -1.14944301994941      0.35759960638591
  C   2.38365584531435     -0.48486611097473      0.21506752897341
  C   3.33345862287255     -0.61897812302387      1.22089191236207
  C   4.56413391079086     -0.00233566700942      1.08002394912068
  C   4.83497135420799      0.74554071330952     -0.05873335570291
  C   3.87995157190054      0.88319507770051     -1.05711090101173
  C   2.64812146879343      0.26566342396557     -0.92406525862236
  O   0.67702623585883     -1.74409684772731      1.38203029245779
  H   -2.35485394133146      0.56910825132934      1.92790111700192
  H   -4.53086392803420     -0.60174873785341      2.15895048388384
  H   -5.76009450062993     -1.30784627261433      0.14086208276952
  H   -4.83910836922932     -0.85393401643810     -2.10184777838186
  H   -2.66255265952838      0.31809922049142     -2.32321679498679
  H   3.10123131489348     -1.20548524261676      2.09783272825944
  H   5.31124754549347     -0.10282431213531      1.85315759710338
  H   5.79645501848622      1.22653814788538     -0.16743756763680
  H   4.09478461776595      1.47421819073288     -1.93484899568876
  H   1.88477186308932      0.37336810261462     -1.67979149550920
