# Supplementary material for: AIMNet2‐NSE: A Transferable Reactive Neural Network Potential for Open‐Shell Chemistry
Source: Angew Chem Int Ed Engl. 2025 Dec 16;65(5):e16763. doi: 10.1002/anie.202516763 (PMC12851018; doi:10.1002/anie.202516763)
Supplement: Supplementary file 2 — Supporting Information [file ANIE-65-e16763-s001.zip › dibenzoyl_peroxide/triplet_scan/input.016.xyz]

28
Coordinates from ORCA-job input
  C   -1.06568767178035      1.19881157885567     -0.68426823039458
  C   -2.32657862540217      0.52068966030328     -0.35986424928845
  C   -2.62542067169582      0.23974747750466      0.96719641213420
  C   -3.80153063676878     -0.42233912776738      1.27330742000197
  C   -4.66863028582457     -0.79662923684873      0.25564790847970
  C   -4.36552827232752     -0.51375095590676     -1.06995857190452
  C   -3.18910725917309      0.14490742364337     -1.38177189273850
  O   -0.26124206212222      1.66829023840820      0.15728060673714
  O   -0.62413248635339      1.39796819818987     -1.84262695241876
  O   0.22078168819874     -1.26874207077397     -0.81846677160287
  C   0.99590738877123     -1.19547110298855      0.17100492042631
  C   2.29490673491813     -0.51154590563947      0.16808661535648
  C   3.15370322605542     -0.67093964949462      1.24895118846921
  C   4.37619149622754     -0.02231175879949      1.24655128680878
  C   4.72675501154371      0.78395244575287      0.17116999384462
  C   3.86176845218725      0.94571707044958     -0.90307715659322
  C   2.63974828487232      0.29542547052368     -0.90933231431082
  O   0.48969030195116     -1.79368158517956      1.14717917346234
  H   -1.92981982347632      0.52592438732752      1.74217012823184
  H   -4.03966900080895     -0.65322373945138      2.30078764578449
  H   -5.58506876512544     -1.31605258592846      0.49638104926853
  H   -5.04377963186932     -0.81040750312559     -1.85604453483472
  H   -2.93002494085066      0.36702356381208     -2.40659042495307
  H   2.85816261576772     -1.30106322716833      2.07511842087597
  H   5.05387184773353     -0.14169799095549      2.07870012906058
  H   5.68015820905067      1.29253451545407      0.17222888572872
  H   4.13771051704244      1.58364501618958     -1.72935365856161
  H   1.94296435925872      0.42321939361335     -1.72450702706974
