# Supplementary material for: AIMNet2‐NSE: A Transferable Reactive Neural Network Potential for Open‐Shell Chemistry
Source: Angew Chem Int Ed Engl. 2025 Dec 16;65(5):e16763. doi: 10.1002/anie.202516763 (PMC12851018; doi:10.1002/anie.202516763)
Supplement: Supplementary file 2 — Supporting Information [file ANIE-65-e16763-s001.zip › dibenzoyl_peroxide/triplet_scan/input.017.xyz]

28
Coordinates from ORCA-job input
  C   -1.06290110485935      1.22495524662293     -0.70979321702083
  C   -2.31266340440194      0.53285540488370     -0.37174931283901
  C   -2.58723303020991      0.23619561516038      0.95713988142003
  C   -3.75418587551750     -0.43578755039137      1.27634570882219
  C   -4.63607312945691     -0.80504846149392      0.26965766875054
  C   -4.35703653785092     -0.50697830607100     -1.05793725491901
  C   -3.19027402609797      0.16244227928551     -1.38278407764430
  O   -0.23716782540996      1.67165933238776      0.12375638356736
  O   -0.65399149614517      1.46262704196071     -1.87295553572377
  O   0.22390420674053     -1.30715294400349     -0.83856090320305
  C   0.98285360018263     -1.21370935240477      0.16074845467545
  C   2.27805396678396     -0.52276541483130      0.16754315895538
  C   3.12544860370078     -0.66774643080565      1.25935577410446
  C   4.34431705276334     -0.01228768444416      1.26484641193381
  C   4.70258564673393      0.78621461585540      0.18627578926508
  C   3.84879051176705      0.93377902396442     -0.89896526366700
  C   2.63045793892422      0.27688847519578     -0.91286673225416
  O   0.46446086925576     -1.79923769277291      1.13902793551857
  H   -1.88074958024709      0.51888682450292      1.72345884011825
  H   -3.97371727449739     -0.67788464346158      2.30537062123270
  H   -5.54525573183345     -1.33234604030993      0.52058472359367
  H   -5.04660492121069     -0.80018858697745     -1.83541771472780
  H   -2.94991436492621      0.39667459722525     -2.40946348940344
  H   2.82420363267764     -1.29210104160970      2.08786347806379
  H   5.01309655009082     -0.12041757479916      2.10569289702914
  H   5.65309758914426      1.30011344022402      0.19324918233076
  H   4.13048675127015      1.56592778071681     -1.72771361958792
  H   1.94211138262938      0.39443204639084     -1.73680978839085
