# Supplementary material for: AIMNet2‐NSE: A Transferable Reactive Neural Network Potential for Open‐Shell Chemistry
Source: Angew Chem Int Ed Engl. 2025 Dec 16;65(5):e16763. doi: 10.1002/anie.202516763 (PMC12851018; doi:10.1002/anie.202516763)
Supplement: Supplementary file 2 — Supporting Information [file ANIE-65-e16763-s001.zip › dibenzoyl_peroxide/triplet_scan/input.018.xyz]

28
Coordinates from ORCA-job input
  C   -1.06222467037241      1.27416402138093     -0.68014050537522
  C   -2.30042561761661      0.55547918238043     -0.35543100124158
  C   -2.57584086749230      0.24269134062633      0.96950845857242
  C   -3.73154914419219     -0.45337033455001      1.27762980614033
  C   -4.60068186083590     -0.83207923155859      0.26348739311967
  C   -4.32040381208556     -0.51867455390298     -1.06036112136054
  C   -3.16577002051454      0.17656274448713     -1.37396061162516
  O   -0.22620816123155      1.68615169864824      0.16091181044601
  O   -0.67375431427867      1.57284993521111     -1.83631508438024
  O   0.21435387843008     -1.32949412585331     -0.85631230366229
  C   0.95967810863001     -1.21474581601747      0.15041711203807
  C   2.25683790922439     -0.52749361835298      0.15881627828237
  C   3.08987653745459     -0.64882068797408      1.26438708091434
  C   4.31119887865142      0.00220538059889      1.26910263871540
  C   4.68617658557670      0.77267969611342      0.17594775502127
  C   3.84636776569960      0.89722398565468     -0.92303744852322
  C   2.62574528574329      0.24483022492468     -0.93577931822594
  O   0.42611901034964     -1.77656566695783      1.13497914321559
  H   -1.87901517430845      0.53348382146161      1.74157057066127
  H   -3.95217223805858     -0.70631390015189      2.30379049657746
  H   -5.50080289345765     -1.37872577023284      0.50552600749003
  H   -4.99948012460090     -0.82041215230975     -1.84378897674222
  H   -2.92463318746012      0.42234707435758     -2.39774321769482
  H   2.77592417924282     -1.25127238118569      2.10431478995204
  H   4.96894596922007     -0.08752559746760      2.12074878860868
  H   5.63872320115130      1.28277598679120      0.18220102091036
  H   4.14088195532866      1.50754803801819     -1.76358160888730
  H   1.94823282180286      0.34450070586062     -1.77098795294677
