# Supplementary material for: AIMNet2‐NSE: A Transferable Reactive Neural Network Potential for Open‐Shell Chemistry
Source: Angew Chem Int Ed Engl. 2025 Dec 16;65(5):e16763. doi: 10.1002/anie.202516763 (PMC12851018; doi:10.1002/anie.202516763)
Supplement: Supplementary file 2 — Supporting Information [file ANIE-65-e16763-s001.zip › dibenzoyl_peroxide/triplet_scan/input.019.xyz]

28
Coordinates from ORCA-job input
  C   -1.06754586713509      1.31266854839905     -0.67576106521742
  C   -2.29621784718146      0.57642056240475     -0.35471439169284
  C   -2.56110546980028      0.24340253837920      0.96744907412326
  C   -3.70565934958151     -0.47199659352266      1.27245171542745
  C   -4.57408016673468     -0.85035033526295      0.25756318734821
  C   -4.30444221358801     -0.51659795747542     -1.06350660466990
  C   -3.16133857030837      0.19886189120864     -1.37396961746564
  O   -0.21636821678292      1.69547884964096      0.16380631257609
  O   -0.70208531220624      1.65599480878047     -1.82718114256194
  O   0.20769211985868     -1.35525066470213     -0.84738716215497
  C   0.94871877184517     -1.22496147948554      0.16019153105563
  C   2.24486967999767     -0.53542172286145      0.16435984262620
  C   3.07358593274560     -0.63828690359218      1.27500233843688
  C   4.29462611834905      0.01338364318374      1.27382552327065
  C   4.67384913614388      0.76593255313707      0.16971812544436
  C   3.83833362375167      0.87230757527918     -0.93444616429660
  C   2.61809961424889      0.21926556372787     -0.94100124176809
  O   0.41270356992933     -1.77473020110239      1.15048569059471
  H   -1.86483393222181      0.53489259682417      1.73973417233931
  H   -3.91816890278570     -0.73986730017226      2.29650067524735
  H   -5.46528968461191     -1.41263405300278      0.49671774500142
  H   -4.98272000285560     -0.81850451112883     -1.84756686701940
  H   -2.92902132478946      0.46020296157948     -2.39592730502224
  H   2.75677536503487     -1.22700283105756      2.12355258215733
  H   4.94902458624817     -0.06205516663753      2.12943150759823
  H   5.62632277205086      1.27619233286600      0.17141208852600
  H   4.13598981657557      1.46852386083927     -1.78393863196619
  H   1.94438575380365      0.30413143375385     -1.78090191793786
