# Supplementary material for: AIMNet2‐NSE: A Transferable Reactive Neural Network Potential for Open‐Shell Chemistry
Source: Angew Chem Int Ed Engl. 2025 Dec 16;65(5):e16763. doi: 10.1002/anie.202516763 (PMC12851018; doi:10.1002/anie.202516763)
Supplement: Supplementary file 2 — Supporting Information [file ANIE-65-e16763-s001.zip › dibenzoyl_peroxide/triplet_scan/input.020.xyz]

28
Coordinates from ORCA-job input
  C   -1.10864729944679      1.31747975500145     -0.65065416012192
  C   -2.33597150464062      0.56699637462733     -0.35822892233198
  C   -2.57632487414596      0.13608261829549      0.94032521360636
  C   -3.72267429103857     -0.58910796111562      1.21400146318923
  C   -4.61649525723936     -0.88012620973070      0.19235521726697
  C   -4.37123095911822     -0.44873934502510     -1.10505491564754
  C   -3.22659478773887      0.27696191135563     -1.38440327488848
  O   -0.25915379258239      1.67219673733905      0.20376042481390
  O   -0.74398267258988      1.70390174677286     -1.78803512716577
  O   0.22033793388387     -1.37065886329859     -0.70306388868573
  C   0.96028690593911     -1.14791409352732      0.28900302680937
  C   2.27325379518698     -0.49429865034555      0.22626241751736
  C   3.12347501790523     -0.56019039890627      1.32334565548442
  C   4.36392942258502      0.05028952393461      1.25891542633894
  C   4.74027229134567      0.72757878487531      0.10620315703913
  C   3.88262772378733      0.79926854242836     -0.98371198644453
  C   2.64375123842807      0.18466732327112     -0.92805082937849
  O   0.41040247343606     -1.57528335498640      1.33055985617800
  H   -1.85845199224380      0.35504875011228      1.71646639142160
  H   -3.91598108320438     -0.93363672200620      2.21873678157039
  H   -5.50885919933340     -1.45037385738633      0.40739720750118
  H   -5.06986031412915     -0.68195037800274     -1.89467030915988
  H   -3.01321159781358      0.61538026496057     -2.38774592495859
  H   2.80852245885468     -1.09067753022551      2.21007842948738
  H   5.03588057554045      0.00030987049132      2.10270221101177
  H   5.70789540434697      1.20604382078512      0.05836973254928
  H   4.17839215243755      1.33794944409021     -1.87142040809981
  H   1.95451223158797      0.24280189621567     -1.75754286490252
