# Supplementary material for: AIMNet2‐NSE: A Transferable Reactive Neural Network Potential for Open‐Shell Chemistry
Source: Angew Chem Int Ed Engl. 2025 Dec 16;65(5):e16763. doi: 10.1002/anie.202516763 (PMC12851018; doi:10.1002/anie.202516763)
Supplement: Supplementary file 2 — Supporting Information [file ANIE-65-e16763-s001.zip › dibenzoyl_peroxide/triplet_scan/input.allxyz]

28
Coordinates from ORCA-job input Relaxed Surface Scan Step 1
  C      -1.379534      0.419798      0.014192
  C      -2.745902     -0.001391      0.087398
  C      -3.661230      0.765334      0.962734
  C      -4.984008      0.622213      0.813851
  C      -5.523423     -0.321930     -0.136834
  C      -4.626580     -1.232602     -0.823885
  C      -3.298978     -1.119650     -0.700769
  O      -0.868455      1.316927      0.640352
  O      -0.676033     -0.371615     -0.896835
  O       0.667467      0.018642     -0.948881
  C       1.382239     -0.541961      0.086918
  C       2.804904     -0.115556      0.006535
  C       3.702379     -0.736897      0.867992
  C       5.040705     -0.384914      0.840961
  C       5.482353      0.590535     -0.042523
  C       4.585609      1.215418     -0.897150
  C       3.245724      0.864715     -0.877091
  O       0.904785     -1.271497      0.900133
  H      -3.223146      1.447001      1.673521
  H      -5.666019      1.201395      1.419311
  H      -6.588279     -0.403197     -0.279705
  H      -5.050896     -2.024961     -1.423433
  H      -2.622352     -1.807286     -1.180509
  H       3.334419     -1.489195      1.549020
  H       5.738387     -0.869273      1.508156
  H       6.526746      0.866935     -0.063348
  H       4.929550      1.979134     -1.578905
  H       2.545670      1.353878     -1.535306
>
28
Coordinates from ORCA-job input Relaxed Surface Scan Step 2
  C      -1.400571      0.409546     -0.023672
  C      -2.766473     -0.016499      0.084063
  C      -3.670145      0.772694      0.951373
  C      -4.994647      0.638574      0.809512
  C      -5.545637     -0.319761     -0.120419
  C      -4.660298     -1.256804     -0.785738
  C      -3.331305     -1.153034     -0.669261
  O      -0.885579      1.314563      0.587579
  O      -0.728594     -0.387122     -0.944730
  O       0.715790      0.033048     -0.999768
  C       1.398042     -0.527784      0.048939
  C       2.826422     -0.103601     -0.009569
  C       3.711857     -0.749329      0.846288
  C       5.051966     -0.402822      0.841061
  C       5.507166      0.590892     -0.014731
  C       4.622115      1.240254     -0.863141
  C       3.280509      0.895304     -0.865045
  O       0.913177     -1.254456      0.860624
  H      -3.222811      1.463702      1.647165
  H      -5.669631      1.235110      1.405950
  H      -6.611710     -0.394187     -0.257925
  H      -5.093957     -2.061383     -1.361902
  H      -2.662505     -1.860885     -1.130672
  H       3.333275     -1.515277      1.505829
  H       5.740528     -0.905951      1.503838
  H       6.552991      0.862544     -0.018503
  H       4.976317      2.018504     -1.522848
  H       2.589809      1.404159     -1.518397
>
28
Coordinates from ORCA-job input Relaxed Surface Scan Step 3
  C      -1.068683      0.905583     -0.629803
  C      -2.388845      0.341038     -0.262947
  C      -3.026762      0.854877      0.861415
  C      -4.256441      0.348491      1.242851
  C      -4.843122     -0.673211      0.507287
  C      -4.202517     -1.189389     -0.610101
  C      -2.974329     -0.682311     -1.000506
  O      -0.382366      1.618748      0.053038
  O      -0.642412      0.558414     -1.881692
  O       0.693029     -0.339859     -1.940850
  C       1.112162     -0.869202     -0.750586
  C       2.403881     -0.327308     -0.269031
  C       3.042460     -0.993758      0.771769
  C       4.245800     -0.513203      1.256217
  C       4.805582      0.632683      0.706579
  C       4.163734      1.300091     -0.326788
  C       2.962111      0.820504     -0.820164
  O       0.439513     -1.705889     -0.209671
  H      -2.546047      1.642525      1.421573
  H      -4.756885      0.745519      2.113645
  H      -5.801816     -1.070535      0.808328
  H      -4.657765     -1.989307     -1.174864
  H      -2.463162     -1.086096     -1.860640
  H       2.582643     -1.877335      1.187891
  H       4.746452     -1.027886      2.062890
  H       5.743489      1.009342      1.088747
  H       4.597207      2.196456     -0.744766
  H       2.449189      1.341018     -1.613920
>
28
Coordinates from ORCA-job input Relaxed Surface Scan Step 4
  C      -1.005251     -0.517851     -0.304283
  C      -2.464581     -0.201546     -0.154763
  C      -2.901629      0.268014      1.078786
  C      -4.239975      0.568569      1.267712
  C      -5.141891      0.402170      0.225389
  C      -4.705371     -0.061900     -1.007191
  C      -3.367122     -0.365131     -1.200244
  O      -0.202310     -0.371359      0.589948
  O      -0.706353     -0.964171     -1.519393
  O       0.959249     -1.354625     -1.650732
  C       1.768648     -1.590171     -0.614403
  C       2.731225     -0.569361     -0.190676
  C       3.754289     -0.928037      0.677783
  C       4.674408      0.026958      1.074414
  C       4.566581      1.328268      0.602441
  C       3.540606      1.682344     -0.264166
  C       2.618082      0.732234     -0.663824
  O       1.635410     -2.726704     -0.211000
  H      -2.181268      0.387134      1.873645
  H      -4.580901      0.931620      2.226275
  H      -6.186674      0.634423      0.374327
  H      -5.407702     -0.189352     -1.817889
  H      -3.020961     -0.730356     -2.154469
  H       3.816878     -1.946660      1.030692
  H       5.473460     -0.240404      1.749647
  H       5.285300      2.072534      0.913852
  H       3.458731      2.697986     -0.621240
  H       1.805222      0.995372     -1.324736
>
28
Coordinates from ORCA-job input Relaxed Surface Scan Step 5
  C      -1.009993     -0.464842     -0.428614
  C      -2.473976     -0.202319     -0.201017
  C      -2.832071      0.464103      0.964852
  C      -4.165447      0.736071      1.221618
  C      -5.140930      0.337566      0.318005
  C      -4.783337     -0.331573     -0.843804
  C      -3.449859     -0.600957     -1.107711
  O      -0.167772     -0.261895      0.420113
  O      -0.775812     -0.917114     -1.643557
  O       1.013557     -1.188060     -1.845988
  C       1.775715     -1.458170     -0.830943
  C       2.743012     -0.513620     -0.272288
  C       3.671539     -0.958493      0.659893
  C       4.586171     -0.062296      1.185897
  C       4.565637      1.264716      0.778553
  C       3.633643      1.704156     -0.153400
  C       2.716956      0.813604     -0.681682
  O       1.606862     -2.637918     -0.515302
  H      -2.055223      0.757753      1.654164
  H      -4.444509      1.256616      2.126144
  H      -6.181461      0.547803      0.519982
  H      -5.543378     -0.643953     -1.544882
  H      -3.164878     -1.121493     -2.008798
  H       3.667833     -1.994785      0.964079
  H       5.312602     -0.394998      1.912121
  H       5.279156      1.962741      1.192378
  H       3.619359      2.739250     -0.460210
  H       1.972705      1.138107     -1.393701
>
28
Coordinates from ORCA-job input Relaxed Surface Scan Step 6
  C      -1.031542     -0.444775     -0.465625
  C      -2.496915     -0.199282     -0.215661
  C      -2.836951      0.502270      0.934761
  C      -4.168055      0.763710      1.213363
  C      -5.157956      0.321001      0.346766
  C      -4.817649     -0.383887     -0.798994
  C      -3.486901     -0.644156     -1.084801
  O      -0.175728     -0.216182      0.360957
  O      -0.823890     -0.911180     -1.678290
  O       1.072547     -1.163184     -1.903486
  C       1.809680     -1.436444     -0.886922
  C       2.769861     -0.505041     -0.292994
  C       3.672814     -0.964256      0.657202
  C       4.578590     -0.078334      1.215103
  C       4.574156      1.253156      0.821951
  C       3.667113      1.707182     -0.127510
  C       2.759946      0.826658     -0.688072
  O       1.628720     -2.621441     -0.573448
  H      -2.048573      0.830149      1.594872
  H      -4.433821      1.310901      2.106066
  H      -6.196469      0.524065      0.565641
  H      -5.589066     -0.731525     -1.470345
  H      -3.216629     -1.193386     -1.973382
  H       3.657378     -2.003685      0.950344
  H       5.285590     -0.422499      1.955055
  H       5.280518      1.943150      1.260820
  H       3.664671      2.745735     -0.422801
  H       2.034659      1.161281     -1.414671
>
28
Coordinates from ORCA-job input Relaxed Surface Scan Step 7
  C      -1.055060     -0.431242     -0.492787
  C      -2.519907     -0.195724     -0.226117
  C      -2.845732      0.527833      0.914687
  C      -4.174257      0.782971      1.210529
  C      -5.174634      0.313686      0.370293
  C      -4.847838     -0.412921     -0.765780
  C      -3.519979     -0.668514     -1.068616
  O      -0.187410     -0.191307      0.315786
  O      -0.866157     -0.903189     -1.706689
  O       1.134366     -1.158398     -1.951815
  C       1.852436     -1.433071     -0.932342
  C       2.799589     -0.504505     -0.310630
  C       3.683678     -0.968549      0.654796
  C       4.575615     -0.084947      1.238254
  C       4.575845      1.249703      0.855800
  C       3.687274      1.708851     -0.108486
  C       2.794679      0.830250     -0.695078
  O       1.665698     -2.620736     -0.617449
  H      -2.049035      0.876437      1.553833
  H      -4.429747      1.346309      2.096118
  H      -6.210991      0.512653      0.602591
  H      -5.627472     -0.781694     -1.415941
  H      -3.261305     -1.236142     -1.949161
  H       3.665090     -2.010305      0.939518
  H       5.268207     -0.433390      1.989780
  H       5.271168      1.937930      1.314661
  H       3.687858      2.749800     -0.395338
  H       2.084120      1.168213     -1.434517
>
28
Coordinates from ORCA-job input Relaxed Surface Scan Step 8
  C      -1.069676     -0.433012     -0.512116
  C      -2.530130     -0.193419     -0.230897
  C      -2.839676      0.553471      0.899483
  C      -4.164174      0.811162      1.209810
  C      -5.175821      0.322290      0.394242
  C      -4.864711     -0.427244     -0.731173
  C      -3.540890     -0.686385     -1.048712
  O      -0.190901     -0.238645      0.294498
  O      -0.894330     -0.850457     -1.749137
  O       1.201378     -1.175917     -2.010246
  C       1.906782     -1.450933     -0.989357
  C       2.826159     -0.514544     -0.335465
  C       3.690575     -0.973131      0.649972
  C       4.552829     -0.081329      1.264951
  C       4.543020      1.256587      0.894142
  C       3.674054      1.710456     -0.090201
  C       2.812001      0.823210     -0.708785
  O       1.730635     -2.645049     -0.682614
  H      -2.034506      0.915980      1.520087
  H      -4.408073      1.391585      2.087550
  H      -6.209030      0.523482      0.638231
  H      -5.653275     -0.812143     -1.360808
  H      -3.294459     -1.274239     -1.919564
  H       3.679634     -2.017345      0.926050
  H       5.229838     -0.425882      2.032345
  H       5.214764      1.951276      1.377748
  H       3.666234      2.753793     -0.368288
  H       2.117849      1.156384     -1.465845
>
28
Coordinates from ORCA-job input Relaxed Surface Scan Step 9
  C      -1.086257     -0.412865     -0.531094
  C      -2.542129     -0.178284     -0.235614
  C      -2.843709      0.583200      0.887380
  C      -4.166458      0.832030      1.210680
  C      -5.183514      0.320991      0.415086
  C      -4.879970     -0.442347     -0.702906
  C      -3.557727     -0.693553     -1.033538
  O      -0.197363     -0.263844      0.272576
  O      -0.916498     -0.769994     -1.789016
  O       1.267054     -1.203330     -2.056140
  C       1.957343     -1.474835     -1.029106
  C       2.852111     -0.529448     -0.351747
  C       3.699724     -0.980073      0.651584
  C       4.537567     -0.079897      1.287943
  C       4.520133      1.258910      0.920611
  C       3.667885      1.704959     -0.081650
  C       2.830962      0.808978     -0.721952
  O       1.787288     -2.671817     -0.723293
  H      -2.034522      0.961963      1.493002
  H      -4.405434      1.422566      2.082945
  H      -6.215389      0.515574      0.669721
  H      -5.672806     -0.845248     -1.315595
  H      -3.315912     -1.294517     -1.896819
  H       3.694917     -2.025114      0.924794
  H       5.201475     -0.418612      2.069288
  H       5.172649      1.960206      1.420738
  H       3.653790      2.748890     -0.357403
  H       2.150889      1.135512     -1.494577
>
28
Coordinates from ORCA-job input Relaxed Surface Scan Step 10
  C      -1.108035     -0.411875     -0.553673
  C      -2.557303     -0.174618     -0.242118
  C      -2.845308      0.588180      0.883612
  C      -4.164235      0.839297      1.220183
  C      -5.190138      0.329803      0.434860
  C      -4.899803     -0.434380     -0.686102
  C      -3.581511     -0.688491     -1.029874
  O      -0.204485     -0.273814      0.234957
  O      -0.942995     -0.761900     -1.815657
  O       1.338262     -1.238356     -2.096717
  C       2.007794     -1.497471     -1.057421
  C       2.878365     -0.540467     -0.363002
  C       3.711889     -0.980478      0.656645
  C       4.526468     -0.070314      1.308962
  C       4.499697      1.268268      0.941465
  C       3.661401      1.703823     -0.076985
  C       2.848401      0.797591     -0.733650
  O       1.841100     -2.694565     -0.742675
  H      -2.029165      0.966135      1.480400
  H      -4.393442      1.430639      2.094489
  H      -6.218983      0.526329      0.699975
  H      -5.699777     -0.835935     -1.290273
  H      -3.349844     -1.291194     -1.894917
  H       3.714654     -2.025594      0.929656
  H       5.179550     -0.401145      2.102744
  H       5.133873      1.977470      1.453901
  H       3.639726      2.747586     -0.353002
  H       2.179942      1.115476     -1.519886
>
28
Coordinates from ORCA-job input Relaxed Surface Scan Step 11
  C      -1.128210     -0.385963     -0.568867
  C      -2.571397     -0.154983     -0.244357
  C      -2.856697      0.598616      0.888398
  C      -4.174880      0.841983      1.232548
  C      -5.202247      0.334129      0.447679
  C      -4.914660     -0.420816     -0.680182
  C      -3.596958     -0.667352     -1.031520
  O      -0.212329     -0.272618      0.209681
  O      -0.957134     -0.705023     -1.839023
  O       1.405644     -1.300291     -2.118911
  C       2.064254     -1.541590     -1.071669
  C       2.906108     -0.564727     -0.367905
  C       3.741424     -0.986955      0.657700
  C       4.530983     -0.059803      1.316960
  C       4.477439      1.278208      0.950443
  C       3.637245      1.696038     -0.073829
  C       2.849616      0.772678     -0.737661
  O       1.914169     -2.739897     -0.748195
  H      -2.039316      0.975839      1.484142
  H      -4.402845      1.426053      2.112000
  H      -6.230574      0.524820      0.718930
  H      -5.716010     -0.821276     -1.283178
  H      -3.366250     -1.264045     -1.901173
  H       3.765557     -2.032200      0.929240
  H       5.185678     -0.377057      2.114963
  H       5.092210      2.000745      1.467888
  H       3.594771      2.739357     -0.349219
  H       2.180506      1.076129     -1.528983
>
28
Coordinates from ORCA-job input Relaxed Surface Scan Step 12
  C      -1.150782     -0.337774     -0.588796
  C      -2.587874     -0.124487     -0.248170
  C      -2.875245      0.593579      0.906741
  C      -4.194332      0.818708      1.259688
  C      -5.219656      0.327530      0.461537
  C      -4.929927     -0.392540     -0.688517
  C      -3.611426     -0.620366     -1.048510
  O      -0.220346     -0.231652      0.175071
  O      -0.962559     -0.641817     -1.859974
  O       1.471037     -1.384403     -2.122656
  C       2.118018     -1.596914     -1.064598
  C       2.934579     -0.594937     -0.364976
  C       3.774258     -0.991105      0.667433
  C       4.542113     -0.042608      1.322024
  C       4.462513      1.290893      0.944154
  C       3.617920      1.682715     -0.086742
  C       2.852168      0.737888     -0.746162
  O       1.981284     -2.791511     -0.718198
  H      -2.059058      0.959257      1.511446
  H      -4.424813      1.375646      2.155872
  H      -6.248626      0.503986      0.739849
  H      -5.729958     -0.780045     -1.301580
  H      -3.378031     -1.190308     -1.935524
  H       3.819112     -2.033545      0.947063
  H       5.200453     -0.339864      2.124726
  H       5.060401      2.030206      1.457686
  H       3.555135      2.722709     -0.370782
  H       2.179742      1.020759     -1.542205
>
28
Coordinates from ORCA-job input Relaxed Surface Scan Step 13
  C      -1.096330      1.209026     -0.269020
  C      -2.394817      0.537052     -0.133315
  C      -2.995200      0.457601      1.116586
  C      -4.206691     -0.198794      1.248646
  C      -4.806879     -0.771060      0.135161
  C      -4.202214     -0.689861     -1.112620
  C      -2.991443     -0.034416     -1.249866
  O      -0.421153      1.674864      0.679905
  O      -0.487794      1.398864     -1.350423
  O       0.209814     -1.117539     -0.827483
  C       1.098532     -1.242617      0.062607
  C       2.385193     -0.533260      0.053851
  C       3.278154     -0.727726      1.101079
  C       4.492673     -0.064609      1.090800
  C       4.806242      0.784877      0.037324
  C       3.909361      0.979162     -1.004465
  C       2.691506      0.320678     -0.998566
  O       0.720903     -2.060500      0.925087
  H      -2.507335      0.903894      1.970756
  H      -4.681110     -0.268722      2.216079
  H      -5.750470     -1.286822      0.240774
  H      -4.671924     -1.143275     -1.972679
  H      -2.495360      0.026240     -2.207199
  H       3.012217     -1.393037      1.909455
  H       5.193699     -0.206799      1.899717
  H       5.755719      1.300733      0.029719
  H       4.158272      1.646218     -1.816240
  H       1.972535      0.469828     -1.789769
>
28
Coordinates from ORCA-job input Relaxed Surface Scan Step 14
  C      -1.090491      1.090540     -0.180031
  C      -2.421849      0.473397     -0.124041
  C      -3.040015      0.285643      1.105417
  C      -4.289066     -0.309212      1.154464
  C      -4.908902     -0.712292     -0.020876
  C      -4.286103     -0.524224     -1.247883
  C      -3.037830      0.070733     -1.302242
  O      -0.422510      1.463370      0.816329
  O      -0.446657      1.328888     -1.229087
  O       0.259515     -1.259307     -0.545915
  C       1.165024     -1.219629      0.329985
  C       2.441614     -0.508424      0.179793
  C       3.393373     -0.592666      1.189048
  C       4.600124      0.068356      1.042483
  C       4.846984      0.807778     -0.107123
  C       3.891093      0.893369     -1.110341
  C       2.682205      0.233955     -0.969747
  O       0.816903     -1.888019      1.327706
  H      -2.536729      0.600311      2.007883
  H      -4.777740     -0.462411      2.105043
  H      -5.882628     -1.178957      0.020032
  H      -4.772332     -0.845529     -2.156924
  H      -2.531162      0.218803     -2.244516
  H       3.180074     -1.173270      2.074646
  H       5.347224      0.009469      1.819901
  H       5.789998      1.323048     -0.220648
  H       4.087359      1.476138     -1.997923
  H       1.918622      0.300140     -1.729534
>
28
Coordinates from ORCA-job input Relaxed Surface Scan Step 15
  C      -1.104254      1.188829     -0.342126
  C      -2.401678      0.514904     -0.209572
  C      -2.913763      0.261880      1.056212
  C      -4.125922     -0.394759      1.179693
  C      -4.815533     -0.792437      0.042025
  C      -4.299118     -0.537704     -1.221840
  C      -3.087249      0.117794     -1.350513
  O      -0.412712      1.621115      0.613792
  O      -0.515017      1.422665     -1.423702
  O       0.207165     -1.216460     -0.545332
  C       1.081845     -1.149443      0.357600
  C       2.383656     -0.484866      0.215068
  C       3.333459     -0.618978      1.220892
  C       4.564134     -0.002336      1.080024
  C       4.834971      0.745541     -0.058733
  C       3.879952      0.883195     -1.057111
  C       2.648121      0.265663     -0.924065
  O       0.677026     -1.744097      1.382030
  H      -2.354854      0.569108      1.927901
  H      -4.530864     -0.601749      2.158950
  H      -5.760095     -1.307846      0.140862
  H      -4.839108     -0.853934     -2.101848
  H      -2.662553      0.318099     -2.323217
  H       3.101231     -1.205485      2.097833
  H       5.311248     -0.102824      1.853158
  H       5.796455      1.226538     -0.167438
  H       4.094785      1.474218     -1.934849
  H       1.884772      0.373368     -1.679791
>
28
Coordinates from ORCA-job input Relaxed Surface Scan Step 16
  C      -1.065688      1.198812     -0.684268
  C      -2.326579      0.520690     -0.359864
  C      -2.625421      0.239747      0.967196
  C      -3.801531     -0.422339      1.273307
  C      -4.668630     -0.796629      0.255648
  C      -4.365528     -0.513751     -1.069959
  C      -3.189107      0.144907     -1.381772
  O      -0.261242      1.668290      0.157281
  O      -0.624132      1.397968     -1.842627
  O       0.220782     -1.268742     -0.818467
  C       0.995907     -1.195471      0.171005
  C       2.294907     -0.511546      0.168087
  C       3.153703     -0.670940      1.248951
  C       4.376191     -0.022312      1.246551
  C       4.726755      0.783952      0.171170
  C       3.861768      0.945717     -0.903077
  C       2.639748      0.295425     -0.909332
  O       0.489690     -1.793682      1.147179
  H      -1.929820      0.525924      1.742170
  H      -4.039669     -0.653224      2.300788
  H      -5.585069     -1.316053      0.496381
  H      -5.043780     -0.810408     -1.856045
  H      -2.930025      0.367024     -2.406590
  H       2.858163     -1.301063      2.075118
  H       5.053872     -0.141698      2.078700
  H       5.680158      1.292535      0.172229
  H       4.137711      1.583645     -1.729354
  H       1.942964      0.423219     -1.724507
>
28
Coordinates from ORCA-job input Relaxed Surface Scan Step 17
  C      -1.062901      1.224955     -0.709793
  C      -2.312663      0.532855     -0.371749
  C      -2.587233      0.236196      0.957140
  C      -3.754186     -0.435788      1.276346
  C      -4.636073     -0.805048      0.269658
  C      -4.357037     -0.506978     -1.057937
  C      -3.190274      0.162442     -1.382784
  O      -0.237168      1.671659      0.123756
  O      -0.653991      1.462627     -1.872956
  O       0.223904     -1.307153     -0.838561
  C       0.982854     -1.213709      0.160748
  C       2.278054     -0.522765      0.167543
  C       3.125449     -0.667746      1.259356
  C       4.344317     -0.012288      1.264846
  C       4.702586      0.786215      0.186276
  C       3.848791      0.933779     -0.898965
  C       2.630458      0.276888     -0.912867
  O       0.464461     -1.799238      1.139028
  H      -1.880750      0.518887      1.723459
  H      -3.973717     -0.677885      2.305371
  H      -5.545256     -1.332346      0.520585
  H      -5.046605     -0.800189     -1.835418
  H      -2.949914      0.396675     -2.409463
  H       2.824204     -1.292101      2.087863
  H       5.013097     -0.120418      2.105693
  H       5.653098      1.300113      0.193249
  H       4.130487      1.565928     -1.727714
  H       1.942111      0.394432     -1.736810
>
28
Coordinates from ORCA-job input Relaxed Surface Scan Step 18
  C      -1.062225      1.274164     -0.680141
  C      -2.300426      0.555479     -0.355431
  C      -2.575841      0.242691      0.969508
  C      -3.731549     -0.453370      1.277630
  C      -4.600682     -0.832079      0.263487
  C      -4.320404     -0.518675     -1.060361
  C      -3.165770      0.176563     -1.373961
  O      -0.226208      1.686152      0.160912
  O      -0.673754      1.572850     -1.836315
  O       0.214354     -1.329494     -0.856312
  C       0.959678     -1.214746      0.150417
  C       2.256838     -0.527494      0.158816
  C       3.089877     -0.648821      1.264387
  C       4.311199      0.002205      1.269103
  C       4.686177      0.772680      0.175948
  C       3.846368      0.897224     -0.923037
  C       2.625745      0.244830     -0.935779
  O       0.426119     -1.776566      1.134979
  H      -1.879015      0.533484      1.741571
  H      -3.952172     -0.706314      2.303790
  H      -5.500803     -1.378726      0.505526
  H      -4.999480     -0.820412     -1.843789
  H      -2.924633      0.422347     -2.397743
  H       2.775924     -1.251272      2.104315
  H       4.968946     -0.087526      2.120749
  H       5.638723      1.282776      0.182201
  H       4.140882      1.507548     -1.763582
  H       1.948233      0.344501     -1.770988
>
28
Coordinates from ORCA-job input Relaxed Surface Scan Step 19
  C      -1.067546      1.312669     -0.675761
  C      -2.296218      0.576421     -0.354714
  C      -2.561105      0.243403      0.967449
  C      -3.705659     -0.471997      1.272452
  C      -4.574080     -0.850350      0.257563
  C      -4.304442     -0.516598     -1.063507
  C      -3.161339      0.198862     -1.373970
  O      -0.216368      1.695479      0.163806
  O      -0.702085      1.655995     -1.827181
  O       0.207692     -1.355251     -0.847387
  C       0.948719     -1.224961      0.160192
  C       2.244870     -0.535422      0.164360
  C       3.073586     -0.638287      1.275002
  C       4.294626      0.013384      1.273826
  C       4.673849      0.765933      0.169718
  C       3.838334      0.872308     -0.934446
  C       2.618100      0.219266     -0.941001
  O       0.412704     -1.774730      1.150486
  H      -1.864834      0.534893      1.739734
  H      -3.918169     -0.739867      2.296501
  H      -5.465290     -1.412634      0.496718
  H      -4.982720     -0.818505     -1.847567
  H      -2.929021      0.460203     -2.395927
  H       2.756775     -1.227003      2.123553
  H       4.949025     -0.062055      2.129432
  H       5.626323      1.276192      0.171412
  H       4.135990      1.468524     -1.783939
  H       1.944386      0.304131     -1.780902
>
28
Coordinates from ORCA-job input Relaxed Surface Scan Step 20
  C      -1.108647      1.317480     -0.650654
  C      -2.335972      0.566996     -0.358229
  C      -2.576325      0.136083      0.940325
  C      -3.722674     -0.589108      1.214001
  C      -4.616495     -0.880126      0.192355
  C      -4.371231     -0.448739     -1.105055
  C      -3.226595      0.276962     -1.384403
  O      -0.259154      1.672197      0.203760
  O      -0.743983      1.703902     -1.788035
  O       0.220338     -1.370659     -0.703064
  C       0.960287     -1.147914      0.289003
  C       2.273254     -0.494299      0.226262
  C       3.123475     -0.560190      1.323346
  C       4.363929      0.050290      1.258915
  C       4.740272      0.727579      0.106203
  C       3.882628      0.799269     -0.983712
  C       2.643751      0.184667     -0.928051
  O       0.410402     -1.575283      1.330560
  H      -1.858452      0.355049      1.716466
  H      -3.915981     -0.933637      2.218737
  H      -5.508859     -1.450374      0.407397
  H      -5.069860     -0.681950     -1.894670
  H      -3.013212      0.615380     -2.387746
  H       2.808522     -1.090678      2.210078
  H       5.035881      0.000310      2.102702
  H       5.707895      1.206044      0.058370
  H       4.178392      1.337949     -1.871420
  H       1.954512      0.242802     -1.757543
