# Supplementary material for: AIMNet2‐NSE: A Transferable Reactive Neural Network Potential for Open‐Shell Chemistry
Source: Angew Chem Int Ed Engl. 2025 Dec 16;65(5):e16763. doi: 10.1002/anie.202516763 (PMC12851018; doi:10.1002/anie.202516763)
Supplement: Supplementary file 2 — Supporting Information [file ANIE-65-e16763-s001.zip › dibenzoyl_peroxide/triplet_scan/input.relaxscanact.dat]

   1.40000000 -840.79518657 
   1.50526316 -840.79064555 
   1.61052632 -840.81502160 
   1.71578947 -840.83023104 
   1.82105263 -840.84315051 
   1.92631579 -840.85160673 
   2.03157895 -840.85699290 
   2.13684211 -840.86038438 
   2.24210526 -840.86257827 
   2.34736842 -840.86401088 
   2.45263158 -840.86493990 
   2.55789474 -840.86558549 
   2.66315789 -840.87070188 
   2.76842105 -840.87177806 
   2.87368421 -840.87266117 
   2.97894737 -840.87327367 
   3.08421053 -840.87360111 
   3.18947368 -840.87376354 
   3.29473684 -840.87382138 
   3.40000000 -840.87396727 
