# Supplementary material for: AIMNet2‐NSE: A Transferable Reactive Neural Network Potential for Open‐Shell Chemistry
Source: Angew Chem Int Ed Engl. 2025 Dec 16;65(5):e16763. doi: 10.1002/anie.202516763 (PMC12851018; doi:10.1002/anie.202516763)
Supplement: Supplementary file 2 — Supporting Information [file ANIE-65-e16763-s001.zip › dibenzoyl_peroxide/triplet_scan/input.relaxscanscf.dat]

   1.40000000 -840.74790124 
   1.50526316 -840.74348008 
   1.61052632 -840.76629245 
   1.71578947 -840.78190143 
   1.82105263 -840.79469333 
   1.92631579 -840.80330417 
   2.03157895 -840.80892429 
   2.13684211 -840.81255565 
   2.24210526 -840.81499759 
   2.34736842 -840.81666445 
   2.45263158 -840.81783912 
   2.55789474 -840.81872464 
   2.66315789 -840.82253196 
   2.76842105 -840.82362335 
   2.87368421 -840.82436733 
   2.97894737 -840.82456948 
   3.08421053 -840.82492890 
   3.18947368 -840.82513183 
   3.29473684 -840.82527637 
   3.40000000 -840.82547908 
