# Supplementary material for: AIMNet2‐NSE: A Transferable Reactive Neural Network Potential for Open‐Shell Chemistry
Source: Angew Chem Int Ed Engl. 2025 Dec 16;65(5):e16763. doi: 10.1002/anie.202516763 (PMC12851018; doi:10.1002/anie.202516763)
Supplement: Supplementary file 2 — Supporting Information [file ANIE-65-e16763-s001.zip › dibenzoyl_peroxide/triplet_scan/input_trj.xyz]

28
Coordinates from ORCA-job input E -840.770030100866
  C      -1.535109      0.797642      0.000181
  C      -2.928485      0.271511     -0.000080
  C      -3.954633      1.209841      0.003215
  C      -5.272934      0.788654      0.003123
  C      -5.565958     -0.568091     -0.000177
  C      -4.541767     -1.504363     -0.003351
  C      -3.220090     -1.089765     -0.003333
  O      -1.209974      1.944935      0.004890
  O      -0.653578     -0.253957     -0.006126
  O       0.651872      0.251809     -0.006397
  C       1.533404     -0.799786      0.000138
  C       2.926778     -0.273655     -0.000580
  C       3.952929     -1.211985      0.002304
  C       5.271229     -0.790796      0.001842
  C       5.564250      0.565950     -0.001405
  C       4.540057      1.502221     -0.004168
  C       3.218381      1.087620     -0.003793
  O       1.208269     -1.947078      0.005254
  H      -3.700927      2.258951      0.005755
  H      -6.070892      1.516389      0.005627
  H      -6.595185     -0.897146     -0.000233
  H      -4.772307     -2.559404     -0.005817
  H      -2.421849     -1.815426     -0.005691
  H       3.699220     -2.261093      0.004837
  H       6.069191     -1.518528      0.004022
  H       6.593478      0.895002     -0.001736
  H       4.770591      2.557263     -0.006580
  H       2.420141      1.813284     -0.005821
28
Coordinates from ORCA-job input E -840.788566020815
  C      -1.542844      0.779508     -0.000445
  C      -2.907070      0.264703     -0.000416
  C      -3.987324      1.247183      0.003673
  C      -5.284276      0.831457      0.003851
  C      -5.577680     -0.545013      0.000206
  C      -4.507228     -1.520359     -0.003661
  C      -3.208845     -1.127792     -0.003966
  O      -1.224479      1.939671      0.004406
  O      -0.652145     -0.276621     -0.006893
  O       0.652643      0.230853     -0.007065
  C       1.539576     -0.814768     -0.000078
  C       2.930342     -0.281236     -0.000643
  C       3.962071     -1.213395      0.002639
  C       5.278024     -0.784648      0.002339
  C       5.563220      0.573745     -0.001140
  C       4.533473      1.503913     -0.004294
  C       3.214151      1.081594     -0.004083
  O       1.221123     -1.964369      0.005363
  H      -3.737873      2.296238      0.006443
  H      -6.081988      1.558363      0.006789
  H      -6.605426     -0.874746      0.000375
  H      -4.738411     -2.575003     -0.006305
  H      -2.417415     -1.859109     -0.006734
  H       3.714351     -2.263945      0.005349
  H       6.080264     -1.507734      0.004826
  H       6.590549      0.908798     -0.001344
  H       4.757818      2.560324     -0.006882
  H       2.411498      1.802388     -0.006409
28
Coordinates from ORCA-job input E -840.791331598362
  C      -1.545684      0.758925     -0.001021
  C      -2.892175      0.257503     -0.000725
  C      -3.989851      1.262576      0.004535
  C      -5.273651      0.854852      0.004948
  C      -5.587472     -0.530807      0.000552
  C      -4.505414     -1.525716     -0.004337
  C      -3.219757     -1.152520     -0.004946
  O      -1.220864      1.922108      0.003984
  O      -0.650095     -0.299543     -0.008170
  O       0.652043      0.214691     -0.008377
  C       1.544390     -0.824689     -0.000197
  C       2.932432     -0.283988     -0.000688
  C       3.969100     -1.210578      0.003380
  C       5.282770     -0.774925      0.003242
  C       5.560835      0.584977     -0.000853
  C       4.526147      1.509652     -0.004780
  C       3.209073      1.080341     -0.004738
  O       1.232336     -1.976358      0.005975
  H      -3.728023      2.307331      0.007843
  H      -6.067864      1.586051      0.008652
  H      -6.615077     -0.856146      0.000930
  H      -4.752176     -2.576876     -0.007428
  H      -2.434297     -1.890060     -0.008392
  H       3.726845     -2.262417      0.006572
  H       6.088834     -1.493733      0.006340
  H       6.586383      0.925428     -0.000927
  H       4.744860      2.567244     -0.007831
  H       2.402455      1.796679     -0.007641
28
Coordinates from ORCA-job input E -840.791593936935
  C      -1.544405      0.754551     -0.002543
  C      -2.888536      0.257641     -0.001425
  C      -3.990513      1.266331      0.005668
  C      -5.271238      0.859405      0.006828
  C      -5.596396     -0.529907      0.001538
  C      -4.514160     -1.527325     -0.005026
  C      -3.228496     -1.159082     -0.006437
  O      -1.213647      1.917429      0.003238
  O      -0.647341     -0.305676     -0.010652
  O       0.654313      0.209783     -0.010954
  C       1.548202     -0.827681     -0.001068
  C       2.935391     -0.284676     -0.001047
  C       3.973700     -1.209385      0.004470
  C       5.286584     -0.771369      0.004930
  C       5.562242      0.589041      0.000006
  C       4.525897      1.511863     -0.005348
  C       3.209604      1.080162     -0.005918
  O       1.238603     -1.980173      0.006496
  H      -3.719959      2.308969      0.009597
  H      -6.065651      1.591179      0.011828
  H      -6.623856     -0.854282      0.002516
  H      -4.770848     -2.576371     -0.008668
  H      -2.442064     -1.896183     -0.011072
  H       3.733259     -2.261636      0.008297
  H       6.093958     -1.488704      0.009148
  H       6.587189      0.931301      0.000410
  H       4.742693      2.569854     -0.009020
  H       2.401573      1.794941     -0.009893
28
Coordinates from ORCA-job input E -840.791685922719
  C      -1.543524      0.755990     -0.000054
  C      -2.887220      0.260921     -0.000274
  C      -3.990607      1.267821      0.006326
  C      -5.269017      0.859241      0.006040
  C      -5.599040     -0.533121     -0.000313
  C      -4.518213     -1.527660     -0.006231
  C      -3.232393     -1.160236     -0.006226
  O      -1.208720      1.917881      0.005576
  O      -0.646812     -0.306211     -0.009919
  O       0.654990      0.208874     -0.010501
  C       1.548828     -0.828213      0.001529
  C       2.935972     -0.284859     -0.000061
  C       3.974576     -1.209214      0.004876
  C       5.287312     -0.770735      0.003990
  C       5.562543      0.589766     -0.001698
  C       4.525897      1.512257     -0.006458
  C       3.209759      1.080088     -0.005706
  O       1.239962     -1.980978      0.009729
  H      -3.714013      2.309069      0.011048
  H      -6.065579      1.589130      0.010680
  H      -6.625892     -0.858512     -0.000509
  H      -4.780774     -2.575340     -0.010543
  H      -2.442433     -1.893821     -0.010338
  H       3.734432     -2.261524      0.009343
  H       6.094952     -1.487773      0.007762
  H       6.587391      0.932330     -0.002334
  H       4.742326      2.570325     -0.010683
  H       2.401398      1.794505     -0.009151
28
Coordinates from ORCA-job input E -840.791732439093
  C      -1.543537      0.760380     -0.013988
  C      -2.887197      0.265824     -0.006474
  C      -3.990014      1.268519      0.011250
  C      -5.265906      0.857699      0.018356
  C      -5.596897     -0.538503      0.009505
  C      -4.518734     -1.527967     -0.007015
  C      -3.233396     -1.159736     -0.014630
  O      -1.206096      1.921165     -0.002175
  O      -0.647889     -0.303794     -0.026608
  O       0.654406      0.210043     -0.027555
  C       1.547381     -0.827418     -0.010773
  C       2.934906     -0.284747     -0.005025
  C       3.973013     -1.209531      0.009992
  C       5.285930     -0.771614      0.016102
  C       5.561855      0.588729      0.007490
  C       4.525705      1.511671     -0.007214
  C       3.209402      1.080066     -0.013508
  O       1.238128     -1.980023      0.005608
  H      -3.709205      2.308830      0.017555
  H      -6.065507      1.584391      0.030963
  H      -6.623156     -0.865289      0.015246
  H      -4.784593     -2.574898     -0.012868
  H      -2.438884     -1.888306     -0.026499
  H       3.732312     -2.261701      0.016533
  H       6.093219     -1.488968      0.027611
  H       6.586859      0.930794      0.012356
  H       4.742642      2.569626     -0.013667
  H       2.401354      1.794757     -0.024668
28
Coordinates from ORCA-job input E -840.791733194534
  C      -1.544383      0.767363      0.014898
  C      -2.888288      0.272705      0.006253
  C      -3.989060      1.269060      0.007440
  C      -5.261866      0.855645     -0.001740
  C      -5.591274     -0.546486     -0.012475
  C      -4.517236     -1.528918     -0.012393
  C      -3.232691     -1.158899     -0.003506
  O      -1.204967      1.927079      0.020238
  O      -0.650198     -0.298926     -0.001348
  O       0.652812      0.213093     -0.001563
  C       1.544425     -0.825152      0.021481
  C       2.932714     -0.284196      0.008046
  C       3.969793     -1.210237      0.005767
  C       5.283197     -0.773861     -0.005493
  C       5.560660      0.586156     -0.014371
  C       4.525545      1.510373     -0.011883
  C       3.208775      1.080317     -0.000884
  O       1.234209     -1.977598      0.029354
  H      -3.704980      2.308713      0.015600
  H      -6.065743      1.577795     -0.001141
  H      -6.617109     -0.874460     -0.019906
  H      -4.784886     -2.575507     -0.019545
  H      -2.432142     -1.880735     -0.002847
  H       3.727888     -2.262126      0.013056
  H       6.089719     -1.492170     -0.007285
  H       6.586061      0.926953     -0.023069
  H       4.743652      2.568087     -0.018399
  H       2.401475      1.795934      0.001614
28
Coordinates from ORCA-job input E -840.791780933052
  C      -1.544791      0.767115      0.000583
  C      -2.888915      0.271852      0.000447
  C      -3.988616      1.268682      0.012969
  C      -5.262325      0.856244      0.012019
  C      -5.589966     -0.545939     -0.000522
  C      -4.516014     -1.529520     -0.011402
  C      -3.231208     -1.159238     -0.010989
  O      -1.206700      1.927240      0.010504
  O      -0.650511     -0.298380     -0.019579
  O       0.652476      0.213690     -0.022479
  C       1.544031     -0.824806      0.000204
  C       2.932400     -0.284047     -0.001037
  C       3.969288     -1.210245      0.010102
  C       5.282818     -0.774117      0.010004
  C       5.560580      0.585823     -0.000895
  C       4.525647      1.510186     -0.011633
  C       3.208750      1.080378     -0.011812
  O       1.233268     -1.976951      0.019044
  H      -3.707354      2.309028      0.022187
  H      -6.065398      1.579004      0.020790
  H      -6.616373     -0.872637     -0.001283
  H      -4.780989     -2.576756     -0.019687
  H      -2.432037     -1.882426     -0.018482
  H       3.727160     -2.262075      0.018621
  H       6.089179     -1.492558      0.018481
  H       6.586071      0.926457     -0.000841
  H       4.744001      2.567837     -0.019722
  H       2.401627      1.796157     -0.019689
28
Coordinates from ORCA-job input E -840.791784577301
  C      -1.545342      0.768200     -0.019721
  C      -2.889575      0.272447     -0.009899
  C      -3.987703      1.268554      0.016875
  C      -5.261508      0.856791      0.025465
  C      -5.587499     -0.547215      0.009770
  C      -4.514562     -1.530727     -0.014608
  C      -3.229743     -1.159905     -0.024018
  O      -1.207890      1.928423      0.001893
  O      -0.651160     -0.296900     -0.037181
  O       0.651925      0.214926     -0.034885
  C       1.543039     -0.823775      0.000207
  C       2.931575     -0.283663      0.000169
  C       3.967995     -1.210296      0.017432
  C       5.281724     -0.774786      0.019067
  C       5.560131      0.584981      0.003804
  C       4.525655      1.509766     -0.013037
  C       3.208560      1.080575     -0.015045
  O       1.231508     -1.975649      0.021736
  H      -3.709327      2.309631      0.028077
  H      -6.064386      1.579323      0.044413
  H      -6.614540     -0.872222      0.016742
  H      -4.776753     -2.578624     -0.024804
  H      -2.431238     -1.883469     -0.041429
  H       3.725376     -2.261982      0.029344
  H       6.087714     -1.493568      0.032312
  H       6.585771      0.925161      0.005236
  H       4.744529      2.567277     -0.024439
  H       2.401823      1.796724     -0.027579
28
Coordinates from ORCA-job input E -840.791801265207
  C      -1.545679      0.769946     -0.008600
  C      -2.890059      0.274081     -0.003752
  C      -3.987206      1.268685      0.020601
  C      -5.260500      0.856935      0.023772
  C      -5.585487     -0.549499      0.004579
  C      -4.513633     -1.531789     -0.017011
  C      -3.228884     -1.160381     -0.021018
  O      -1.208199      1.930232      0.010226
  O      -0.651838     -0.295072     -0.036117
  O       0.651431      0.216282     -0.038956
  C       1.542141     -0.822820     -0.002933
  C       2.930878     -0.283362     -0.002197
  C       3.966838     -1.210457      0.017882
  C       5.280768     -0.775569      0.020165
  C       5.559823      0.584042      0.002917
  C       4.525798      1.509282     -0.016545
  C       3.208502      1.080715     -0.019261
  O       1.229904     -1.974319      0.026693
  H      -3.710514      2.310202      0.034516
  H      -6.064082      1.578595      0.040900
  H      -6.612973     -0.873319      0.007198
  H      -4.774139     -2.580077     -0.029533
  H      -2.429835     -1.883258     -0.036168
  H       3.723717     -2.262011      0.031299
  H       6.086400     -1.494711      0.035473
  H       6.585617      0.923749      0.004895
  H       4.745186      2.566669     -0.029390
  H       2.402125      1.797230     -0.033739
28
Coordinates from ORCA-job input E -840.791803908990
  C      -1.545491      0.770620     -0.005591
  C      -2.889950      0.275020     -0.002300
  C      -3.986982      1.268801      0.023315
  C      -5.259992      0.856851      0.024424
  C      -5.585401     -0.550662      0.001923
  C      -4.513892     -1.532104     -0.020376
  C      -3.229063     -1.160443     -0.022412
  O      -1.207501      1.930751      0.015125
  O      -0.651935     -0.294501     -0.037793
  O       0.651452      0.216547     -0.041170
  C       1.541967     -0.822548      0.001157
  C       2.930770     -0.283305     -0.000613
  C       3.966650     -1.210482      0.020137
  C       5.280630     -0.775737      0.020326
  C       5.559814      0.583813      0.000376
  C       4.525873      1.509131     -0.019664
  C       3.208525      1.080710     -0.020365
  O       1.229554     -1.973907      0.034471
  H      -3.711096      2.310523      0.039696
  H      -6.063917      1.578115      0.042350
  H      -6.613086     -0.873791      0.002883
  H      -4.773812     -2.580513     -0.035009
  H      -2.429868     -1.883142     -0.037912
  H       3.723429     -2.261982      0.035721
  H       6.086196     -1.494942      0.036119
  H       6.585645      0.923415      0.000746
  H       4.745367      2.566470     -0.034500
  H       2.402213      1.797291     -0.035165
28
Coordinates from ORCA-job input E -840.791805044616
  C      -1.545047      0.771269     -0.005499
  C      -2.889607      0.276021     -0.002112
  C      -3.986581      1.268721      0.030272
  C      -5.259370      0.856528      0.030279
  C      -5.585477     -0.551983      0.000458
  C      -4.514133     -1.532367     -0.027261
  C      -3.229205     -1.160265     -0.028479
  O      -1.206486      1.931143      0.021501
  O      -0.651950     -0.293796     -0.047449
  O       0.651616      0.216791     -0.051577
  C       1.541715     -0.822080      0.005438
  C       2.930607     -0.283183      0.001059
  C       3.966331     -1.210429      0.026443
  C       5.280384     -0.775908      0.024807
  C       5.559791      0.583495     -0.001426
  C       4.526009      1.508879     -0.025882
  C       3.208588      1.080683     -0.024941
  O       1.228915     -1.973016      0.048464
  H      -3.712535      2.310853      0.052039
  H      -6.063497      1.577434      0.052845
  H      -6.613497     -0.873942      0.000578
  H      -4.772686     -2.581041     -0.046489
  H      -2.430313     -1.883206     -0.047613
  H       3.722940     -2.261803      0.047001
  H       6.085820     -1.495171      0.044107
  H       6.585675      0.922937     -0.002407
  H       4.745688      2.566104     -0.045363
  H       2.402404      1.797333     -0.042896
28
Coordinates from ORCA-job input E -840.791800439919
  C      -1.543828      0.772513     -0.007613
  C      -2.888607      0.278073     -0.002452
  C      -3.985056      1.268014      0.050921
  C      -5.257215      0.855328      0.049194
  C      -5.584975     -0.554878     -0.001699
  C      -4.514419     -1.532608     -0.046558
  C      -3.229412     -1.159647     -0.046820
  O      -1.203787      1.931404      0.037914
  O      -0.652196     -0.292279     -0.076866
  O       0.651904      0.216914     -0.083609
  C       1.540564     -0.820514      0.013152
  C       2.929773     -0.282646      0.003924
  C       3.964958     -1.209943      0.045000
  C       5.279233     -0.776122      0.040365
  C       5.559390      0.582662     -0.004047
  C       4.526144      1.508116     -0.043552
  C       3.208506      1.080608     -0.040077
  O       1.226530     -1.969649      0.085423
  H      -3.714310      2.310621      0.088119
  H      -6.061735      1.575210      0.086225
  H      -6.613664     -0.874481     -0.002858
  H      -4.770502     -2.581580     -0.079087
  H      -2.431008     -1.882694     -0.077700
  H       3.720988     -2.260808      0.079841
  H       6.084240     -1.495445      0.071557
  H       6.585438      0.921590     -0.007201
  H       4.746412      2.564884     -0.076547
  H       2.402737      1.797358     -0.069051
28
Coordinates from ORCA-job input E -840.791797296679
  C      -1.542271      0.771896     -0.009749
  C      -2.887353      0.278357     -0.002517
  C      -3.983170      1.266869      0.069767
  C      -5.255339      0.854392      0.066129
  C      -5.584921     -0.555461     -0.003891
  C      -4.515004     -1.531961     -0.063693
  C      -3.229770     -1.159027     -0.062774
  O      -1.200846      1.929574      0.053097
  O      -0.652226     -0.292385     -0.104230
  O       0.652439      0.215317     -0.113608
  C       1.539655     -0.819622      0.019190
  C       2.929028     -0.282335      0.006204
  C       3.964030     -1.209100      0.061548
  C       5.278351     -0.775433      0.054506
  C       5.558718      0.582688     -0.006122
  C       4.525634      1.507639     -0.059267
  C       3.207973      1.080260     -0.053772
  O       1.224636     -1.966451      0.118862
  H      -3.713746      2.309243      0.120954
  H      -6.059494      1.573947      0.116052
  H      -6.614058     -0.873470     -0.006488
  H      -4.770224     -2.580725     -0.108011
  H      -2.432216     -1.882520     -0.103766
  H       3.719898     -2.259432      0.109103
  H       6.083219     -1.494360      0.096491
  H       6.584791      0.921512     -0.011036
  H       4.746048      2.563932     -0.104306
  H       2.402316      1.796657     -0.092774
28
Coordinates from ORCA-job input E -840.791803499505
  C      -1.539522      0.768261     -0.014376
  C      -2.885112      0.276293     -0.002537
  C      -3.979784      1.264868      0.093669
  C      -5.252738      0.853892      0.087278
  C      -5.585198     -0.552787     -0.006455
  C      -4.516104     -1.529818     -0.083643
  C      -3.230449     -1.158405     -0.081012
  O      -1.196016      1.923885      0.070779
  O      -0.652104     -0.295174     -0.142077
  O       0.653481      0.210067     -0.155507
  C       1.538678     -0.819889      0.024126
  C       2.927992     -0.282506      0.008076
  C       3.963422     -1.207550      0.081330
  C       5.277466     -0.773010      0.072474
  C       5.557102      0.584281     -0.007285
  C       4.523544      1.507575     -0.077415
  C       3.206212      1.079277     -0.070546
  O       1.222624     -1.962705      0.160174
  H      -3.709254      2.305935      0.162242
  H      -6.055288      1.574051      0.153060
  H      -6.614700     -0.869481     -0.011264
  H      -4.772529     -2.577627     -0.141625
  H      -2.434590     -1.883080     -0.133359
  H       3.719865     -2.257232      0.143933
  H       6.082686     -1.490622      0.127980
  H       6.582942      0.923775     -0.013522
  H       4.743323      2.563305     -0.136567
  H       2.400150      1.794423     -0.122033
28
Coordinates from ORCA-job input E -840.791814439839
  C      -1.538574      0.765255     -0.022190
  C      -2.884263      0.273820     -0.003767
  C      -3.978107      1.264621      0.098530
  C      -5.251790      0.855165      0.092890
  C      -5.584789     -0.548831     -0.003944
  C      -4.516182     -1.528420     -0.082910
  C      -3.230460     -1.158803     -0.081432
  O      -1.194387      1.920407      0.066078
  O      -0.652258     -0.298436     -0.159134
  O       0.653765      0.205593     -0.175196
  C       1.538646     -0.822362      0.017266
  C       2.927574     -0.283652      0.005100
  C       3.963935     -1.207286      0.082789
  C       5.277457     -0.771039      0.077951
  C       5.555648      0.586531     -0.002050
  C       4.521130      1.508445     -0.076264
  C       3.204355      1.078424     -0.073493
  O       1.222700     -1.963961      0.163029
  H      -3.703807      2.304497      0.169515
  H      -6.053035      1.576480      0.162015
  H      -6.614056     -0.866421     -0.008422
  H      -4.775611     -2.575499     -0.140568
  H      -2.435055     -1.883960     -0.134237
  H       3.721537     -2.257218      0.145826
  H       6.083418     -1.487552      0.136861
  H       6.581079      0.927306     -0.005143
  H       4.739712      2.564430     -0.135315
  H       2.397519      1.792465     -0.127888
28
Coordinates from ORCA-job input E -840.791818412759
  C      -1.538329      0.762324     -0.027932
  C      -2.884031      0.271102     -0.003561
  C      -3.977240      1.264832      0.097621
  C      -5.251769      0.857144      0.091210
  C      -5.584435     -0.545001     -0.003447
  C      -4.516135     -1.527897     -0.076742
  C      -3.230208     -1.160271     -0.074618
  O      -1.194003      1.917727      0.056325
  O      -0.652237     -0.301614     -0.165920
  O       0.653656      0.202688     -0.183922
  C       1.538903     -0.824266      0.011432
  C       2.927435     -0.284358      0.002316
  C       3.964570     -1.207271      0.077972
  C       5.277678     -0.769741      0.076582
  C       5.554704      0.588381      0.002151
  C       4.519398      1.509588     -0.069969
  C       3.203038      1.078286     -0.070698
  O       1.223403     -1.965759      0.158607
  H      -3.699123      2.303736      0.167440
  H      -6.051983      1.579732      0.158491
  H      -6.613479     -0.863513     -0.009150
  H      -4.778576     -2.574425     -0.130137
  H      -2.434944     -1.885897     -0.122847
  H       3.723138     -2.257668      0.136967
  H       6.084253     -1.485692      0.133928
  H       6.579827      0.930097      0.001766
  H       4.737029      2.566007     -0.124616
  H       2.395561      1.791729     -0.123350
28
Coordinates from ORCA-job input E -840.791820220661
  C      -1.537883      0.760737     -0.028256
  C      -2.883758      0.269993     -0.001386
  C      -3.976152      1.264599      0.101052
  C      -5.251043      0.858229      0.090980
  C      -5.583993     -0.543672     -0.007345
  C      -4.516505     -1.527810     -0.077631
  C      -3.230241     -1.161509     -0.072039
  O      -1.192905      1.915914      0.056565
  O      -0.652325     -0.303116     -0.170326
  O       0.653574      0.201113     -0.189852
  C       1.538703     -0.824489      0.012910
  C       2.927101     -0.284327      0.002597
  C       3.964494     -1.206950      0.078037
  C       5.277483     -0.769073      0.075952
  C       5.554122      0.589115      0.001214
  C       4.518544      1.510043     -0.070579
  C       3.202298      1.078386     -0.070751
  O       1.223226     -1.965256      0.165749
  H      -3.696462      2.302874      0.173969
  H      -6.050939      1.581120      0.158305
  H      -6.613215     -0.861625     -0.016520
  H      -4.780289     -2.573979     -0.131302
  H      -2.435015     -1.887312     -0.117779
  H       3.723394     -2.257401      0.137446
  H       6.084277     -1.484797      0.133030
  H       6.579160      0.931087      0.000356
  H       4.735867      2.566518     -0.125391
  H       2.394582      1.791588     -0.123105
28
Coordinates from ORCA-job input E -840.791821067548
  C      -1.537483      0.758500     -0.024128
  C      -2.883648      0.268504      0.006494
  C      -3.974754      1.264268      0.107818
  C      -5.250168      0.860276      0.085774
  C      -5.583319     -0.541752     -0.020991
  C      -4.517347     -1.527829     -0.079779
  C      -3.230396     -1.163898     -0.062351
  O      -1.191495      1.913486      0.059637
  O      -0.652599     -0.305338     -0.169751
  O       0.653293      0.198756     -0.192852
  C       1.538650     -0.824730      0.019385
  C       2.926812     -0.284242      0.004395
  C       3.964719     -1.206541      0.076473
  C       5.277535     -0.768190      0.070549
  C       5.553455      0.590147     -0.004319
  C       4.517354      1.510747     -0.072584
  C       3.201258      1.078610     -0.069189
  O       1.223566     -1.964506      0.180399
  H      -3.692846      2.301435      0.187925
  H      -6.050007      1.583398      0.150283
  H      -6.612871     -0.858261     -0.041377
  H      -4.783213     -2.573448     -0.133802
  H      -2.434970     -1.889947     -0.098949
  H       3.724230     -2.257101      0.136386
  H       6.084771     -1.483635      0.124791
  H       6.578370      0.932470     -0.008001
  H       4.734139      2.567333     -0.127425
  H       2.393066      1.791488     -0.118910
28
Coordinates from ORCA-job input E -840.791821241941
  C      -1.536688      0.755062     -0.015901
  C      -2.883145      0.266013      0.019514
  C      -3.973057      1.263221      0.121709
  C      -5.249091      0.862466      0.080071
  C      -5.582729     -0.538327     -0.043213
  C      -4.518401     -1.527155     -0.086867
  C      -3.230840     -1.166449     -0.050020
  O      -1.189509      1.909689      0.068652
  O      -0.652859     -0.308649     -0.167739
  O       0.653037      0.195146     -0.196478
  C       1.538740     -0.825154      0.029383
  C       2.926564     -0.284191      0.007202
  C       3.965219     -1.205772      0.077514
  C       5.277752     -0.766699      0.065324
  C       5.552599      0.591634     -0.013673
  C       4.515749      1.511519     -0.079930
  C       3.199908      1.078647     -0.070557
  O       1.224247     -1.963228      0.203163
  H      -3.689070      2.298703      0.215318
  H      -6.048605      1.586103      0.141997
  H      -6.612463     -0.852655     -0.081686
  H      -4.786664     -2.571987     -0.144147
  H      -2.435928     -1.893558     -0.074033
  H       3.725625     -2.256319      0.141093
  H       6.085623     -1.481551      0.117924
  H       6.577308      0.934500     -0.022081
  H       4.731734      2.568108     -0.137832
  H       2.391044      1.790881     -0.118807
28
Coordinates from ORCA-job input E -840.791818121630
  C      -1.534639      0.745120      0.017617
  C      -2.881735      0.258543      0.066142
  C      -3.968501      1.257788      0.175911
  C      -5.243798      0.868018      0.065272
  C      -5.576814     -0.527365     -0.121595
  C      -4.519877     -1.524259     -0.119155
  C      -3.232926     -1.173951     -0.013812
  O      -1.183833      1.898275      0.108745
  O      -0.654594     -0.318015     -0.155762
  O       0.651190      0.184623     -0.203535
  C       1.538229     -0.824662      0.063403
  C       2.925155     -0.283246      0.016403
  C       3.965608     -1.202664      0.088269
  C       5.277354     -0.762365      0.054080
  C       5.549510      0.595042     -0.047449
  C       4.510883      1.512817     -0.114476
  C       3.195746      1.078649     -0.083905
  O       1.225487     -1.955881      0.279762
  H      -3.681655      2.286617      0.320708
  H      -6.042940      1.592340      0.121832
  H      -6.604995     -0.832773     -0.223227
  H      -4.794226     -2.566455     -0.193528
  H      -2.441370     -1.904898      0.001431
  H       3.728289     -2.252430      0.170495
  H       6.086754     -1.475453      0.107107
  H       6.573640      0.938836     -0.072611
  H       4.724906      2.568741     -0.189365
  H       2.385251      1.789006     -0.132858
28
Coordinates from ORCA-job input E -840.791821768631
  C      -1.530992      0.727894      0.062836
  C      -2.878310      0.243986      0.132463
  C      -3.961112      1.242434      0.271959
  C      -5.230482      0.874083      0.062660
  C      -5.558110     -0.505463     -0.232782
  C      -4.517734     -1.516851     -0.181289
  C      -3.236953     -1.185988      0.022190
  O      -1.173900      1.877208      0.176221
  O      -0.659164     -0.332835     -0.158087
  O       0.646546      0.166554     -0.233813
  C       1.534440     -0.818922      0.109697
  C       2.920410     -0.279313      0.027952
  C       3.962625     -1.194893      0.120802
  C       5.273411     -0.754937      0.056743
  C       5.542743      0.598476     -0.094003
  C       4.502409      1.512638     -0.180557
  C       3.188141      1.078576     -0.121512
  O       1.223008     -1.933178      0.401838
  H      -3.675387      2.255800      0.502895
  H      -6.029090      1.598450      0.124539
  H      -6.578933     -0.791826     -0.424542
  H      -4.800488     -2.553610     -0.292059
  H      -2.455613     -1.925534      0.083424
  H       3.727752     -2.241365      0.242610
  H       6.084286     -1.465063      0.124980
  H       6.566152      0.942047     -0.141790
  H       4.714414      2.565688     -0.292471
  H       2.376029      1.785944     -0.185007
28
Coordinates from ORCA-job input E -840.791888946778
  C      -1.522244      0.702770      0.087323
  C      -2.869141      0.221440      0.181225
  C      -3.945895      1.213812      0.382234
  C      -5.209215      0.876238      0.097580
  C      -5.534801     -0.474256     -0.316553
  C      -4.514727     -1.503683     -0.259376
  C      -3.240701     -1.200875      0.018996
  O      -1.154572      1.843580      0.243763
  O      -0.665608     -0.351863     -0.209662
  O       0.641304      0.139871     -0.310555
  C       1.524667     -0.804108      0.145272
  C       2.911025     -0.270418      0.035671
  C       3.953454     -1.179376      0.178793
  C       5.264232     -0.742842      0.093335
  C       5.533241      0.601090     -0.126834
  C       4.492698      1.509164     -0.261603
  C       3.178445      1.077951     -0.183336
  O       1.209720     -1.885800      0.537673
  H      -3.662603      2.202361      0.705584
  H      -6.005689      1.599700      0.190484
  H      -6.548088     -0.731142     -0.577469
  H      -4.806749     -2.531446     -0.419656
  H      -2.474085     -1.954431      0.095995
  H       3.718980     -2.218077      0.355673
  H       6.075308     -1.448097      0.199451
  H       6.556612      0.942242     -0.190285
  H       4.704551      2.555415     -0.425409
  H       2.365978      1.780782     -0.282414
28
Coordinates from ORCA-job input E -840.792185718597
  C      -1.499157      0.672119      0.067742
  C      -2.843140      0.188774      0.188849
  C      -3.907109      1.151465      0.532359
  C      -5.175876      0.851840      0.228767
  C      -5.523821     -0.436218     -0.334810
  C      -4.516792     -1.473511     -0.382523
  C      -3.238210     -1.207795     -0.085717
  O      -1.112371      1.789614      0.314975
  O      -0.673317     -0.363260     -0.359652
  O       0.640045      0.107475     -0.475786
  C       1.499110     -0.765560      0.143267
  C       2.892117     -0.249831      0.028375
  C       3.924229     -1.139367      0.306927
  C       5.239618     -0.715619      0.225824
  C       5.523218      0.597714     -0.122736
  C       4.492670      1.487703     -0.390399
  C       3.174352      1.067628     -0.319947
  O       1.160174     -1.780212      0.669621
  H      -3.625729      2.096277      0.968710
  H      -5.965159      1.563708      0.423055
  H      -6.542892     -0.648083     -0.612042
  H      -4.813822     -2.483088     -0.627934
  H      -2.487549     -1.981762     -0.071930
  H       3.678042     -2.153476      0.583174
  H       6.042540     -1.406601      0.436654
  H       6.549822      0.929890     -0.181146
  H       4.715557      2.511902     -0.650374
  H       2.369551      1.758276     -0.517400
28
Coordinates from ORCA-job input E -840.792648516740
  C      -1.456469      0.619323      0.026817
  C      -2.803054      0.143933      0.150407
  C      -3.830567      1.053772      0.687337
  C      -5.119281      0.795086      0.433807
  C      -5.533141     -0.396681     -0.268822
  C      -4.544315     -1.412907     -0.532789
  C      -3.245984     -1.190347     -0.291488
  O      -1.032216      1.682170      0.409679
  O      -0.677544     -0.370440     -0.569403
  O       0.647698      0.068303     -0.675422
  C       1.464217     -0.718873      0.101134
  C       2.866385     -0.223996      0.006533
  C       3.869877     -1.056606      0.490714
  C       5.190546     -0.644220      0.443326
  C       5.507667      0.601765     -0.079546
  C       4.505128      1.435824     -0.554253
  C       3.182328      1.025892     -0.516490
  O       1.082887     -1.644029      0.747757
  H      -3.525894      1.933791      1.230498
  H      -5.880749      1.479472      0.781624
  H      -6.573407     -0.560800     -0.493488
  H      -4.858725     -2.381629     -0.894393
  H      -2.516684     -1.972733     -0.432103
  H       3.596912     -2.017631      0.899890
  H       5.970843     -1.291079      0.816622
  H       6.537934      0.925880     -0.112476
  H       4.753176      2.409854     -0.949149
  H       2.398531      1.676905     -0.870425
28
Coordinates from ORCA-job input E -840.792953648357
  C      -1.407919      0.562522     -0.004523
  C      -2.760185      0.101753      0.112003
  C      -3.742583      0.933742      0.826102
  C      -5.046597      0.707875      0.624181
  C      -5.531335     -0.369443     -0.198223
  C      -4.573169     -1.330932     -0.672995
  C      -3.260030     -1.142994     -0.489632
  O      -0.939157      1.547918      0.507402
  O      -0.682378     -0.362375     -0.756362
  O       0.657053      0.034077     -0.849914
  C       1.420883     -0.657920      0.062820
  C       2.834319     -0.192401     -0.012814
  C       3.791012     -0.943966      0.661797
  C       5.117464     -0.548019      0.644701
  C       5.487227      0.600572     -0.040941
  C       4.531168      1.354032     -0.707785
  C       3.203127      0.959862     -0.698937
  O       0.986509     -1.475391      0.811475
  H      -3.410949      1.734551      1.467212
  H      -5.771394      1.342964      1.116422
  H      -6.587457     -0.495549     -0.364232
  H      -4.910134     -2.240779     -1.149435
  H      -2.561811     -1.910749     -0.786118
  H       3.476631     -1.828770      1.194674
  H       5.860581     -1.131138      1.168572
  H       6.521709      0.912400     -0.051337
  H       4.819267      2.254674     -1.229325
  H       2.454247      1.553484     -1.198887
28
Coordinates from ORCA-job input E -840.793328953169
  C      -1.385751      0.519030     -0.002371
  C      -2.747206      0.081705      0.097871
  C      -3.705658      0.896716      0.866003
  C      -5.016525      0.686136      0.693473
  C      -5.532913     -0.351420     -0.157849
  C      -4.595653     -1.288662     -0.719136
  C      -3.276469     -1.117784     -0.567258
  O      -0.890753      1.461603      0.562369
  O      -0.680638     -0.371231     -0.814342
  O       0.663883      0.009697     -0.898939
  C       1.416384     -0.670513      0.032287
  C       2.827909     -0.198316     -0.026327
  C       3.769363     -0.897982      0.721084
  C       5.091021     -0.485831      0.725825
  C       5.471935      0.624593     -0.014730
  C       4.531491      1.324063     -0.757690
  C       3.208437      0.914225     -0.769262
  O       0.969236     -1.472644      0.790736
  H      -3.349605      1.670006      1.527113
  H      -5.720792      1.307503      1.231122
  H      -6.594297     -0.465220     -0.298433
  H      -4.953703     -2.164911     -1.240918
  H      -2.593763     -1.868921     -0.933455
  H       3.446205     -1.753163      1.295356
  H       5.821479     -1.026163      1.309812
  H       6.502776      0.948320     -0.009643
  H       4.827924      2.194166     -1.324515
  H       2.471784      1.464999     -1.332280
28
Coordinates from ORCA-job input E -840.793825769183
  C      -1.357397      0.463167     -0.004601
  C      -2.729905      0.058151      0.071778
  C      -3.647609      0.814140      0.946532
  C      -4.966441      0.617793      0.826658
  C      -5.530427     -0.340089     -0.085686
  C      -4.629311     -1.205776     -0.803479
  C      -3.303250     -1.049835     -0.709121
  O      -0.827255      1.336180      0.635304
  O      -0.679090     -0.361637     -0.905275
  O       0.672490     -0.002590     -0.970963
  C       1.404739     -0.672567     -0.015944
  C       2.816479     -0.200452     -0.048008
  C       3.714087     -0.796553      0.830845
  C       5.029756     -0.367320      0.869464
  C       5.450862      0.650831      0.024982
  C       4.555862      1.242108     -0.854784
  C       3.238215      0.817928     -0.896628
  O       0.934917     -1.457768      0.747666
  H      -3.251064      1.528139      1.649607
  H      -5.638060      1.192381      1.451053
  H      -6.598093     -0.443688     -0.181058
  H      -5.022077     -2.011899     -1.406683
  H      -2.644335     -1.745232     -1.204908
  H       3.360274     -1.581514      1.482070
  H       5.724128     -0.822533      1.560234
  H       6.477446      0.986520      0.054336
  H       4.883378      2.038903     -1.506040
  H       2.537782      1.283214     -1.571451
28
Coordinates from ORCA-job input E -840.794119359363
  C      -1.368149      0.475246     -0.016101
  C      -2.742879      0.077840      0.043919
  C      -3.650173      0.822165      0.945365
  C      -4.967561      0.593607      0.881234
  C      -5.532867     -0.380877     -0.016726
  C      -4.639947     -1.201727     -0.805389
  C      -3.315839     -1.012464     -0.767787
  O      -0.839416      1.346820      0.629268
  O      -0.675313     -0.331378     -0.922675
  O       0.674024      0.039492     -0.964444
  C       1.412984     -0.685022     -0.056493
  C       2.822609     -0.207290     -0.063441
  C       3.695784     -0.771845      0.859089
  C       5.008254     -0.336263      0.922523
  C       5.452446      0.653865      0.056545
  C       4.583530      1.210227     -0.870437
  C       3.268160      0.782243     -0.934801
  O       0.947837     -1.524268      0.652374
  H      -3.230262      1.545059      1.625016
  H      -5.631129      1.150792      1.528521
  H      -6.599411     -0.521149     -0.073858
  H      -5.047743     -1.990247     -1.421198
  H      -2.654211     -1.653357     -1.327471
  H       3.325522     -1.537362      1.524012
  H       5.682760     -0.765650      1.648569
  H       6.477012      0.993666      0.104456
  H       4.929763      1.981733     -1.542215
  H       2.590316      1.216143     -1.651954
28
Coordinates from ORCA-job input E -840.794400841841
  C      -1.365038      0.485724     -0.014200
  C      -2.743307      0.100772      0.014078
  C      -3.637589      0.773592      0.984528
  C      -4.947827      0.497769      0.972410
  C      -5.520849     -0.446125      0.049869
  C      -4.642400     -1.159324     -0.856050
  C      -3.326139     -0.920383     -0.873303
  O      -0.829030      1.301777      0.694818
  O      -0.676983     -0.252552     -0.981787
  O       0.675653      0.108391     -0.991612
  C       1.389969     -0.626993     -0.072248
  C       2.810110     -0.182678     -0.069409
  C       3.635307     -0.679916      0.932594
  C       4.956432     -0.272457      1.004084
  C       5.458312      0.619930      0.066577
  C       4.638402      1.105533     -0.941490
  C       3.314021      0.707831     -1.012931
  O       0.899846     -1.454480      0.633322
  H      -3.208655      1.475564      1.680327
  H      -5.597220      0.994713      1.680099
  H      -6.581920     -0.631320      0.039411
  H      -5.057930     -1.902861     -1.520525
  H      -2.676493     -1.475848     -1.529703
  H       3.221686     -1.372347      1.649991
  H       5.592768     -0.648252      1.791759
  H       6.489546      0.937913      0.120754
  H       5.030001      1.798804     -1.671144
  H       2.675424      1.087225     -1.794318
28
Coordinates from ORCA-job input E -840.794530939726
  C      -1.384318      0.534042      0.010419
  C      -2.762144      0.150327     -0.006203
  C      -3.673766      0.785876      0.974348
  C      -4.966322      0.436237      1.000772
  C      -5.506131     -0.540943      0.094264
  C      -4.619110     -1.169176     -0.869245
  C      -3.321333     -0.850745     -0.927086
  O      -0.865191      1.320238      0.764912
  O      -0.677956     -0.153906     -0.981462
  O       0.672908      0.212756     -0.954539
  C       1.376020     -0.562593     -0.059865
  C       2.806427     -0.154054     -0.061759
  C       3.611435     -0.638700      0.962566
  C       4.946221     -0.276166      1.021791
  C       5.481340      0.559034      0.050952
  C       4.681155      1.031540     -0.979343
  C       3.343027      0.680471     -1.037796
  O       0.875930     -1.405253      0.619583
  H      -3.263352      1.514692      1.653704
  H      -5.624597      0.898095      1.723386
  H      -6.551781     -0.797908      0.118785
  H      -5.018635     -1.908171     -1.548293
  H      -2.667080     -1.332632     -1.634883
  H       3.173086     -1.289553      1.703802
  H       5.567428     -0.643185      1.825561
  H       6.523042      0.842432      0.095953
  H       5.099214      1.677779     -1.736961
  H       2.720584      1.049467     -1.837461
28
Coordinates from ORCA-job input E -840.794525618237
  C      -1.402886      0.582396      0.036143
  C      -2.779426      0.196488     -0.019648
  C      -3.709694      0.797537      0.963994
  C      -4.981374      0.381498      1.017917
  C      -5.483114     -0.626888      0.122225
  C      -4.590756     -1.179369     -0.882966
  C      -3.314134     -0.790516     -0.968327
  O      -0.903452      1.346988      0.825633
  O      -0.679252     -0.064801     -0.970706
  O       0.670040      0.304417     -0.915110
  C       1.362472     -0.500418     -0.038463
  C       2.801987     -0.125095     -0.049636
  C       3.595135     -0.604348      0.986609
  C       4.942177     -0.287417      1.027985
  C       5.500486      0.496300      0.027960
  C       4.710918      0.965742     -1.012186
  C       3.360569      0.661255     -1.052555
  O       0.852436     -1.346712      0.627844
  H      -3.324442      1.551982      1.630184
  H      -5.652238      0.812625      1.747539
  H      -6.510143     -0.947097      0.173458
  H      -4.972084     -1.916809     -1.574142
  H      -2.657239     -1.210367     -1.712258
  H       3.139419     -1.217691      1.749091
  H       5.555192     -0.651432      1.839382
  H       6.552058      0.742716      0.058471
  H       5.147246      1.571405     -1.792674
  H       2.746198      1.027609     -1.859866
28
Coordinates from ORCA-job input E -840.794537168478
  C      -1.399076      0.576311      0.028126
  C      -2.775419      0.186265     -0.016151
  C      -3.704279      0.803480      0.957927
  C      -4.981412      0.403927      1.004127
  C      -5.489568     -0.605234      0.112702
  C      -4.594229     -1.186148     -0.871344
  C      -3.311448     -0.815874     -0.948914
  O      -0.898492      1.354943      0.802561
  O      -0.679185     -0.089262     -0.968702
  O       0.670578      0.279576     -0.922903
  C       1.366010     -0.516696     -0.040716
  C       2.803377     -0.132184     -0.050203
  C       3.603763     -0.625304      0.973995
  C       4.948382     -0.298472      1.016997
  C       5.496761      0.509263      0.030580
  C       4.699731      0.993571     -0.996920
  C       3.351765      0.678441     -1.039148
  O       0.859828     -1.361331      0.630405
  H      -3.316045      1.558356      1.622037
  H      -5.653103      0.848783      1.724799
  H      -6.521622     -0.909851      0.157976
  H      -4.976889     -1.932248     -1.552551
  H      -2.651473     -1.260733     -1.675550
  H       3.155513     -1.256149      1.726572
  H       5.567289     -0.673260      1.818956
  H       6.546552      0.763025      0.062328
  H       5.128179      1.619447     -1.765723
  H       2.730613      1.057359     -1.835365
28
Coordinates from ORCA-job input E -840.794543719524
  C      -1.400779      0.582447      0.027290
  C      -2.777266      0.192977     -0.020735
  C      -3.706770      0.804617      0.956940
  C      -4.980213      0.394542      1.010707
  C      -5.484684     -0.618467      0.121275
  C      -4.591566     -1.186307     -0.873119
  C      -3.312553     -0.805176     -0.958268
  O      -0.901287      1.358061      0.805525
  O      -0.679688     -0.078277     -0.971686
  O       0.670194      0.289732     -0.922830
  C       1.363578     -0.508776     -0.041030
  C       2.802341     -0.128697     -0.050002
  C       3.599160     -0.619622      0.978001
  C       4.945042     -0.298135      1.021127
  C       5.498163      0.501929      0.031063
  C       4.704777      0.983905     -1.000250
  C       3.355497      0.674211     -1.042637
  O       0.854915     -1.352408      0.629512
  H      -3.320475      1.562893      1.618235
  H      -5.652032      0.833766      1.734661
  H      -6.513262     -0.933537      0.173460
  H      -4.974109     -1.930640     -1.556329
  H      -2.654766     -1.239017     -1.693348
  H       3.147386     -1.244572      1.733361
  H       5.561309     -0.670991      1.826004
  H       6.549055      0.751127      0.062881
  H       5.137079      1.603465     -1.772008
  H       2.737053      1.050949     -1.841900
28
Coordinates from ORCA-job input E -840.794560111053
  C      -1.403525      0.596056      0.022489
  C      -2.780678      0.208697     -0.032511
  C      -3.710704      0.809707      0.951960
  C      -4.974978      0.375421      1.024349
  C      -5.471327     -0.648545      0.141562
  C      -4.585480     -1.187516     -0.875621
  C      -3.315495     -0.781786     -0.979232
  O      -0.905717      1.366882      0.806544
  O      -0.680931     -0.057869     -0.979170
  O       0.669590      0.307116     -0.925529
  C       1.357696     -0.492490     -0.040514
  C       2.799300     -0.122023     -0.048709
  C       3.589284     -0.610211      0.985811
  C       4.937703     -0.299754      1.029024
  C       5.499793      0.486422      0.032756
  C       4.713267      0.965606     -1.004872
  C       3.361365      0.667001     -1.047471
  O       0.843221     -1.331118      0.631939
  H      -3.329332      1.577337      1.605219
  H      -5.646916      0.802850      1.755133
  H      -6.491113     -0.987755      0.211659
  H      -4.968423     -1.928649     -1.562126
  H      -2.663964     -1.191807     -1.733092
  H       3.130869     -1.224418      1.745911
  H       5.549191     -0.670091      1.838672
  H       6.552894      0.726191      0.064774
  H       5.152875      1.573921     -1.781429
  H       2.747636      1.040826     -1.851624
28
Coordinates from ORCA-job input E -840.794570178371
  C      -1.404689      0.601891      0.017258
  C      -2.782359      0.216105     -0.040202
  C      -3.712699      0.815917      0.945750
  C      -4.972372      0.369865      1.028719
  C      -5.464166     -0.661898      0.153196
  C      -4.582540     -1.189780     -0.874254
  C      -3.317192     -0.772524     -0.988232
  O      -0.907767      1.373655      0.800882
  O      -0.681246     -0.053706     -0.982281
  O       0.669661      0.309716     -0.927740
  C       1.355572     -0.487712     -0.039025
  C       2.798133     -0.120639     -0.047263
  C       3.586682     -0.610880      0.987381
  C       4.935879     -0.303891      1.030518
  C       5.499932      0.480974      0.034240
  C       4.714826      0.962246     -1.003402
  C       3.362145      0.666975     -1.046032
  O       0.838887     -1.323021      0.635897
  H      -3.333759      1.590386      1.592303
  H      -5.644231      0.793997      1.761473
  H      -6.479009     -1.013473      0.233477
  H      -4.966402     -1.930902     -1.560275
  H      -2.669567     -1.172962     -1.750539
  H       3.126850     -1.223897      1.747560
  H       5.546612     -0.675720      1.840042
  H       6.553717      0.717735      0.066399
  H       5.156088      1.569487     -1.779855
  H       2.749111      1.042054     -1.850096
28
Coordinates from ORCA-job input E -840.794584628493
  C      -1.406397      0.609675      0.009879
  C      -2.785269      0.228109     -0.052013
  C      -3.716406      0.828380      0.933303
  C      -4.968315      0.363962      1.032686
  C      -5.452259     -0.682269      0.170230
  C      -4.578233     -1.193879     -0.871721
  C      -3.320333     -0.758915     -1.001577
  O      -0.910380      1.384099      0.791299
  O      -0.681756     -0.052349     -0.984013
  O       0.669705      0.309048     -0.929733
  C       1.352879     -0.482449     -0.033581
  C       2.796582     -0.119820     -0.043599
  C       3.585145     -0.615197      0.988611
  C       4.935314     -0.312362      1.030265
  C       5.499984      0.473870      0.035333
  C       4.714834      0.960347     -0.999762
  C       3.361276      0.668832     -1.041164
  O       0.833470     -1.311005      0.647583
  H      -3.342819      1.615102      1.568098
  H      -5.640637      0.784356      1.767155
  H      -6.458894     -1.052750      0.267308
  H      -4.962993     -1.935609     -1.556614
  H      -2.678826     -1.145468     -1.776138
  H       3.124873     -1.228891      1.747941
  H       5.546554     -0.688201      1.837544
  H       6.554549      0.707267      0.066759
  H       5.156703      1.568645     -1.775035
  H       2.747749      1.047470     -1.843146
28
Coordinates from ORCA-job input E -840.794593465902
  C      -1.408912      0.616236      0.002994
  C      -2.789396      0.240973     -0.064795
  C      -3.722582      0.846219      0.915453
  C      -4.965919      0.362867      1.032187
  C      -5.439653     -0.702096      0.187422
  C      -4.573795     -1.200116     -0.867308
  C      -3.323987     -0.747109     -1.013699
  O      -0.914003      1.395985      0.779657
  O      -0.682039     -0.058201     -0.980550
  O       0.669639      0.302632     -0.927959
  C       1.351692     -0.480871     -0.023945
  C       2.795975     -0.120922     -0.037842
  C       3.587952     -0.625316      0.987406
  C       4.938767     -0.324938      1.025706
  C       5.500468      0.468504      0.034813
  C       4.711848      0.964292     -0.993206
  C       3.357838      0.674621     -1.031578
  O       0.831245     -1.302539      0.664742
  H      -3.356307      1.648482      1.534928
  H      -5.639646      0.782505      1.765809
  H      -6.437020     -1.092016      0.302728
  H      -4.958807     -1.944327     -1.549387
  H      -2.688511     -1.121137     -1.799389
  H       3.129869     -1.244170      1.743852
  H       5.553021     -0.708187      1.827191
  H       6.555469      0.700208      0.064046
  H       5.151401      1.578355     -1.765244
  H       2.741494      1.060067     -1.828132
28
Coordinates from ORCA-job input E -840.794593575645
  C      -1.410452      0.617106      0.001522
  C      -2.792276      0.247652     -0.071132
  C      -3.727151      0.857406      0.904246
  C      -4.966098      0.364659      1.029197
  C      -5.433680     -0.711033      0.194925
  C      -4.572195     -1.203056     -0.865587
  C      -3.326505     -0.741150     -1.019766
  O      -0.915720      1.399719      0.775326
  O      -0.682025     -0.066804     -0.974411
  O       0.669473      0.295008     -0.923955
  C       1.352305     -0.482647     -0.015493
  C       2.796445     -0.122614     -0.033294
  C       3.592523     -0.632372      0.986126
  C       4.943449     -0.332025      1.021008
  C       5.501241      0.467313      0.032724
  C       4.708492      0.968727     -0.989466
  C       3.354553      0.678636     -1.024628
  O       0.832682     -1.300349      0.678476
  H      -3.365737      1.668551      1.515000
  H      -5.640935      0.785432      1.761176
  H      -6.426249     -1.110353      0.319382
  H      -4.956795     -1.948688     -1.546347
  H      -2.693757     -1.109011     -1.810654
  H       3.137229     -1.255524      1.740744
  H       5.560796     -0.719947      1.817861
  H       6.556205      0.699459      0.059377
  H       5.144870      1.587498     -1.759549
  H       2.735413      1.068408     -1.816910
28
Coordinates from ORCA-job input E -840.794586575916
  C      -1.411687      0.614872      0.004342
  C      -2.794666      0.250838     -0.073023
  C      -3.731135      0.864398      0.897507
  C      -4.968346      0.367960      1.024783
  C      -5.432513     -0.713571      0.195699
  C      -4.572586     -1.204051     -0.865765
  C      -3.328406     -0.738667     -1.022254
  O      -0.916926      1.399034      0.776514
  O      -0.681819     -0.076392     -0.965614
  O       0.669133      0.287750     -0.917338
  C       1.354360     -0.486553     -0.007822
  C       2.797922     -0.124518     -0.029495
  C       3.598439     -0.636989      0.985072
  C       4.949176     -0.335341      1.016354
  C       5.502573      0.468436      0.029303
  C       4.705370      0.972834     -0.988058
  C       3.351744      0.681150     -1.019721
  O       0.837117     -1.303186      0.689099
  H      -3.372855      1.680230      1.503882
  H      -5.644386      0.790697      1.754538
  H      -6.423475     -1.115978      0.323212
  H      -4.956252     -1.950498     -1.546149
  H      -2.695781     -1.103818     -1.814549
  H       3.146262     -1.263435      1.738862
  H       5.569588     -0.725891      1.809536
  H       6.557280      0.702034      0.052884
  H       5.138131      1.595176     -1.757317
  H       2.729837      1.073478     -1.808581
28
Coordinates from ORCA-job input E -840.794580408256
  C      -1.411759      0.611451      0.009034
  C      -2.794935      0.248543     -0.069610
  C      -3.731826      0.862407      0.899822
  C      -4.971056      0.369975      1.022234
  C      -5.436745     -0.708632      0.189714
  C      -4.574458     -1.202484     -0.867768
  C      -3.328318     -0.740836     -1.019888
  O      -0.916939      1.394712      0.782093
  O      -0.681486     -0.079912     -0.960744
  O       0.668978      0.286117     -0.913105
  C       1.356210     -0.489112     -0.005898
  C       2.799281     -0.125047     -0.028870
  C       3.601427     -0.635867      0.985223
  C       4.951901     -0.332876      1.015063
  C       5.503584      0.470569      0.026833
  C       4.704746      0.973405     -0.990061
  C       3.351360      0.680461     -1.020197
  O       0.840924     -1.307647      0.690176
  H      -3.372870      1.675680      1.509217
  H      -5.647464      0.793961      1.750929
  H      -6.430236     -1.106307      0.312332
  H      -4.957282     -1.948574     -1.549011
  H      -2.693378     -1.108198     -1.809287
  H       3.150465     -1.262164      1.739885
  H       5.573221     -0.722300      1.808089
  H       6.558070      0.705296      0.048881
  H       5.136067      1.595520     -1.760319
  H       2.728621      1.071861     -1.808867
28
Coordinates from ORCA-job input E -840.794573606820
  C      -1.411710      0.606881      0.015062
  C      -2.794828      0.244145     -0.064749
  C      -3.732273      0.857161      0.905187
  C      -4.974799      0.370985      1.020335
  C      -5.443132     -0.700978      0.181474
  C      -4.576778     -1.199467     -0.871098
  C      -3.327704     -0.743731     -1.016536
  O      -0.917261      1.388232      0.790344
  O      -0.680866     -0.081833     -0.956289
  O       0.668951      0.286556     -0.908500
  C       1.358314     -0.490884     -0.004820
  C       2.800922     -0.124799     -0.028733
  C       3.604013     -0.632124      0.986346
  C       4.954281     -0.328084      1.014792
  C       5.504971      0.472729      0.023896
  C       4.705162      0.972175     -0.993916
  C       3.351893      0.678415     -1.022498
  O       0.845125     -1.312457      0.689157
  H      -3.371398      1.665374      1.520107
  H      -5.651202      0.795843      1.748527
  H      -6.440407     -1.091564      0.295841
  H      -4.958887     -1.944541     -1.553835
  H      -2.689781     -1.114431     -1.801935
  H       3.153797     -1.256671      1.742918
  H       5.575973     -0.714876      1.808813
  H       6.559325      0.708191      0.044333
  H       5.135619      1.592275     -1.766285
  H       2.728781      1.067478     -1.812035
28
Coordinates from ORCA-job input E -840.794565820445
  C      -1.412189      0.604698      0.021357
  C      -2.795092      0.241373     -0.060107
  C      -3.733423      0.852060      0.910275
  C      -4.978042      0.370121      1.019199
  C      -5.448039     -0.696300      0.173655
  C      -4.578153     -1.196970     -0.874725
  C      -3.327017     -0.745196     -1.014343
  O      -0.918619      1.383979      0.799297
  O      -0.680597     -0.080615     -0.951699
  O       0.668654      0.289778     -0.903427
  C       1.359701     -0.490097     -0.003126
  C       2.802273     -0.123516     -0.028301
  C       3.605748     -0.627614      0.988068
  C       4.956163     -0.324087      1.014669
  C       5.506642      0.472736      0.020423
  C       4.706443      0.968949     -0.998609
  C       3.352918      0.675923     -1.025232
  O       0.847933     -1.313817      0.689308
  H      -3.371694      1.655912      1.530358
  H      -5.655045      0.794290      1.747221
  H      -6.448289     -1.081250      0.280784
  H      -4.959190     -1.940984     -1.559221
  H      -2.686279     -1.117747     -1.796489
  H       3.155769     -1.249347      1.747094
  H       5.577955     -0.708281      1.809867
  H       6.561184      0.707530      0.038993
  H       5.136743      1.585889     -1.773593
  H       2.729641      1.062587     -1.815798
28
Coordinates from ORCA-job input E -840.794559371119
  C      -1.411993      0.601847      0.027253
  C      -2.794135      0.235338     -0.053308
  C      -3.732709      0.843280      0.918754
  C      -4.981380      0.370074      1.018157
  C      -5.455477     -0.686774      0.162781
  C      -4.580297     -1.193768     -0.878238
  C      -3.325192     -0.750576     -1.008745
  O      -0.919264      1.379247      0.807635
  O      -0.680234     -0.078302     -0.949033
  O       0.668569      0.293644     -0.900167
  C       1.361160     -0.489539     -0.003924
  C       2.803632     -0.122251     -0.029318
  C       3.606725     -0.622377      0.989305
  C       4.957081     -0.318552      1.015173
  C       5.507831      0.474195      0.017773
  C       4.708039      0.966230     -1.003510
  C       3.354438      0.673192     -1.029283
  O       0.850556     -1.316007      0.686090
  H      -3.368176      1.639608      1.546824
  H      -5.658616      0.793954      1.746117
  H      -6.460734     -1.061419      0.258797
  H      -4.960692     -1.936610     -1.564379
  H      -2.680694     -1.129149     -1.784815
  H       3.156731     -1.241231      1.750660
  H       5.578530     -0.699320      1.812280
  H       6.562421      0.708865      0.035552
  H       5.138640      1.579861     -1.780949
  H       2.731339      1.056540     -1.821581
28
Coordinates from ORCA-job input E -840.794559583575
  C      -1.412019      0.601955      0.027725
  C      -2.794058      0.235026     -0.052902
  C      -3.732672      0.842399      0.919421
  C      -4.981495      0.369593      1.018269
  C      -5.455889     -0.686419      0.161846
  C      -4.580351     -1.193459     -0.878723
  C      -3.325042     -0.750663     -1.008647
  O      -0.919527      1.379485      0.808133
  O      -0.680192     -0.077916     -0.948548
  O       0.668589      0.294115     -0.899711
  C       1.361209     -0.488940     -0.003386
  C       2.803740     -0.122040     -0.029141
  C       3.606829     -0.621855      0.989646
  C       4.957231     -0.318208      1.015122
  C       5.507950      0.474012      0.017264
  C       4.708159      0.965684     -1.004171
  C       3.354511      0.672817     -1.029582
  O       0.850509     -1.315078      0.686981
  H      -3.367962      1.638113      1.548173
  H      -5.658873      0.792928      1.746410
  H      -6.461654     -1.059994      0.256674
  H      -4.960796     -1.936068     -1.565095
  H      -2.680489     -1.129541     -1.784518
  H       3.156969     -1.240343      1.751367
  H       5.578836     -0.698639      1.812269
  H       6.562588      0.708485      0.034923
  H       5.138787      1.578873     -1.781940
  H       2.731210      1.055677     -1.821961
28
Coordinates from ORCA-job input E -840.794555753760
  C      -1.414775      0.610909      0.022820
  C      -2.796783      0.243897     -0.061598
  C      -3.738175      0.854790      0.905221
  C      -4.980996      0.369628      1.015728
  C      -5.448190     -0.700029      0.171057
  C      -4.575294     -1.201581     -0.873113
  C      -3.325327     -0.746810     -1.013672
  O      -0.925679      1.396851      0.796863
  O      -0.680167     -0.079479     -0.942540
  O       0.668554      0.292946     -0.895105
  C       1.360533     -0.484153      0.006788
  C       2.803889     -0.121949     -0.023736
  C       3.610379     -0.632516      0.987092
  C       4.961554     -0.331976      1.007790
  C       5.508837      0.468328      0.014358
  C       4.705562      0.970797     -0.998919
  C       3.351355      0.680306     -1.020113
  O       0.848397     -1.303790      0.704023
  H      -3.378742      1.661775      1.522634
  H      -5.661419      0.791265      1.741990
  H      -6.450584     -1.080858      0.272549
  H      -4.955174     -1.948868     -1.554778
  H      -2.684635     -1.121977     -1.794589
  H       3.163996     -1.257122      1.745778
  H       5.587507     -0.720523      1.797603
  H       6.564107      0.700151      0.030349
  H       5.133888      1.590332     -1.772887
  H       2.723479      1.069654     -1.805693
28
Coordinates from ORCA-job input E -840.794557043786
  C      -1.413411      0.604148      0.027331
  C      -2.795573      0.237818     -0.055708
  C      -3.735726      0.847707      0.913102
  C      -4.982817      0.371416      1.015211
  C      -5.454732     -0.689724      0.162996
  C      -4.579007     -1.197059     -0.876547
  C      -3.325172     -0.750715     -1.009388
  O      -0.922624      1.386098      0.804393
  O      -0.679916     -0.082169     -0.942507
  O       0.668581      0.291096     -0.895290
  C       1.362120     -0.488235      0.003539
  C       2.804778     -0.122612     -0.025847
  C       3.610959     -0.627610      0.987966
  C       4.961509     -0.324338      1.009993
  C       5.508938      0.472969      0.014328
  C       4.706049      0.969804     -1.002120
  C       3.352386      0.676910     -1.024370
  O       0.851775     -1.311267      0.697962
  H      -3.372953      1.647567      1.537746
  H      -5.661881      0.794756      1.741764
  H      -6.460899     -1.062433      0.257017
  H      -4.958805     -1.942282     -1.560464
  H      -2.681695     -1.130029     -1.785975
  H       3.164117     -1.249927      1.748307
  H       5.586402     -0.708713      1.802676
  H       6.563681      0.707116      0.030482
  H       5.134287      1.586944     -1.778065
  H       2.725729      1.062764     -1.812634
28
Coordinates from ORCA-job input E -840.794554272841
  C      -1.412720      0.599809      0.031068
  C      -2.794784      0.233124     -0.050995
  C      -3.734449      0.842534      0.918445
  C      -4.984751      0.373356      1.013774
  C      -5.460144     -0.681491      0.155636
  C      -4.581400     -1.194641     -0.878599
  C      -3.324515     -0.755056     -1.005013
  O      -0.921312      1.380076      0.809458
  O      -0.679648     -0.084461     -0.940866
  O       0.668586      0.289806     -0.894063
  C       1.363541     -0.490725      0.002668
  C       2.805707     -0.122946     -0.026743
  C       3.612362     -0.625058      0.988097
  C       4.962509     -0.319972      1.010143
  C       5.509284      0.476141      0.013209
  C       4.705950      0.970057     -1.004361
  C       3.352663      0.675514     -1.026491
  O       0.854658     -1.315780      0.695693
  H      -3.369282      1.637050      1.548472
  H      -5.663381      0.797949      1.740004
  H      -6.470058     -1.045838      0.241897
  H      -4.960758     -1.939185     -1.563474
  H      -2.678638     -1.139028     -1.777286
  H       3.165933     -1.246489      1.749426
  H       5.587467     -0.702141      1.803840
  H       6.563701      0.711741      0.029071
  H       5.133590      1.586223     -1.781416
  H       2.725991      1.059431     -1.815695
28
Coordinates from ORCA-job input E -840.794554530081
  C      -1.412171      0.597156      0.033134
  C      -2.794318      0.230892     -0.048734
  C      -3.733382      0.838995      0.921930
  C      -4.985084      0.373001      1.014084
  C      -5.462550     -0.677742      0.151907
  C      -4.582793     -1.192462     -0.880669
  C      -3.324550     -0.755846     -1.003989
  O      -0.920156      1.376035      0.812537
  O      -0.679558     -0.085724     -0.940309
  O       0.668612      0.288817     -0.893869
  C       1.364044     -0.491464      0.002745
  C       2.806002     -0.122896     -0.026979
  C       3.612679     -0.622434      0.989097
  C       4.962671     -0.316626      1.010923
  C       5.509372      0.477576      0.012448
  C       4.706022      0.968894     -1.006403
  C       3.352900      0.673704     -1.028257
  O       0.855681     -1.316676      0.695938
  H      -3.366760      1.630143      1.555347
  H      -5.663221      0.797158      1.741026
  H      -6.474568     -1.037255      0.233635
  H      -4.962171     -1.935870     -1.566750
  H      -2.677989     -1.141141     -1.775029
  H       3.166273     -1.242409      1.751637
  H       5.587571     -0.696783      1.805632
  H       6.563659      0.713751      0.028087
  H       5.133566      1.583518     -1.784734
  H       2.726319      1.055688     -1.818485
28
Coordinates from ORCA-job input E -840.794551921864
  C      -1.411051      0.591765      0.037383
  C      -2.792849      0.223915     -0.042306
  C      -3.730833      0.830240      0.930290
  C      -4.986820      0.374380      1.013166
  C      -5.469754     -0.665835      0.141085
  C      -4.585915     -1.188752     -0.883904
  C      -3.323410     -0.762076     -0.998053
  O      -0.918371      1.369556      0.817452
  O      -0.679245     -0.088692     -0.938605
  O       0.668709      0.286733     -0.893032
  C       1.365608     -0.493779      0.002282
  C       2.806991     -0.122945     -0.027834
  C       3.614162     -0.618312      0.989871
  C       4.963676     -0.310349      1.011299
  C       5.509554      0.481593      0.010595
  C       4.705716      0.968697     -1.009932
  C       3.353058      0.671527     -1.031263
  O       0.858789     -1.320321      0.694976
  H      -3.360170      1.612803      1.571963
  H      -5.664266      0.798762      1.740619
  H      -6.487733     -1.010939      0.209770
  H      -4.965186     -1.930899     -1.571385
  H      -2.674048     -1.154522     -1.763088
  H       3.168379     -1.236622      1.754137
  H       5.588927     -0.687109      1.807348
  H       6.563498      0.719298      0.025855
  H       5.132575      1.581534     -1.790052
  H       2.726108      1.050348     -1.822738
28
Coordinates from ORCA-job input E -840.794456723454
  C      -1.412939      0.533057      0.105453
  C      -2.795125      0.174975     -0.003137
  C      -3.744927      0.778168      0.960929
  C      -5.019029      0.367953      0.985311
  C      -5.503760     -0.628747      0.061939
  C      -4.595880     -1.169158     -0.935348
  C      -3.315642     -0.785659     -0.991641
  O      -0.930589      1.302395      0.900777
  O      -0.671056     -0.106005     -0.891041
  O       0.666666      0.304248     -0.844212
  C       1.365616     -0.412046      0.101493
  C       2.812936     -0.075246      0.015146
  C       3.641937     -0.570511      1.015173
  C       4.999999     -0.304670      0.979666
  C       5.531543      0.448990     -0.057684
  C       4.704817      0.940529     -1.057645
  C       3.344240      0.683303     -1.023596
  O       0.867043     -1.222689      0.818714
  H      -3.367728      1.527579      1.637265
  H      -5.707629      0.794676      1.700420
  H      -6.536571     -0.934150      0.077869
  H      -4.972478     -1.888428     -1.647982
  H      -2.647985     -1.185563     -1.736505
  H       3.206977     -1.160009      1.807891
  H       5.643503     -0.685521      1.758994
  H       6.592091      0.653836     -0.086798
  H       5.120214      1.524049     -1.865968
  H       2.699856      1.064645     -1.799585
28
Coordinates from ORCA-job input E -840.794755771962
  C      -1.405987      0.519519      0.080328
  C      -2.789095      0.159239     -0.006847
  C      -3.726248      0.778855      0.959647
  C      -5.007094      0.391281      0.989413
  C      -5.507983     -0.603641      0.070781
  C      -4.608421     -1.171677     -0.919571
  C      -3.321981     -0.810509     -0.980820
  O      -0.913346      1.293704      0.864919
  O      -0.673490     -0.135212     -0.912443
  O       0.667488      0.265534     -0.878091
  C       1.371043     -0.453382      0.062370
  C       2.812782     -0.088713     -0.000158
  C       3.637079     -0.585629      1.003083
  C       4.991700     -0.301392      0.985752
  C       5.523707      0.475539     -0.034161
  C       4.701242      0.971926     -1.035118
  C       3.344177      0.694550     -1.020431
  O       0.869450     -1.238759      0.805441
  H      -3.332805      1.526111      1.629055
  H      -5.688727      0.831784      1.702554
  H      -6.545381     -0.893012      0.089897
  H      -4.998530     -1.894037     -1.621715
  H      -2.660115     -1.229310     -1.720303
  H       3.202572     -1.193927      1.781667
  H       5.632859     -0.686062      1.765128
  H       6.581724      0.694733     -0.048092
  H       5.117224      1.574292     -1.829187
  H       2.702255      1.078196     -1.797199
28
Coordinates from ORCA-job input E -840.794763594666
  C      -1.419724      0.546634      0.057115
  C      -2.795848      0.156822     -0.002065
  C      -3.740290      0.815225      0.930084
  C      -5.027515      0.449106      0.946938
  C      -5.522824     -0.575323      0.056940
  C      -4.606251     -1.213051     -0.874576
  C      -3.313751     -0.872205     -0.922428
  O      -0.935427      1.359605      0.807309
  O      -0.673172     -0.160076     -0.890735
  O       0.667968      0.240557     -0.861839
  C       1.386033     -0.493632      0.056334
  C       2.821997     -0.105229     -0.000913
  C       3.664103     -0.647828      0.963082
  C       5.014864     -0.345595      0.948801
  C       5.526160      0.495462     -0.029781
  C       4.686031      1.038011     -0.991592
  C       3.332904      0.742247     -0.979677
  O       0.902218     -1.316843      0.769539
  H      -3.346452      1.578681      1.580787
  H      -5.715341      0.925941      1.629881
  H      -6.565344     -0.846389      0.060561
  H      -4.987075     -1.974328     -1.539619
  H      -2.635679     -1.341851     -1.615116
  H       3.244700     -1.303548      1.710907
  H       5.668651     -0.766328      1.698488
  H       6.581043      0.729237     -0.042734
  H       5.085279      1.691056     -1.753573
  H       2.678841      1.163642     -1.726214
28
Coordinates from ORCA-job input E -840.794880851776
  C      -1.413230      0.505514      0.079691
  C      -2.790087      0.118523      0.023145
  C      -3.732110      0.786095      0.950795
  C      -5.031679      0.468040      0.928895
  C      -5.538875     -0.524159      0.008536
  C      -4.616972     -1.199657     -0.890880
  C      -3.312172     -0.906364     -0.899324
  O      -0.926100      1.321122      0.825403
  O      -0.671538     -0.196563     -0.874663
  O       0.666609      0.214637     -0.858008
  C       1.389043     -0.489109      0.079723
  C       2.823822     -0.099111      0.006706
  C       3.676624     -0.641535      0.961473
  C       5.026568     -0.336643      0.933919
  C       5.526198      0.507296     -0.048283
  C       4.675410      1.049809     -1.000652
  C       3.323174      0.750770     -0.975933
  O       0.909153     -1.291173      0.819343
  H      -3.324969      1.522016      1.624646
  H      -5.720017      0.955932      1.603315
  H      -6.591083     -0.752443     -0.025258
  H      -5.004882     -1.952992     -1.560879
  H      -2.628189     -1.406073     -1.564506
  H       3.266064     -1.298404      1.713121
  H       5.689047     -0.757048      1.676117
  H       6.580496      0.742970     -0.071399
  H       5.065465      1.705837     -1.764816
  H       2.660329      1.172712     -1.714327
28
Coordinates from ORCA-job input E -840.794959699251
  C      -1.404635      0.446925      0.098263
  C      -2.781737      0.058968      0.057822
  C      -3.719548      0.754802      0.968173
  C      -5.033320      0.515737      0.885920
  C      -5.553226     -0.438898     -0.067600
  C      -4.629880     -1.189496     -0.903597
  C      -3.311008     -0.975211     -0.850120
  O      -0.911332      1.276182      0.824831
  O      -0.669489     -0.275381     -0.844454
  O       0.664693      0.148679     -0.855971
  C       1.393305     -0.487068      0.123550
  C       2.825242     -0.093154      0.022185
  C       3.701397     -0.653334      0.945291
  C       5.049061     -0.341471      0.894789
  C       5.522460      0.530332     -0.076125
  C       4.648310      1.091405     -0.995956
  C       3.298774      0.782852     -0.950228
  O       0.920846     -1.246718      0.911563
  H      -3.294779      1.455760      1.668121
  H      -5.723131      1.031900      1.537233
  H      -6.613940     -0.608195     -0.149738
  H      -5.031130     -1.938437     -1.570820
  H      -2.621449     -1.533932     -1.460332
  H       3.310490     -1.328841      1.690771
  H       5.730236     -0.776543      1.611148
  H       6.574734      0.772775     -0.116102
  H       5.017685      1.770359     -1.750288
  H       2.617470      1.220002     -1.662429
28
Coordinates from ORCA-job input E -840.795011122860
  C      -1.393807      0.394171      0.103312
  C      -2.771553      0.006525      0.093423
  C      -3.702801      0.752166      0.969800
  C      -5.023379      0.591294      0.828620
  C      -5.552499     -0.346801     -0.136582
  C      -4.638377     -1.197424     -0.882259
  C      -3.313082     -1.061175     -0.767276
  O      -0.894576      1.261160      0.780146
  O      -0.670155     -0.359687     -0.823229
  O       0.662196      0.068140     -0.865717
  C       1.402112     -0.531516      0.127530
  C       2.825515     -0.109251      0.020338
  C       3.725484     -0.694616      0.904195
  C       5.065686     -0.352356      0.852585
  C       5.507697      0.577299     -0.078631
  C       4.609617      1.164063     -0.958626
  C       3.267770      0.823758     -0.912882
  O       0.944317     -1.285017      0.930022
  H      -3.265572      1.431735      1.683171
  H      -5.711184      1.152168      1.444085
  H      -6.616223     -0.454465     -0.268909
  H      -5.053638     -1.960460     -1.524536
  H      -2.626204     -1.697383     -1.299663
  H       3.357769     -1.412183      1.621681
  H       5.764943     -0.807641      1.538312
  H       6.553716      0.845340     -0.119030
  H       4.953991      1.889318     -1.680997
  H       2.568336      1.282840     -1.592980
28
Coordinates from ORCA-job input E -840.795125366101
  C      -1.374949      0.377987      0.032884
  C      -2.748104     -0.022375      0.092229
  C      -3.656037      0.754934      0.965534
  C      -4.979934      0.642051      0.807814
  C      -5.529338     -0.288756     -0.152094
  C      -4.642137     -1.212521     -0.839564
  C      -3.314299     -1.126053     -0.705269
  O      -0.858131      1.272120      0.658923
  O      -0.672418     -0.422231     -0.870380
  O       0.665393     -0.014900     -0.936296
  C       1.391212     -0.564725      0.095388
  C       2.809754     -0.123785      0.005118
  C       3.715220     -0.732036      0.867735
  C       5.049286     -0.364163      0.840544
  C       5.479360      0.615515     -0.043812
  C       4.575287      1.225842     -0.901495
  C       3.239888      0.858872     -0.881223
  O       0.927050     -1.298401      0.912448
  H      -3.200552      1.421513      1.679964
  H      -5.655211      1.231513      1.410537
  H      -6.594751     -0.361469     -0.294851
  H      -5.080472     -1.991864     -1.446034
  H      -2.642941     -1.820552     -1.182136
  H       3.355313     -1.485611      1.551591
  H       5.752304     -0.837787      1.509839
  H       6.519953      0.905892     -0.064340
  H       4.909487      1.992211     -1.585105
  H       2.535867      1.338779     -1.542048
28
Coordinates from ORCA-job input E -840.795178821264
  C      -1.374579      0.416641     -0.005542
  C      -2.745548      0.009159      0.062061
  C      -3.651191      0.778274      0.946376
  C      -4.975428      0.620618      0.830776
  C      -5.527681     -0.335474     -0.099762
  C      -4.637086     -1.225593     -0.822063
  C      -3.308266     -1.099327     -0.732444
  O      -0.858573      1.311595      0.619539
  O      -0.672790     -0.387917     -0.906018
  O       0.671358     -0.000199     -0.960250
  C       1.384861     -0.560642      0.075875
  C       2.805744     -0.126246      0.001847
  C       3.700295     -0.736571      0.874267
  C       5.035860     -0.373559      0.858954
  C       5.478043      0.601895     -0.024182
  C       4.584317      1.215030     -0.890553
  C       3.247293      0.853411     -0.881763
  O       0.908966     -1.295058      0.885479
  H      -3.200044      1.469594      1.639740
  H      -5.649445      1.197710      1.447061
  H      -6.594776     -0.442950     -0.202877
  H      -5.070304     -2.012361     -1.422635
  H      -2.635970     -1.770992     -1.240416
  H       3.331498     -1.488609      1.555152
  H       5.730901     -0.849073      1.535232
  H       6.519971      0.887925     -0.035568
  H       4.928101      1.978631     -1.572503
  H       2.550574      1.334088     -1.549881
28
Coordinates from ORCA-job input E -840.795175926461
  C      -1.376192      0.408782      0.010791
  C      -2.743671     -0.008311      0.085455
  C      -3.651755      0.751054      0.975043
  C      -4.975709      0.619855      0.827849
  C      -5.523850     -0.305502     -0.136438
  C      -4.634462     -1.217254     -0.833438
  C      -3.306025     -1.115078     -0.711382
  O      -0.860576      1.299274      0.642882
  O      -0.675455     -0.381821     -0.903903
  O       0.668867      0.005650     -0.955515
  C       1.384947     -0.558164      0.077968
  C       2.805114     -0.122275      0.002531
  C       3.700860     -0.724343      0.879370
  C       5.036473     -0.361854      0.858265
  C       5.477585      0.604235     -0.035675
  C       4.582453      1.209787     -0.905879
  C       3.245268      0.848971     -0.891060
  O       0.910826     -1.294410      0.886943
  H      -3.204333      1.416727      1.695041
  H      -5.652119      1.194110      1.444167
  H      -6.588875     -0.372563     -0.285030
  H      -5.066513     -2.000672     -1.439084
  H      -2.635057     -1.803370     -1.197951
  H       3.333269     -1.470385      1.567486
  H       5.732677     -0.831197      1.537648
  H       6.519802      0.888972     -0.052157
  H       4.925501      1.966285     -1.596100
  H       2.547051      1.323498     -1.561927
28
Coordinates from ORCA-job input E -840.795187945650
  C      -1.377220      0.414690      0.007557
  C      -2.745400     -0.000963      0.079337
  C      -3.655803      0.765306      0.960884
  C      -4.979485      0.621078      0.822524
  C      -5.525393     -0.321908     -0.125462
  C      -4.632489     -1.227008     -0.825734
  C      -3.304116     -1.113210     -0.713093
  O      -0.863757      1.310377      0.633925
  O      -0.675025     -0.379808     -0.902011
  O       0.669036      0.008447     -0.954522
  C       1.383812     -0.550516      0.082348
  C       2.805440     -0.119513      0.004942
  C       3.701809     -0.733282      0.873022
  C       5.038823     -0.376182      0.850124
  C       5.480459      0.597080     -0.035782
  C       4.584891      1.214264     -0.897223
  C       3.246335      0.858350     -0.881266
  O       0.907330     -1.281255      0.895008
  H      -3.211225      1.445990      1.668554
  H      -5.657603      1.198585      1.433914
  H      -6.591228     -0.406171     -0.258834
  H      -5.061742     -2.015082     -1.427406
  H      -2.630702     -1.796231     -1.203761
  H       3.333833     -1.484091      1.555679
  H       5.735607     -0.854789      1.522397
  H       6.523768      0.877780     -0.053210
  H       4.928600      1.976161     -1.581141
  H       2.547543      1.341902     -1.544869
28
Coordinates from ORCA-job input E -840.795188546851
  C      -1.378209      0.417569      0.009662
  C      -2.745480     -0.000741      0.082440
  C      -3.658193      0.766367      0.960606
  C      -4.981469      0.621750      0.818154
  C      -5.524321     -0.323152     -0.129668
  C      -4.629452     -1.230688     -0.823825
  C      -3.301415     -1.116472     -0.707188
  O      -0.865894      1.314371      0.635340
  O      -0.675444     -0.375864     -0.900250
  O       0.668365      0.013275     -0.952670
  C       1.382655     -0.545509      0.084522
  C       2.804928     -0.117249      0.005769
  C       3.701724     -0.735815      0.869963
  C       5.039489     -0.381632      0.845238
  C       5.481366      0.593376     -0.038632
  C       4.585360      1.215370     -0.896131
  C       3.246028      0.862419     -0.878381
  O       0.905203     -1.274867      0.897870
  H      -3.216752      1.448680      1.668681
  H      -5.661430      1.200370      1.426445
  H      -6.589769     -0.407046     -0.266407
  H      -5.056296     -2.021314     -1.423866
  H      -2.626436     -1.801485     -1.192938
  H       3.333569     -1.487776      1.551256
  H       5.736610     -0.863863      1.514559
  H       6.525299      0.871647     -0.057555
  H       4.929371      1.978686     -1.578303
  H       2.546692      1.349594     -1.538792
28
Coordinates from ORCA-job input E -840.795186567121
  C      -1.379534      0.419798      0.014192
  C      -2.745902     -0.001391      0.087398
  C      -3.661230      0.765334      0.962734
  C      -4.984008      0.622213      0.813851
  C      -5.523423     -0.321930     -0.136834
  C      -4.626580     -1.232602     -0.823885
  C      -3.298978     -1.119650     -0.700769
  O      -0.868455      1.316927      0.640352
  O      -0.676033     -0.371615     -0.896835
  O       0.667467      0.018642     -0.948881
  C       1.382239     -0.541961      0.086918
  C       2.804904     -0.115556      0.006535
  C       3.702379     -0.736897      0.867992
  C       5.040705     -0.384914      0.840961
  C       5.482353      0.590535     -0.042523
  C       4.585609      1.215418     -0.897150
  C       3.245724      0.864715     -0.877091
  O       0.904785     -1.271497      0.900133
  H      -3.223146      1.447001      1.673521
  H      -5.666019      1.201395      1.419311
  H      -6.588279     -0.403197     -0.279705
  H      -5.050896     -2.024961     -1.423433
  H      -2.622352     -1.807286     -1.180509
  H       3.334419     -1.489195      1.549020
  H       5.738387     -0.869273      1.508156
  H       6.526746      0.866935     -0.063348
  H       4.929550      1.979134     -1.578905
  H       2.545670      1.353878     -1.535306
28
Coordinates from ORCA-job input E -840.790240333262
  C      -1.428893      0.408901      0.015557
  C      -2.796442     -0.008539      0.088300
  C      -3.710008      0.760819      0.963173
  C      -5.033120      0.621296      0.813802
  C      -5.574754     -0.321512     -0.136950
  C      -4.680138     -1.234739     -0.823523
  C      -3.352274     -1.125401     -0.699913
  O      -0.915601      1.304725      0.641781
  O      -0.727207     -0.384571     -0.895083
  O       0.718390      0.031344     -0.950584
  C       1.431230     -0.531062      0.085572
  C       2.855093     -0.108561      0.005672
  C       3.750538     -0.732229      0.867566
  C       5.089837     -0.383912      0.840996
  C       5.534492      0.590198     -0.042462
  C       4.639786      1.217408     -0.897526
  C       3.298935      0.870375     -0.877928
  O       0.951469     -1.259171      0.898712
  H      -3.270332      1.441393      1.674027
  H      -5.713779      1.202433      1.418915
  H      -6.639777     -0.399887     -0.280218
  H      -5.106392     -2.026025     -1.423117
  H      -2.677346     -1.814959     -1.179292
  H       3.380258     -1.483420      1.548563
  H       5.785937     -0.870082      1.508531
  H       6.579650      0.863738     -0.062927
  H       4.986078      1.980083     -1.579261
  H       2.600471      1.361355     -1.536484
28
Coordinates from ORCA-job input E -840.790296353824
  C      -1.383110      0.356177     -0.014646
  C      -2.755354     -0.045199      0.072427
  C      -3.634489      0.696602      1.004513
  C      -4.962896      0.585749      0.880655
  C      -5.543112     -0.301440     -0.100532
  C      -4.680996     -1.195095     -0.851407
  C      -3.348936     -1.113675     -0.754772
  O      -0.842602      1.213612      0.641943
  O      -0.726239     -0.401494     -0.982031
  O       0.718966      0.015937     -1.036350
  C       1.385856     -0.493462      0.051688
  C       2.815643     -0.084387     -0.008666
  C       3.679119     -0.667519      0.912069
  C       5.021327     -0.329730      0.908011
  C       5.500605      0.592923     -0.011908
  C       4.637576      1.179617     -0.926190
  C       3.293952      0.843101     -0.929198
  O       0.877635     -1.170478      0.891446
  H      -3.166443      1.335209      1.735862
  H      -5.618970      1.148114      1.529079
  H      -6.612408     -0.355476     -0.221368
  H      -5.134962     -1.949219     -1.477927
  H      -2.697528     -1.790146     -1.283090
  H       3.282113     -1.378942      1.620128
  H       5.692818     -0.784192      1.621460
  H       6.548116      0.858000     -0.014720
  H       5.010668      1.902479     -1.636535
  H       2.619750      1.302936     -1.634039
28
Coordinates from ORCA-job input E -840.790257230956
  C      -1.388934      0.438196     -0.073127
  C      -2.749815      0.007533      0.060510
  C      -3.650720      0.824255      0.905143
  C      -4.975172      0.662454      0.796915
  C      -5.528908     -0.345108     -0.077753
  C      -4.641064     -1.292193     -0.726155
  C      -3.311990     -1.163060     -0.641576
  O      -0.880559      1.382717      0.481898
  O      -0.723279     -0.397952     -0.960633
  O       0.713502      0.047446     -1.016287
  C       1.387461     -0.558579      0.010541
  C       2.810992     -0.118763     -0.021567
  C       3.695966     -0.790943      0.813973
  C       5.032524     -0.432028      0.832935
  C       5.484483      0.600129      0.021958
  C       4.599958      1.274718     -0.807127
  C       3.261841      0.917958     -0.833251
  O       0.908285     -1.339621      0.773671
  H      -3.201775      1.553581      1.559525
  H      -5.647740      1.274806      1.379823
  H      -6.596106     -0.442716     -0.189225
  H      -5.072802     -2.123800     -1.264069
  H      -2.641128     -1.875741     -1.092589
  H       3.319853     -1.586836      1.438523
  H       5.720871     -0.955255      1.480095
  H       6.527568      0.881622      0.037826
  H       4.951877      2.081762     -1.432525
  H       2.570911      1.445418     -1.471552
28
Coordinates from ORCA-job input E -840.790544466979
  C      -1.403086      0.406700     -0.024848
  C      -2.771706     -0.008746      0.077581
  C      -3.673056      0.790584      0.938277
  C      -4.998095      0.654133      0.804760
  C      -5.553549     -0.313274     -0.112875
  C      -4.670260     -1.251163     -0.780389
  C      -3.340766     -1.145373     -0.672509
  O      -0.884544      1.312569      0.582325
  O      -0.726405     -0.410648     -0.926837
  O       0.717830      0.009138     -0.988334
  C       1.416752     -0.580147      0.036006
  C       2.836383     -0.128878     -0.014107
  C       3.731102     -0.763147      0.840781
  C       5.064365     -0.391164      0.842708
  C       5.503516      0.616546     -0.005000
  C       4.609370      1.254202     -0.852805
  C       3.274525      0.884354     -0.861373
  O       0.941019     -1.321884      0.839304
  H      -3.223138      1.490020      1.623879
  H      -5.670147      1.256914      1.398212
  H      -6.620262     -0.390027     -0.243769
  H      -5.106202     -2.057269     -1.352645
  H      -2.674084     -1.852700     -1.137606
  H       3.364943     -1.540641      1.493778
  H       5.760050     -0.885187      1.504898
  H       6.543957      0.908195     -0.003053
  H       4.951215      2.042914     -1.506597
  H       2.576372      1.383979     -1.513862
28
Coordinates from ORCA-job input E -840.790438327772
  C      -1.413601      0.395544      0.017717
  C      -2.783807     -0.021725      0.093016
  C      -3.695624      0.755076      0.963216
  C      -5.018941      0.624540      0.808140
  C      -5.563034     -0.317154     -0.142463
  C      -4.671991     -1.238963     -0.821735
  C      -3.343944     -1.138190     -0.692998
  O      -0.903008      1.286999      0.652101
  O      -0.725840     -0.390652     -0.904154
  O       0.715716      0.039320     -0.957596
  C       1.409294     -0.498787      0.098631
  C       2.840551     -0.091407      0.009464
  C       3.733153     -0.727794      0.865062
  C       5.075930     -0.393063      0.834118
  C       5.527150      0.578910     -0.048189
  C       4.635479      1.218623     -0.897039
  C       3.291096      0.885824     -0.872697
  O       0.936396     -1.235258      0.908272
  H      -3.254092      1.435038      1.673426
  H      -5.698270      1.212327      1.408327
  H      -6.627983     -0.388909     -0.289626
  H      -5.101098     -2.029672     -1.420061
  H      -2.671942     -1.834822     -1.166441
  H       3.357666     -1.476758      1.545567
  H       5.769664     -0.888360      1.497433
  H       6.575085      0.841301     -0.072373
  H       4.986806      1.980131     -1.577513
  H       2.595290      1.387880     -1.525705
28
Coordinates from ORCA-job input E -840.790639476186
  C      -1.396063      0.390970     -0.016724
  C      -2.766542     -0.021265      0.080760
  C      -3.664615      0.769078      0.953034
  C      -4.990164      0.641095      0.816058
  C      -5.549249     -0.309944     -0.116509
  C      -4.669928     -1.243106     -0.795561
  C      -3.340074     -1.145624     -0.684259
  O      -0.876288      1.291099      0.597713
  O      -0.726345     -0.408419     -0.938034
  O       0.716497      0.016399     -0.997656
  C       1.403733     -0.545503      0.048173
  C       2.828914     -0.111137     -0.010033
  C       3.716677     -0.742535      0.854080
  C       5.053921     -0.385145      0.850679
  C       5.504097      0.604945     -0.011881
  C       4.616886      1.239757     -0.869028
  C       3.278127      0.884219     -0.872444
  O       0.923489     -1.277898      0.857223
  H      -3.211921      1.455528      1.649850
  H      -5.659987      1.237972      1.417931
  H      -6.616202     -0.379889     -0.249291
  H      -5.109132     -2.039467     -1.378875
  H      -2.676330     -1.850384     -1.157477
  H       3.342026     -1.506090      1.518629
  H       5.744153     -0.876872      1.520233
  H       6.547675      0.885151     -0.014202
  H       4.967201      2.015077     -1.534238
  H       2.585544      1.381987     -1.532251
28
Coordinates from ORCA-job input E -840.790639440930
  C      -1.398728      0.409504     -0.036350
  C      -2.765437     -0.012829      0.071908
  C      -3.662672      0.770864      0.951039
  C      -4.988223      0.633194      0.823758
  C      -5.547108     -0.322127     -0.104621
  C      -4.666059     -1.249611     -0.789165
  C      -3.336177     -1.142415     -0.687491
  O      -0.878637      1.307506      0.580930
  O      -0.726969     -0.394180     -0.952165
  O       0.717534      0.025606     -1.007034
  C       1.398881     -0.536157      0.042480
  C       2.826064     -0.107753     -0.011728
  C       3.708666     -0.742899      0.854905
  C       5.047445     -0.391286      0.855207
  C       5.504277      0.596848     -0.006107
  C       4.622170      1.235402     -0.865745
  C       3.281917      0.885549     -0.872934
  O       0.913338     -1.265196      0.851433
  H      -3.209855      1.460443      1.644682
  H      -5.658002      1.225101      1.430570
  H      -6.614468     -0.399949     -0.229527
  H      -5.103695     -2.049811     -1.368395
  H      -2.670779     -1.843024     -1.164564
  H       3.328877     -1.504791      1.518450
  H       5.733690     -0.886007      1.526660
  H       6.549046      0.872578     -0.005535
  H       4.977635      2.009212     -1.529976
  H       2.593369      1.386226     -1.534786
28
Coordinates from ORCA-job input E -840.790644990234
  C      -1.398753      0.403154     -0.025645
  C      -2.766841     -0.016198      0.077576
  C      -3.666115      0.770452      0.951942
  C      -4.991417      0.636386      0.818252
  C      -5.548364     -0.318023     -0.112205
  C      -4.666607     -1.248730     -0.791366
  C      -3.336938     -1.145164     -0.683204
  O      -0.880565      1.304073      0.588987
  O      -0.727128     -0.396642     -0.944987
  O       0.716911      0.024519     -1.001491
  C       1.400884     -0.536705      0.046613
  C       2.827803     -0.107719     -0.010478
  C       3.712747     -0.743716      0.853146
  C       5.051423     -0.391697      0.850600
  C       5.505808      0.597738     -0.010516
  C       4.621364      1.237160     -0.867101
  C       3.281204      0.886859     -0.871474
  O       0.917456     -1.266045      0.856576
  H      -3.214757      1.459127      1.647434
  H      -5.662537      1.230473      1.421447
  H      -6.615311     -0.392933     -0.242330
  H      -5.103633     -2.048386     -1.371810
  H      -2.671163     -1.848257     -1.156070
  H       3.334837     -1.506598      1.516625
  H       5.739486     -0.887120      1.519676
  H       6.550490      0.873792     -0.012174
  H       4.974932      2.011989     -1.531158
  H       2.590885      1.388212     -1.530965
28
Coordinates from ORCA-job input E -840.790645496198
  C      -1.399197      0.404752     -0.024953
  C      -2.766782     -0.016216      0.079224
  C      -3.667272      0.771275      0.951531
  C      -4.992363      0.636990      0.815874
  C      -5.547732     -0.318715     -0.114188
  C      -4.664966     -1.250993     -0.789783
  C      -3.335470     -1.147215     -0.679577
  O      -0.881990      1.306998      0.588553
  O      -0.727481     -0.394132     -0.944783
  O       0.716602      0.026931     -1.000890
  C       1.400141     -0.534258      0.047299
  C       2.827467     -0.106588     -0.010213
  C       3.712559     -0.745292      0.851257
  C       5.051633     -0.394794      0.847986
  C       5.506237      0.595859     -0.011629
  C       4.621615      1.238028     -0.865965
  C       3.281056      0.889195     -0.869676
  O       0.916410     -1.262994      0.857674
  H      -3.216994      1.460798      1.646887
  H      -5.664509      1.231783      1.417228
  H      -6.614462     -0.393686     -0.246088
  H      -5.101057     -2.051982     -1.369092
  H      -2.668878     -1.851474     -1.149557
  H       3.334472     -1.509054      1.513617
  H       5.739839     -0.892371      1.515312
  H       6.551233      0.870713     -0.013851
  H       4.975353      2.013816     -1.528813
  H       2.590635      1.392629     -1.527486
28
Coordinates from ORCA-job input E -840.790645545696
  C      -1.400571      0.409546     -0.023672
  C      -2.766473     -0.016499      0.084063
  C      -3.670145      0.772694      0.951373
  C      -4.994647      0.638574      0.809512
  C      -5.545637     -0.319761     -0.120419
  C      -4.660298     -1.256804     -0.785738
  C      -3.331305     -1.153034     -0.669261
  O      -0.885579      1.314563      0.587579
  O      -0.728594     -0.387122     -0.944730
  O       0.715790      0.033048     -0.999768
  C       1.398042     -0.527784      0.048939
  C       2.826422     -0.103601     -0.009569
  C       3.711857     -0.749329      0.846288
  C       5.051966     -0.402822      0.841061
  C       5.507166      0.590892     -0.014731
  C       4.622115      1.240254     -0.863141
  C       3.280509      0.895304     -0.865045
  O       0.913177     -1.254456      0.860624
  H      -3.222811      1.463702      1.647165
  H      -5.669631      1.235110      1.405950
  H      -6.611710     -0.394187     -0.257925
  H      -5.093957     -2.061383     -1.361902
  H      -2.662505     -1.860885     -1.130672
  H       3.333275     -1.515277      1.505829
  H       5.740528     -0.905951      1.503838
  H       6.552991      0.862544     -0.018503
  H       4.976317      2.018504     -1.522848
  H       2.589809      1.404159     -1.518397
28
Coordinates from ORCA-job input E -840.778899301072
  C      -1.449951      0.398640     -0.022330
  C      -2.817047     -0.023692      0.084960
  C      -3.718906      0.768077      0.951816
  C      -5.043717      0.637520      0.809482
  C      -5.596956     -0.319462     -0.120511
  C      -4.713905     -1.259001     -0.785361
  C      -3.384674     -1.158810     -0.668404
  O      -0.932737      1.302355      0.588978
  O      -0.779788     -0.399984     -0.943019
  O       0.766754      0.045650     -1.001431
  C       1.447098     -0.516872      0.047614
  C       2.876648     -0.096564     -0.010425
  C       3.760017     -0.744560      0.845857
  C       5.101066     -0.401682      0.841077
  C       5.559274      0.590673     -0.014693
  C       4.676297      1.242303     -0.863529
  C       3.333757      0.900985     -0.865881
  O       0.959965     -1.242111      0.859227
  H      -3.269960      1.457978      1.647671
  H      -5.717310      1.235972      1.405580
  H      -6.663179     -0.391024     -0.258403
  H      -5.149527     -2.062492     -1.361566
  H      -2.717618     -1.868541     -1.129461
  H       3.379116     -1.509386      1.505371
  H       5.788019     -0.906575      1.504186
  H       6.605836      0.859494     -0.018116
  H       5.032850      2.019497     -1.523221
  H       2.644677      1.411612     -1.519566
28
Coordinates from ORCA-job input E -840.778128035276
  C      -1.393287      0.326222     -0.057076
  C      -2.765470     -0.078441      0.064563
  C      -3.619400      0.659815      1.022529
  C      -4.950870      0.570845      0.914187
  C      -5.556812     -0.294027     -0.071421
  C      -4.718944     -1.195645     -0.839404
  C      -3.384653     -1.135102     -0.759178
  O      -0.835949      1.163572      0.611140
  O      -0.782365     -0.400507     -1.068544
  O       0.770030      0.025278     -1.119244
  C       1.385639     -0.443838      0.007938
  C       2.825778     -0.053718     -0.027898
  C       3.659146     -0.636507      0.920322
  C       5.005961     -0.317918      0.942265
  C       5.519711      0.584531      0.020950
  C       4.686446      1.171151     -0.920458
  C       3.338341      0.854006     -0.949610
  O       0.851527     -1.079506      0.864123
  H      -3.131610      1.280148      1.756649
  H      -5.590212      1.133008      1.579321
  H      -6.628262     -0.329702     -0.179414
  H      -5.192454     -1.939047     -1.464295
  H      -2.750262     -1.818950     -1.298994
  H       3.235452     -1.331685      1.628949
  H       5.654221     -0.771845      1.677238
  H       6.570875      0.834093      0.038398
  H       5.086051      1.878899     -1.631603
  H       2.687470      1.314869     -1.675535
28
Coordinates from ORCA-job input E -840.779076406477
  C      -1.408395      0.423327     -0.110774
  C      -2.765959     -0.016256      0.059538
  C      -3.651684      0.806164      0.914771
  C      -4.978448      0.657693      0.814073
  C      -5.546975     -0.344388     -0.057037
  C      -4.673086     -1.305518     -0.703292
  C      -3.342336     -1.188833     -0.627224
  O      -0.889789      1.358770      0.450158
  O      -0.780245     -0.389098     -1.036759
  O       0.763037      0.068783     -1.085965
  C       1.393763     -0.515429     -0.028779
  C       2.827205     -0.093066     -0.039115
  C       3.688317     -0.778650      0.810277
  C       5.029302     -0.438321      0.851596
  C       5.509440      0.587300      0.048575
  C       4.648453      1.275246     -0.794049
  C       3.305880      0.937739     -0.842276
  O       0.891865     -1.269275      0.747520
  H      -3.190793      1.529998      1.566893
  H      -5.641605      1.275646      1.401901
  H      -6.615712     -0.430249     -0.163473
  H      -5.116237     -2.137264     -1.231632
  H      -2.680777     -1.912027     -1.075738
  H       3.290394     -1.568987      1.428238
  H       5.699214     -0.971341      1.510023
  H       6.556111      0.853533      0.081605
  H       5.021948      2.077826     -1.412633
  H       2.633213      1.476675     -1.490524
28
Coordinates from ORCA-job input E -840.778992605010
  C      -1.432338      0.406559     -0.060296
  C      -2.797555     -0.020719      0.078734
  C      -3.691208      0.795957      0.931232
  C      -5.017382      0.665900      0.800815
  C      -5.579362     -0.314989     -0.097897
  C      -4.703360     -1.275776     -0.741571
  C      -3.373088     -1.175245     -0.637761
  O      -0.908525      1.311082      0.544394
  O      -0.783783     -0.399303     -0.984782
  O       0.768551      0.025884     -1.041963
  C       1.437984     -0.566399     -0.007691
  C       2.863321     -0.118620     -0.033142
  C       3.744558     -0.775387      0.818687
  C       5.079666     -0.410461      0.843468
  C       5.533795      0.612122      0.021972
  C       4.652674      1.272523     -0.821965
  C       3.316014      0.910123     -0.853341
  O       0.948068     -1.293018      0.801485
  H      -3.235396      1.503983      1.603955
  H      -5.685306      1.283000      1.384193
  H      -6.646635     -0.386756     -0.227258
  H      -5.145021     -2.094499     -1.291114
  H      -2.710925     -1.899467     -1.083285
  H       3.366632     -1.563888      1.451372
  H       5.765083     -0.921692      1.503339
  H       6.575705      0.897779      0.041661
  H       5.005888      2.073126     -1.454962
  H       2.628045      1.428180     -1.502380
28
Coordinates from ORCA-job input E -840.779168075355
  C      -1.436599      0.416883     -0.046806
  C      -2.799082     -0.022313      0.086589
  C      -3.703732      0.788844      0.932795
  C      -5.028144      0.650337      0.792890
  C      -5.577362     -0.334804     -0.108807
  C      -4.690750     -1.291066     -0.744680
  C      -3.361927     -1.181881     -0.631552
  O      -0.924419      1.327478      0.558734
  O      -0.783774     -0.371498     -0.981477
  O       0.764543      0.069396     -1.027543
  C       1.419982     -0.493834      0.029991
  C       2.857130     -0.085546     -0.018620
  C       3.732631     -0.765782      0.820595
  C       5.077059     -0.436006      0.826762
  C       5.546488      0.574167     -0.001438
  C       4.671378      1.257586     -0.833196
  C       3.325361      0.930389     -0.846005
  O       0.931550     -1.235004      0.826815
  H      -3.257088      1.499898      1.608461
  H      -5.704124      1.263466      1.371151
  H      -6.643205     -0.413521     -0.245692
  H      -5.123268     -2.113623     -1.295772
  H      -2.691885     -1.902622     -1.071002
  H       3.342821     -1.543680      1.459186
  H       5.757860     -0.964965      1.477369
  H       6.595754      0.832189      0.003530
  H       5.036647      2.048713     -1.471230
  H       2.642257      1.466801     -1.485149
28
Coordinates from ORCA-job input E -840.779271171799
  C      -1.410134      0.417432     -0.094135
  C      -2.768760     -0.023934      0.072571
  C      -3.658189      0.797632      0.924958
  C      -4.984856      0.657829      0.809039
  C      -5.549410     -0.337589     -0.071443
  C      -4.674089     -1.302985     -0.709399
  C      -3.343584     -1.193304     -0.619587
  O      -0.889151      1.338184      0.488284
  O      -0.785637     -0.371001     -1.042831
  O       0.763546      0.066799     -1.089286
  C       1.396271     -0.513979     -0.031820
  C       2.831029     -0.092211     -0.042606
  C       3.691724     -0.775819      0.808832
  C       5.033128     -0.436568      0.849062
  C       5.513976      0.586159      0.042962
  C       4.653216      1.272783     -0.800989
  C       3.310274      0.936298     -0.847991
  O       0.889855     -1.246610      0.761793
  H      -3.199757      1.515715      1.585102
  H      -5.650779      1.277550      1.391890
  H      -6.617421     -0.417277     -0.189520
  H      -5.116133     -2.132481     -1.242224
  H      -2.680970     -1.919969     -1.060887
  H       3.293182     -1.563962      1.429189
  H       5.702757     -0.968151      1.508981
  H       6.560959      0.851361      0.074732
  H       5.027155      2.073464     -1.421805
  H       2.637896      1.474635     -1.496973
28
Coordinates from ORCA-job input E -840.779323650376
  C      -1.423772      0.438826     -0.093581
  C      -2.778596     -0.014415      0.072488
  C      -3.675669      0.797608      0.926054
  C      -5.001084      0.647768      0.807574
  C      -5.556170     -0.350634     -0.075295
  C      -4.672142     -1.308607     -0.712485
  C      -3.342688     -1.188077     -0.620774
  O      -0.906090      1.352743      0.502315
  O      -0.787590     -0.346273     -1.038982
  O       0.764503      0.081833     -1.078041
  C       1.399617     -0.496297     -0.019081
  C       2.837516     -0.086242     -0.037575
  C       3.697333     -0.774456      0.811115
  C       5.041641     -0.445848      0.843580
  C       5.526257      0.571134      0.032567
  C       4.666424      1.262622     -0.808389
  C       3.320617      0.936609     -0.847653
  O       0.891877     -1.224518      0.777806
  H      -3.223907      1.517924      1.588363
  H      -5.672879      1.261300      1.390257
  H      -6.623332     -0.438862     -0.195068
  H      -5.106666     -2.141620     -1.246026
  H      -2.673461     -1.909324     -1.060897
  H       3.295818     -1.557823      1.435605
  H       5.710551     -0.981127      1.501274
  H       6.575474      0.828079      0.058129
  H       5.043382      2.058896     -1.433060
  H       2.649134      1.478780     -1.494321
28
Coordinates from ORCA-job input E -840.779331621880
  C      -1.429919      0.447409     -0.076726
  C      -2.783265     -0.012515      0.084748
  C      -3.691054      0.801278      0.925237
  C      -5.014901      0.647453      0.793252
  C      -5.557634     -0.358085     -0.088544
  C      -4.664395     -1.319197     -0.707981
  C      -3.336301     -1.193980     -0.603375
  O      -0.920422      1.366359      0.518534
  O      -0.790737     -0.321767     -1.033544
  O       0.762837      0.101295     -1.068505
  C       1.399793     -0.480082     -0.012120
  C       2.840352     -0.079797     -0.035854
  C       3.700296     -0.779428      0.803353
  C       5.047188     -0.460874      0.829591
  C       5.534164      0.557710      0.022075
  C       4.674201      1.260816     -0.809096
  C       3.325826      0.944678     -0.842283
  O       0.891125     -1.206872      0.785652
  H      -3.248051      1.526415      1.588208
  H      -5.694549      1.262864      1.364770
  H      -6.623216     -0.450084     -0.219171
  H      -5.090992     -2.158342     -1.238320
  H      -2.660192     -1.917223     -1.029446
  H       3.296869     -1.563693      1.425479
  H       5.716241     -1.005115      1.479763
  H       6.585383      0.806807      0.042702
  H       5.053111      2.058291     -1.431072
  H       2.654342      1.495680     -1.481427
28
Coordinates from ORCA-job input E -840.779397873290
  C      -1.436102      0.495964     -0.096469
  C      -2.776238      0.005380      0.086857
  C      -3.697889      0.813853      0.917491
  C      -5.019004      0.634367      0.786985
  C      -5.542319     -0.395057     -0.077390
  C      -4.631474     -1.352957     -0.676318
  C      -3.305975     -1.200939     -0.574316
  O      -0.936063      1.421159      0.497281
  O      -0.798314     -0.252041     -1.069460
  O       0.759736      0.155339     -1.087218
  C       1.380551     -0.438536     -0.029432
  C       2.828188     -0.063660     -0.043498
  C       3.673038     -0.791317      0.787124
  C       5.025686     -0.498780      0.819936
  C       5.533203      0.521913      0.027919
  C       4.688179      1.253235     -0.794232
  C       3.334110      0.962977     -0.834245
  O       0.855747     -1.160432      0.762759
  H      -3.267961      1.556364      1.569748
  H      -5.710135      1.246451      1.348241
  H      -6.605955     -0.508544     -0.207162
  H      -5.042388     -2.211280     -1.188049
  H      -2.615711     -1.920283     -0.984099
  H       3.253616     -1.576468      1.397438
  H       5.683216     -1.064793      1.463234
  H       6.588943      0.750559      0.053601
  H       5.083236      2.052192     -1.404161
  H       2.674180      1.535332     -1.466663
28
Coordinates from ORCA-job input E -840.779549597538
  C      -1.455554      0.662547     -0.162505
  C      -2.744240      0.072612      0.091729
  C      -3.714599      0.854458      0.892354
  C      -5.022043      0.583350      0.770061
  C      -5.472516     -0.520774     -0.036053
  C      -4.498728     -1.455026     -0.571848
  C      -3.186683     -1.208159     -0.481983
  O      -0.986933      1.608114      0.425314
  O      -0.825474     -0.023422     -1.179979
  O       0.745432      0.330187     -1.148167
  C       1.311529     -0.306185     -0.089085
  C       2.778578     -0.014899     -0.070659
  C       3.568817     -0.828086      0.733821
  C       4.936272     -0.620060      0.789514
  C       5.512196      0.401903      0.047617
  C       4.721310      1.219255     -0.747098
  C       3.352578      1.013157     -0.810844
  O       0.734184     -1.011158      0.683147
  H      -3.334047      1.652615      1.508554
  H      -5.753617      1.176573      1.299494
  H      -6.525977     -0.710503     -0.160233
  H      -4.850295     -2.371694     -1.023107
  H      -2.446296     -1.904075     -0.842184
  H       3.096228     -1.611749      1.305985
  H       5.552080     -1.252419      1.411931
  H       6.579567      0.564155      0.091037
  H       5.170090      2.018685     -1.318047
  H       2.734241      1.650598     -1.422867
28
Coordinates from ORCA-job input E -840.779260624552
  C      -1.461371      0.874007     -0.340737
  C      -2.661666      0.173934      0.038881
  C      -3.657358      0.905988      0.855898
  C      -4.939402      0.507637      0.816043
  C      -5.316459     -0.678596      0.104063
  C      -4.283159     -1.553824     -0.422873
  C      -2.998574     -1.178536     -0.419553
  O      -1.004812      1.837195      0.229381
  O      -0.860340      0.217146     -1.382672
  O       0.722262      0.503331     -1.297442
  C       1.192729     -0.188144     -0.237171
  C       2.670735      0.019652     -0.133729
  C       3.372691     -0.871794      0.669325
  C       4.744289     -0.741866      0.802675
  C       5.410857      0.280737      0.141663
  C       4.707012      1.176149     -0.650913
  C       3.334662      1.047436     -0.794230
  O       0.539470     -0.884199      0.484233
  H      -3.323675      1.768615      1.409196
  H      -5.699080      1.061268      1.348864
  H      -6.351515     -0.973099      0.046156
  H      -4.565158     -2.528450     -0.794444
  H      -2.208249     -1.820569     -0.774895
  H       2.829742     -1.652417      1.179825
  H       5.292846     -1.434744      1.423425
  H       6.481400      0.382186      0.246882
  H       5.226193      1.976247     -1.157603
  H       2.782029      1.744710     -1.404346
28
Coordinates from ORCA-job input E -840.779557479385
  C      -1.492334      0.967846     -0.273383
  C      -2.665333      0.219952      0.104376
  C      -3.739777      0.936026      0.830011
  C      -4.999764      0.483194      0.718021
  C      -5.275770     -0.747202      0.036400
  C      -4.172548     -1.603993     -0.362889
  C      -2.907976     -1.171174     -0.290044
  O      -1.084474      1.955119      0.293027
  O      -0.888041      0.374047     -1.353294
  O       0.705201      0.591066     -1.262319
  C       1.173320     -0.095169     -0.195415
  C       2.661589      0.047541     -0.125177
  C       3.347900     -0.896412      0.630204
  C       4.727242     -0.828217      0.726734
  C       5.417397      0.186480      0.078049
  C       4.729535      1.135008     -0.665199
  C       3.349466      1.067265     -0.772686
  O       0.508130     -0.753282      0.550810
  H      -3.478377      1.830928      1.370840
  H      -5.816839      1.023784      1.173907
  H      -6.291101     -1.089739     -0.078931
  H      -4.386434     -2.610681     -0.692036
  H      -2.066688     -1.795549     -0.545391
  H       2.787049     -1.669154      1.133271
  H       5.263491     -1.562665      1.309455
  H       6.493879      0.240036      0.154145
  H       5.267368      1.929009     -1.162018
  H       2.809988      1.805935     -1.344569
28
Coordinates from ORCA-job input E -840.779627960887
  C      -1.476470      0.795891     -0.196989
  C      -2.725684      0.147155      0.103954
  C      -3.747553      0.913659      0.848069
  C      -5.036925      0.559619      0.722274
  C      -5.405071     -0.617770     -0.013852
  C      -4.371828     -1.525357     -0.470283
  C      -3.077193     -1.195179     -0.376652
  O      -1.038408      1.767512      0.375685
  O      -0.854068      0.150185     -1.240263
  O       0.732512      0.420541     -1.181381
  C       1.266003     -0.242556     -0.125833
  C       2.742703     -0.005262     -0.088996
  C       3.504176     -0.874223      0.684376
  C       4.877549     -0.711538      0.751537
  C       5.487668      0.320418      0.051457
  C       4.725243      1.192949     -0.711376
  C       3.351021      1.032389     -0.786488
  O       0.657709     -0.936718      0.635678
  H      -3.422766      1.766223      1.422135
  H      -5.811704      1.140792      1.201352
  H      -6.443276     -0.879027     -0.138282
  H      -4.661604     -2.490473     -0.859932
  H      -2.287328     -1.866265     -0.672742
  H       3.005407     -1.664447      1.224401
  H       5.471487     -1.387674      1.348796
  H       6.559502      0.447057      0.102781
  H       5.200443      2.000342     -1.248749
  H       2.754556      1.711757     -1.374776
28
Coordinates from ORCA-job input E -840.779990956225
  C      -1.485733      0.972040     -0.322847
  C      -2.666109      0.246909      0.063394
  C      -3.718138      0.962842      0.809895
  C      -4.978264      0.494186      0.750899
  C      -5.265560     -0.747647      0.098119
  C      -4.178170     -1.586070     -0.355551
  C      -2.913252     -1.142763     -0.328920
  O      -1.064662      1.961459      0.237225
  O      -0.884132      0.347867     -1.379499
  O       0.711359      0.544386     -1.281597
  C       1.173310     -0.174583     -0.239345
  C       2.655226      0.003583     -0.135646
  C       3.356175     -0.922265      0.628525
  C       4.730528     -0.809498      0.754095
  C       5.401153      0.228322      0.120395
  C       4.698420      1.156754     -0.633370
  C       3.323559      1.047003     -0.766302
  O       0.509904     -0.872430      0.475783
  H      -3.446853      1.868314      1.328217
  H      -5.784231      1.034510      1.226284
  H      -6.280769     -1.104233      0.032631
  H      -4.398083     -2.591187     -0.684777
  H      -2.075205     -1.754374     -0.621717
  H       2.810965     -1.715817      1.116309
  H       5.278438     -1.529579      1.343850
  H       6.473795      0.315509      0.216765
  H       5.220427      1.968422     -1.118292
  H       2.772002      1.768339     -1.348625
28
Coordinates from ORCA-job input E -840.780136931273
  C      -1.513070      1.186165     -0.428527
  C      -2.601464      0.369880      0.034123
  C      -3.710919      1.010498      0.757768
  C      -4.911750      0.396536      0.760343
  C      -5.060835     -0.911182      0.208955
  C      -3.897237     -1.647061     -0.221171
  C      -2.690562     -1.060191     -0.257098
  O      -1.141606      2.207819      0.116407
  O      -0.925616      0.609216     -1.507528
  O       0.675447      0.714146     -1.368313
  C       1.059215     -0.059435     -0.344010
  C       2.544972      0.026413     -0.181838
  C       3.166434     -0.965968      0.566967
  C       4.539792     -0.936399      0.741223
  C       5.288344      0.085989      0.172686
  C       4.664734      1.081140     -0.565263
  C       3.291287      1.054309     -0.747642
  O       0.332859     -0.742991      0.327448
  H      -3.537316      1.975677      1.205474
  H      -5.768183      0.875095      1.212999
  H      -6.027954     -1.387945      0.201959
  H      -4.006791     -2.689958     -0.480424
  H      -1.789079     -1.583205     -0.531953
  H       2.561753     -1.745803      1.004242
  H       5.026437     -1.708800      1.318313
  H       6.360148      0.108619      0.307596
  H       5.247248      1.880543     -0.999070
  H       2.799812      1.826891     -1.317767
28
Coordinates from ORCA-job input E -840.780513604193
  C      -1.494998      1.077565     -0.382757
  C      -2.634532      0.308872      0.036723
  C      -3.710794      0.991471      0.771425
  C      -4.941249      0.441624      0.770802
  C      -5.163892     -0.844536      0.190876
  C      -4.046243     -1.625174     -0.279020
  C      -2.809798     -1.103146     -0.311835
  O      -1.109024      2.088296      0.173818
  O      -0.904123      0.497483     -1.460017
  O       0.694544      0.648198     -1.336143
  C       1.117643     -0.115494     -0.316695
  C       2.602207      0.016051     -0.170251
  C       3.256252     -0.945021      0.591419
  C       4.629310     -0.876305      0.754641
  C       5.346135      0.156656      0.165594
  C       4.690854      1.121504     -0.585438
  C       3.317561      1.054094     -0.758486
  O       0.421251     -0.820507      0.362459
  H      -3.487996      1.939728      1.232819
  H      -5.768249      0.955419      1.238970
  H      -6.154800     -1.269531      0.184148
  H      -4.215150     -2.649674     -0.577188
  H      -1.943276     -1.664141     -0.620022
  H       2.676141     -1.733603      1.046038
  H       5.140102     -1.625068      1.341923
  H       6.417597      0.211338      0.294313
  H       5.248679      1.929298     -1.035984
  H       2.801947      1.804604     -1.336233
28
Coordinates from ORCA-job input E -840.781108995604
  C      -1.514491      1.160963     -0.412008
  C      -2.626840      0.361405      0.016683
  C      -3.730743      1.018640      0.722041
  C      -4.930921      0.402571      0.769034
  C      -5.088588     -0.919597      0.262346
  C      -3.947949     -1.649674     -0.217139
  C      -2.740075     -1.063855     -0.296660
  O      -1.171360      2.191954      0.145800
  O      -0.916378      0.617122     -1.493329
  O       0.682815      0.731296     -1.340559
  C       1.088717     -0.079898     -0.357003
  C       2.573797      0.020382     -0.186661
  C       3.200097     -0.967091      0.564191
  C       4.572039     -0.929494      0.745354
  C       5.316527      0.099975      0.185887
  C       4.689683      1.091397     -0.555229
  C       3.317695      1.054390     -0.746807
  O       0.376835     -0.800957      0.292859
  H      -3.558706      2.003612      1.124175
  H      -5.779873      0.896630      1.218340
  H      -6.053371     -1.399752      0.303942
  H      -4.070853     -2.687515     -0.490252
  H      -1.851734     -1.580908     -0.616603
  H       2.599328     -1.753153      0.995921
  H       5.060434     -1.699614      1.324062
  H       6.387099      0.131016      0.329467
  H       5.269138      1.895851     -0.984082
  H       2.823777      1.824301     -1.317870
28
Coordinates from ORCA-job input E -840.784764570486
  C      -1.576535      1.359521     -0.520938
  C      -2.595611      0.475586     -0.029510
  C      -3.751308      1.051136      0.630691
  C      -4.874719      0.300204      0.765467
  C      -4.874575     -1.059278      0.384667
  C      -3.678971     -1.677582     -0.073229
  C      -2.547296     -0.956053     -0.234514
  O      -1.341377      2.436995      0.033186
  O      -0.951439      0.863093     -1.572117
  O       0.646087      0.892458     -1.370015
  C       1.002496      0.014127     -0.446486
  C       2.486827      0.034537     -0.224335
  C       3.043913     -1.014032      0.498781
  C       4.410665     -1.051579      0.721703
  C       5.219898     -0.037268      0.229232
  C       4.662518      1.014270     -0.484623
  C       3.296730      1.052200     -0.716122
  O       0.249859     -0.722627      0.152305
  H      -3.692553      2.082861      0.937286
  H      -5.771561      0.729125      1.187609
  H      -5.771591     -1.648416      0.497678
  H      -3.680466     -2.740188     -0.265357
  H      -1.606955     -1.379606     -0.543070
  H       2.393191     -1.787293      0.877707
  H       4.844512     -1.869246      1.278849
  H       6.286061     -0.064879      0.403897
  H       5.292508      1.806398     -0.862293
  H       2.855793      1.865536     -1.270548
28
Coordinates from ORCA-job input E -840.771424592427
  C      -1.651964      1.552776     -0.640021
  C      -2.548825      0.589545     -0.065033
  C      -3.757741      1.061673      0.554729
  C      -4.788737      0.187504      0.745240
  C      -4.615473     -1.174948      0.468363
  C      -3.356141     -1.669148      0.071066
  C      -2.318102     -0.821374     -0.144380
  O      -1.540279      2.676918     -0.117430
  O      -0.992902      1.080992     -1.649798
  O       0.596528      1.029561     -1.395112
  C       0.898218      0.110194     -0.511601
  C       2.377336      0.047427     -0.249097
  C       2.865921     -1.059479      0.437075
  C       4.224482     -1.175741      0.688101
  C       5.093884     -0.183932      0.256770
  C       4.604546      0.924866     -0.419771
  C       3.247852      1.041559     -0.677077
  O       0.103507     -0.623891      0.049376
  H      -3.822467      2.112268      0.788227
  H      -5.735456      0.532173      1.134476
  H      -5.432509     -1.863103      0.625071
  H      -3.218892     -2.735292     -0.028202
  H      -1.324470     -1.139751     -0.410014
  H       2.168622     -1.814174      0.766972
  H       4.605105     -2.038425      1.216172
  H       6.153438     -0.273567      0.450435
  H       5.281571      1.699155     -0.750173
  H       2.859048      1.896216     -1.208465
28
Coordinates from ORCA-job input E -840.795063901403
  C      -1.624829      1.350010     -0.580233
  C      -2.669314      0.463843     -0.042616
  C      -3.810819      1.056209      0.505235
  C      -4.963536      0.303656      0.663371
  C      -4.936144     -1.046475      0.399322
  C      -3.757749     -1.668042      0.053156
  C      -2.597727     -0.927139     -0.123415
  O      -1.488872      2.458294      0.032891
  O      -0.930105      0.975338     -1.527982
  O       0.652503      0.896287     -1.240062
  C       1.055385     -0.017688     -0.412746
  C       2.547541      0.010443     -0.208648
  C       3.142897     -1.074396      0.425079
  C       4.514908     -1.100243      0.618088
  C       5.294845     -0.038541      0.181453
  C       4.700756      1.049088     -0.443043
  C       3.329105      1.074436     -0.642324
  O       0.354417     -0.831998      0.174723
  H      -3.768478      2.109676      0.732755
  H      -5.877227      0.760826      1.013114
  H      -5.833382     -1.635528      0.523194
  H      -3.738856     -2.742528     -0.047977
  H      -1.641167     -1.355630     -0.353852
  H       2.514793     -1.885337      0.761522
  H       4.976550     -1.946864      1.105750
  H       6.365280     -0.057406      0.330305
  H       5.307395      1.878210     -0.778042
  H       2.857930      1.911499     -1.133116
28
Coordinates from ORCA-job input E -840.802418979893
  C      -1.620354      1.312800     -0.577968
  C      -2.705355      0.454733     -0.060461
  C      -3.850780      1.060414      0.477556
  C      -4.981757      0.299853      0.710758
  C      -4.947225     -1.068142      0.475340
  C      -3.774734     -1.686972      0.059499
  C      -2.635058     -0.938626     -0.181668
  O      -1.450097      2.405124      0.070271
  O      -0.905464      0.977483     -1.554896
  O       0.681415      0.955740     -1.280781
  C       1.077571      0.025804     -0.446302
  C       2.567837      0.035640     -0.226888
  C       3.136329     -1.056160      0.417261
  C       4.503452     -1.102070      0.631478
  C       5.306723     -0.051857      0.209930
  C       4.740356      1.043927     -0.425957
  C       3.372973      1.088546     -0.649224
  O       0.354358     -0.777745      0.116263
  H      -3.832391      2.123176      0.662661
  H      -5.885970      0.761009      1.078729
  H      -5.835033     -1.661441      0.641520
  H      -3.749498     -2.760611     -0.053407
  H      -1.687986     -1.369583     -0.461218
  H       2.491122     -1.857599      0.743928
  H       4.943307     -1.954870      1.127637
  H       6.373726     -0.086403      0.378276
  H       5.364830      1.864027     -0.750087
  H       2.923803      1.933806     -1.146348
28
Coordinates from ORCA-job input E -840.805817407885
  C      -1.606464      1.266209     -0.586917
  C      -2.729441      0.437343     -0.106177
  C      -3.852138      1.053443      0.460055
  C      -4.960461      0.290938      0.774596
  C      -4.938521     -1.081092      0.543096
  C      -3.797750     -1.697622      0.031233
  C      -2.681385     -0.947834     -0.286361
  O      -1.397343      2.334771      0.108182
  O      -0.881092      0.989650     -1.568742
  O       0.706755      1.009549     -1.300152
  C       1.086188      0.064146     -0.461765
  C       2.573037      0.056353     -0.234662
  C       3.118339     -1.030436      0.437040
  C       4.481920     -1.088261      0.669172
  C       5.303593     -0.055942      0.238369
  C       4.759638      1.034091     -0.426277
  C       3.396130      1.090957     -0.667547
  O       0.341594     -0.723584      0.084258
  H      -3.843977      2.119744      0.628743
  H      -5.839400      0.756766      1.193662
  H      -5.811700     -1.675062      0.771201
  H      -3.780932     -2.768342     -0.107974
  H      -1.764184     -1.386462     -0.645447
  H       2.458754     -1.816720      0.771197
  H       4.904467     -1.936419      1.187877
  H       6.367656     -0.099958      0.421755
  H       5.398156      1.840222     -0.757414
  H       2.964662      1.933550     -1.185101
28
Coordinates from ORCA-job input E -840.806888183479
  C      -1.597391      1.259129     -0.590026
  C      -2.735433      0.434392     -0.151863
  C      -3.827841      1.032296      0.478161
  C      -4.906622      0.251337      0.850211
  C      -4.892482     -1.113165      0.589520
  C      -3.797892     -1.703017     -0.036976
  C      -2.711746     -0.936154     -0.410047
  O      -1.363183      2.300205      0.153886
  O      -0.869482      1.044460     -1.578457
  O       0.719185      1.066483     -1.314931
  C       1.075540      0.115310     -0.468058
  C       2.559807      0.078982     -0.237244
  C       3.072510     -0.982747      0.498343
  C       4.432937     -1.060905      0.744898
  C       5.282747     -0.074346      0.264552
  C       4.770915      0.989852     -0.464659
  C       3.411054      1.066933     -0.719979
  O       0.307531     -0.644171      0.082895
  H      -3.830652      2.096481      0.660584
  H      -5.758450      0.703162      1.335623
  H      -5.739829     -1.720650      0.872382
  H      -3.792527     -2.765782     -0.228419
  H      -1.834560     -1.364000     -0.866883
  H       2.390703     -1.732263      0.870216
  H       4.830625     -1.888773      1.313833
  H       6.343963     -0.133488      0.459955
  H       5.431688      1.760331     -0.834605
  H       3.004984      1.890107     -1.287015
28
Coordinates from ORCA-job input E -840.807213625054
  C      -1.592020      1.273473     -0.568686
  C      -2.726864      0.435329     -0.156062
  C      -3.802637      1.006588      0.523836
  C      -4.872250      0.208950      0.891824
  C      -4.867987     -1.141553      0.574599
  C      -3.793972     -1.702629     -0.109983
  C      -2.717190     -0.919994     -0.477062
  O      -1.340719      2.287719      0.211217
  O      -0.871142      1.104807     -1.569859
  O       0.720279      1.098757     -1.322600
  C       1.062651      0.158912     -0.458167
  C       2.546777      0.097147     -0.234252
  C       3.035894     -0.927737      0.567488
  C       4.395215     -1.024087      0.814834
  C       5.267054     -0.092812      0.268068
  C       4.778856      0.933509     -0.528521
  C       3.420075      1.028796     -0.783754
  O       0.281429     -0.570706      0.115302
  H      -3.804536      2.062886      0.747865
  H      -5.710187      0.640804      1.418250
  H      -5.706036     -1.761714      0.857883
  H      -3.795992     -2.755441     -0.350262
  H      -1.859167     -1.332505     -0.981647
  H       2.336802     -1.633264      0.989888
  H       4.774821     -1.822653      1.435660
  H       6.327301     -0.165511      0.464296
  H       5.457241      1.660515     -0.950833
  H       3.032406      1.822414     -1.403423
28
Coordinates from ORCA-job input E -840.807655566078
  C      -1.589392      1.317193     -0.474205
  C      -2.712093      0.440482     -0.133571
  C      -3.774831      0.941750      0.616516
  C      -4.838949      0.109324      0.927690
  C      -4.843037     -1.203362      0.488066
  C      -3.784654     -1.694040     -0.269167
  C      -2.715507     -0.876880     -0.579337
  O      -1.327692      2.277764      0.372886
  O      -0.877416      1.252481     -1.494038
  O       0.718003      1.172263     -1.289099
  C       1.045425      0.268830     -0.386047
  C       2.530965      0.140956     -0.205761
  C       2.990595     -0.781299      0.728222
  C       4.350892     -0.927781      0.944499
  C       5.253122     -0.149267      0.232608
  C       4.794805      0.770105     -0.700604
  C       3.434570      0.916614     -0.922162
  O       0.248804     -0.382762      0.260188
  H      -3.777905      1.973213      0.935880
  H      -5.666048      0.490086      1.508380
  H      -5.672829     -1.850847      0.732133
  H      -3.791832     -2.718738     -0.609566
  H      -1.876492     -1.246456     -1.145302
  H       2.268090     -1.367834      1.274882
  H       4.707904     -1.645611      1.668697
  H       6.314307     -0.259725      0.404996
  H       5.497704      1.375344     -1.254363
  H       3.069591      1.628198     -1.646519
28
Coordinates from ORCA-job input E -840.807821794993
  C      -1.603723      1.351404     -0.399584
  C      -2.716041      0.448692     -0.104437
  C      -3.805484      0.920839      0.625386
  C      -4.871782      0.072817      0.884143
  C      -4.849196     -1.229961      0.417621
  C      -3.762153     -1.694978     -0.313990
  C      -2.692122     -0.860773     -0.573002
  O      -1.377102      2.309912      0.457905
  O      -0.877723      1.324553     -1.413113
  O       0.716998      1.220206     -1.213685
  C       1.050754      0.329662     -0.304704
  C       2.537444      0.166939     -0.168705
  C       3.005509     -0.717280      0.797425
  C       4.368081     -0.899239      0.966914
  C       5.264222     -0.197823      0.171982
  C       4.797393      0.683440     -0.793527
  C       3.434612      0.867230     -0.966305
  O       0.260306     -0.293915      0.378587
  H      -3.827529      1.945063      0.966350
  H      -5.720697      0.434108      1.445504
  H      -5.679911     -1.890076      0.621394
  H      -3.747947     -2.712833     -0.673936
  H      -1.832786     -1.211794     -1.120597
  H       2.287585     -1.247700      1.404107
  H       4.731850     -1.586370      1.716977
  H       6.327465     -0.337782      0.305855
  H       5.495793      1.228051     -1.412125
  H       3.062286      1.547608     -1.716540
28
Coordinates from ORCA-job input E -840.807926515819
  C      -1.621086      1.380234     -0.369379
  C      -2.722294      0.458368     -0.084526
  C      -3.843999      0.923978      0.600327
  C      -4.907825      0.067072      0.831407
  C      -4.848922     -1.243469      0.384491
  C      -3.725808     -1.705926     -0.293150
  C      -2.658358     -0.860740     -0.526065
  O      -1.433000      2.361964      0.463484
  O      -0.875933      1.348180     -1.372445
  O       0.717419      1.254531     -1.157379
  C       1.055414      0.365486     -0.251037
  C       2.542809      0.183746     -0.141755
  C       3.018532     -0.710782      0.810386
  C       4.381111     -0.919725      0.943340
  C       5.269635     -0.236608      0.124233
  C       4.795453      0.657765     -0.825393
  C       3.432547      0.869132     -0.961271
  O       0.269314     -0.253732      0.441346
  H      -3.887241      1.951719      0.928417
  H      -5.782303      0.424464      1.354473
  H      -5.679574     -1.910813      0.563074
  H      -3.682422     -2.730659     -0.630507
  H      -1.769483     -1.206676     -1.028344
  H       2.306432     -1.230397      1.433070
  H       4.751018     -1.614698      1.683040
  H       6.332869     -0.400323      0.227541
  H       5.487925      1.188791     -1.462250
  H       3.053869      1.559121     -1.699229
28
Coordinates from ORCA-job input E -840.807999979058
  C      -1.630406      1.400007     -0.360967
  C      -2.723902      0.466028     -0.078174
  C      -3.858428      0.920559      0.593096
  C      -4.913440      0.052661      0.816637
  C      -4.833065     -1.259633      0.373385
  C      -3.695894     -1.711185     -0.289003
  C      -2.636853     -0.853867     -0.514702
  O      -1.454339      2.392173      0.456103
  O      -0.874529      1.367866     -1.358863
  O       0.718610      1.286797     -1.137208
  C       1.052919      0.401100     -0.225412
  C       2.539044      0.197764     -0.129858
  C       3.011252     -0.700246      0.820212
  C       4.371662     -0.931393      0.937107
  C       5.261489     -0.266436      0.104621
  C       4.790901      0.632019     -0.842879
  C       3.430151      0.865662     -0.962869
  O       0.263875     -0.201532      0.477009
  H      -3.914811      1.948248      0.919729
  H      -5.797467      0.400728      1.329628
  H      -5.658120     -1.935972      0.543653
  H      -3.635515     -2.737270     -0.619672
  H      -1.735781     -1.190097     -1.001645
  H       2.298216     -1.206243      1.453000
  H       4.739001     -1.629231      1.675391
  H       6.322925     -0.448469      0.194867
  H       5.484303      1.149172     -1.490050
  H       3.054301      1.560790     -1.697235
28
Coordinates from ORCA-job input E -840.808052199386
  C      -1.648499      1.444950     -0.358999
  C      -2.723275      0.486875     -0.082028
  C      -3.870556      0.910746      0.586265
  C      -4.899352      0.014283      0.813172
  C      -4.780012     -1.297305      0.372414
  C      -3.632401     -1.716657     -0.292038
  C      -2.598801     -0.829573     -0.521966
  O      -1.500963      2.459708      0.426735
  O      -0.873288      1.416057     -1.345359
  O       0.718551      1.351186     -1.109492
  C       1.042581      0.468741     -0.189511
  C       2.523729      0.221566     -0.113409
  C       2.983180     -0.679336      0.839540
  C       4.337499     -0.951839      0.937243
  C       5.234157     -0.324454      0.083535
  C       4.776373      0.577106     -0.867336
  C       3.421835      0.852039     -0.968329
  O       0.246607     -0.101508      0.531167
  H      -3.953847      1.937287      0.911118
  H      -5.792757      0.337143      1.326135
  H      -5.584070     -1.997277      0.547581
  H      -3.544353     -2.740922     -0.622302
  H      -1.688098     -1.137841     -1.009155
  H       2.265164     -1.156251      1.489158
  H       4.694803     -1.652344      1.677976
  H       6.290632     -0.539385      0.158524
  H       5.474882      1.065088     -1.531444
  H       3.056377      1.551916     -1.703295
28
Coordinates from ORCA-job input E -840.808088495240
  C      -1.667739      1.503814     -0.344681
  C      -2.715164      0.512040     -0.085141
  C      -3.867038      0.883563      0.603647
  C      -4.861291     -0.052209      0.825420
  C      -4.703290     -1.349325      0.354527
  C      -3.552799     -1.714259     -0.335358
  C      -2.553027     -0.787116     -0.558831
  O      -1.547400      2.534801      0.415174
  O      -0.872635      1.498372     -1.320247
  O       0.718816      1.432646     -1.082010
  C       1.028444      0.566791     -0.140810
  C       2.498365      0.255861     -0.090881
  C       2.943511     -0.621991      0.889661
  C       4.286932     -0.950568      0.965143
  C       5.186578     -0.403017      0.061256
  C       4.742728      0.475207     -0.917627
  C       3.399433      0.806419     -0.996249
  O       0.225286      0.053760      0.613945
  H      -3.979754      1.900127      0.951003
  H      -5.758040      0.228394      1.357062
  H      -5.480167     -2.080189      0.526366
  H      -3.435212     -2.727420     -0.689925
  H      -1.639625     -1.053072     -1.065981
  H       2.223476     -1.036801      1.578511
  H       4.633222     -1.633007      1.727664
  H       6.234177     -0.662191      0.118757
  H       5.443234      0.900929     -1.621278
  H       3.045080      1.488442     -1.753218
28
Coordinates from ORCA-job input E -840.808168019084
  C      -1.706085      1.620141     -0.325684
  C      -2.691929      0.564161     -0.095592
  C      -3.839443      0.829717      0.642717
  C      -4.760073     -0.180616      0.856975
  C      -4.533197     -1.443340      0.324532
  C      -3.391061     -1.699267     -0.423113
  C      -2.464193     -0.696231     -0.637683
  O      -1.642980      2.684793      0.372356
  O      -0.874713      1.656361     -1.280503
  O       0.715901      1.568468     -1.043825
  C       1.001286      0.740291     -0.060926
  C       2.441440      0.313001     -0.050518
  C       2.867930     -0.515711      0.979509
  C       4.184314     -0.945162      1.020759
  C       5.074747     -0.549035      0.032580
  C       4.648726      0.279108     -0.996314
  C       3.333098      0.711232     -1.040640
  O       0.193546      0.337949      0.754263
  H      -4.005011      1.822007      1.036697
  H      -5.653239      0.014511      1.431236
  H      -5.251350     -2.232503      0.494298
  H      -3.221406     -2.685522     -0.828783
  H      -1.557109     -0.876507     -1.192951
  H       2.155808     -0.812691      1.734339
  H       4.516245     -1.588965      1.822279
  H       6.100717     -0.887135      0.063522
  H       5.341336      0.586838     -1.766199
  H       2.992793      1.354107     -1.837430
28
Coordinates from ORCA-job input E -840.808474070455
  C      -1.748394      1.725082     -0.342527
  C      -2.669705      0.615982     -0.115561
  C      -3.788829      0.787472      0.687089
  C      -4.632793     -0.286320      0.911693
  C      -4.358007     -1.514372      0.324767
  C      -3.246983     -1.674591     -0.490134
  C      -2.396250     -0.607425     -0.714714
  O      -1.727682      2.821816      0.276450
  O      -0.882781      1.777720     -1.280928
  O       0.705778      1.650682     -1.048255
  C       0.969510      0.856417     -0.029447
  C       2.379513      0.343716     -0.031121
  C       2.785236     -0.455821      1.029950
  C       4.077051     -0.955137      1.063949
  C       4.963181     -0.658044      0.037814
  C       4.556993      0.140171     -1.022062
  C       3.266375      0.642008     -1.059112
  O       0.160079      0.538882      0.820859
  H      -3.990400      1.755201      1.123386
  H      -5.503707     -0.168747      1.538998
  H      -5.014997     -2.352580      0.507235
  H      -3.041110     -2.634182     -0.940440
  H      -1.513826     -0.710159     -1.327901
  H       2.078166     -0.673579      1.815927
  H       4.392572     -1.576480      1.889475
  H       5.970130     -1.049335      0.063576
  H       5.245673      0.370948     -1.821809
  H       2.941306      1.260675     -1.881255
28
Coordinates from ORCA-job input E -840.808704278172
  C      -1.795222      1.808552     -0.386999
  C      -2.656134      0.662587     -0.138307
  C      -3.723032      0.765527      0.740848
  C      -4.504605     -0.352452      0.984226
  C      -4.218497     -1.550584      0.348062
  C      -3.157285     -1.643657     -0.537341
  C      -2.369005     -0.533358     -0.781921
  O      -1.790051      2.927409      0.149453
  O      -0.899869      1.846983     -1.320100
  O       0.682657      1.649389     -1.095683
  C       0.930544      0.885289     -0.046101
  C       2.323989      0.338261     -0.033738
  C       2.706913     -0.452373      1.043384
  C       3.989461     -0.973496      1.095838
  C       4.888992     -0.706312      0.072824
  C       4.504789      0.082362     -1.002060
  C       3.223423      0.605281     -1.057699
  O       0.117269      0.614159      0.816379
  H      -3.932591      1.712051      1.217520
  H      -5.336001     -0.293404      1.671043
  H      -4.825894     -2.421102      0.550578
  H      -2.941406     -2.581251     -1.027265
  H      -1.528721     -0.580344     -1.459345
  H       1.991995     -0.642877      1.829315
  H       4.286357     -1.588890      1.932671
  H       5.889832     -1.111393      0.113708
  H       5.203719      0.290345     -1.799129
  H       2.914474      1.213300     -1.894261
28
Coordinates from ORCA-job input E -840.809024248181
  C      -1.767315      1.738604     -0.441360
  C      -2.673837      0.643799     -0.149647
  C      -3.696655      0.826900      0.770794
  C      -4.552437     -0.232766      1.040234
  C      -4.379040     -1.449351      0.408004
  C      -3.350768     -1.629494     -0.503755
  C      -2.491359     -0.581508     -0.777846
  O      -1.681543      2.832334      0.141980
  O      -0.909381      1.703275     -1.417762
  O       0.660971      1.413503     -1.208426
  C       0.919185      0.609621     -0.188649
  C       2.359985      0.222320     -0.105558
  C       2.750440     -0.610200      0.939210
  C       4.079117     -0.977092      1.070887
  C       5.019055     -0.510594      0.161418
  C       4.628044      0.318017     -0.880443
  C       3.299197      0.685490     -1.015897
  O       0.092787      0.205119      0.606252
  H      -3.822660      1.785982      1.249688
  H      -5.354936     -0.110215      1.753141
  H      -5.044252     -2.270454      0.633904
  H      -3.216251     -2.583421     -0.990628
  H      -1.679484     -0.698961     -1.481406
  H       2.004016     -0.950557      1.640492
  H       4.380881     -1.625100      1.880874
  H       6.057457     -0.789752      0.266556
  H       5.359309      0.681115     -1.587855
  H       2.985573      1.323383     -1.828305
28
Coordinates from ORCA-job input E -840.810136890425
  C      -1.777072      1.754312     -0.351986
  C      -2.686667      0.643747     -0.132101
  C      -3.697226      0.772762      0.808920
  C      -4.551089     -0.299195      1.028737
  C      -4.391043     -1.475934      0.318754
  C      -3.375339     -1.599969     -0.621502
  C      -2.521222     -0.536329     -0.843987
  O      -1.702947      2.824944      0.262098
  O      -0.904670      1.777205     -1.332505
  O       0.655521      1.403775     -1.190558
  C       0.940207      0.664945     -0.126864
  C       2.374924      0.243450     -0.074733
  C       2.798438     -0.475626      1.039175
  C       4.120874     -0.869727      1.145144
  C       5.022969     -0.543623      0.140858
  C       4.600149      0.169816     -0.971231
  C       3.276517      0.565301     -1.081173
  O       0.137239      0.358711      0.730626
  H      -3.811368      1.697712      1.353517
  H      -5.340903     -0.216514      1.761054
  H      -5.056980     -2.307126      0.500476
  H      -3.245019     -2.522713     -1.166072
  H      -1.717470     -0.621174     -1.562099
  H       2.080911     -0.709242      1.810626
  H       4.448774     -1.426727      2.010597
  H       6.057149     -0.845109      0.225417
  H       5.302297      0.422228     -1.752429
  H       2.939146      1.120101     -1.942857
28
Coordinates from ORCA-job input E -840.810711287062
  C      -1.774464      1.757375     -0.335051
  C      -2.688798      0.640991     -0.130404
  C      -3.670498      0.745942      0.844390
  C      -4.524068     -0.324808      1.058646
  C      -4.392939     -1.481218      0.304872
  C      -3.409029     -1.579154     -0.673417
  C      -2.554613     -0.514616     -0.889634
  O      -1.690013      2.812875      0.276063
  O      -0.904776      1.779564     -1.333855
  O       0.645069      1.352358     -1.237572
  C       0.940591      0.667712     -0.136744
  C       2.377900      0.250062     -0.072980
  C       2.801625     -0.435974      1.060784
  C       4.122975     -0.830356      1.175841
  C       5.023475     -0.541316      0.158917
  C       4.601173      0.138835     -0.973747
  C       3.278721      0.536892     -1.092146
  O       0.136564      0.402790      0.729950
  H      -3.755168      1.652008      1.425324
  H      -5.290340     -0.259037      1.816845
  H      -5.060023     -2.313072      0.478776
  H      -3.302490     -2.484479     -1.251478
  H      -1.771734     -0.583839     -1.631700
  H       2.084177     -0.645516      1.839250
  H       4.451667     -1.359698      2.058122
  H       6.056450     -0.845364      0.249998
  H       5.302226      0.362593     -1.764571
  H       2.942440      1.068450     -1.968579
28
Coordinates from ORCA-job input E -840.811504872463
  C      -1.745499      1.703472     -0.298564
  C      -2.704850      0.609613     -0.111537
  C      -3.701027      0.755245      0.844612
  C      -4.606339     -0.271526      1.043676
  C      -4.511825     -1.433464      0.286753
  C      -3.514130     -1.572290     -0.672557
  C      -2.607550     -0.548353     -0.874356
  O      -1.634805      2.728174      0.338656
  O      -0.892361      1.697089     -1.328799
  O       0.645787      1.222269     -1.279375
  C       0.968023      0.577710     -0.155331
  C       2.424421      0.229113     -0.076663
  C       2.865181     -0.454269      1.051114
  C       4.199765     -0.799098      1.171451
  C       5.095398     -0.467274      0.163422
  C       4.656690      0.210672     -0.964307
  C       3.321280      0.561847     -1.087055
  O       0.166060      0.299203      0.704848
  H      -3.749202      1.662206      1.428923
  H      -5.383971     -0.168214      1.785405
  H      -5.219916     -2.234193      0.443449
  H      -3.439357     -2.480384     -1.251558
  H      -1.811781     -0.653558     -1.597038
  H       2.148721     -0.703986      1.818816
  H       4.543083     -1.324885      2.050251
  H       6.137623     -0.737215      0.257322
  H       5.354277      0.467299     -1.748039
  H       2.972403      1.094798     -1.957620
28
Coordinates from ORCA-job input E -840.812446629261
  C      -1.703747      1.636783     -0.259309
  C      -2.723309      0.580929     -0.092045
  C      -3.730091      0.789187      0.841453
  C      -4.703278     -0.173411      1.025809
  C      -4.665009     -1.342738      0.271826
  C      -3.657617     -1.545907     -0.662096
  C      -2.681594     -0.583378     -0.850290
  O      -1.551269      2.620471      0.397594
  O      -0.867564      1.546593     -1.337138
  O       0.637875      0.974390     -1.342978
  C       0.997862      0.367456     -0.195245
  C       2.476024      0.149612     -0.090537
  C       2.953033     -0.529885      1.024314
  C       4.310264     -0.760506      1.162484
  C       5.191808     -0.318295      0.184858
  C       4.717289      0.357436     -0.929863
  C       3.358927      0.594299     -1.070785
  O       0.202749      0.039423      0.648119
  H      -3.727290      1.700820      1.420580
  H      -5.489909     -0.014750      1.747664
  H      -5.425392     -2.096980      0.413450
  H      -3.631456     -2.458105     -1.239362
  H      -1.878939     -0.740156     -1.554867
  H       2.245869     -0.867450      1.766901
  H       4.683092     -1.282853      2.031228
  H       6.251507     -0.500983      0.292156
  H       5.404705      0.700378     -1.688984
  H       2.981561      1.127619     -1.929040
28
Coordinates from ORCA-job input E -840.812866793257
  C      -1.625158      1.536441     -0.245508
  C      -2.715843      0.541633     -0.080121
  C      -3.723368      0.834625      0.830961
  C      -4.764833     -0.052799      1.016695
  C      -4.796417     -1.235295      0.282980
  C      -3.792074     -1.522997     -0.628384
  C      -2.746245     -0.635532     -0.819227
  O      -1.412729      2.477431      0.454030
  O      -0.843179      1.368288     -1.376258
  O       0.643544      0.751143     -1.427082
  C       1.025437      0.139947     -0.276889
  C       2.510399      0.062892     -0.124159
  C       3.015347     -0.632477      0.968670
  C       4.383641     -0.737322      1.145889
  C       5.247968     -0.149066      0.231952
  C       4.745431      0.546609     -0.858379
  C       3.376063      0.654661     -1.040450
  O       0.233489     -0.291712      0.517861
  H      -3.666023      1.757589      1.388696
  H      -5.549818      0.175012      1.721706
  H      -5.608993     -1.933103      0.424729
  H      -3.824440     -2.443511     -1.192494
  H      -1.948453     -0.857211     -1.510573
  H       2.321045     -1.082404      1.662267
  H       4.778946     -1.274538      1.995436
  H       6.316413     -0.233261      0.370182
  H       5.420090      1.004335     -1.566613
  H       2.975861      1.200625     -1.880014
28
Coordinates from ORCA-job input E -840.813263016421
  C      -1.611965      1.523943     -0.256904
  C      -2.709298      0.544143     -0.086556
  C      -3.702710      0.834940      0.841699
  C      -4.748931     -0.050802      1.025869
  C      -4.799390     -1.223152      0.281889
  C      -3.804614     -1.511965     -0.640553
  C      -2.755169     -0.629133     -0.829924
  O      -1.363499      2.462127      0.445916
  O      -0.843343      1.348232     -1.389262
  O       0.637216      0.716141     -1.436183
  C       1.020469      0.115766     -0.282595
  C       2.503254      0.052886     -0.125532
  C       3.011574     -0.634502      0.971988
  C       4.380371     -0.724598      1.154215
  C       5.241251     -0.127772      0.242326
  C       4.734772      0.560644     -0.850714
  C       3.365155      0.652136     -1.038817
  O       0.232106     -0.329906      0.510513
  H      -3.635305      1.750571      1.409681
  H      -5.522936      0.170906      1.745406
  H      -5.616221     -1.915879      0.424775
  H      -3.846603     -2.428063     -1.211008
  H      -1.967785     -0.851975     -1.533679
  H       2.320534     -1.088891      1.665715
  H       4.778120     -1.258380      2.004810
  H       6.309985     -0.198693      0.385082
  H       5.406738      1.025119     -1.557148
  H       2.962323      1.186157     -1.885109
28
Coordinates from ORCA-job input E -840.813483132404
  C      -1.544721      1.434296     -0.244911
  C      -2.691628      0.518046     -0.083516
  C      -3.660216      0.845784      0.859556
  C      -4.756114      0.015600      1.026017
  C      -4.880482     -1.135250      0.259778
  C      -3.905024     -1.465789     -0.672358
  C      -2.808632     -0.640034     -0.844948
  O      -1.214412      2.336023      0.470955
  O      -0.817561      1.221908     -1.399997
  O       0.623714      0.506612     -1.469806
  C       1.035308     -0.049734     -0.302265
  C       2.514800     -0.009537     -0.129870
  C       3.058886     -0.673199      0.966405
  C       4.428343     -0.668254      1.163502
  C       5.254353      0.000189      0.268815
  C       4.712174      0.665529     -0.820928
  C       3.341719      0.660390     -1.025141
  O       0.268462     -0.543082      0.483871
  H      -3.540745      1.742996      1.447257
  H      -5.511950      0.263802      1.756628
  H      -5.736184     -1.781439      0.392801
  H      -3.997413     -2.368604     -1.257489
  H      -2.038790     -0.900498     -1.555873
  H       2.395541     -1.182491      1.648668
  H       4.853416     -1.184969      2.011324
  H       6.323750      0.004049      0.423586
  H       5.356924      1.186642     -1.513110
  H       2.912582      1.171010     -1.873050
28
Coordinates from ORCA-job input E -840.813719363496
  C      -1.428620      1.272822     -0.244944
  C      -2.646541      0.460174     -0.080960
  C      -3.575601      0.855801      0.875803
  C      -4.738815      0.119570      1.035782
  C      -4.970593     -1.004036      0.255128
  C      -4.033861     -1.405044     -0.691543
  C      -2.873495     -0.672754     -0.859587
  O      -0.989379      2.110438      0.499557
  O      -0.780928      1.041636     -1.435179
  O       0.626506      0.265727     -1.539546
  C       1.061211     -0.270076     -0.370712
  C       2.522585     -0.089311     -0.152801
  C       3.101770     -0.732532      0.938282
  C       4.458259     -0.599095      1.174979
  C       5.236332      0.179417      0.327459
  C       4.658724      0.825725     -0.755110
  C       3.301845      0.689443     -1.000979
  O       0.318469     -0.848780      0.380058
  H      -3.380947      1.732399      1.473800
  H      -5.464752      0.420087      1.777316
  H      -5.878141     -1.575096      0.387793
  H      -4.206341     -2.287549     -1.289001
  H      -2.136871     -0.991028     -1.581730
  H       2.476298     -1.326230      1.587038
  H       4.910153     -1.101039      2.017716
  H       6.295559      0.283706      0.513914
  H       5.265330      1.433662     -1.410041
  H       2.847944      1.181963     -1.846590
28
Coordinates from ORCA-job input E -840.814200059492
  C      -1.304037      1.131834     -0.328317
  C      -2.572697      0.411588     -0.113203
  C      -3.435827      0.875189      0.873063
  C      -4.640849      0.222798      1.081267
  C      -4.981169     -0.883797      0.316716
  C      -4.110999     -1.353599     -0.661239
  C      -2.910183     -0.703822     -0.877660
  O      -0.766123      1.917861      0.410344
  O      -0.742847      0.867772     -1.548654
  O       0.641548      0.053774     -1.669703
  C       1.076402     -0.486692     -0.501510
  C       2.497690     -0.170952     -0.197494
  C       3.094444     -0.823875      0.877881
  C       4.416981     -0.566184      1.191088
  C       5.142810      0.348292      0.438166
  C       4.546321      1.005368     -0.627481
  C       3.225088      0.742704     -0.952119
  O       0.350526     -1.160485      0.182883
  H      -3.159536      1.738171      1.458701
  H      -5.315359      0.575701      1.847874
  H      -5.921384     -1.388064      0.487351
  H      -4.366367     -2.223557     -1.247222
  H      -2.224948     -1.075333     -1.623806
  H       2.509615     -1.522796      1.455883
  H       4.882502     -1.076214      2.021456
  H       6.175197      0.549868      0.685423
  H       5.110421      1.720374     -1.207977
  H       2.758882      1.244077     -1.785810
28
Coordinates from ORCA-job input E -840.814566508604
  C      -1.287420      1.144088     -0.424315
  C      -2.547540      0.418484     -0.156669
  C      -3.369328      0.877792      0.864857
  C      -4.552968      0.213653      1.140224
  C      -4.912974     -0.903248      0.399193
  C      -4.088748     -1.363462     -0.619489
  C      -2.907924     -0.700218     -0.902047
  O      -0.742896      1.949075      0.285261
  O      -0.745659      0.870362     -1.649313
  O       0.649142      0.071839     -1.752689
  C       1.058463     -0.492848     -0.585507
  C       2.466578     -0.174057     -0.227983
  C       3.029110     -0.838766      0.857115
  C       4.337537     -0.576798      1.221615
  C       5.083657      0.353066      0.509116
  C       4.521148      1.021132     -0.568573
  C       3.213734      0.756080     -0.942848
  O       0.311041     -1.180688      0.060199
  H      -3.072359      1.746768      1.432233
  H      -5.194463      0.564876      1.934999
  H      -5.836274     -1.419242      0.619678
  H      -4.363887     -2.237580     -1.190282
  H      -2.253954     -1.061673     -1.679971
  H       2.429285     -1.551848      1.401876
  H       4.776036     -1.095133      2.061573
  H       6.105119      0.557532      0.796243
  H       5.100278      1.748503     -1.117973
  H       2.771368      1.272311     -1.780622
28
Coordinates from ORCA-job input E -840.814790651150
  C      -1.215848      1.082779     -0.478442
  C      -2.497438      0.396926     -0.182782
  C      -3.268522      0.875131      0.869913
  C      -4.467962      0.256753      1.177965
  C      -4.891938     -0.837932      0.436883
  C      -4.118211     -1.316862     -0.610308
  C      -2.919848     -0.699145     -0.924785
  O      -0.631069      1.854420      0.226143
  O      -0.708901      0.794859     -1.722502
  O       0.658303     -0.049973     -1.826457
  C       1.070471     -0.617305     -0.656395
  C       2.444282     -0.225068     -0.251431
  C       3.017463     -0.885927      0.829855
  C       4.295368     -0.551719      1.240630
  C       4.999358      0.444029      0.575996
  C       4.425413      1.106722     -0.499478
  C       3.147812      0.772599     -0.917791
  O       0.344239     -1.365263     -0.056411
  H      -2.915153      1.722004      1.439152
  H      -5.070845      0.625706      1.994427
  H      -5.828162     -1.319899      0.679130
  H      -4.445210     -2.173432     -1.180648
  H      -2.303712     -1.076937     -1.725685
  H       2.449756     -1.653114      1.334314
  H       4.742904     -1.065122      2.078882
  H       5.997182      0.704375      0.898579
  H       4.972196      1.884224     -1.011910
  H       2.694174      1.287171     -1.750944
28
Coordinates from ORCA-job input E -840.814871773871
  C      -1.076511      0.969339     -0.603630
  C      -2.383249      0.364536     -0.239739
  C      -3.046940      0.866019      0.874780
  C      -4.259920      0.319546      1.255689
  C      -4.801138     -0.731799      0.527012
  C      -4.135328     -1.233003     -0.580864
  C      -2.923520     -0.686065     -0.969608
  O      -0.401666      1.680878      0.082093
  O      -0.654342      0.665591     -1.875624
  O       0.676128     -0.236091     -1.978667
  C       1.084784     -0.813238     -0.807366
  C       2.382563     -0.306464     -0.303962
  C       2.960313     -0.958843      0.779921
  C       4.166322     -0.509868      1.287478
  C       4.792336      0.590028      0.715550
  C       4.213155      1.242103     -0.364047
  C       3.007076      0.795697     -0.877507
  O       0.398670     -1.655621     -0.291688
  H      -2.598605      1.674161      1.433664
  H      -4.781260      0.709175      2.117328
  H      -5.746691     -1.160745      0.826344
  H      -4.555447     -2.054828     -1.141481
  H      -2.389328     -1.082588     -1.818946
  H       2.452137     -1.808343      1.210614
  H       4.617572     -1.014106      2.129282
  H       5.733430      0.940677      1.114064
  H       4.699557      2.099776     -0.804231
  H       2.546003      1.304073     -1.710557
28
Coordinates from ORCA-job input E -840.814944644151
  C      -1.076660      0.957072     -0.589383
  C      -2.385783      0.358995     -0.233730
  C      -3.055028      0.865954      0.875258
  C      -4.275602      0.327576      1.244119
  C      -4.819500     -0.719300      0.511183
  C      -4.146941     -1.227748     -0.590552
  C      -2.928222     -0.688893     -0.968218
  O      -0.398150      1.663899      0.103624
  O      -0.651719      0.656871     -1.858189
  O       0.674380     -0.251229     -1.961207
  C       1.090027     -0.821898     -0.790036
  C       2.389580     -0.309609     -0.296118
  C       2.982149     -0.964275      0.778797
  C       4.191294     -0.511339      1.275357
  C       4.804762      0.595095      0.702433
  C       4.210042      1.250254     -0.366437
  C       3.001676      0.799052     -0.870069
  O       0.409556     -1.664617     -0.267264
  H      -2.607608      1.672554      1.436427
  H      -4.801373      0.720501      2.101677
  H      -5.770988     -1.140913      0.802050
  H      -4.567996     -2.047175     -1.153896
  H      -2.391002     -1.089393     -1.813923
  H       2.482798     -1.818050      1.211113
  H       4.654617     -1.017299      2.109432
  H       5.747444      0.949913      1.093540
  H       4.685883      2.114475     -0.805477
  H       2.528462      1.309527     -1.694610
28
Coordinates from ORCA-job input E -840.814976668327
  C      -1.086936      0.961642     -0.582778
  C      -2.395051      0.362106     -0.233492
  C      -3.072598      0.871719      0.869246
  C      -4.293769      0.330588      1.231704
  C      -4.831013     -0.720124      0.499534
  C      -4.150064     -1.231607     -0.596278
  C      -2.930808     -0.690050     -0.968237
  O      -0.414214      1.675880      0.112027
  O      -0.653734      0.653297     -1.844812
  O       0.671308     -0.257203     -1.939922
  C       1.089208     -0.817274     -0.764609
  C       2.395679     -0.308688     -0.284162
  C       3.001875     -0.970129      0.779121
  C       4.218356     -0.521323      1.261325
  C       4.824754      0.588092      0.686703
  C       4.215806      1.250778     -0.369149
  C       3.000879      0.802863     -0.859642
  O       0.405428     -1.648243     -0.227823
  H      -2.631432      1.682981      1.428168
  H      -4.825671      0.724150      2.085284
  H      -5.782986     -1.143541      0.786048
  H      -4.565743     -2.054712     -1.158191
  H      -2.387596     -1.091295     -1.809746
  H       2.506854     -1.825080      1.214038
  H       4.692982     -1.032554      2.085729
  H       5.772920      0.940000      1.067145
  H       4.685581      2.118528     -0.807837
  H       2.516083      1.319198     -1.673493
28
Coordinates from ORCA-job input E -840.814930192316
  C      -1.036219      0.911129     -0.624144
  C      -2.354690      0.348351     -0.255033
  C      -2.999878      0.876588      0.858614
  C      -4.229609      0.370019      1.240199
  C      -4.808002     -0.665138      0.517128
  C      -4.158967     -1.196086     -0.588992
  C      -2.930988     -0.688817     -0.980886
  O      -0.334063      1.604241      0.065429
  O      -0.628360      0.585591     -1.887956
  O       0.679273     -0.350674     -1.973405
  C       1.100536     -0.898951     -0.791831
  C       2.378000     -0.343512     -0.288461
  C       3.014625     -1.010781      0.753152
  C       4.205163     -0.516984      1.255676
  C       4.754039      0.642326      0.723401
  C       4.113482      1.310889     -0.309644
  C       2.924980      0.818227     -0.821092
  O       0.436692     -1.756658     -0.273460
  H      -2.526313      1.675313      1.408762
  H      -4.736584      0.777704      2.102332
  H      -5.766812     -1.061936      0.818488
  H      -4.606939     -2.007779     -1.142632
  H      -2.412511     -1.104142     -1.831111
  H       2.562762     -1.904576      1.155827
  H       4.704297     -1.031800      2.063144
  H       5.681530      1.029439      1.120339
  H       4.537362      2.218508     -0.712968
  H       2.413294      1.339508     -1.614976
28
Coordinates from ORCA-job input E -840.814987500690
  C      -1.072648      0.945582     -0.606069
  C      -2.383258      0.357713     -0.245619
  C      -3.049897      0.878191      0.858836
  C      -4.273105      0.349451      1.231168
  C      -4.823472     -0.700381      0.507323
  C      -4.153263     -1.223122     -0.589771
  C      -2.931644     -0.693911     -0.971816
  O      -0.392447      1.658369      0.083763
  O      -0.645067      0.624281     -1.864876
  O       0.675697     -0.293479     -1.949108
  C       1.092239     -0.844167     -0.768122
  C       2.390396     -0.320798     -0.281990
  C       3.013003     -0.991544      0.765783
  C       4.221767     -0.527962      1.253310
  C       4.803453      0.605078      0.699657
  C       4.177747      1.276898     -0.340552
  C       2.970632      0.814367     -0.836666
  O       0.412211     -1.679858     -0.234545
  H      -2.597471      1.688404      1.410257
  H      -4.796613      0.751328      2.086065
  H      -5.777078     -1.114770      0.801431
  H      -4.579725     -2.045705     -1.144334
  H      -2.396283     -1.103253     -1.814401
  H       2.536285     -1.864661      1.184884
  H       4.709684     -1.045864      2.065698
  H       5.745666      0.968275      1.084273
  H       4.628080      2.163315     -0.761934
  H       2.471210      1.338222     -1.636746
28
Coordinates from ORCA-job input E -840.814989917648
  C      -1.068728      0.914005     -0.590957
  C      -2.392368      0.344905     -0.243831
  C      -3.051841      0.859546      0.867643
  C      -4.285080      0.348055      1.229897
  C      -4.852947     -0.679858      0.488177
  C      -4.190567     -1.196582     -0.615970
  C      -2.958599     -0.684289     -0.987754
  O      -0.385790      1.613628      0.107760
  O      -0.637751      0.594635     -1.849803
  O       0.681130     -0.326378     -1.927794
  C       1.106739     -0.859392     -0.741145
  C       2.405308     -0.325044     -0.269552
  C       3.043017     -0.987682      0.774131
  C       4.252408     -0.512852      1.249024
  C       4.819559      0.623277      0.686758
  C       4.178826      1.286817     -0.349789
  C       2.970840      0.813169     -0.833167
  O       0.434624     -1.694007     -0.196320
  H      -2.584429      1.651499      1.433115
  H      -4.802784      0.745788      2.090205
  H      -5.814466     -1.081479      0.774107
  H      -4.631533     -2.001731     -1.184631
  H      -2.428982     -1.089288     -1.835912
  H       2.577528     -1.863691      1.199897
  H       4.752219     -1.024427      2.058217
  H       5.762547      0.994966      1.061185
  H       4.618118      2.175424     -0.778085
  H       2.459102      1.330982     -1.629505
28
Coordinates from ORCA-job input E -840.815001585538
  C      -1.064497      0.915491     -0.633398
  C      -2.381232      0.346669     -0.261871
  C      -3.026917      0.873374      0.852176
  C      -4.254259      0.364132      1.236762
  C      -4.830533     -0.673438      0.515119
  C      -4.181844     -1.202860     -0.591284
  C      -2.956226     -0.692690     -0.985645
  O      -0.381306      1.637857      0.042929
  O      -0.641509      0.567171     -1.886626
  O       0.691605     -0.334007     -1.953566
  C       1.109406     -0.874664     -0.767712
  C       2.396984     -0.331938     -0.276415
  C       3.037007     -1.007034      0.757966
  C       4.236782     -0.525676      1.250321
  C       4.791448      0.629562      0.715275
  C       4.148037      1.305647     -0.311486
  C       2.950029      0.825316     -0.812859
  O       0.442505     -1.725095     -0.241232
  H      -2.553455      1.672883      1.401583
  H      -4.760984      0.770934      2.099369
  H      -5.787290     -1.073346      0.818926
  H      -4.629284     -2.015263     -1.144365
  H      -2.438185     -1.106231     -1.836787
  H       2.581175     -1.898028      1.162511
  H       4.738756     -1.046993      2.051902
  H       5.726618      1.006612      1.103691
  H       4.577415      2.209214     -0.717994
  H       2.435852      1.352401     -1.601390
28
Coordinates from ORCA-job input E -840.815001789204
  C      -1.067536      0.915365     -0.635243
  C      -2.384395      0.345394     -0.264243
  C      -3.021583      0.857954      0.861207
  C      -4.248459      0.347695      1.246055
  C      -4.832973     -0.677008      0.512775
  C      -4.193137     -1.192109     -0.605351
  C      -2.967896     -0.680968     -0.999448
  O      -0.378374      1.625385      0.047310
  O      -0.641309      0.563117     -1.886542
  O       0.692136     -0.337904     -1.948845
  C       1.110169     -0.872906     -0.760616
  C       2.399196     -0.329877     -0.273453
  C       3.033497     -0.995096      0.770775
  C       4.234439     -0.513579      1.260077
  C       4.795992      0.632242      0.712116
  C       4.158469      1.298451     -0.324796
  C       2.959220      0.817875     -0.823065
  O       0.433013     -1.705518     -0.219001
  H      -2.541802      1.647622      1.419379
  H      -4.748478      0.743797      2.117494
  H      -5.789426     -1.077680      0.816540
  H      -4.647248     -1.994109     -1.168102
  H      -2.457015     -1.083316     -1.860320
  H       2.572529     -1.878895      1.185169
  H       4.731941     -1.027426      2.069241
  H       5.732109      1.009486      1.098037
  H       4.593436      2.194571     -0.741718
  H       2.449587      1.337437     -1.619533
28
Coordinates from ORCA-job input E -840.815018539703
  C      -1.065829      0.904448     -0.629775
  C      -2.386592      0.341325     -0.262779
  C      -3.025937      0.859394      0.858934
  C      -4.256296      0.354961      1.240408
  C      -4.842272     -0.669137      0.507526
  C      -4.200292     -1.189623     -0.607011
  C      -2.971395     -0.684481     -0.997641
  O      -0.379517      1.618560      0.051905
  O      -0.640083      0.555301     -1.881560
  O       0.693359     -0.345798     -1.942782
  C       1.113794     -0.876255     -0.753246
  C       2.403437     -0.331045     -0.270094
  C       3.046029     -0.999745      0.766806
  C       4.247429     -0.515880      1.252685
  C       4.801227      0.635477      0.708458
  C       4.155383      1.305099     -0.321004
  C       2.955692      0.822236     -0.815901
  O       0.443641     -1.716181     -0.214367
  H      -2.545160      1.648698      1.416732
  H      -4.757965      0.755212      2.109016
  H      -5.801550     -1.065087      0.808533
  H      -4.655422     -1.991351     -1.169309
  H      -2.458858     -1.091160     -1.855567
  H       2.590730     -1.887628      1.178724
  H       4.751300     -1.032181      2.056314
  H       5.737650      1.014614      1.091808
  H       4.584167      2.205731     -0.734611
  H       2.439431      1.344495     -1.606302
28
Coordinates from ORCA-job input E -840.815020361538
  C      -1.067924      0.905472     -0.628438
  C      -2.388532      0.341317     -0.262398
  C      -3.027918      0.856982      0.860354
  C      -4.258096      0.351344      1.241006
  C      -4.843790     -0.671526      0.506238
  C      -4.201749     -1.189542     -0.609442
  C      -2.973050     -0.683191     -0.999145
  O      -0.381545      1.618051      0.054758
  O      -0.641111      0.557702     -1.880155
  O       0.692737     -0.342874     -1.940209
  C       1.112652     -0.871743     -0.749901
  C       2.404105     -0.328797     -0.268894
  C       3.045117     -0.996351      0.769711
  C       4.248089     -0.514594      1.253828
  C       4.805067      0.633565      0.706085
  C       4.160843      1.302026     -0.325132
  C       2.959572      0.821253     -0.818221
  O       0.441329     -1.709559     -0.209150
  H      -2.547569      1.645441      1.419713
  H      -4.759777      0.749773      2.110443
  H      -5.802910     -1.068348      0.806587
  H      -4.656501     -1.990347     -1.173352
  H      -2.460535     -1.088184     -1.857903
  H       2.587380     -1.881688      1.184395
  H       4.750671     -1.030053      2.058804
  H       5.742703      1.011115      1.088036
  H       4.592158      2.200134     -0.741590
  H       2.444686      1.342622     -1.610129
28
Coordinates from ORCA-job input E -840.815021828331
  C      -1.068954      0.904909     -0.628227
  C      -2.389501      0.340593     -0.262294
  C      -3.027858      0.854245      0.861904
  C      -4.257899      0.348099      1.242566
  C      -4.844470     -0.673175      0.506342
  C      -4.203435     -1.189125     -0.610921
  C      -2.974910     -0.682264     -1.000513
  O      -0.382857      1.617742      0.055114
  O      -0.642266      0.558636     -1.880226
  O       0.693120     -0.339673     -1.940063
  C       1.112584     -0.868763     -0.749861
  C       2.404675     -0.327056     -0.269009
  C       3.043230     -0.993215      0.771996
  C       4.246820     -0.512847      1.256006
  C       4.806854      0.632627      0.705744
  C       4.165082      1.299704     -0.327879
  C       2.963208      0.820290     -0.820822
  O       0.439261     -1.704019     -0.207584
  H      -2.547186      1.641583      1.422548
  H      -4.758705      0.744979      2.113215
  H      -5.803452     -1.070298      0.806725
  H      -4.658622     -1.988723     -1.176184
  H      -2.463373     -1.085901     -1.860504
  H       2.583196     -1.876443      1.188621
  H       4.747451     -1.027319      2.062826
  H       5.744931      1.009182      1.087597
  H       4.598811      2.195687     -0.746409
  H       2.450363      1.340545     -1.614809
28
Coordinates from ORCA-job input E -840.815021693805
  C      -1.068317      0.904763     -0.631108
  C      -2.388548      0.340753     -0.263661
  C      -3.025640      0.854792      0.861078
  C      -4.255353      0.348938      1.243137
  C      -4.842900     -0.672427      0.507804
  C      -4.203122     -1.188808     -0.609975
  C      -2.974921     -0.682248     -1.000985
  O      -0.381623      1.617984      0.051330
  O      -0.642279      0.556574     -1.882753
  O       0.693445     -0.341318     -1.941275
  C       1.112493     -0.870192     -0.750780
  C       2.403834     -0.327651     -0.268961
  C       3.042894     -0.994325      0.771406
  C       4.245887     -0.513227      1.256173
  C       4.804798      0.633461      0.707317
  C       4.162479      1.301069     -0.325625
  C       2.961223      0.820921     -0.819352
  O       0.439988     -1.706988     -0.209869
  H      -2.544260      1.642180      1.421029
  H      -4.755147      0.746101      2.114240
  H      -5.801617     -1.069334      0.809323
  H      -4.659046     -1.988459     -1.174568
  H      -2.464432     -1.086153     -1.861464
  H       2.583732     -1.878523      1.186933
  H       4.746932     -1.028095      2.062482
  H       5.742405      1.010582      1.089766
  H       4.595288      2.198042     -0.742986
  H       2.447907      1.341588     -1.612757
28
Coordinates from ORCA-job input E -840.815021602390
  C      -1.068683      0.905583     -0.629803
  C      -2.388845      0.341038     -0.262947
  C      -3.026762      0.854877      0.861415
  C      -4.256441      0.348491      1.242851
  C      -4.843122     -0.673211      0.507287
  C      -4.202517     -1.189389     -0.610101
  C      -2.974329     -0.682311     -1.000506
  O      -0.382366      1.618748      0.053038
  O      -0.642412      0.558414     -1.881692
  O       0.693029     -0.339859     -1.940850
  C       1.112162     -0.869202     -0.750586
  C       2.403881     -0.327308     -0.269031
  C       3.042460     -0.993758      0.771769
  C       4.245800     -0.513203      1.256217
  C       4.805582      0.632683      0.706579
  C       4.163734      1.300091     -0.326788
  C       2.962111      0.820504     -0.820164
  O       0.439513     -1.705889     -0.209671
  H      -2.546047      1.642525      1.421573
  H      -4.756885      0.745519      2.113645
  H      -5.801816     -1.070535      0.808328
  H      -4.657765     -1.989307     -1.174864
  H      -2.463162     -1.086096     -1.860640
  H       2.582643     -1.877335      1.187891
  H       4.746452     -1.027886      2.062890
  H       5.743489      1.009342      1.088747
  H       4.597207      2.196456     -0.744766
  H       2.449189      1.341018     -1.613920
28
Coordinates from ORCA-job input E -840.827328400609
  C      -1.117986      0.927836     -0.628460
  C      -2.434601      0.354561     -0.262274
  C      -3.076509      0.864214      0.861736
  C      -4.303034      0.349698      1.242548
  C      -4.882564     -0.675915      0.506713
  C      -4.237957     -1.187889     -0.610323
  C      -3.012923     -0.672692     -1.000104
  O      -0.436750      1.645569      0.054715
  O      -0.688762      0.583445     -1.880114
  O       0.739915     -0.364677     -1.942408
  C       1.161931     -0.891204     -0.751907
  C       2.449809     -0.340738     -0.269695
  C       3.092258     -1.002923      0.771461
  C       4.292163     -0.514382      1.256522
  C       4.844643      0.635192      0.707136
  C       4.198916      1.298314     -0.326590
  C       3.000727      0.810751     -0.820577
  O       0.494540     -1.732326     -0.211314
  H      -2.601302      1.655065      1.422118
  H      -4.806562      0.743442      2.113066
  H      -5.838785     -1.079578      0.807266
  H      -4.687612     -1.990842     -1.175296
  H      -2.498633     -1.073122     -1.859956
  H       2.638075     -1.889531      1.187374
  H       4.795802     -1.025722      2.063474
  H       5.779856      1.018075      1.089782
  H       4.626671      2.197535     -0.744372
  H       2.484773      1.327841     -1.614619
28
Coordinates from ORCA-job input E -840.827187110793
  C      -1.071543      0.977763     -0.867497
  C      -2.326352      0.384264     -0.348102
  C      -2.924294      0.987574      0.753571
  C      -4.090096      0.456816      1.276030
  C      -4.653367     -0.676077      0.702554
  C      -4.052690     -1.279950     -0.392803
  C      -2.887854     -0.750739     -0.923201
  O      -0.390067      1.800476     -0.315934
  O      -0.720017      0.524991     -2.105564
  O       0.784135     -0.298656     -2.160929
  C       1.136825     -0.926089     -1.000506
  C       2.349566     -0.365290     -0.361066
  C       2.957595     -1.108104      0.645769
  C       4.084346     -0.612094      1.276385
  C       4.598697      0.623388      0.904888
  C       3.987264      1.365543     -0.095349
  C       2.861730      0.872425     -0.733717
  O       0.484958     -1.856278     -0.607805
  H      -2.462563      1.862280      1.185974
  H      -4.559154      0.921952      2.130407
  H      -5.562245     -1.091529      1.113557
  H      -4.488716     -2.165544     -0.830580
  H      -2.405569     -1.221660     -1.765728
  H       2.533810     -2.061851      0.921629
  H       4.560829     -1.184888      2.058108
  H       5.476781      1.011224      1.401008
  H       4.384047      2.330454     -0.373817
  H       2.370043      1.449598     -1.501380
28
Coordinates from ORCA-job input E -840.828000028425
  C      -1.067059      0.835245     -0.677647
  C      -2.393882      0.305819     -0.281411
  C      -2.996613      0.841436      0.852238
  C      -4.227896      0.363411      1.262451
  C      -4.853785     -0.646547      0.542540
  C      -4.249008     -1.182683     -0.585120
  C      -3.016673     -0.707501     -1.002104
  O      -0.340395      1.512587     -0.000985
  O      -0.712912      0.504282     -1.946786
  O       0.780305     -0.338637     -2.007814
  C       1.142326     -0.855857     -0.803283
  C       2.421545     -0.313851     -0.288903
  C       3.048059     -0.996605      0.748923
  C       4.234338     -0.511033      1.268043
  C       4.790885      0.652943      0.752843
  C       4.162370      1.334459     -0.279384
  C       2.975289      0.852628     -0.805218
  O       0.452035     -1.684805     -0.274688
  H      -2.486958      1.621655      1.397045
  H      -4.700602      0.775006      2.141883
  H      -5.814767     -1.020390      0.865453
  H      -4.733931     -1.974807     -1.135812
  H      -2.528869     -1.130561     -1.866597
  H       2.591639     -1.895184      1.135689
  H       4.725158     -1.036297      2.073858
  H       5.716168      1.032617      1.161748
  H       4.592477      2.245115     -0.668719
  H       2.466856      1.387556     -1.592344
28
Coordinates from ORCA-job input E -840.828123565227
  C      -1.103785      0.867820     -0.683005
  C      -2.423934      0.321811     -0.283544
  C      -3.054612      0.885187      0.820885
  C      -4.281784      0.396280      1.231349
  C      -4.874113     -0.654761      0.542925
  C      -4.240704     -1.219744     -0.554484
  C      -3.013842     -0.731970     -0.973059
  O      -0.401150      1.584554     -0.020456
  O      -0.725967      0.505664     -1.938225
  O       0.780518     -0.314149     -1.986619
  C       1.156800     -0.846782     -0.791047
  C       2.441982     -0.313165     -0.280565
  C       3.090649     -1.025272      0.723217
  C       4.286183     -0.552544      1.233598
  C       4.828405      0.629430      0.745523
  C       4.177110      1.340939     -0.251761
  C       2.982013      0.870953     -0.769973
  O       0.480895     -1.698261     -0.278485
  H      -2.570070      1.696342      1.342916
  H      -4.776478      0.830272      2.087666
  H      -5.831294     -1.037716      0.866599
  H      -4.699959     -2.042915     -1.081296
  H      -2.505227     -1.175299     -1.815055
  H       2.644838     -1.937435      1.090044
  H       4.794754     -1.101530      2.012210
  H       5.760446      0.999417      1.148034
  H       4.596811      2.264930     -0.620705
  H       2.457616      1.427942     -1.530788
28
Coordinates from ORCA-job input E -840.828168542625
  C      -1.100265      0.829281     -0.667890
  C      -2.432999      0.305726     -0.276402
  C      -3.064190      0.885389      0.819054
  C      -4.304718      0.421521      1.218958
  C      -4.909032     -0.622276      0.530138
  C      -4.274858     -1.204202     -0.557954
  C      -3.035286     -0.740571     -0.966575
  O      -0.387823      1.529514      0.002836
  O      -0.722962      0.462792     -1.921461
  O       0.795832     -0.333245     -1.980812
  C       1.190349     -0.879473     -0.797092
  C       2.465809     -0.325768     -0.282495
  C       3.135805     -1.040152      0.705235
  C       4.324532     -0.550335      1.216002
  C       4.837132      0.651814      0.745892
  C       4.163514      1.366193     -0.234349
  C       2.976203      0.878414     -0.753915
  O       0.516000     -1.728908     -0.278072
  H      -2.570124      1.690063      1.342166
  H      -4.800187      0.868886      2.067939
  H      -5.876480     -0.985814      0.845693
  H      -4.744106     -2.021023     -1.085983
  H      -2.527489     -1.195659     -1.802768
  H       2.712255     -1.967958      1.058965
  H       4.850300     -1.101479      1.981558
  H       5.763373      1.035286      1.149185
  H       4.560332      2.305608     -0.589564
  H       2.435182      1.436376     -1.502388
28
Coordinates from ORCA-job input E -840.828238568511
  C      -1.105421      0.771359     -0.636254
  C      -2.457622      0.280385     -0.267171
  C      -3.092631      0.875430      0.817622
  C      -4.351048      0.442532      1.196064
  C      -4.969716     -0.585388      0.496196
  C      -4.331920     -1.182565     -0.581532
  C      -3.074295     -0.749950     -0.968543
  O      -0.383811      1.444577      0.052470
  O      -0.726230      0.406845     -1.887422
  O       0.809830     -0.355816     -1.940353
  C       1.214424     -0.882487     -0.752749
  C       2.497467     -0.323251     -0.263843
  C       3.200823     -1.044552      0.695007
  C       4.395794     -0.547278      1.183691
  C       4.881203      0.668621      0.720046
  C       4.174149      1.389622     -0.231414
  C       2.980605      0.894427     -0.729186
  O       0.559245     -1.742377     -0.226458
  H      -2.587313      1.666995      1.349935
  H      -4.849547      0.901818      2.036857
  H      -5.951303     -0.924463      0.794862
  H      -4.812556     -1.986986     -1.118310
  H      -2.564153     -1.216517     -1.797048
  H       2.797293     -1.982620      1.045189
  H       4.947536     -1.103349      1.927042
  H       5.812377      1.057705      1.106164
  H       4.549748      2.339850     -0.580864
  H       2.413172      1.457433     -1.454097
28
Coordinates from ORCA-job input E -840.828265326644
  C      -1.093861      0.774652     -0.672560
  C      -2.441795      0.286866     -0.283970
  C      -3.066405      0.893775      0.800352
  C      -4.317833      0.459949      1.200148
  C      -4.940342     -0.579845      0.521526
  C      -4.313005     -1.188415     -0.556038
  C      -3.062489     -0.754991     -0.964438
  O      -0.366324      1.455649      0.002050
  O      -0.725667      0.389060     -1.919356
  O       0.814234     -0.366166     -1.967033
  C       1.213089     -0.900891     -0.781536
  C       2.483860     -0.332584     -0.273076
  C       3.190444     -1.061751      0.677425
  C       4.373780     -0.556068      1.185184
  C       4.844783      0.675286      0.747862
  C       4.134653      1.403660     -0.195802
  C       2.952170      0.900752     -0.712034
  O       0.562207     -1.774035     -0.273065
  H      -2.557858      1.693882      1.316621
  H      -4.808035      0.928014      2.040967
  H      -5.916421     -0.919551      0.836945
  H      -4.796060     -2.002532     -1.075686
  H      -2.560072     -1.230601     -1.792600
  H       2.798200     -2.012103      1.006828
  H       4.928026     -1.117969      1.922256
  H       5.767116      1.070610      1.148532
  H       4.498617      2.365866     -0.523979
  H       2.381089      1.469482     -1.429624
28
Coordinates from ORCA-job input E -840.828282347313
  C      -1.082028      0.745271     -0.678640
  C      -2.438709      0.280519     -0.290133
  C      -3.056268      0.902511      0.789752
  C      -4.312416      0.485793      1.192999
  C      -4.946874     -0.552012      0.522469
  C      -4.326791     -1.175382     -0.550908
  C      -3.071900     -0.758652     -0.963154
  O      -0.352559      1.429310     -0.008647
  O      -0.721153      0.349258     -1.922497
  O       0.822448     -0.398425     -1.969401
  C       1.231945     -0.934608     -0.787976
  C       2.489772     -0.346298     -0.272484
  C       3.219056     -1.079513      0.657466
  C       4.392458     -0.556587      1.170588
  C       4.831197      0.695134      0.758031
  C       4.098343      1.427131     -0.165403
  C       2.925173      0.907656     -0.686521
  O       0.595905     -1.824329     -0.290637
  H      -2.538088      1.699744      1.300871
  H      -4.797004      0.965647      2.030434
  H      -5.926442     -0.878550      0.840886
  H      -4.818980     -1.988052     -1.064182
  H      -2.575654     -1.245335     -1.788620
  H       2.852008     -2.046399      0.967335
  H       4.964511     -1.121344      1.891695
  H       5.746063      1.103640      1.162549
  H       4.436956      2.405113     -0.473320
  H       2.335130      1.478759     -1.386651
28
Coordinates from ORCA-job input E -840.828347069947
  C      -1.067857      0.693447     -0.687234
  C      -2.440917      0.269851     -0.302952
  C      -3.041605      0.905801      0.778432
  C      -4.307757      0.520883      1.182390
  C      -4.968875     -0.500588      0.512576
  C      -4.366017     -1.137790     -0.562594
  C      -3.101933     -0.751586     -0.976469
  O      -0.324335      1.354360     -0.007842
  O      -0.713453      0.270756     -1.920441
  O       0.832893     -0.472054     -1.951746
  C       1.265637     -0.994441     -0.771254
  C       2.504068     -0.369089     -0.257156
  C       3.281034     -1.101463      0.633840
  C       4.442169     -0.547051      1.141521
  C       4.821429      0.733758      0.760445
  C       4.040614      1.464327     -0.124268
  C       2.878772      0.914312     -0.639426
  O       0.657900     -1.907993     -0.283293
  H      -2.502374      1.688039      1.290883
  H      -4.779186      1.012478      2.020579
  H      -5.955680     -0.803016      0.832382
  H      -4.879093     -1.937330     -1.076061
  H      -2.620836     -1.247310     -1.805496
  H       2.960495     -2.092327      0.918726
  H       5.051637     -1.110542      1.832321
  H       5.727192      1.166552      1.160153
  H       4.332831      2.464871     -0.405936
  H       2.249347      1.483146     -1.306179
28
Coordinates from ORCA-job input E -840.828440471468
  C      -1.072860      0.649762     -0.664509
  C      -2.461550      0.254334     -0.300186
  C      -3.056908      0.886438      0.786373
  C      -4.335064      0.524842      1.173947
  C      -5.013689     -0.471114      0.483546
  C      -4.416791     -1.104481     -0.597094
  C      -3.140872     -0.740687     -0.994936
  O      -0.325292      1.283029      0.037786
  O      -0.714424      0.226638     -1.893680
  O       0.835564     -0.509044     -1.909204
  C       1.290255     -1.011634     -0.726950
  C       2.527721     -0.370778     -0.233360
  C       3.332496     -1.097789      0.637233
  C       4.498951     -0.532436      1.120021
  C       4.855442      0.753417      0.734263
  C       4.046922      1.478207     -0.130174
  C       2.879488      0.917597     -0.620669
  O       0.696327     -1.930317     -0.231899
  H      -2.504225      1.647855      1.315482
  H      -4.801989      1.014298      2.015944
  H      -6.009511     -0.756149      0.791173
  H      -4.943891     -1.883636     -1.127507
  H      -2.665593     -1.232610     -1.829398
  H       3.029969     -2.093309      0.925501
  H       5.130139     -1.091270      1.794888
  H       5.765444      1.194859      1.114469
  H       4.322283      2.482507     -0.415463
  H       2.227760      1.481470     -1.269698
28
Coordinates from ORCA-job input E -840.828748136938
  C      -1.064648      0.445795     -0.607697
  C      -2.502095      0.179380     -0.295119
  C      -3.062924      0.823905      0.802258
  C      -4.380146      0.575888      1.146331
  C      -5.134627     -0.321932      0.402326
  C      -4.574159     -0.967503     -0.690148
  C      -3.258828     -0.715221     -1.044692
  O      -0.296406      0.983417      0.153619
  O      -0.714478      0.012619     -1.825582
  O       0.863733     -0.660130     -1.801261
  C       1.390430     -1.110919     -0.624733
  C       2.598219     -0.396865     -0.172253
  C       3.506783     -1.097073      0.614542
  C       4.663297     -0.468961      1.040612
  C       4.904228      0.851266      0.682859
  C       3.991656      1.547813     -0.097444
  C       2.833356      0.925578     -0.531923
  O       0.866861     -2.075100     -0.137273
  H      -2.452897      1.506595      1.373885
  H      -4.818543      1.077090      1.996831
  H      -6.160744     -0.520120      0.676950
  H      -5.161062     -1.668961     -1.264650
  H      -2.814624     -1.214237     -1.891598
  H       3.294176     -2.121490      0.880976
  H       5.375671     -1.005062      1.649778
  H       5.806382      1.341956      1.018917
  H       4.179401      2.577999     -0.360770
  H       2.098087      1.464274     -1.108843
28
Coordinates from ORCA-job input E -840.828465716441
  C      -1.052527      0.233201     -0.569063
  C      -2.525501      0.109160     -0.303187
  C      -3.052046      0.783385      0.793138
  C      -4.394416      0.653849      1.103656
  C      -5.211281     -0.158833      0.328510
  C      -4.687351     -0.832631     -0.764526
  C      -3.346326     -0.696280     -1.086157
  O      -0.276869      0.677783      0.247120
  O      -0.716579     -0.228098     -1.768319
  O       0.888414     -0.829653     -1.690456
  C       1.481247     -1.220942     -0.520229
  C       2.648484     -0.431701     -0.103723
  C       3.671728     -1.099223      0.562015
  C       4.809140     -0.403028      0.929823
  C       4.914624      0.950203      0.635930
  C       3.887131      1.612252     -0.022416
  C       2.746753      0.923337     -0.399850
  O       1.034987     -2.231765     -0.051301
  H      -2.395319      1.396880      1.390651
  H      -4.803747      1.179893      1.953787
  H      -6.256827     -0.267640      0.578925
  H      -5.323240     -1.465634     -1.366058
  H      -2.932678     -1.214168     -1.936676
  H       3.564505     -2.151430      0.778517
  H       5.610607     -0.911112      1.444836
  H       5.801690      1.494370      0.926916
  H       3.972109      2.667400     -0.235391
  H       1.919386      1.430422     -0.870572
28
Coordinates from ORCA-job input E -840.827902438108
  C      -1.136170     -0.002040     -0.269859
  C      -2.620819     -0.006365     -0.163133
  C      -3.188442      0.593481      0.955373
  C      -4.565777      0.600589      1.106875
  C      -5.370816      0.004366      0.145568
  C      -4.800537     -0.599731     -0.968533
  C      -3.423712     -0.602949     -1.127828
  O      -0.371957      0.302882      0.612859
  O      -0.697407     -0.340053     -1.493330
  O       0.921531     -0.907956     -1.514804
  C       1.586698     -1.279501     -0.400700
  C       2.771137     -0.461818     -0.071976
  C       3.842434     -1.050891      0.588448
  C       4.974056     -0.297264      0.858627
  C       5.027090      1.037460      0.474142
  C       3.953170      1.622762     -0.182390
  C       2.822899      0.873415     -0.455778
  O       1.188054     -2.273539      0.140866
  H      -2.539719      1.041708      1.693185
  H      -5.011312      1.068728      1.972137
  H      -6.444499      0.006717      0.265817
  H      -5.428022     -1.066810     -1.712821
  H      -2.970851     -1.064478     -1.994273
  H       3.776073     -2.089785      0.877263
  H       5.813429     -0.747857      1.367176
  H       5.909211      1.622856      0.689083
  H       3.993904      2.662350     -0.470971
  H       1.966453      1.323722     -0.935122
28
Coordinates from ORCA-job input E -840.829307269937
  C      -1.068416      0.115595     -0.431108
  C      -2.546513      0.048735     -0.226377
  C      -3.077995      0.690382      0.887053
  C      -4.441129      0.641132      1.124079
  C      -5.271073     -0.054618      0.255017
  C      -4.739350     -0.698783     -0.853479
  C      -3.376672     -0.646249     -1.099101
  O      -0.285690      0.518897      0.396640
  O      -0.695386     -0.303955     -1.647215
  O       0.911099     -0.906532     -1.653428
  C       1.554061     -1.302725     -0.523983
  C       2.705346     -0.474956     -0.122753
  C       3.742648     -1.077357      0.580688
  C       4.847724     -0.325228      0.940298
  C       4.910431      1.019659      0.598610
  C       3.870755      1.618005     -0.100081
  C       2.763970      0.871416     -0.465548
  O       1.160989     -2.330890     -0.042360
  H      -2.411185      1.216074      1.553546
  H      -4.856954      1.141689      1.986196
  H      -6.334143     -0.096928      0.443867
  H      -5.385994     -1.243121     -1.525728
  H      -2.954999     -1.142170     -1.959703
  H       3.669219     -2.124014      0.836164
  H       5.659092     -0.784630      1.484950
  H       5.773091      1.605179      0.882282
  H       3.919980      2.666588     -0.352729
  H       1.933192      1.328804     -0.979898
28
Coordinates from ORCA-job input E -840.829458389793
  C      -1.055363      0.082164     -0.456715
  C      -2.534173      0.036617     -0.238895
  C      -3.046096      0.682150      0.881430
  C      -4.407034      0.650930      1.131989
  C      -5.255386     -0.030074      0.268976
  C      -4.744199     -0.676802     -0.847051
  C      -3.383356     -0.643073     -1.105749
  O      -0.265283      0.477248      0.368660
  O      -0.699953     -0.353712     -1.669624
  O       0.915039     -0.933138     -1.669881
  C       1.564483     -1.321134     -0.540880
  C       2.700150     -0.479180     -0.129093
  C       3.736797     -1.071561      0.584099
  C       4.829025     -0.307934      0.957168
  C       4.879659      1.038180      0.619469
  C       3.840384      1.626513     -0.088260
  C       2.746428      0.868479     -0.468419
  O       1.186756     -2.362285     -0.072672
  H      -2.365392      1.196024      1.542970
  H      -4.806846      1.152999      2.000813
  H      -6.317050     -0.057914      0.468398
  H      -5.405367     -1.209032     -1.514958
  H      -2.977209     -1.143938     -1.970557
  H       3.673270     -2.119634      0.836087
  H       5.639407     -0.759078      1.510094
  H       5.732113      1.633098      0.914400
  H       3.880070      2.676501     -0.336892
  H       1.915226      1.317587     -0.989007
28
Coordinates from ORCA-job input E -840.829726004644
  C      -1.032115     -0.064986     -0.461228
  C      -2.512920     -0.020577     -0.241266
  C      -2.978451      0.613318      0.905623
  C      -4.337597      0.665842      1.160202
  C      -5.232138      0.082744      0.272479
  C      -4.768594     -0.550701     -0.870874
  C      -3.408766     -0.602938     -1.132035
  O      -0.227078      0.284436      0.371423
  O      -0.706750     -0.526786     -1.668836
  O       0.929275     -1.043656     -1.683026
  C       1.626268     -1.402489     -0.575894
  C       2.710013     -0.506765     -0.147021
  C       3.753648     -1.044947      0.598298
  C       4.797224     -0.228012      0.995900
  C       4.793683      1.116321      0.649247
  C       3.747814      1.650199     -0.091460
  C       2.702074      0.839035     -0.495554
  O       1.318806     -2.484133     -0.143378
  H      -2.262850      1.051923      1.584191
  H      -4.700287      1.156604      2.051534
  H      -6.293105      0.122242      0.473967
  H      -5.466183     -1.005937     -1.558446
  H      -3.039088     -1.098663     -2.015625
  H       3.733659     -2.093163      0.856552
  H       5.611641     -0.636158      1.575669
  H       5.608129      1.753049      0.963846
  H       3.744689      2.699441     -0.346486
  H       1.865098      1.244758     -1.041902
28
Coordinates from ORCA-job input E -840.829984659887
  C      -1.017704     -0.256471     -0.427399
  C      -2.494592     -0.099623     -0.222606
  C      -2.921484      0.489777      0.962357
  C      -4.274367      0.648166      1.205078
  C      -5.202015      0.220071      0.264585
  C      -4.777665     -0.367317     -0.917490
  C      -3.423798     -0.529084     -1.164678
  O      -0.203974      0.020422      0.424727
  O      -0.716476     -0.727275     -1.634834
  O       0.940844     -1.168709     -1.683403
  C       1.697758     -1.483445     -0.609422
  C       2.726807     -0.532716     -0.173027
  C       3.760266     -0.999639      0.631346
  C       4.746602     -0.123313      1.048072
  C       4.697532      1.208226      0.659531
  C       3.662283      1.670663     -0.142230
  C       2.673394      0.800044     -0.563199
  O       1.469480     -2.597992     -0.203719
  H      -2.180710      0.810527      1.678641
  H      -4.606656      1.102428      2.127108
  H      -6.258388      0.345050      0.455258
  H      -5.501320     -0.701779     -1.646289
  H      -3.084943     -0.994478     -2.076511
  H       3.777030     -2.039524      0.921480
  H       5.551919     -0.475353      1.675417
  H       5.467590      1.891166      0.988655
  H       3.623338      2.710370     -0.431078
  H       1.845348      1.149806     -1.160468
28
Coordinates from ORCA-job input E -840.830159063400
  C      -1.011706     -0.474149     -0.350424
  C      -2.474737     -0.191515     -0.180352
  C      -2.886430      0.356367      1.029739
  C      -4.224825      0.640213      1.238471
  C      -5.152778      0.377997      0.239371
  C      -4.743022     -0.167236     -0.968201
  C      -3.404106     -0.454415     -1.181160
  O      -0.200261     -0.286082      0.528112
  O      -0.721850     -0.936685     -1.562830
  O       0.952010     -1.296840     -1.674255
  C       1.769953     -1.566586     -0.645370
  C       2.741447     -0.562250     -0.203087
  C       3.770263     -0.954708      0.643932
  C       4.692273     -0.016204      1.073602
  C       4.583271      1.302390      0.654437
  C       3.552841      1.690113     -0.192664
  C       2.627848      0.756972     -0.623360
  O       1.630777     -2.708403     -0.266700
  H      -2.145180      0.549367      1.789944
  H      -4.545537      1.063619      2.179091
  H      -6.197430      0.601347      0.402730
  H      -5.466589     -0.370130     -1.744109
  H      -3.077681     -0.886754     -2.113926
  H       3.834196     -1.986110      0.957251
  H       5.494205     -0.310079      1.734346
  H       5.303508      2.033301      0.992883
  H       3.468229      2.719195     -0.508300
  H       1.807408      1.047265     -1.263271
28
Coordinates from ORCA-job input E -840.830227938589
  C      -1.006253     -0.519556     -0.317601
  C      -2.464404     -0.209314     -0.158820
  C      -2.886602      0.291885      1.067882
  C      -4.222423      0.597776      1.265059
  C      -5.136653      0.404317      0.238146
  C      -4.715494     -0.093622     -0.986417
  C      -3.379436     -0.401234     -1.188189
  O      -0.195864     -0.371388      0.568882
  O      -0.712278     -0.957630     -1.539751
  O       0.957650     -1.327241     -1.676362
  C       1.775878     -1.583789     -0.651346
  C       2.736421     -0.568011     -0.210191
  C       3.742841     -0.932025      0.674850
  C       4.654239      0.020814      1.096432
  C       4.554374      1.325894      0.633531
  C       3.545332      1.685559     -0.250940
  C       2.631541      0.737507     -0.673863
  O       1.648227     -2.725588     -0.263904
  H      -2.156081      0.431145      1.849998
  H      -4.551687      0.985845      2.217850
  H      -6.179238      0.642690      0.392762
  H      -5.427896     -0.243089     -1.784449
  H      -3.044370     -0.792949     -2.135970
  H       3.799845     -1.953302      1.020996
  H       5.440460     -0.251284      1.784740
  H       5.266093      2.067949      0.965521
  H       3.469354      2.703494     -0.602669
  H       1.832524      1.005148     -1.350278
28
Coordinates from ORCA-job input E -840.830219360031
  C      -1.011590     -0.531025     -0.296520
  C      -2.469010     -0.207473     -0.150291
  C      -2.905087      0.267747      1.081768
  C      -4.242285      0.574690      1.268838
  C      -5.144197      0.408322      0.226444
  C      -4.708700     -0.061933     -1.004255
  C      -3.371374     -0.370342     -1.195776
  O      -0.210231     -0.401062      0.601118
  O      -0.710755     -0.963472     -1.517769
  O       0.956930     -1.343381     -1.653526
  C       1.777203     -1.588689     -0.628622
  C       2.737667     -0.568346     -0.198532
  C       3.752529     -0.925391      0.679752
  C       4.669250      0.030417      1.082874
  C       4.565858      1.331150      0.608217
  C       3.548012      1.683792     -0.268755
  C       2.629237      0.732633     -0.674401
  O       1.654172     -2.730413     -0.237989
  H      -2.184552      0.384993      1.876785
  H      -4.582288      0.942597      2.225857
  H      -6.188123      0.645351      0.373698
  H      -5.411095     -0.190090     -1.814764
  H      -3.025597     -0.739124     -2.148901
  H       3.812059     -1.943449      1.034861
  H       5.462223     -0.235942      1.765620
  H       5.281794      2.075663      0.925315
  H       3.469819      2.698450     -0.629364
  H       1.824231      0.994325     -1.345784
28
Coordinates from ORCA-job input E -840.830235971802
  C      -1.008503     -0.486055     -0.309276
  C      -2.470767     -0.187314     -0.156310
  C      -2.910340      0.281987      1.076576
  C      -4.252588      0.561699      1.269577
  C      -5.156197      0.373863      0.232298
  C      -4.717220     -0.089922     -0.999596
  C      -3.374917     -0.371620     -1.196908
  O      -0.205031     -0.339151      0.583810
  O      -0.706392     -0.919342     -1.529411
  O       0.956054     -1.324505     -1.656097
  C       1.761399     -1.574029     -0.618747
  C       2.733290     -0.562593     -0.191996
  C       3.744779     -0.930172      0.686289
  C       4.675084      0.014395      1.084170
  C       4.589006      1.314301      0.603734
  C       3.574690      1.677404     -0.272722
  C       2.642245      0.737529     -0.674122
  O       1.617391     -2.709220     -0.217186
  H      -2.188696      0.416272      1.867922
  H      -4.595337      0.925118      2.227344
  H      -6.204187      0.588713      0.384625
  H      -5.420851     -0.234591     -1.806247
  H      -3.026660     -0.735443     -2.150925
  H       3.790326     -1.947304      1.046028
  H       5.465224     -0.260007      1.767024
  H       5.315660      2.050317      0.916348
  H       3.509776      2.691793     -0.636757
  H       1.838863      1.007877     -1.343542
28
Coordinates from ORCA-job input E -840.830233898517
  C      -1.006140     -0.510971     -0.305252
  C      -2.465931     -0.197981     -0.154470
  C      -2.902761      0.273115      1.078608
  C      -4.241953      0.568595      1.269165
  C      -5.145177      0.395090      0.229082
  C      -4.708914     -0.070388     -1.003071
  C      -3.369723     -0.368223     -1.197837
  O      -0.203065     -0.368301      0.589145
  O      -0.706955     -0.949533     -1.523587
  O       0.957681     -1.344121     -1.654812
  C       1.769219     -1.586684     -0.621338
  C       2.732552     -0.567796     -0.193836
  C       3.748998     -0.928025      0.681727
  C       4.670041      0.024671      1.081691
  C       4.570108      1.325115      0.605622
  C       3.550901      1.680762     -0.268214
  C       2.627424      0.732901     -0.671239
  O       1.636341     -2.724852     -0.223399
  H      -2.181381      0.397070      1.871834
  H      -4.582587      0.933275      2.227208
  H      -6.190761      0.622766      0.379400
  H      -5.412195     -0.203458     -1.812034
  H      -3.023676     -0.733864     -2.151931
  H       3.805466     -1.945839      1.037971
  H       5.463840     -0.243871      1.762641
  H       5.289720      2.067449      0.919607
  H       3.475105      2.695680     -0.628682
  H       1.819925      0.997417     -1.338099
28
Coordinates from ORCA-job input E -840.830231767318
  C      -1.005301     -0.519026     -0.303762
  C      -2.464474     -0.201760     -0.154048
  C      -2.900959      0.269150      1.079144
  C      -4.239177      0.569952      1.268367
  C      -5.141635      0.402275      0.226709
  C      -4.705693     -0.063054     -1.005591
  C      -3.367524     -0.366365     -1.198985
  O      -0.202739     -0.376895      0.591389
  O      -0.706676     -0.960928     -1.520617
  O       0.958762     -1.351758     -1.652918
  C       1.770367     -1.590359     -0.618859
  C       2.731856     -0.569281     -0.192875
  C       3.752033     -0.927507      0.679156
  C       4.671064      0.027604      1.077954
  C       4.565198      1.328493      0.604413
  C       3.542118      1.682110     -0.265709
  C       2.620580      0.731882     -0.667485
  O       1.638968     -2.728282     -0.219114
  H      -2.180181      0.389053      1.873519
  H      -4.579625      0.934217      2.226638
  H      -6.186401      0.634416      0.375946
  H      -5.408388     -0.191457     -1.815825
  H      -3.021841     -0.732349     -2.153071
  H       3.813079     -1.945767      1.033372
  H       5.467812     -0.239352      1.756070
  H       5.283225      2.072778      0.917394
  H       3.461742      2.697410     -0.624113
  H       1.809911      0.994798     -1.331198
28
Coordinates from ORCA-job input E -840.830230562377
  C      -1.004779     -0.519647     -0.303844
  C      -2.463984     -0.202239     -0.154412
  C      -2.900679      0.268247      1.078854
  C      -4.238788      0.569952      1.267609
  C      -5.140814      0.403802      0.225356
  C      -4.704646     -0.061185     -1.006999
  C      -3.366636     -0.365555     -1.199885
  O      -0.202124     -0.374869      0.590918
  O      -0.706085     -0.964782     -1.519345
  O       0.959436     -1.355331     -1.651419
  C       1.769652     -1.591449     -0.615774
  C       2.731222     -0.569914     -0.191381
  C       3.754226     -0.927994      0.677406
  C       4.673289      0.027680      1.074781
  C       4.564491      1.329046      0.603186
  C       3.538549      1.682498     -0.263655
  C       2.617002      0.731715     -0.664044
  O       1.637530     -2.728526     -0.213621
  H      -2.180255      0.387192      1.873683
  H      -4.579458      0.933707      2.225996
  H      -6.185424      0.636918      0.374180
  H      -5.407037     -0.188387     -1.817687
  H      -3.020822     -0.731520     -2.153941
  H       3.817529     -1.946666      1.030044
  H       5.472271     -0.239174      1.750300
  H       5.282453      2.073843      0.915084
  H       3.455904      2.698187     -0.620432
  H       1.804077      0.994449     -1.325056
28
Coordinates from ORCA-job input E -840.830230520337
  C      -1.005065     -0.518445     -0.304119
  C      -2.464385     -0.201776     -0.154713
  C      -2.901403      0.268018      1.078731
  C      -4.239682      0.568988      1.267507
  C      -5.141545      0.402789      0.225118
  C      -4.705050     -0.061517     -1.007384
  C      -3.366875     -0.365170     -1.200283
  O      -0.202297     -0.372357      0.590350
  O      -0.706147     -0.964578     -1.519220
  O       0.959405     -1.355221     -1.650632
  C       1.768791     -1.590631     -0.614212
  C       2.731150     -0.569568     -0.190594
  C       3.754691     -0.928115      0.677364
  C       4.674589      0.027108      1.073925
  C       4.566051      1.328520      0.602384
  C       3.539581      1.682452     -0.263675
  C       2.617244      0.732117     -0.663264
  O       1.635598     -2.727135     -0.210739
  H      -2.181102      0.386996      1.873664
  H      -4.580600      0.932184      2.226018
  H      -6.186272      0.635374      0.373943
  H      -5.407332     -0.188784     -1.818154
  H      -3.020777     -0.730622     -2.154440
  H       3.817814     -1.946826      1.029924
  H       5.474013     -0.240137      1.748764
  H       5.284608      2.072980      0.913705
  H       3.457146      2.698179     -0.620386
  H       1.803952      0.995177     -1.323681
28
Coordinates from ORCA-job input E -840.830231035406
  C      -1.005251     -0.517851     -0.304283
  C      -2.464581     -0.201546     -0.154763
  C      -2.901629      0.268014      1.078786
  C      -4.239975      0.568569      1.267712
  C      -5.141891      0.402170      0.225389
  C      -4.705371     -0.061900     -1.007191
  C      -3.367122     -0.365131     -1.200244
  O      -0.202310     -0.371359      0.589948
  O      -0.706353     -0.964171     -1.519393
  O       0.959249     -1.354625     -1.650732
  C       1.768648     -1.590171     -0.614403
  C       2.731225     -0.569361     -0.190676
  C       3.754289     -0.928037      0.677783
  C       4.674408      0.026958      1.074414
  C       4.566581      1.328268      0.602441
  C       3.540606      1.682344     -0.264166
  C       2.618082      0.732234     -0.663824
  O       1.635410     -2.726704     -0.211000
  H      -2.181268      0.387134      1.873645
  H      -4.580901      0.931620      2.226275
  H      -6.186674      0.634423      0.374327
  H      -5.407702     -0.189352     -1.817889
  H      -3.020961     -0.730356     -2.154469
  H       3.816878     -1.946660      1.030692
  H       5.473460     -0.240404      1.749647
  H       5.285300      2.072534      0.913852
  H       3.458731      2.697986     -0.621240
  H       1.805222      0.995372     -1.324736
28
Coordinates from ORCA-job input E -840.842321175606
  C      -1.054637     -0.508476     -0.301460
  C      -2.514974     -0.196212     -0.153220
  C      -2.954501      0.271614      1.080110
  C      -4.293850      0.568440      1.267867
  C      -5.194298      0.400044      0.224594
  C      -4.755314     -0.062294     -1.007767
  C      -3.416051     -0.361794     -1.199652
  O      -0.252964     -0.360191      0.593617
  O      -0.753341     -0.953446     -1.516476
  O       1.015630     -1.363258     -1.654424
  C       1.824662     -1.597057     -0.617411
  C       2.784047     -0.573812     -0.192297
  C       3.807242     -0.930085      0.676999
  C       4.724374      0.027241      1.074947
  C       4.613463      1.328467      0.603443
  C       3.587366      1.680130     -0.264006
  C       2.667819      0.727683     -0.664981
  O       1.694128     -2.734131     -0.214638
  H      -2.235238      0.392344      1.875723
  H      -4.636697      0.930140      2.226259
  H      -6.239858      0.629386      0.372617
  H      -5.456510     -0.191301     -1.819204
  H      -3.067968     -0.725655     -2.153701
  H       3.872262     -1.948692      1.029520
  H       5.523498     -0.238242      1.750839
  H       5.329852      2.074553      0.915881
  H       3.503072      2.695707     -0.620712
  H       1.854885      0.988899     -1.326568
28
Coordinates from ORCA-job input E -840.841867622310
  C      -0.978944     -0.432777     -0.423251
  C      -2.438730     -0.153661     -0.209751
  C      -2.811249      0.451105      0.985095
  C      -4.146019      0.723686      1.232847
  C      -5.108400      0.394397      0.287874
  C      -4.736280     -0.204957     -0.906843
  C      -3.401886     -0.480811     -1.158433
  O      -0.123666     -0.146958      0.384683
  O      -0.747573     -1.015562     -1.591009
  O       1.030016     -1.367390     -1.771645
  C       1.840048     -1.639851     -0.752425
  C       2.741257     -0.608938     -0.231217
  C       3.760625     -0.980213      0.636592
  C       4.622656     -0.013413      1.124223
  C       4.460131      1.312151      0.743983
  C       3.437169      1.678646     -0.121036
  C       2.572685      0.716716     -0.611847
  O       1.734291     -2.802243     -0.420499
  H      -2.044459      0.695518      1.704231
  H      -4.436987      1.191782      2.161850
  H      -6.150087      0.605042      0.483301
  H      -5.485655     -0.459305     -1.642021
  H      -3.105554     -0.950750     -2.083309
  H       3.866301     -2.017655      0.917105
  H       5.418798     -0.290234      1.799060
  H       5.133391      2.065651      1.126616
  H       3.312179      2.712550     -0.405807
  H       1.762043      0.987474     -1.272465
28
Coordinates from ORCA-job input E -840.841820181296
  C      -0.995011     -0.589986     -0.362515
  C      -2.443869     -0.236057     -0.177253
  C      -2.846018      0.174187      1.087852
  C      -4.171195      0.505317      1.315249
  C      -5.093650      0.428110      0.280552
  C      -4.691108      0.022370     -0.983650
  C      -3.366443     -0.310984     -1.215725
  O      -0.175189     -0.531590      0.526565
  O      -0.741192     -0.971523     -1.600591
  O       1.022461     -1.411607     -1.710526
  C       1.783084     -1.598165     -0.647741
  C       2.720319     -0.562544     -0.207095
  C       3.673551     -0.878700      0.753268
  C       4.570553      0.091627      1.164304
  C       4.508182      1.365940      0.616107
  C       3.551410      1.677689     -0.341307
  C       2.651914      0.712078     -0.755887
  O       1.577987     -2.698003     -0.176324
  H      -2.110052      0.223944      1.875679
  H      -4.485720      0.822687      2.298651
  H      -6.127974      0.684152      0.460115
  H      -5.409187     -0.036248     -1.788419
  H      -3.047419     -0.631638     -2.195476
  H       3.702072     -1.877258      1.163642
  H       5.316078     -0.142394      1.909457
  H       5.208396      2.122735      0.939224
  H       3.504069      2.673154     -0.756486
  H       1.890052      0.942707     -1.485765
28
Coordinates from ORCA-job input E -840.842165466593
  C      -1.079565     -0.460918     -0.295480
  C      -2.550217     -0.186413     -0.154042
  C      -2.996516      0.309527      1.065233
  C      -4.343013      0.574695      1.250210
  C      -5.243444      0.345290      0.218877
  C      -4.797520     -0.146795     -0.999420
  C      -3.451185     -0.413904     -1.188978
  O      -0.283251     -0.263128      0.594719
  O      -0.779778     -0.921942     -1.499592
  O       1.000276     -1.281203     -1.635871
  C       1.796709     -1.524075     -0.606066
  C       2.796261     -0.538583     -0.184357
  C       3.823729     -0.940017      0.660213
  C       4.777877     -0.018462      1.055383
  C       4.700574      1.291865      0.603210
  C       3.672347      1.687817     -0.242607
  C       2.715263      0.771547     -0.639665
  O       1.674852     -2.681918     -0.254503
  H      -2.276793      0.477525      1.851793
  H      -4.691237      0.958976      2.197821
  H      -6.294341      0.550013      0.365097
  H      -5.498692     -0.324044     -1.801707
  H      -3.098367     -0.800275     -2.132510
  H       3.862426     -1.965076      0.998043
  H       5.579549     -0.318707      1.713457
  H       5.445721      2.010360      0.913121
  H       3.614990      2.710337     -0.584452
  H       1.899444      1.067508     -1.282028
28
Coordinates from ORCA-job input E -840.842842537459
  C      -1.019258     -0.462540     -0.374053
  C      -2.484961     -0.184045     -0.185034
  C      -2.883785      0.349858      1.034626
  C      -4.222252      0.621632      1.263542
  C      -5.161984      0.360955      0.275725
  C      -4.763433     -0.169115     -0.943097
  C      -3.425378     -0.443016     -1.176530
  O      -0.190245     -0.244989      0.481462
  O      -0.765077     -0.957878     -1.572891
  O       1.014192     -1.310693     -1.733994
  C       1.807181     -1.561180     -0.709142
  C       2.758621     -0.558754     -0.222783
  C       3.744893     -0.943815      0.676860
  C       4.655135     -0.004638      1.129751
  C       4.573957      1.307034      0.681814
  C       3.585371      1.686978     -0.216892
  C       2.672182      0.753021     -0.671981
  O       1.650243     -2.710531     -0.337500
  H      -2.134007      0.541890      1.786819
  H      -4.533434      1.035675      2.211526
  H      -6.206492      0.570992      0.456201
  H      -5.495167     -0.370771     -1.711622
  H      -3.109667     -0.858712     -2.120702
  H       3.787860     -1.970288      1.009843
  H       5.425616     -0.292079      1.829453
  H       5.284695      2.039286      1.037018
  H       3.524587      2.710442     -0.555292
  H       1.886706      1.035279     -1.357228
28
Coordinates from ORCA-job input E -840.842967470903
  C      -1.008834     -0.499743     -0.385361
  C      -2.470959     -0.201670     -0.190749
  C      -2.860563      0.310968      1.040845
  C      -4.194366      0.599398      1.276820
  C      -5.138711      0.376242      0.284277
  C      -4.749212     -0.132740     -0.946418
  C      -3.415833     -0.422740     -1.187129
  O      -0.177874     -0.320816      0.477557
  O      -0.762024     -0.968009     -1.594478
  O       1.017060     -1.329643     -1.737012
  C       1.787862     -1.555032     -0.696772
  C       2.742818     -0.553020     -0.219348
  C       3.716191     -0.926951      0.698759
  C       4.625120      0.016148      1.146196
  C       4.555009      1.320145      0.674509
  C       3.578262      1.688963     -0.241632
  C       2.666639      0.751058     -0.691538
  O       1.628251     -2.702605     -0.313931
  H      -2.107392      0.473687      1.796525
  H      -4.498195      0.997409      2.234020
  H      -6.179575      0.599256      0.470157
  H      -5.484442     -0.305565     -1.718626
  H      -3.107700     -0.822266     -2.140776
  H       3.749943     -1.947274      1.051214
  H       5.385642     -0.262039      1.860355
  H       5.264599      2.055523      1.025545
  H       3.525448      2.706842     -0.597781
  H       1.888936      1.024474     -1.389329
28
Coordinates from ORCA-job input E -840.843034629112
  C      -1.014270     -0.513027     -0.378596
  C      -2.475821     -0.208787     -0.187202
  C      -2.867116      0.301189      1.045087
  C      -4.200540      0.593615      1.278515
  C      -5.142914      0.377159      0.282626
  C      -4.751603     -0.128860     -0.948771
  C      -3.418576     -0.422501     -1.186996
  O      -0.187187     -0.339681      0.489946
  O      -0.763720     -0.970640     -1.590739
  O       1.016873     -1.323114     -1.737318
  C       1.783934     -1.542084     -0.697249
  C       2.744676     -0.546115     -0.219774
  C       3.713029     -0.921915      0.702521
  C       4.626454      0.017864      1.148196
  C       4.565486      1.320081      0.670541
  C       3.593371      1.690704     -0.249802
  C       2.677425      0.756193     -0.697871
  O       1.621878     -2.692055     -0.312784
  H      -2.115535      0.458208      1.803558
  H      -4.505533      0.989553      2.236222
  H      -6.183520      0.603141      0.466345
  H      -5.485261     -0.296724     -1.723566
  H      -3.109397     -0.819830     -2.141209
  H       3.740066     -1.940752      1.059828
  H       5.383458     -0.261554      1.865602
  H       5.278725      2.052693      1.019985
  H       3.547964      2.707116     -0.611209
  H       1.903755      1.030125     -1.399986
28
Coordinates from ORCA-job input E -840.843113505877
  C      -1.016897     -0.494499     -0.387257
  C      -2.480749     -0.203780     -0.188840
  C      -2.869926      0.317667      1.039467
  C      -4.205052      0.597868      1.278371
  C      -5.151618      0.357062      0.292034
  C      -4.762388     -0.160463     -0.935256
  C      -3.427588     -0.441323     -1.179035
  O      -0.192281     -0.317645      0.484374
  O      -0.768172     -0.968437     -1.592099
  O       1.015790     -1.295597     -1.755429
  C       1.775045     -1.510365     -0.719900
  C       2.745872     -0.532913     -0.227587
  C       3.695740     -0.921450      0.707925
  C       4.617452      0.005798      1.163302
  C       4.582653      1.307526      0.682015
  C       3.628777      1.690695     -0.252262
  C       2.704986      0.768885     -0.710117
  O       1.603304     -2.667943     -0.339769
  H      -2.115232      0.493077      1.790758
  H      -4.508002      1.003225      2.232795
  H      -6.193601      0.573062      0.479880
  H      -5.499133     -0.347517     -1.702719
  H      -3.120408     -0.847092     -2.130349
  H       3.703590     -1.939482      1.068496
  H       5.360797     -0.283033      1.891167
  H       5.302560      2.029949      1.038940
  H       3.604331      2.706424     -0.617675
  H       1.946251      1.050302     -1.425332
28
Coordinates from ORCA-job input E -840.843153853296
  C      -1.011878     -0.509079     -0.396024
  C      -2.473658     -0.211995     -0.190564
  C      -2.850940      0.339787      1.028065
  C      -4.183539      0.626929      1.272548
  C      -5.139735      0.362237      0.301670
  C      -4.762461     -0.186029     -0.915890
  C      -3.430051     -0.473359     -1.165424
  O      -0.177822     -0.300097      0.459845
  O      -0.770457     -0.989675     -1.598103
  O       1.017426     -1.281460     -1.784024
  C       1.777139     -1.499857     -0.757041
  C       2.741472     -0.528870     -0.241760
  C       3.679781     -0.925791      0.701724
  C       4.594423     -0.001859      1.177646
  C       4.564245      1.304450      0.708694
  C       3.622145      1.695889     -0.234192
  C       2.705576      0.777523     -0.712737
  O       1.609636     -2.666713     -0.390494
  H      -2.089107      0.533141      1.767624
  H      -4.477036      1.056243      2.219409
  H      -6.179783      0.583549      0.493995
  H      -5.506542     -0.391718     -1.671440
  H      -3.132049     -0.902312     -2.109487
  H       3.684706     -1.947039      1.053211
  H       5.328804     -0.296839      1.912098
  H       5.278638      2.024058      1.082004
  H       3.601231      2.715053     -0.590087
  H       1.955938      1.063836     -1.435366
28
Coordinates from ORCA-job input E -840.843168246295
  C      -1.009862     -0.500233     -0.399671
  C      -2.472015     -0.207777     -0.192499
  C      -2.849352      0.340460      1.027609
  C      -4.182200      0.625154      1.273336
  C      -5.138546      0.361315      0.302415
  C      -4.761360     -0.183911     -0.916521
  C      -3.428654     -0.468818     -1.167351
  O      -0.174766     -0.297347      0.456107
  O      -0.769209     -0.983721     -1.601225
  O       1.017407     -1.286618     -1.781477
  C       1.778694     -1.507984     -0.752460
  C       2.741539     -0.532818     -0.241234
  C       3.681918     -0.927140      0.701551
  C       4.594550     -0.000913      1.176635
  C       4.560612      1.305298      0.707587
  C       3.616418      1.694291     -0.234233
  C       2.701634      0.773639     -0.711830
  O       1.612961     -2.672147     -0.383251
  H      -2.087332      0.533628      1.767054
  H      -4.475837      1.051836      2.221348
  H      -6.178761      0.580895      0.495840
  H      -5.505624     -0.388873     -1.672071
  H      -3.130321     -0.895291     -2.112423
  H       3.689271     -1.948280      1.053280
  H       5.330187     -0.294035      1.910589
  H       5.273277      2.026828      1.080501
  H       3.592004      2.713610     -0.589418
  H       1.949465      1.058951     -1.432289
28
Coordinates from ORCA-job input E -840.843172074322
  C      -1.009009     -0.496792     -0.402890
  C      -2.471178     -0.206884     -0.193581
  C      -2.846762      0.345354      1.025219
  C      -4.179573      0.628585      1.272734
  C      -5.137602      0.359077      0.305054
  C      -4.762204     -0.190450     -0.912507
  C      -3.429507     -0.473764     -1.165210
  O      -0.172608     -0.293520      0.451508
  O      -0.769641     -0.981784     -1.604058
  O       1.017144     -1.282633     -1.786059
  C       1.778093     -1.505646     -0.757683
  C       2.741103     -0.531822     -0.244043
  C       3.678070     -0.927870      0.701465
  C       4.590241     -0.003006      1.180048
  C       4.559298      1.303566      0.711826
  C       3.618493      1.694318     -0.232683
  C       2.704139      0.775058     -0.713712
  O       1.612505     -2.670276     -0.390075
  H      -2.083454      0.542859      1.762197
  H      -4.471886      1.058471      2.219711
  H      -6.177768      0.577598      0.499940
  H      -5.507807     -0.399951     -1.665480
  H      -3.132331     -0.903525     -2.109166
  H       3.683091     -1.949184      1.052706
  H       5.323176     -0.297494      1.916161
  H       5.271578      2.024002      1.087589
  H       3.596273      2.713945     -0.587125
  H       1.954225      1.061769     -1.435985
28
Coordinates from ORCA-job input E -840.843175133450
  C      -1.008661     -0.494225     -0.405550
  C      -2.470757     -0.206431     -0.194393
  C      -2.844464      0.351495      1.022378
  C      -4.177209      0.633625      1.271455
  C      -5.136990      0.357089      0.307535
  C      -4.763510     -0.198463     -0.907894
  C      -3.430868     -0.480523     -1.162265
  O      -0.171035     -0.290457      0.447500
  O      -0.770098     -0.978654     -1.607251
  O       1.016854     -1.277168     -1.791440
  C       1.777981     -1.502954     -0.763912
  C       2.741034     -0.530559     -0.247276
  C       3.674612     -0.928915      0.700657
  C       4.586289     -0.005696      1.183329
  C       4.558299      1.301546      0.716808
  C       3.620867      1.694622     -0.230108
  C       2.707009      0.777009     -0.715169
  O       1.612874     -2.668288     -0.398783
  H      -2.079817      0.554238      1.756543
  H      -4.468114      1.068012      2.216813
  H      -6.177079      0.574841      0.503690
  H      -5.510535     -0.413571     -1.657864
  H      -3.134901     -0.914883     -2.104498
  H       3.677360     -1.950645      1.050690
  H       5.316527     -0.302019      1.921389
  H       5.270165      2.020656      1.095883
  H       3.600825      2.714766     -0.583190
  H       1.959443      1.065550     -1.439175
28
Coordinates from ORCA-job input E -840.843175987917
  C      -1.006764     -0.480365     -0.421500
  C      -2.468655     -0.204726     -0.199091
  C      -2.831636      0.389510      1.003628
  C      -4.163945      0.665262      1.261872
  C      -5.133782      0.344591      0.322149
  C      -4.771197     -0.249020     -0.878565
  C      -3.438944     -0.523632     -1.142805
  O      -0.162727     -0.270962      0.423889
  O      -0.773258     -0.961995     -1.625685
  O       1.015312     -1.241030     -1.824153
  C       1.776072     -1.482441     -0.802254
  C       2.740103     -0.521302     -0.265485
  C       3.653634     -0.935263      0.695336
  C       4.563582     -0.023344      1.202172
  C       4.554144      1.288091      0.746908
  C       3.636743      1.696749     -0.213051
  C       2.724628      0.790475     -0.721943
  O       1.611905     -2.653659     -0.454079
  H      -2.059266      0.625345      1.719608
  H      -4.446661      1.128567      2.195932
  H      -6.173428      0.557658      0.525664
  H      -5.526306     -0.499197     -1.609289
  H      -3.150181     -0.986862     -2.073467
  H       3.642146     -1.959664      1.037238
  H       5.277939     -0.331863      1.950727
  H       5.264499      1.998144      1.145423
  H       3.630651      2.720060     -0.557375
  H       1.991496      1.090875     -1.455906
28
Coordinates from ORCA-job input E -840.843180410165
  C      -1.007832     -0.483525     -0.416963
  C      -2.469993     -0.205170     -0.197711
  C      -2.835813      0.382763      1.007278
  C      -4.168361      0.660134      1.262632
  C      -5.135653      0.347670      0.317478
  C      -4.770192     -0.239319     -0.885594
  C      -3.437719     -0.515761     -1.146782
  O      -0.165972     -0.275947      0.430993
  O      -0.772626     -0.963740     -1.621330
  O       1.015602     -1.247802     -1.815713
  C       1.776742     -1.486997     -0.792439
  C       2.740674     -0.523458     -0.260209
  C       3.661085     -0.934753      0.695134
  C       4.572170     -0.020533      1.195725
  C       4.556861      1.290614      0.739710
  C       3.632585      1.696595     -0.214730
  C       2.719360      0.787979     -0.717520
  O       1.612033     -2.657150     -0.441935
  H      -2.065373      0.612430      1.727328
  H      -4.453238      1.118427      2.198499
  H      -6.175522      0.561869      0.518647
  H      -5.523285     -0.482957     -1.620605
  H      -3.147101     -0.973922     -2.079374
  H       3.654081     -1.959097      1.037344
  H       5.291999     -0.326975      1.939869
  H       5.268131      2.002551      1.133188
  H       3.622084      2.719672     -0.559640
  H       1.981375      1.086402     -1.447379
28
Coordinates from ORCA-job input E -840.843180156733
  C      -1.008498     -0.478951     -0.420080
  C      -2.471204     -0.204356     -0.198800
  C      -2.835099      0.399937      0.998697
  C      -4.167851      0.675633      1.254885
  C      -5.137260      0.344513      0.318270
  C      -4.773767     -0.259534     -0.876911
  C      -3.441080     -0.533864     -1.139188
  O      -0.166801     -0.271514      0.428004
  O      -0.773427     -0.952797     -1.627058
  O       1.015231     -1.233387     -1.822516
  C       1.776563     -1.480594     -0.800390
  C       2.741087     -0.521100     -0.262123
  C       3.662483     -0.939544      0.689151
  C       4.574853     -0.029395      1.194761
  C       4.559717      1.284904      0.747807
  C       3.634493      1.697979     -0.202641
  C       2.720014      0.793389     -0.710513
  O       1.610507     -2.653016     -0.458957
  H      -2.062983      0.643485      1.712372
  H      -4.451206      1.146970      2.184711
  H      -6.177312      0.557262      0.520032
  H      -5.528613     -0.517953     -1.605052
  H      -3.151996     -1.004938     -2.065812
  H       3.655198     -1.966260      1.024164
  H       5.295517     -0.341409      1.935774
  H       5.271922      1.993695      1.145254
  H       3.624124      2.723417     -0.540467
  H       1.981488      1.097426     -1.437475
28
Coordinates from ORCA-job input E -840.843050093405
  C      -1.011964     -0.438015     -0.446635
  C      -2.478017     -0.196208     -0.206473
  C      -2.831322      0.533340      0.922695
  C      -4.165869      0.792906      1.186590
  C      -5.147239      0.315872      0.328586
  C      -4.794376     -0.418757     -0.794371
  C      -3.459935     -0.673777     -1.066973
  O      -0.168314     -0.226751      0.398259
  O      -0.781037     -0.870124     -1.670152
  O       1.010981     -1.116783     -1.880069
  C       1.773953     -1.424602     -0.871680
  C       2.743956     -0.500537     -0.284451
  C       3.663956     -0.975328      0.641398
  C       4.584149     -0.099905      1.191928
  C       4.577435      1.236444      0.815183
  C       3.653888      1.705573     -0.110532
  C       2.731765      0.835525     -0.663597
  O       1.598421     -2.612785     -0.599230
  H      -2.049510      0.885833      1.578001
  H      -4.441035      1.363943      2.061339
  H      -6.188788      0.515328      0.536154
  H      -5.559181     -0.792793     -1.459195
  H      -3.178734     -1.243751     -1.938912
  H       3.649026     -2.018305      0.921362
  H       5.304057     -0.455831      1.913626
  H       5.295143      1.918220      1.248411
  H       3.649828      2.747552     -0.393372
  H       1.994861      1.183714     -1.371990
28
Coordinates from ORCA-job input E -840.843171687135
  C      -1.009095     -0.472754     -0.424721
  C      -2.472535     -0.203607     -0.200169
  C      -2.833482      0.428334      0.983892
  C      -4.166500      0.701775      1.241040
  C      -5.139082      0.340207      0.318989
  C      -4.778582     -0.292717     -0.862048
  C      -3.445543     -0.564258     -1.125671
  O      -0.168005     -0.269812      0.425083
  O      -0.774352     -0.933385     -1.636550
  O       1.014728     -1.209962     -1.833861
  C       1.775299     -1.468917     -0.813718
  C       2.741447     -0.517039     -0.265737
  C       3.664670     -0.947357      0.678433
  C       4.578977     -0.043938      1.192492
  C       4.563667      1.275576      0.761110
  C       3.636697      1.700454     -0.182419
  C       2.720289      0.802609     -0.698820
  O       1.605764     -2.644775     -0.485791
  H      -2.058929      0.694359      1.686838
  H      -4.447548      1.194992      2.160146
  H      -6.179368      0.551300      0.521302
  H      -5.536062     -0.575618     -1.578262
  H      -3.158794     -1.057237     -2.041576
  H       3.657151     -1.977978      1.001246
  H       5.301251     -0.365157      1.927974
  H       5.277286      1.979156      1.165231
  H       3.626294      2.729814     -0.508096
  H       1.980456      1.115933     -1.420437
28
Coordinates from ORCA-job input E -840.843165010405
  C      -1.009437     -0.468982     -0.426961
  C      -2.473183     -0.202920     -0.200718
  C      -2.832859      0.441949      0.976747
  C      -4.166027      0.714206      1.234349
  C      -5.140000      0.337956      0.319656
  C      -4.780803     -0.308536     -0.854399
  C      -3.447576     -0.578509     -1.118759
  O      -0.167948     -0.265265      0.422277
  O      -0.775026     -0.926128     -1.640116
  O       1.014319     -1.199400     -1.839609
  C       1.775320     -1.463839     -0.821169
  C       2.741971     -0.515292     -0.268373
  C       3.665535     -0.951246      0.672878
  C       4.580249     -0.051006      1.191752
  C       4.564931      1.271010      0.768108
  C       3.637677      1.701519     -0.172603
  C       2.720886      0.806854     -0.693840
  O       1.605459     -2.641455     -0.499389
  H      -2.057217      0.718954      1.674241
  H      -4.446103      1.217765      2.148129
  H      -6.180410      0.548090      0.522331
  H      -5.539438     -0.603073     -1.564677
  H      -3.161736     -1.081758     -2.029348
  H       3.657922     -1.983730      0.989676
  H       5.302804     -0.376629      1.925018
  H       5.278765      1.972128      1.176117
  H       3.627259      2.732783     -0.492198
  H       1.980765      1.124554     -1.413220
28
Coordinates from ORCA-job input E -840.843142592038
  C      -1.009924     -0.461852     -0.431357
  C      -2.474169     -0.202031     -0.201560
  C      -2.831229      0.471663      0.960474
  C      -4.164666      0.742080      1.218583
  C      -5.141311      0.334349      0.320343
  C      -4.784762     -0.342402     -0.837354
  C      -3.451227     -0.609958     -1.102770
  O      -0.167430     -0.257923      0.416872
  O      -0.776478     -0.910929     -1.647582
  O       1.013356     -1.177434     -1.851794
  C       1.775274     -1.453086     -0.837331
  C       2.742835     -0.511556     -0.274278
  C       3.668098     -0.959833      0.659507
  C       4.583396     -0.066391      1.188968
  C       4.566738      1.261277      0.783477
  C       3.637909      1.704107     -0.149995
  C       2.720601      0.816253     -0.681847
  O       1.605152     -2.634280     -0.528381
  H      -2.053453      0.772283      1.645727
  H      -4.442831      1.268532      2.119961
  H      -6.181917      0.543206      0.523344
  H      -5.545680     -0.662030     -1.534208
  H      -3.167134     -1.136099     -2.000891
  H       3.661318     -1.996547      0.962197
  H       5.307346     -0.401686      1.916476
  H       5.280790      1.957126      1.200043
  H       3.626491      2.739664     -0.455353
  H       1.979006      1.143497     -1.395372
28
Coordinates from ORCA-job input E -840.843152681480
  C      -1.009715     -0.465277     -0.429130
  C      -2.473708     -0.202574     -0.201055
  C      -2.831784      0.460134      0.966954
  C      -4.165086      0.731779      1.224474
  C      -5.140628      0.336613      0.319455
  C      -4.783055     -0.328642     -0.844577
  C      -3.449660     -0.597674     -1.109186
  O      -0.167610     -0.261930      0.419630
  O      -0.775793     -0.917619     -1.644066
  O       1.013752     -1.187372     -1.846532
  C       1.775404     -1.457849     -0.830696
  C       2.742575     -0.513304     -0.271990
  C       3.668139     -0.956732      0.663804
  C       4.582970     -0.060329      1.189074
  C       4.565622      1.265406      0.777363
  C       3.636477      1.703395     -0.158070
  C       2.719607      0.812593     -0.685700
  O       1.605753     -2.637600     -0.515847
  H      -2.054896      0.751301      1.657270
  H      -4.444028      1.249473      2.130672
  H      -6.181125      0.546432      0.522024
  H      -5.543060     -0.638302     -1.546906
  H      -3.164849     -1.115167     -2.012083
  H       3.661975     -1.992018      0.971359
  H       5.307120     -0.391835      1.918119
  H       5.279375      1.963561      1.190566
  H       3.624544      2.737497     -0.468302
  H       1.977782      1.136043     -1.400725
28
Coordinates from ORCA-job input E -840.843152332901
  C      -1.009727     -0.465541     -0.428821
  C      -2.473686     -0.202607     -0.200997
  C      -2.831774      0.460869      0.966565
  C      -4.165072      0.732816      1.223775
  C      -5.140562      0.337213      0.318891
  C      -4.782977     -0.328857     -0.844675
  C      -3.449581     -0.598212     -1.108983
  O      -0.167615     -0.262565      0.420029
  O      -0.775717     -0.917904     -1.643719
  O       1.013742     -1.188241     -1.846168
  C       1.775480     -1.458172     -0.830539
  C       2.742660     -0.513501     -0.272024
  C       3.669264     -0.957161      0.662633
  C       4.583946     -0.060646      1.187985
  C       4.565392      1.265445      0.777508
  C       3.635241      1.703671     -0.156829
  C       2.718522      0.812771     -0.684523
  O       1.606100     -2.637884     -0.515042
  H      -2.054928      0.752337      1.656802
  H      -4.444058      1.251079      2.129633
  H      -6.181048      0.547324      0.521217
  H      -5.542968     -0.638898     -1.546849
  H      -3.164716     -1.116370     -2.011478
  H       3.664034     -1.992732      0.969247
  H       5.308901     -0.392353      1.916137
  H       5.278998      1.963700      1.190798
  H       3.622411      2.738054     -0.466087
  H       1.975838      1.136366     -1.398588
28
Coordinates from ORCA-job input E -840.843150509961
  C      -1.009993     -0.464842     -0.428614
  C      -2.473976     -0.202319     -0.201017
  C      -2.832071      0.464103      0.964852
  C      -4.165447      0.736071      1.221618
  C      -5.140930      0.337566      0.318005
  C      -4.783337     -0.331573     -0.843804
  C      -3.449859     -0.600957     -1.107711
  O      -0.167772     -0.261895      0.420113
  O      -0.775812     -0.917114     -1.643557
  O       1.013557     -1.188060     -1.845988
  C       1.775715     -1.458170     -0.830943
  C       2.743012     -0.513620     -0.272288
  C       3.671539     -0.958493      0.659893
  C       4.586171     -0.062296      1.185897
  C       4.565637      1.264716      0.778553
  C       3.633643      1.704156     -0.153400
  C       2.716956      0.813604     -0.681682
  O       1.606862     -2.637918     -0.515302
  H      -2.055223      0.757753      1.654164
  H      -4.444509      1.256616      2.126144
  H      -6.181461      0.547803      0.519982
  H      -5.543378     -0.643953     -1.544882
  H      -3.164878     -1.121493     -2.008798
  H       3.667833     -1.994785      0.964079
  H       5.312602     -0.394998      1.912121
  H       5.279156      1.962741      1.192378
  H       3.619359      2.739250     -0.460210
  H       1.972705      1.138107     -1.393701
28
Coordinates from ORCA-job input E -840.851447887081
  C      -1.060267     -0.458752     -0.424271
  C      -2.525045     -0.198946     -0.198650
  C      -2.885973      0.466562      0.966871
  C      -4.220202      0.736046      1.221845
  C      -5.193703      0.335968      0.316786
  C      -4.833277     -0.332259     -0.844677
  C      -3.498942     -0.599156     -1.106790
  O      -0.219596     -0.254463      0.425672
  O      -0.823574     -0.910325     -1.638990
  O       1.069997     -1.193628     -1.850695
  C       1.831236     -1.462580     -0.834651
  C       2.796037     -0.516394     -0.274440
  C       3.724078     -0.959787      0.658932
  C       4.636347     -0.062043      1.186409
  C       4.613963      1.265023      0.779335
  C       3.682465      1.702976     -0.153814
  C       2.768134      0.810874     -0.683571
  O       1.664091     -2.642706     -0.519510
  H      -2.110618      0.761471      1.657329
  H      -4.501468      1.255879      2.126100
  H      -6.234897      0.544265      0.517364
  H      -5.591775     -0.645865     -1.546882
  H      -3.211760     -1.118971     -2.007598
  H       3.721835     -1.996154      0.962880
  H       5.362374     -0.393586      1.913569
  H       5.325637      1.964254      1.194310
  H       3.666723      2.738113     -0.460411
  H       2.024282      1.134183     -1.396552
28
Coordinates from ORCA-job input E -840.850764720410
  C      -1.000591     -0.340768     -0.542837
  C      -2.462749     -0.136775     -0.249721
  C      -2.790839      0.688028      0.819413
  C      -4.120800      0.913614      1.132310
  C      -5.121794      0.312217      0.381699
  C      -4.793495     -0.514236     -0.683404
  C      -3.464154     -0.739253     -1.003423
  O      -0.120426      0.047155      0.194711
  O      -0.815749     -0.962052     -1.688742
  O       1.080941     -1.154381     -1.964906
  C       1.860590     -1.484906     -0.986205
  C       2.767684     -0.548594     -0.322309
  C       3.705653     -1.030722      0.581638
  C       4.562513     -0.141763      1.207573
  C       4.474443      1.215401      0.928372
  C       3.532311      1.692154      0.025515
  C       2.673608      0.808697     -0.602951
  O       1.733273     -2.691947     -0.769999
  H      -1.993907      1.138584      1.391018
  H      -4.377152      1.556350      1.961814
  H      -6.159337      0.486819      0.627979
  H      -5.573008     -0.984451     -1.264741
  H      -3.202014     -1.382581     -1.829152
  H       3.754458     -2.090158      0.785717
  H       5.296137     -0.503463      1.912396
  H       5.142702      1.907508      1.420346
  H       3.465123      2.749775     -0.181117
  H       1.922680      1.159745     -1.295096
28
Coordinates from ORCA-job input E -840.851440481188
  C      -1.024241     -0.478653     -0.463484
  C      -2.484348     -0.210396     -0.213721
  C      -2.819876      0.438966      0.967939
  C      -4.147601      0.713990      1.248888
  C      -5.138962      0.338044      0.352732
  C      -4.803350     -0.313252     -0.825560
  C      -3.475925     -0.587804     -1.112907
  O      -0.167075     -0.299210      0.373588
  O      -0.815671     -0.911664     -1.688652
  O       1.076646     -1.205132     -1.897712
  C       1.817631     -1.465999     -0.872032
  C       2.762839     -0.512520     -0.290128
  C       3.648297     -0.941628      0.690472
  C       4.544213     -0.038765      1.236629
  C       4.547319      1.279845      0.801995
  C       3.658345      1.703860     -0.177835
  C       2.760745      0.806319     -0.726953
  O       1.614544     -2.631373     -0.524532
  H      -2.030896      0.715445      1.650470
  H      -4.409860      1.219928      2.166522
  H      -6.174894      0.551600      0.573712
  H      -5.575666     -0.608595     -1.520498
  H      -3.208529     -1.096478     -2.026335
  H       3.626969     -1.971692      1.014525
  H       5.237729     -0.359582      1.999470
  H       5.245970      1.983331      1.231692
  H       3.662270      2.732551     -0.505761
  H       2.049477      1.118864     -1.476623
28
Coordinates from ORCA-job input E -840.851014100706
  C      -1.083677     -0.376215     -0.419466
  C      -2.557979     -0.166372     -0.199048
  C      -2.939057      0.552941      0.927235
  C      -4.282048      0.780043      1.177426
  C      -5.243233      0.285602      0.306513
  C      -4.862096     -0.435875     -0.815831
  C      -3.519372     -0.662082     -1.072876
  O      -0.247850     -0.082486      0.407279
  O      -0.843075     -0.894037     -1.606504
  O       1.056484     -1.121322     -1.831693
  C       1.822636     -1.420559     -0.833468
  C       2.813597     -0.503357     -0.268889
  C       3.764107     -0.989368      0.619748
  C       4.702193     -0.121053      1.151092
  C       4.684438      1.219381      0.790352
  C       3.731893      1.699702     -0.099791
  C       2.791763      0.837010     -0.633010
  O       1.686077     -2.621164     -0.582458
  H      -2.172485      0.921403      1.591639
  H      -4.579575      1.340645      2.051595
  H      -6.291038      0.461637      0.503451
  H      -5.610889     -0.822862     -1.491284
  H      -3.216658     -1.223496     -1.943171
  H       3.758362     -2.035787      0.887274
  H       5.445151     -0.485996      1.844387
  H       5.416592      1.895696      1.207711
  H       3.720080      2.744928     -0.370183
  H       2.031760      1.193043     -1.312131
28
Coordinates from ORCA-job input E -840.851579883564
  C      -1.037651     -0.421879     -0.463598
  C      -2.504121     -0.185506     -0.215727
  C      -2.851077      0.510350      0.935909
  C      -4.184591      0.759404      1.214072
  C      -5.170128      0.310879      0.345466
  C      -4.822984     -0.387242     -0.802357
  C      -3.489882     -0.635788     -1.087192
  O      -0.181735     -0.171235      0.356220
  O      -0.826221     -0.908799     -1.668280
  O       1.069980     -1.164551     -1.891227
  C       1.820013     -1.447546     -0.879354
  C       2.777345     -0.510925     -0.289252
  C       3.685646     -0.968870      0.656717
  C       4.592717     -0.081927      1.210549
  C       4.584568      1.249538      0.817248
  C       3.672639      1.702277     -0.128056
  C       2.763872      0.820693     -0.684533
  O       1.643160     -2.630872     -0.575583
  H      -2.066102      0.843051      1.597662
  H      -4.455765      1.301457      2.108255
  H      -6.210499      0.504219      0.564287
  H      -5.590760     -0.739029     -1.475719
  H      -3.213839     -1.180294     -1.976950
  H       3.672856     -2.008613      0.948832
  H       5.303777     -0.425203      1.947009
  H       5.292093      1.940539      1.252640
  H       3.667736      2.740743     -0.423556
  H       2.035053      1.155125     -1.407580
28
Coordinates from ORCA-job input E -840.851597632122
  C      -1.031484     -0.454812     -0.462632
  C      -2.495639     -0.201978     -0.215063
  C      -2.836436      0.469971      0.952601
  C      -4.166851      0.735478      1.230587
  C      -5.155391      0.326522      0.346073
  C      -4.814449     -0.348425     -0.817416
  C      -3.484413     -0.612884     -1.102323
  O      -0.176242     -0.243888      0.368931
  O      -0.821713     -0.909583     -1.680044
  O       1.073240     -1.184998     -1.889781
  C       1.810493     -1.451392     -0.865965
  C       2.768819     -0.509474     -0.285984
  C       3.670386     -0.954487      0.672443
  C       4.575264     -0.060492      1.218617
  C       4.571439      1.264986      0.805492
  C       3.665564      1.704889     -0.151602
  C       2.759202      0.816159     -0.700583
  O       1.628312     -2.629836     -0.543309
  H      -2.049154      0.772427      1.626041
  H      -4.433195      1.259618      2.136850
  H      -6.193356      0.532649      0.564656
  H      -5.584727     -0.669488     -1.503143
  H      -3.213475     -1.139204     -2.004475
  H       3.653673     -1.989486      0.980744
  H       5.280982     -0.393519      1.964863
  H       5.277134      1.961522      1.235016
  H       3.663424      2.738996     -0.462101
  H       2.034693      1.140729     -1.432592
28
Coordinates from ORCA-job input E -840.851601686959
  C      -1.031342     -0.444619     -0.464917
  C      -2.496297     -0.197582     -0.215832
  C      -2.837419      0.488331      0.943617
  C      -4.168538      0.749529      1.222422
  C      -5.157399      0.322243      0.347009
  C      -4.816066     -0.366575     -0.808204
  C      -3.485356     -0.626655     -1.094045
  O      -0.175351     -0.218726      0.362005
  O      -0.822776     -0.910267     -1.678434
  O       1.072760     -1.175876     -1.895429
  C       1.812805     -1.448422     -0.875898
  C       2.770201     -0.509624     -0.289035
  C       3.673631     -0.960754      0.664706
  C       4.577954     -0.069725      1.216667
  C       4.571743      1.258904      0.813887
  C       3.664234      1.704852     -0.138861
  C       2.758349      0.819135     -0.693458
  O       1.632319     -2.629735     -0.560582
  H      -2.049820      0.804797      1.610205
  H      -4.435144      1.284488      2.122262
  H      -6.195905      0.524970      0.566212
  H      -5.586596     -0.701839     -1.486821
  H      -3.214215     -1.163645     -1.989819
  H       3.658985     -1.998179      0.964870
  H       5.285150     -0.407552      1.959348
  H       5.277038      1.953066      1.247883
  H       3.660397      2.741277     -0.441525
  H       2.032758      1.148182     -1.422331
28
Coordinates from ORCA-job input E -840.851602554207
  C      -1.030677     -0.439737     -0.466825
  C      -2.496197     -0.196189     -0.216374
  C      -2.836958      0.500744      0.936648
  C      -4.168321      0.760214      1.216016
  C      -5.157734      0.320069      0.347637
  C      -4.816717     -0.379956     -0.800906
  C      -3.485770     -0.638192     -1.087460
  O      -0.174733     -0.208767      0.358783
  O      -0.823139     -0.909343     -1.678833
  O       1.072730     -1.168203     -1.901012
  C       1.812329     -1.443557     -0.883618
  C       2.770324     -0.508442     -0.291620
  C       3.674326     -0.964575      0.659093
  C       4.578667     -0.076291      1.215523
  C       4.571812      1.254568      0.820253
  C       3.663777      1.705484     -0.129682
  C       2.757937      0.822535     -0.688694
  O       1.631935     -2.627088     -0.571983
  H      -2.048874      0.826960      1.597931
  H      -4.434632      1.303807      2.110755
  H      -6.196433      0.521445      0.567192
  H      -5.587727     -0.725348     -1.473881
  H      -3.215066     -1.183738     -1.978172
  H       3.660343     -2.003644      0.953570
  H       5.286368     -0.418019      1.955935
  H       5.277070      1.946521      1.257817
  H       3.659444      2.743566     -0.426612
  H       2.032015      1.155175     -1.415581
28
Coordinates from ORCA-job input E -840.851598417205
  C      -1.030757     -0.445521     -0.465241
  C      -2.496257     -0.199668     -0.215523
  C      -2.835793      0.506706      0.932143
  C      -4.166799      0.769092      1.210492
  C      -5.157067      0.322496      0.346359
  C      -4.817248     -0.387198     -0.796576
  C      -3.486624     -0.648327     -1.082203
  O      -0.175034     -0.212636      0.360107
  O      -0.823427     -0.911024     -1.678500
  O       1.072926     -1.162085     -1.905452
  C       1.811117     -1.437819     -0.889567
  C       2.770032     -0.506090     -0.293725
  C       3.674909     -0.966188      0.654144
  C       4.579390     -0.080014      1.213782
  C       4.571678      1.252641      0.824667
  C       3.662730      1.707511     -0.122558
  C       2.756865      0.826700     -0.684803
  O       1.631465     -2.623569     -0.579801
  H      -2.047070      0.837493      1.590381
  H      -4.432137      1.320011      2.101025
  H      -6.195503      0.526257      0.564968
  H      -5.588989     -0.737887     -1.465971
  H      -3.217023     -1.201325     -1.968639
  H       3.661848     -2.006557      0.944067
  H       5.287890     -0.424834      1.951991
  H       5.276993      1.942855      1.264869
  H       3.657710      2.746926     -0.414771
  H       2.030279      1.162054     -1.409767
28
Coordinates from ORCA-job input E -840.851603062755
  C      -1.030864     -0.441106     -0.466798
  C      -2.496703     -0.197954     -0.216191
  C      -2.836837      0.508452      0.931265
  C      -4.168146      0.768461      1.210297
  C      -5.158135      0.319479      0.347035
  C      -4.817703     -0.390361     -0.795615
  C      -3.486753     -0.649202     -1.081887
  O      -0.175563     -0.212540      0.360241
  O      -0.823590     -0.907882     -1.679327
  O       1.072705     -1.159694     -1.905932
  C       1.809023     -1.434536     -0.889537
  C       2.769727     -0.504791     -0.293676
  C       3.673311     -0.966189      0.654790
  C       4.579317     -0.081472      1.214272
  C       4.574370      1.251001      0.824488
  C       3.666684      1.707191     -0.123339
  C       2.759343      0.827863     -0.685480
  O       1.627379     -2.620184     -0.577920
  H      -2.048348      0.841000      1.588896
  H      -4.433955      1.319410      2.100667
  H      -6.196815      0.521445      0.566145
  H      -5.589217     -0.743027     -1.464231
  H      -3.216637     -1.202318     -1.968100
  H       3.658258     -2.006361      0.945325
  H       5.286894     -0.427322      1.952884
  H       5.280868      1.940039      1.264634
  H       3.663826      2.746464     -0.416084
  H       2.033661      1.164135     -1.410921
28
Coordinates from ORCA-job input E -840.851605205360
  C      -1.031121     -0.443756     -0.465953
  C      -2.496645     -0.198830     -0.215872
  C      -2.836692      0.503824      0.933889
  C      -4.167839      0.764900      1.212651
  C      -5.157776      0.320705      0.346857
  C      -4.817449     -0.385307     -0.798200
  C      -3.486655     -0.645192     -1.084185
  O      -0.175564     -0.215883      0.361036
  O      -0.823549     -0.909268     -1.678988
  O       1.072717     -1.162586     -1.904158
  C       1.809573     -1.436530     -0.887319
  C       2.769719     -0.505274     -0.293009
  C       3.673019     -0.964800      0.656682
  C       4.578706     -0.078958      1.214867
  C       4.573808      1.252765      0.822510
  C       3.666419      1.707090     -0.126479
  C       2.759345      0.826640     -0.687315
  O       1.628246     -2.621514     -0.574508
  H      -2.048270      0.832766      1.593419
  H      -4.433592      1.312940      2.104835
  H      -6.196329      0.523476      0.565819
  H      -5.588901     -0.734148     -1.468889
  H      -3.216504     -1.195344     -1.972231
  H       3.657883     -2.004418      0.949175
  H       5.286001     -0.423346      1.954434
  H       5.280090      1.942699      1.261600
  H       3.663606      2.745808     -0.421184
  H       2.033854      1.161540     -1.413584
28
Coordinates from ORCA-job input E -840.851605792518
  C      -1.031292     -0.444976     -0.465640
  C      -2.496698     -0.199419     -0.215680
  C      -2.836628      0.502713      0.934425
  C      -4.167702      0.764297      1.213038
  C      -5.157684      0.321138      0.346759
  C      -4.817476     -0.384351     -0.798657
  C      -3.486752     -0.644755     -1.084484
  O      -0.175596     -0.217073      0.361240
  O      -0.823698     -0.910404     -1.678668
  O       1.072665     -1.162881     -1.903961
  C       1.809495     -1.436273     -0.887246
  C       2.769676     -0.505015     -0.293069
  C       3.672705     -0.964379      0.656974
  C       4.578423     -0.078505      1.215052
  C       4.573841      1.253082      0.822236
  C       3.666720      1.707252     -0.127087
  C       2.759614      0.826777     -0.687823
  O       1.628321     -2.621304     -0.573888
  H      -2.048187      0.830878      1.594320
  H      -4.433375      1.311938      2.105492
  H      -6.196178      0.524319      0.565618
  H      -5.588959     -0.732360     -1.469742
  H      -3.216622     -1.194459     -1.972815
  H       3.657369     -2.003886      0.949853
  H       5.285496     -0.422776      1.954885
  H       5.280154      1.943037      1.261246
  H       3.664162      2.745873     -0.422134
  H       2.034303      1.161512     -1.414343
28
Coordinates from ORCA-job input E -840.851606731223
  C      -1.031542     -0.444775     -0.465625
  C      -2.496915     -0.199282     -0.215661
  C      -2.836951      0.502270      0.934761
  C      -4.168055      0.763710      1.213363
  C      -5.157956      0.321001      0.346766
  C      -4.817649     -0.383887     -0.798994
  C      -3.486901     -0.644156     -1.084801
  O      -0.175728     -0.216182      0.360957
  O      -0.823890     -0.911180     -1.678290
  O       1.072547     -1.163184     -1.903486
  C       1.809680     -1.436444     -0.886922
  C       2.769861     -0.505041     -0.292994
  C       3.672814     -0.964256      0.657202
  C       4.578590     -0.078334      1.215103
  C       4.574156      1.253156      0.821951
  C       3.667113      1.707182     -0.127510
  C       2.759946      0.826658     -0.688072
  O       1.628720     -2.621441     -0.573448
  H      -2.048573      0.830149      1.594872
  H      -4.433821      1.310901      2.106066
  H      -6.196469      0.524065      0.565641
  H      -5.589066     -0.731525     -1.470345
  H      -3.216629     -1.193386     -1.973382
  H       3.657378     -2.003685      0.950344
  H       5.285590     -0.422499      1.955055
  H       5.280518      1.943150      1.260820
  H       3.664671      2.745735     -0.422801
  H       2.034659      1.161281     -1.414671
28
Coordinates from ORCA-job input E -840.856903222978
  C      -1.081963     -0.439468     -0.461051
  C      -2.548096     -0.196366     -0.213190
  C      -2.890939      0.504454      0.936848
  C      -4.222870      0.763714      1.213546
  C      -5.210794      0.319557      0.345429
  C      -4.867680     -0.384599     -0.799947
  C      -3.536097     -0.642687     -1.083850
  O      -0.227725     -0.209636      0.366819
  O      -0.871789     -0.905343     -1.673489
  O       1.129007     -1.168039     -1.908258
  C       1.865092     -1.440281     -0.890659
  C       2.822910     -0.507434     -0.295177
  C       3.725210     -0.965355      0.656266
  C       4.628749     -0.078071      1.215635
  C       4.622754      1.253476      0.822692
  C       3.716372      1.706201     -0.128021
  C       2.811437      0.824314     -0.690053
  O       1.685575     -2.625619     -0.577642
  H      -2.104052      0.833491      1.598165
  H      -4.490819      1.310333      2.105949
  H      -6.249953      0.520920      0.562819
  H      -5.637558     -0.733366     -1.472483
  H      -3.263644     -1.191339     -1.972126
  H       3.711013     -2.004856      0.949216
  H       5.335219     -0.421222      1.956564
  H       5.327368      1.944533      1.262706
  H       3.712696      2.744798     -0.423148
  H       2.086675      1.157890     -1.417659
28
Coordinates from ORCA-job input E -840.856527886059
  C      -1.033270     -0.338951     -0.559779
  C      -2.495973     -0.143287     -0.254625
  C      -2.815493      0.694445      0.806944
  C      -4.143081      0.916833      1.131906
  C      -5.149150      0.300751      0.400213
  C      -4.828694     -0.539098     -0.656791
  C      -3.501966     -0.762205     -0.988656
  O      -0.147874      0.047884      0.169816
  O      -0.863347     -0.951908     -1.711266
  O       1.138927     -1.129960     -2.005397
  C       1.892896     -1.457723     -1.021152
  C       2.800189     -0.534519     -0.337202
  C       3.712013     -1.027737      0.587218
  C       4.567066     -0.149460      1.230666
  C       4.502656      1.208556      0.949000
  C       3.586033      1.696654      0.026156
  C       2.729906      0.823661     -0.620272
  O       1.748538     -2.667044     -0.793405
  H      -2.014319      1.156458      1.363223
  H      -4.393411      1.568944      1.955886
  H      -6.184729      0.473881      0.655521
  H      -5.612270     -1.021476     -1.222387
  H      -3.247102     -1.417018     -1.807709
  H       3.743148     -2.087493      0.793356
  H       5.280916     -0.520160      1.950982
  H       5.169276      1.892290      1.454765
  H       3.536636      2.754961     -0.182143
  H       1.998579      1.182720     -1.328969
28
Coordinates from ORCA-job input E -840.856875514498
  C      -1.051459     -0.468702     -0.489550
  C      -2.512272     -0.210904     -0.223860
  C      -2.832720      0.465263      0.946850
  C      -4.158028      0.735069      1.243707
  C      -5.160823      0.328478      0.374032
  C      -4.839619     -0.349960     -0.792920
  C      -3.514948     -0.620528     -1.096213
  O      -0.183871     -0.277011      0.331999
  O      -0.861335     -0.905468     -1.715715
  O       1.137255     -1.189396     -1.944483
  C       1.855203     -1.450084     -0.916187
  C       2.794111     -0.505883     -0.306847
  C       3.660286     -0.945442      0.686145
  C       4.547733     -0.049397      1.257088
  C       4.560954      1.273360      0.835342
  C       3.690381      1.708194     -0.156192
  C       2.802110      0.817119     -0.730592
  O       1.644884     -2.620518     -0.568227
  H      -2.034587      0.765522      1.608341
  H      -4.409257      1.261174      2.153020
  H      -6.194674      0.538954      0.607241
  H      -5.621022     -0.669832     -1.466431
  H      -3.259952     -1.151293     -2.000660
  H       3.631729     -1.978394      1.000442
  H       5.226790     -0.378803      2.029259
  H       5.252776      1.971447      1.284507
  H       3.701447      2.740116     -0.473769
  H       2.105005      1.136917     -1.490427
28
Coordinates from ORCA-job input E -840.856674965072
  C      -1.095861     -0.369631     -0.463844
  C      -2.568239     -0.166495     -0.216198
  C      -2.925852      0.586885      0.895233
  C      -4.264002      0.812285      1.171338
  C      -5.242521      0.283611      0.340708
  C      -4.884048     -0.472018     -0.766495
  C      -3.546508     -0.697998     -1.049328
  O      -0.242496     -0.061033      0.337266
  O      -0.884406     -0.900498     -1.649587
  O       1.119872     -1.116825     -1.901351
  C       1.862850     -1.415667     -0.900350
  C       2.834460     -0.502626     -0.294578
  C       3.759054     -0.994086      0.618071
  C       4.676636     -0.127774      1.187272
  C       4.663464      1.216689      0.841365
  C       3.736020      1.702822     -0.071834
  C       2.817136      0.841789     -0.643565
  O       1.712535     -2.618405     -0.639973
  H      -2.145677      0.981679      1.527861
  H      -4.544053      1.398561      2.034314
  H      -6.286385      0.459274      0.557722
  H      -5.646428     -0.886176     -1.409790
  H      -3.262476     -1.287143     -1.907639
  H       3.750635     -2.043463      0.873875
  H       5.400016     -0.497397      1.898590
  H       5.379305      1.891419      1.288563
  H       3.726973      2.751144     -0.330168
  H       2.076097      1.201078     -1.341579
28
Coordinates from ORCA-job input E -840.856973417335
  C      -1.061177     -0.406057     -0.494457
  C      -2.527461     -0.181982     -0.227495
  C      -2.859180      0.550314      0.905781
  C      -4.189977      0.792686      1.202066
  C      -5.186781      0.302564      0.369495
  C      -4.854112     -0.432054     -0.759677
  C      -3.524048     -0.675349     -1.062544
  O      -0.192837     -0.133026      0.302870
  O      -0.870515     -0.908786     -1.695606
  O       1.131238     -1.149733     -1.945094
  C       1.861907     -1.436461     -0.933666
  C       2.807101     -0.507897     -0.309574
  C       3.698219     -0.977537      0.646868
  C       4.592051     -0.096807      1.231497
  C       4.587177      1.240714      0.859117
  C       3.691812      1.705463     -0.096138
  C       2.797002      0.829780     -0.683858
  O       1.678824     -2.625145     -0.631887
  H      -2.065206      0.915159      1.539218
  H      -4.450064      1.362255      2.082284
  H      -6.224863      0.491629      0.602326
  H      -5.630751     -0.816704     -1.404207
  H      -3.260299     -1.249243     -1.937558
  H       3.683706     -2.021743      0.922686
  H       5.290278     -0.449688      1.975693
  H       5.284156      1.926790      1.318684
  H       3.688895      2.748524     -0.375136
  H       2.081006      1.172333     -1.415788
28
Coordinates from ORCA-job input E -840.856994621701
  C      -1.058407     -0.438017     -0.488928
  C      -2.522940     -0.198011     -0.225242
  C      -2.850305      0.503379      0.928778
  C      -4.178805      0.760618      1.222917
  C      -5.177617      0.315744      0.367713
  C      -4.849369     -0.388620     -0.781914
  C      -3.521578     -0.646479     -1.082794
  O      -0.191891     -0.208219      0.323728
  O      -0.866783     -0.904636     -1.704611
  O       1.133754     -1.170845     -1.937632
  C       1.851921     -1.439941     -0.913683
  C       2.800850     -0.505556     -0.303914
  C       3.685090     -0.961109      0.665582
  C       4.579719     -0.073342      1.238357
  C       4.582482      1.257051      0.841220
  C       3.693532      1.707785     -0.126614
  C       2.798168      0.824954     -0.702666
  O       1.662145     -2.622466     -0.590216
  H      -2.054827      0.833637      1.579101
  H      -4.435498      1.306690      2.118914
  H      -6.213913      0.516382      0.598821
  H      -5.627741     -0.738298     -1.444017
  H      -3.261554     -1.196964     -1.973782
  H       3.664080     -1.999719      0.961371
  H       5.272406     -0.415121      1.992847
  H       5.280007      1.948665      1.291582
  H       3.696099      2.745590     -0.424625
  H       2.087076      1.156848     -1.444392
28
Coordinates from ORCA-job input E -840.856993875862
  C      -1.057334     -0.429704     -0.491853
  C      -2.522240     -0.194193     -0.226241
  C      -2.849507      0.520312      0.919758
  C      -4.178377      0.774417      1.215034
  C      -5.177613      0.313230      0.369035
  C      -4.849408     -0.404125     -0.772534
  C      -3.521269     -0.658760     -1.074656
  O      -0.189613     -0.185498      0.315338
  O      -0.867300     -0.906964     -1.703741
  O       1.133614     -1.164210     -1.943494
  C       1.854483     -1.438811     -0.923238
  C       2.801424     -0.506522     -0.306951
  C       3.687834     -0.967060      0.658163
  C       4.580736     -0.081322      1.236767
  C       4.579652      1.252030      0.849727
  C       3.688756      1.707681     -0.114017
  C       2.795061      0.826910     -0.695775
  O       1.667683     -2.624188     -0.607306
  H      -2.053648      0.863058      1.563105
  H      -4.435007      1.330657      2.104771
  H      -6.214195      0.511381      0.601013
  H      -5.628103     -0.766356     -1.427475
  H      -3.261339     -1.219197     -1.959439
  H       3.669932     -2.007952      0.946049
  H       5.275089     -0.427005      1.987939
  H       5.275817      1.942031      1.304641
  H       3.688408      2.747682     -0.404284
  H       2.082564      1.162477     -1.434432
28
Coordinates from ORCA-job input E -840.856993074841
  C      -1.055676     -0.426579     -0.494234
  C      -2.520665     -0.193166     -0.227001
  C      -2.847292      0.526226      0.916171
  C      -4.176115      0.779404      1.212513
  C      -5.175915      0.312306      0.370442
  C      -4.848325     -0.410012     -0.768163
  C      -3.520238     -0.663643     -1.071444
  O      -0.187634     -0.181496      0.312336
  O      -0.866782     -0.905881     -1.705558
  O       1.134003     -1.161899     -1.947686
  C       1.854005     -1.437474     -0.927853
  C       2.800494     -0.506511     -0.308630
  C       3.686379     -0.968793      0.656071
  C       4.578364     -0.083900      1.237430
  C       4.576863      1.250350      0.853554
  C       3.686544      1.707723     -0.109922
  C       2.793810      0.827797     -0.694397
  O       1.667286     -2.623825     -0.613312
  H      -2.050963      0.873502      1.556491
  H      -4.432245      1.339509      2.099968
  H      -6.212469      0.509702      0.603203
  H      -5.627493     -0.776865     -1.419964
  H      -3.260909     -1.227867     -1.953987
  H       3.668842     -2.010338      0.941625
  H       5.272302     -0.430949      1.988357
  H       5.272248      1.939674      1.310677
  H       3.685833      2.748391     -0.397796
  H       2.081847      1.164614     -1.432991
28
Coordinates from ORCA-job input E -840.856986501585
  C      -1.053418     -0.432590     -0.493940
  C      -2.518063     -0.196628     -0.226484
  C      -2.842638      0.530532      0.912455
  C      -4.170826      0.787224      1.208673
  C      -5.172032      0.315802      0.370687
  C      -4.846473     -0.414439     -0.763421
  C      -3.518998     -0.671450     -1.066744
  O      -0.185183     -0.188189      0.312599
  O      -0.865614     -0.906207     -1.707699
  O       1.134996     -1.159193     -1.954418
  C       1.853051     -1.434681     -0.935024
  C       2.798762     -0.505548     -0.311500
  C       3.684235     -0.969894      0.652456
  C       4.574353     -0.085692      1.237830
  C       4.571338      1.249898      0.858747
  C       3.681450      1.709306     -0.104194
  C       2.790714      0.830068     -0.692658
  O       1.667616     -2.622977     -0.621926
  H      -2.045219      0.880846      1.549747
  H      -4.425339      1.353423      2.092721
  H      -6.208119      0.515931      0.603215
  H      -5.626826     -0.784825     -1.411804
  H      -3.261520     -1.241815     -1.945856
  H       3.668002     -2.012400      0.934595
  H       5.267981     -0.434357      1.988297
  H       5.265142      1.938632      1.319144
  H       3.679448      2.750968     -0.388456
  H       2.079281      1.168254     -1.431142
28
Coordinates from ORCA-job input E -840.856991831801
  C      -1.054636     -0.430350     -0.493233
  C      -2.519540     -0.195368     -0.226378
  C      -2.845313      0.529127      0.913877
  C      -4.173852      0.784139      1.209864
  C      -5.174260      0.313785      0.370289
  C      -4.847511     -0.413747     -0.765205
  C      -3.519661     -0.669193     -1.068205
  O      -0.187052     -0.188937      0.314916
  O      -0.865942     -0.903578     -1.706843
  O       1.134556     -1.158759     -1.952205
  C       1.852451     -1.433689     -0.932521
  C       2.799468     -0.504986     -0.310579
  C       3.684398     -0.969194      0.653967
  C       4.576053     -0.085464      1.237683
  C       4.575104      1.249511      0.856392
  C       3.685698      1.708809     -0.107055
  C       2.793426      0.830052     -0.693906
  O       1.665795     -2.621379     -0.618001
  H      -2.048545      0.878551      1.552475
  H      -4.429293      1.348189      2.095012
  H      -6.210627      0.512630      0.602659
  H      -5.627205     -0.783355     -1.414823
  H      -3.261165     -1.237580     -1.948308
  H       3.666644     -2.011221      0.937772
  H       5.269321     -0.434035      1.988527
  H       5.270150      1.937866      1.315480
  H       3.685337      2.750003     -0.393022
  H       2.082302      1.168171     -1.432729
28
Coordinates from ORCA-job input E -840.856992681312
  C      -1.054839     -0.431054     -0.492952
  C      -2.519707     -0.195656     -0.226236
  C      -2.845499      0.527948      0.914561
  C      -4.174016      0.783063      1.210483
  C      -5.174415      0.313706      0.370318
  C      -4.847653     -0.412937     -0.765739
  C      -3.519806     -0.668506     -1.068657
  O      -0.187248     -0.191133      0.315658
  O      -0.866009     -0.903067     -1.706891
  O       1.134475     -1.158655     -1.951943
  C       1.852251     -1.433231     -0.932220
  C       2.799427     -0.504622     -0.310534
  C       3.683712     -0.968632      0.654718
  C       4.575613     -0.084966      1.238142
  C       4.575592      1.249724      0.855837
  C       3.686825      1.708834     -0.108290
  C       2.794277      0.830161     -0.694845
  O       1.665330     -2.620810     -0.617152
  H      -2.048770      0.876593      1.553641
  H      -4.429472      1.346425      2.096065
  H      -6.210768      0.512648      0.602658
  H      -5.627316     -0.781765     -1.415834
  H      -3.261227     -1.236191     -1.949190
  H       3.665293     -2.010428      0.939317
  H       5.268372     -0.433382      1.989525
  H       5.270871      1.938010      1.314677
  H       3.687205      2.749812     -0.395040
  H       2.083604      1.168112     -1.434179
28
Coordinates from ORCA-job input E -840.856992896416
  C      -1.055060     -0.431242     -0.492787
  C      -2.519907     -0.195724     -0.226117
  C      -2.845732      0.527833      0.914687
  C      -4.174257      0.782971      1.210529
  C      -5.174634      0.313686      0.370293
  C      -4.847838     -0.412921     -0.765780
  C      -3.519979     -0.668514     -1.068616
  O      -0.187410     -0.191307      0.315786
  O      -0.866157     -0.903189     -1.706689
  O       1.134366     -1.158398     -1.951815
  C       1.852436     -1.433071     -0.932342
  C       2.799589     -0.504505     -0.310630
  C       3.683678     -0.968549      0.654796
  C       4.575615     -0.084947      1.238254
  C       4.575845      1.249703      0.855800
  C       3.687274      1.708851     -0.108486
  C       2.794679      0.830250     -0.695078
  O       1.665698     -2.620736     -0.617449
  H      -2.049035      0.876437      1.553833
  H      -4.429747      1.346309      2.096118
  H      -6.210991      0.512653      0.602591
  H      -5.627472     -0.781694     -1.415941
  H      -3.261305     -1.236142     -1.949161
  H       3.665090     -2.010305      0.939518
  H       5.268207     -0.433390      1.989780
  H       5.271168      1.937930      1.314661
  H       3.687858      2.749800     -0.395338
  H       2.084120      1.168213     -1.434517
28
Coordinates from ORCA-job input E -840.860344388369
  C      -1.105486     -0.426180     -0.488079
  C      -2.571094     -0.192941     -0.223578
  C      -2.899742      0.529964      0.916833
  C      -4.229102      0.783029      1.210712
  C      -5.227499      0.312323      0.368910
  C      -4.897882     -0.413631     -0.766769
  C      -3.569177     -0.667150     -1.067644
  O      -0.239419     -0.185023      0.321830
  O      -0.914036     -0.897675     -1.701760
  O       1.190896     -1.163010     -1.956614
  C       1.907854     -1.436720     -0.936099
  C       2.852651     -0.506786     -0.312839
  C       3.736000     -0.969605      0.653853
  C       4.625707     -0.084715      1.238770
  C       4.624467      1.249987      0.856495
  C       3.736642      1.707903     -0.109065
  C       2.846274      0.828013     -0.697116
  O       1.722462     -2.624712     -0.621645
  H      -2.104540      0.879704      1.557223
  H      -4.486786      1.345857      2.095993
  H      -6.264509      0.509672      0.599677
  H      -5.675974     -0.783511     -1.418151
  H      -3.308309     -1.234264     -1.947876
  H       3.718580     -2.011428      0.938409
  H       5.317703     -0.432197      1.991290
  H       5.318047      1.939218      1.316493
  H       3.736063      2.748891     -0.395777
  H       2.136309      1.164986     -1.437578
28
Coordinates from ORCA-job input E -840.860184915182
  C      -1.064269     -0.358730     -0.564950
  C      -2.525668     -0.156546     -0.255118
  C      -2.833548      0.668105      0.820049
  C      -4.158096      0.897634      1.152062
  C      -5.171878      0.303262      0.413025
  C      -4.862538     -0.523346     -0.657641
  C      -3.538958     -0.754876     -0.996164
  O      -0.172080     -0.006231      0.171292
  O      -0.905175     -0.936763     -1.736382
  O       1.201038     -1.137405     -2.035891
  C       1.928877     -1.451899     -1.037658
  C       2.831199     -0.527390     -0.346109
  C       3.717860     -1.015017      0.605288
  C       4.566837     -0.135346      1.255022
  C       4.521089      1.219124      0.953233
  C       3.629244      1.701950      0.003785
  C       2.780005      0.827186     -0.649492
  O       1.768359     -2.657854     -0.783682
  H      -2.026360      1.113495      1.381161
  H      -4.400012      1.538732      1.987087
  H      -6.205029      0.482708      0.673641
  H      -5.652246     -0.989321     -1.228340
  H      -3.293738     -1.401008     -1.825117
  H       3.734984     -2.071978      0.827022
  H       5.261491     -0.502230      1.995813
  H       5.182726      1.904045      1.463948
  H       3.593788      2.757645     -0.220183
  H       2.068196      1.182051     -1.379804
28
Coordinates from ORCA-job input E -840.860258537371
  C      -1.077938     -0.479910     -0.507352
  C      -2.536305     -0.218289     -0.230299
  C      -2.842037      0.457586      0.944525
  C      -4.163366      0.732108      1.254114
  C      -5.175835      0.331979      0.392613
  C      -4.868760     -0.345877     -0.778476
  C      -3.548307     -0.622491     -1.094359
  O      -0.201452     -0.310236      0.307425
  O      -0.899564     -0.891958     -1.744401
  O       1.201495     -1.200616     -1.981832
  C       1.895732     -1.451716     -0.944243
  C       2.823359     -0.504750     -0.318842
  C       3.669516     -0.938962      0.693464
  C       4.544064     -0.039576      1.279121
  C       4.563871      1.281853      0.853390
  C       3.712595      1.711734     -0.156793
  C       2.838171      0.816815     -0.746535
  O       1.676579     -2.620270     -0.582043
  H      -2.036335      0.753067      1.598965
  H      -4.403903      1.257182      2.166874
  H      -6.206467      0.546842      0.635717
  H      -5.657856     -0.661230     -1.445028
  H      -3.305382     -1.154582     -2.001474
  H       3.636174     -1.970805      1.011015
  H       5.207929     -0.365377      2.065940
  H       5.245386      1.982586      1.314084
  H       3.728118      2.742688     -0.477447
  H       2.156619      1.132207     -1.522226
28
Coordinates from ORCA-job input E -840.860249914853
  C      -1.111777     -0.375301     -0.494361
  C      -2.580639     -0.169729     -0.227602
  C      -2.918424      0.592558      0.883882
  C      -4.251651      0.821349      1.179724
  C      -5.244024      0.288695      0.368155
  C      -4.904723     -0.475329     -0.739296
  C      -3.572302     -0.706160     -1.041541
  O      -0.243793     -0.081915      0.294526
  O      -0.920382     -0.894147     -1.689296
  O       1.186263     -1.132134     -1.956695
  C       1.906415     -1.423933     -0.946712
  C       2.857516     -0.505958     -0.313482
  C       3.758954     -0.991439      0.625080
  C       4.655437     -0.119711      1.219297
  C       4.643567      1.224865      0.873571
  C       3.738501      1.705391     -0.064612
  C       2.841592      0.838488     -0.662095
  O       1.743846     -2.624720     -0.668440
  H      -2.127499      0.990368      1.501083
  H      -4.517056      1.413619      2.043172
  H      -6.283966      0.467690      0.600534
  H      -5.677949     -0.893009     -1.367090
  H      -3.304010     -1.303806     -1.899205
  H       3.750069     -2.040906      0.880607
  H       5.361353     -0.485215      1.950072
  H       5.342675      1.903845      1.340416
  H       3.729814      2.753794     -0.322779
  H       2.118294      1.192752     -1.381014
28
Coordinates from ORCA-job input E -840.860387582541
  C      -1.083458     -0.400251     -0.520077
  C      -2.547218     -0.179957     -0.236819
  C      -2.864133      0.575667      0.885317
  C      -4.191400      0.816586      1.197725
  C      -5.198465      0.303067      0.391928
  C      -4.879971     -0.454399     -0.726166
  C      -3.553626     -0.697562     -1.044956
  O      -0.202504     -0.123158      0.259825
  O      -0.908510     -0.902486     -1.724573
  O       1.196240     -1.153025     -1.995410
  C       1.909479     -1.440401     -0.980769
  C       2.836333     -0.511111     -0.327841
  C       3.712530     -0.982864      0.641169
  C       4.587469     -0.100917      1.252176
  C       4.578174      1.240528      0.894166
  C       3.697257      1.707662     -0.073210
  C       2.822063      0.830398     -0.687760
  O       1.723780     -2.632126     -0.677838
  H      -2.062104      0.958545      1.497622
  H      -4.440725      1.403441      2.069617
  H      -6.233710      0.491593      0.637336
  H      -5.664654     -0.857582     -1.349185
  H      -3.301687     -1.290870     -1.910586
  H       3.701945     -2.030040      0.905789
  H       5.274430     -0.455951      2.005819
  H       5.260204      1.927528      1.374354
  H       3.690414      2.753647     -0.341116
  H       2.117945      1.174036     -1.430636
28
Coordinates from ORCA-job input E -840.860412434909
  C      -1.083509     -0.418660     -0.515558
  C      -2.546453     -0.189773     -0.235057
  C      -2.861425      0.539658      0.904916
  C      -4.187667      0.788561      1.215442
  C      -5.195604      0.308883      0.390155
  C      -4.879104     -0.422883     -0.745538
  C      -3.553770     -0.673916     -1.062541
  O      -0.204503     -0.178748      0.278595
  O      -0.906362     -0.893403     -1.731124
  O       1.197310     -1.168006     -1.986568
  C       1.900119     -1.441375     -0.961648
  C       2.832839     -0.508408     -0.322227
  C       3.703235     -0.970014      0.656819
  C       4.581348     -0.083663      1.256872
  C       4.581222      1.252000      0.877751
  C       3.706015      1.709010     -0.099553
  C       2.827854      0.827241     -0.703306
  O       1.708945     -2.628199     -0.641765
  H      -2.058754      0.896756      1.531801
  H      -4.435509      1.355413      2.100911
  H      -6.230052      0.503618      0.634096
  H      -5.664599     -0.799936     -1.383694
  H      -3.303590     -1.247364     -1.941935
  H       3.684993     -2.012634      0.938471
  H       5.263466     -0.430708      2.018596
  H       5.265655      1.942509      1.349424
  H       3.705956      2.750737     -0.383680
  H       2.128042      1.163306     -1.453756
28
Coordinates from ORCA-job input E -840.860404257534
  C      -1.081956     -0.432074     -0.513012
  C      -2.543888     -0.196178     -0.233616
  C      -2.856088      0.535699      0.905628
  C      -4.181295      0.791719      1.214857
  C      -5.190938      0.316550      0.389072
  C      -4.877223     -0.417805     -0.745736
  C      -3.552921     -0.675716     -1.061621
  O      -0.202161     -0.192343      0.280369
  O      -0.905239     -0.897974     -1.732303
  O       1.198440     -1.170897     -1.989485
  C       1.900580     -1.442838     -0.964152
  C       2.831424     -0.508608     -0.323634
  C       3.702777     -0.969101      0.655028
  C       4.577997     -0.081039      1.256831
  C       4.574101      1.255179      0.879751
  C       3.698013      1.711022     -0.097302
  C       2.822811      0.827528     -0.702789
  O       1.713095     -2.630972     -0.645583
  H      -2.052120      0.889199      1.532894
  H      -4.426994      1.360610      2.099629
  H      -6.224585      0.516819      0.631949
  H      -5.664129     -0.791338     -1.384222
  H      -3.305020     -1.251009     -1.940437
  H       3.687293     -2.012122      0.935369
  H       5.260689     -0.427170      2.018457
  H       5.256176      1.947034      1.352865
  H       3.694871      2.753192     -0.379803
  H       2.122389      1.162633     -1.453105
28
Coordinates from ORCA-job input E -840.860404996628
  C      -1.079033     -0.423792     -0.517878
  C      -2.540941     -0.192373     -0.235203
  C      -2.852595      0.546942      0.899415
  C      -4.177871      0.799912      1.210883
  C      -5.188102      0.314159      0.391998
  C      -4.874902     -0.427647     -0.738085
  C      -3.550537     -0.682438     -1.056280
  O      -0.198083     -0.179862      0.272993
  O      -0.904390     -0.897078     -1.734749
  O       1.199022     -1.168265     -1.995923
  C       1.901683     -1.443035     -0.971972
  C       2.830223     -0.509870     -0.326428
  C       3.700925     -0.972665      0.651684
  C       4.573837     -0.085476      1.258139
  C       4.568193      1.252194      0.886311
  C       3.692801      1.710318     -0.090308
  C       2.819937      0.827702     -0.700408
  O       1.714622     -2.632408     -0.656748
  H      -2.048137      0.908603      1.521369
  H      -4.423162      1.374633      2.091991
  H      -6.221811      0.512011      0.636597
  H      -5.662274     -0.809364     -1.371135
  H      -3.303037     -1.263410     -1.931466
  H       3.686855     -2.016793      0.927961
  H       5.256059     -0.433423      2.019359
  H       5.248382      1.943363      1.363124
  H       3.688295      2.753562     -0.368804
  H       2.120142      1.164499     -1.450534
28
Coordinates from ORCA-job input E -840.860405481970
  C      -1.077997     -0.423953     -0.517892
  C      -2.539745     -0.192295     -0.235091
  C      -2.851202      0.547747      0.899144
  C      -4.176408      0.800754      1.210829
  C      -5.186791      0.314328      0.392504
  C      -4.873794     -0.428200     -0.737144
  C      -3.549477     -0.683034     -1.055575
  O      -0.197338     -0.184751      0.274735
  O      -0.903329     -0.893710     -1.736195
  O       1.199512     -1.168528     -1.998165
  C       1.901214     -1.442686     -0.973820
  C       2.829491     -0.509831     -0.327373
  C       3.699089     -0.972590      0.651686
  C       4.571387     -0.085380      1.259031
  C       4.566180      1.252281      0.887191
  C       3.691891      1.710366     -0.090449
  C       2.819712      0.827720     -0.701448
  O       1.713941     -2.632262     -0.658140
  H      -2.046642      0.909724      1.520782
  H      -4.421551      1.375971      2.091651
  H      -6.220466      0.512167      0.637258
  H      -5.661319     -0.810574     -1.369610
  H      -3.302160     -1.264767     -1.930303
  H       3.684737     -2.016690      0.928060
  H       5.252784     -0.433317      2.020996
  H       5.245821      1.943462      1.364763
  H       3.687698      2.753590     -0.369029
  H       2.120863      1.164457     -1.452493
28
Coordinates from ORCA-job input E -840.860402719295
  C      -1.076110     -0.425296     -0.517345
  C      -2.537570     -0.192719     -0.234432
  C      -2.848474      0.551667      0.897160
  C      -4.173497      0.805489      1.208822
  C      -5.184320      0.315535      0.393084
  C      -4.871897     -0.431349     -0.733809
  C      -3.547707     -0.687013     -1.052256
  O      -0.195557     -0.191392      0.276946
  O      -0.901645     -0.889027     -1.737983
  O       1.200295     -1.167633     -2.003162
  C       1.901371     -1.441843     -0.979265
  C       2.828386     -0.509803     -0.329808
  C       3.696757     -0.973426      0.649856
  C       4.567322     -0.086440      1.260067
  C       4.561620      1.251826      0.890465
  C       3.688599      1.710760     -0.087946
  C       2.818220      0.828351     -0.701781
  O       1.715659     -2.632803     -0.665291
  H      -2.043627      0.916066      1.517012
  H      -4.418213      1.384059      2.087555
  H      -6.217890      0.514018      0.637769
  H      -5.659803     -0.816588     -1.364063
  H      -3.300821     -1.272277     -1.924744
  H       3.682924     -2.017951      0.924656
  H       5.247758     -0.435063      2.022577
  H       5.239839      1.942800      1.370348
  H       3.683988      2.754413     -0.364904
  H       2.120493      1.165643     -1.453628
28
Coordinates from ORCA-job input E -840.860400590380
  C      -1.074881     -0.428408     -0.516472
  C      -2.536080     -0.193893     -0.233826
  C      -2.846303      0.551038      0.897606
  C      -4.171068      0.806180      1.209168
  C      -5.182363      0.316951      0.393533
  C      -4.870628     -0.430500     -0.733156
  C      -3.546654     -0.687432     -1.051561
  O      -0.194412     -0.200902      0.279757
  O      -0.900426     -0.884964     -1.739688
  O       1.200801     -1.168157     -2.005658
  C       1.901337     -1.441693     -0.981747
  C       2.827500     -0.509643     -0.331166
  C       3.694164     -0.972782      0.650215
  C       4.563560     -0.085437      1.261587
  C       4.558462      1.252663      0.891385
  C       3.687161      1.711115     -0.088795
  C       2.817964      0.828361     -0.703785
  O       1.716402     -2.633205     -0.667888
  H      -2.041160      0.914672      1.517534
  H      -4.415270      1.385161      2.087775
  H      -6.215750      0.516429      0.638176
  H      -5.658902     -0.815249     -1.363247
  H      -3.300226     -1.273232     -1.923818
  H       3.679913     -2.017139      0.925628
  H       5.242601     -0.433672      2.025517
  H       5.235767      1.943890      1.372191
  H       3.682991      2.754637     -0.366257
  H       2.121602      1.165211     -1.457106
28
Coordinates from ORCA-job input E -840.860399041241
  C      -1.074293     -0.430202     -0.515622
  C      -2.535381     -0.194435     -0.233286
  C      -2.845311      0.550698      0.898084
  C      -4.169971      0.806548      1.209460
  C      -5.181455      0.317795      0.393751
  C      -4.869998     -0.429865     -0.732871
  C      -3.546110     -0.687458     -1.051137
  O      -0.193947     -0.206944      0.281966
  O      -0.899785     -0.881657     -1.740587
  O       1.200923     -1.168470     -2.006778
  C       1.901841     -1.441982     -0.983334
  C       2.827276     -0.509736     -0.332085
  C       3.692820     -0.972414      0.650500
  C       4.561364     -0.084722      1.262579
  C       4.556583      1.253232      0.891845
  C       3.686408      1.711225     -0.089544
  C       2.818054      0.828134     -0.705239
  O       1.717968     -2.634012     -0.670174
  H      -2.040076      0.913843      1.518189
  H      -4.413975      1.385673      2.088030
  H      -6.214762      0.517782      0.638316
  H      -5.658403     -0.814286     -1.362996
  H      -3.299778     -1.273443     -1.923294
  H       3.678344     -2.016633      0.926412
  H       5.239470     -0.432585      2.027509
  H       5.233243      1.944712      1.373196
  H       3.682485      2.754637     -0.367426
  H       2.122565      1.164568     -1.459564
28
Coordinates from ORCA-job input E -840.860397895238
  C      -1.074003     -0.430907     -0.515203
  C      -2.535066     -0.194559     -0.232896
  C      -2.844794      0.550643      0.898460
  C      -4.169406      0.806829      1.209755
  C      -5.181009      0.318299      0.394057
  C      -4.869726     -0.429463     -0.732553
  C      -3.545886     -0.687338     -1.050785
  O      -0.193634     -0.210038      0.283048
  O      -0.899594     -0.879009     -1.741276
  O       1.200767     -1.168688     -2.007103
  C       1.902902     -1.442829     -0.984551
  C       2.827444     -0.510122     -0.332783
  C       3.692150     -0.972285      0.650800
  C       4.559824     -0.084174      1.263482
  C       4.555095      1.253658      0.892279
  C       3.685784      1.711134     -0.090097
  C       2.818240      0.827634     -0.706364
  O       1.720566     -2.635412     -0.672923
  H      -2.039512      0.913593      1.518628
  H      -4.413297      1.386045      2.088300
  H      -6.214265      0.518526      0.638638
  H      -5.658197     -0.813719     -1.362695
  H      -3.299527     -1.273332     -1.922928
  H       3.677622     -2.016397      0.927099
  H       5.237185     -0.431614      2.029262
  H       5.231126      1.945453      1.374061
  H       3.681923      2.754454     -0.368325
  H       2.123386      1.163618     -1.461486
28
Coordinates from ORCA-job input E -840.860386628518
  C      -1.070728     -0.436364     -0.514226
  C      -2.531182     -0.196080     -0.231410
  C      -2.838770      0.549653      0.900142
  C      -4.162756      0.808794      1.211649
  C      -5.175705      0.322554      0.396231
  C      -4.866454     -0.425861     -0.730519
  C      -3.543250     -0.686493     -1.049185
  O      -0.190318     -0.231677      0.288307
  O      -0.897220     -0.865750     -1.746781
  O       1.200941     -1.172280     -2.011084
  C       1.907239     -1.447810     -0.991647
  C       2.826715     -0.512410     -0.336750
  C       3.686969     -0.971297      0.652275
  C       4.549124     -0.080376      1.268614
  C       4.543545      1.256920      0.895427
  C       3.678758      1.711103     -0.092393
  C       2.816641      0.824789     -0.712259
  O       1.732083     -2.642896     -0.686005
  H      -2.032654      0.910583      1.520423
  H      -4.405181      1.388518      2.090279
  H      -6.208422      0.525003      0.641250
  H      -5.655927     -0.808477     -1.360400
  H      -3.297881     -1.272922     -1.921308
  H       3.672977     -2.014940      0.930340
  H       5.222657     -0.425184      2.038945
  H       5.215326      1.950896      1.380013
  H       3.674247      2.754017     -0.372136
  H       2.125327      1.157990     -1.471892
28
Coordinates from ORCA-job input E -840.860387692410
  C      -1.070963     -0.435565     -0.513975
  C      -2.531436     -0.195588     -0.231474
  C      -2.839445      0.549608      0.900347
  C      -4.163548      0.808401      1.211683
  C      -5.176194      0.322379      0.395761
  C      -4.866542     -0.425473     -0.731239
  C      -3.543228     -0.685766     -1.049726
  O      -0.190947     -0.230969      0.288959
  O      -0.897170     -0.865626     -1.746467
  O       1.200928     -1.173041     -2.010239
  C       1.907079     -1.448276     -0.990443
  C       2.826880     -0.512683     -0.336147
  C       3.688057     -0.971441      0.652103
  C       4.550573     -0.080390      1.267764
  C       4.544343      1.256947      0.894742
  C       3.678618      1.710997     -0.092327
  C       2.816210      0.824523     -0.711549
  O       1.731500     -2.643017     -0.684190
  H      -2.033529      0.910297      1.521017
  H      -4.406287      1.387631      2.090547
  H      -6.209010      0.524545      0.640596
  H      -5.655818     -0.807965     -1.361446
  H      -3.297673     -1.271911     -1.921986
  H       3.674544     -2.015143      0.929982
  H       5.224916     -0.425116      2.037421
  H       5.216350      1.951046      1.378835
  H       3.673602      2.753931     -0.371993
  H       2.124289      1.157667     -1.470656
28
Coordinates from ORCA-job input E -840.860384746546
  C      -1.069964     -0.435920     -0.513608
  C      -2.530216     -0.195320     -0.231354
  C      -2.838178      0.550112      0.900390
  C      -4.162224      0.809417      1.211555
  C      -5.174879      0.323653      0.395474
  C      -4.865322     -0.424428     -0.731365
  C      -3.542057     -0.685211     -1.049713
  O      -0.190484     -0.235923      0.290921
  O      -0.896001     -0.861984     -1.747840
  O       1.201298     -1.175608     -2.010647
  C       1.907549     -1.450406     -0.990578
  C       2.826448     -0.513852     -0.336167
  C       3.688708     -0.971800      0.651447
  C       4.550171     -0.079778      1.267204
  C       4.541718      1.257763      0.894971
  C       3.674919      1.710986     -0.091557
  C       2.813672      0.823493     -0.710908
  O       1.732852     -2.645149     -0.684510
  H      -2.032231      0.910425      1.521229
  H      -4.404910      1.388756      2.090352
  H      -6.207676      0.526181      0.640103
  H      -5.654681     -0.806801     -1.361543
  H      -3.296762     -1.271787     -1.921750
  H       3.676812     -2.015699      0.928692
  H       5.225438     -0.423875      2.036332
  H       5.212794      1.952653      1.379214
  H       3.668141      2.754050     -0.370701
  H       2.121166      1.156053     -1.469745
28
Coordinates from ORCA-job input E -840.860382006833
  C      -1.069255     -0.436396     -0.512771
  C      -2.529381     -0.195009     -0.231055
  C      -2.837500      0.550523      0.900615
  C      -4.161547      0.810178      1.211430
  C      -5.174088      0.324628      0.395047
  C      -4.864405     -0.423548     -0.731669
  C      -3.541108     -0.684643     -1.049699
  O      -0.190287     -0.241415      0.293443
  O      -0.894872     -0.857136     -1.748959
  O       1.201515     -1.177685     -2.010690
  C       1.908078     -1.452235     -0.990534
  C       2.826217     -0.514844     -0.336180
  C       3.689382     -0.972076      0.650938
  C       4.550043     -0.079230      1.266637
  C       4.539860      1.258424      0.894863
  C       3.672161      1.710926     -0.091216
  C       2.811761      0.822589     -0.710529
  O       1.734189     -2.646974     -0.684718
  H      -2.031647      0.910493      1.521779
  H      -4.404344      1.389538      2.090178
  H      -6.206913      0.527366      0.639391
  H      -5.653712     -0.805830     -1.361973
  H      -3.295814     -1.271474     -1.921562
  H       3.678735     -2.016085      0.927816
  H       5.226047     -0.422753      2.035373
  H       5.210270      1.953965      1.379092
  H       3.664018      2.754061     -0.370060
  H       2.118698      1.154641     -1.469087
28
Coordinates from ORCA-job input E -840.860381121356
  C      -1.069052     -0.435949     -0.512007
  C      -2.529206     -0.194516     -0.230768
  C      -2.837778      0.551584      0.900416
  C      -4.161941      0.811001      1.210850
  C      -5.174192      0.324619      0.394569
  C      -4.864071     -0.424122     -0.731639
  C      -3.540621     -0.684956     -1.049304
  O      -0.190394     -0.243651      0.295153
  O      -0.894190     -0.853105     -1.749372
  O       1.201563     -1.178149     -2.010639
  C       1.908159     -1.452777     -0.990420
  C       2.826159     -0.515243     -0.336102
  C       3.690088     -0.972510      0.650327
  C       4.550701     -0.079532      1.265906
  C       4.539714      1.258270      0.894708
  C       3.671252      1.710808     -0.090692
  C       2.810898      0.822347     -0.709887
  O       1.734325     -2.647466     -0.684711
  H      -2.032154      0.912104      1.521572
  H      -4.405080      1.390785      2.089221
  H      -6.207129      0.527129      0.638624
  H      -5.653153     -0.807087     -1.361809
  H      -3.295018     -1.272284     -1.920745
  H       3.680026     -2.016645      0.926747
  H       5.227315     -0.423067      2.034102
  H       5.210101      1.953903      1.378837
  H       3.662492      2.754049     -0.369120
  H       2.117284      1.154460     -1.467916
28
Coordinates from ORCA-job input E -840.860381943911
  C      -1.069193     -0.434596     -0.511607
  C      -2.529485     -0.193847     -0.230634
  C      -2.838688      0.552730      0.900060
  C      -4.163047      0.811330      1.210242
  C      -5.174899      0.323652      0.394210
  C      -4.864144     -0.425568     -0.731503
  C      -3.540463     -0.685587     -1.048918
  O      -0.190652     -0.243137      0.295900
  O      -0.893863     -0.849646     -1.749536
  O       1.201499     -1.177491     -2.010434
  C       1.907630     -1.452308     -0.989913
  C       2.826119     -0.515149     -0.335822
  C       3.690515     -0.972912      0.649987
  C       4.551768     -0.080326      1.265238
  C       4.540978      1.257554      0.894324
  C       3.672045      1.710592     -0.090433
  C       2.811018      0.822546     -0.709293
  O       1.732854     -2.646724     -0.683795
  H      -2.033374      0.914230      1.521063
  H      -4.406677      1.391489      2.088229
  H      -6.208004      0.525514      0.638087
  H      -5.652892     -0.809560     -1.361462
  H      -3.294345     -1.273273     -1.919971
  H       3.680295     -2.017107      0.926168
  H       5.228751     -0.424231      2.032945
  H       5.211910      1.952862      1.378165
  H       3.663454      2.753893     -0.368638
  H       2.116990      1.155072     -1.466759
28
Coordinates from ORCA-job input E -840.860384383718
  C      -1.069676     -0.433012     -0.512116
  C      -2.530130     -0.193419     -0.230897
  C      -2.839676      0.553471      0.899483
  C      -4.164174      0.811162      1.209810
  C      -5.175821      0.322290      0.394242
  C      -4.864711     -0.427244     -0.731173
  C      -3.540890     -0.686385     -1.048712
  O      -0.190901     -0.238645      0.294498
  O      -0.894330     -0.850457     -1.749137
  O       1.201378     -1.175917     -2.010246
  C       1.906782     -1.450933     -0.989357
  C       2.826159     -0.514544     -0.335465
  C       3.690575     -0.973131      0.649972
  C       4.552829     -0.081329      1.264951
  C       4.543020      1.256587      0.894142
  C       3.674054      1.710456     -0.090201
  C       2.812001      0.823210     -0.708785
  O       1.730635     -2.645049     -0.682614
  H      -2.034506      0.915980      1.520087
  H      -4.408073      1.391585      2.087550
  H      -6.209030      0.523482      0.638231
  H      -5.653275     -0.812143     -1.360808
  H      -3.294459     -1.274239     -1.919564
  H       3.679634     -2.017345      0.926050
  H       5.229838     -0.425882      2.032345
  H       5.214764      1.951276      1.377748
  H       3.666234      2.753793     -0.368288
  H       2.117849      1.156384     -1.465845
28
Coordinates from ORCA-job input E -840.862468425414
  C      -1.086380     -0.448615     -0.556510
  C      -2.540351     -0.199436     -0.249789
  C      -2.825374      0.546450      0.887970
  C      -4.142766      0.812677      1.221539
  C      -5.171750      0.333311      0.421779
  C      -4.885097     -0.415244     -0.711050
  C      -3.568515     -0.682897     -1.051824
  O      -0.191028     -0.262040      0.239985
  O      -0.937858     -0.863119     -1.794250
  O       1.264722     -1.197900     -2.046433
  C       1.943880     -1.465083     -1.008752
  C       2.843090     -0.519339     -0.339901
  C       3.689475     -0.967274      0.666309
  C       4.532688     -0.066689      1.295250
  C       4.521959      1.269304      0.917528
  C       3.671031      1.712495     -0.087662
  C       2.828065      0.816451     -0.720227
  O       1.768521     -2.658632     -0.699346
  H      -2.007079      0.901474      1.495916
  H      -4.367620      1.392345      2.105070
  H      -6.199382      0.541157      0.683899
  H      -5.687099     -0.792751     -1.328373
  H      -3.341065     -1.270033     -1.928530
  H       3.679537     -2.010177      0.947386
  H       5.195574     -0.402921      2.078840
  H       5.178773      1.970857      1.412011
  H       3.662257      2.754388     -0.371144
  H       2.147892      1.141241     -1.493792
28
Coordinates from ORCA-job input E -840.862542101978
  C      -1.089438     -0.443646     -0.551100
  C      -2.544445     -0.197407     -0.247045
  C      -2.831590      0.557751      0.883736
  C      -4.149687      0.821429      1.215362
  C      -5.176957      0.331242      0.420209
  C      -4.888016     -0.425930     -0.705996
  C      -3.570810     -0.691800     -1.044621
  O      -0.196758     -0.254400      0.242347
  O      -0.935433     -0.858429     -1.789412
  O       1.266234     -1.191589     -2.051526
  C       1.948901     -1.462420     -1.017217
  C       2.847795     -0.518621     -0.343671
  C       3.693835     -0.970441      0.660589
  C       4.536916     -0.072558      1.293349
  C       4.526021      1.265046      0.921646
  C       3.675129      1.712327     -0.081329
  C       2.832881      0.818744     -0.718072
  O       1.772103     -2.656690     -0.709463
  H      -2.014579      0.921241      1.488035
  H      -4.376432      1.407653      2.093801
  H      -6.205085      0.537266      0.680929
  H      -5.688645     -0.811944     -1.319455
  H      -3.341808     -1.286645     -1.915597
  H       3.684109     -2.014597      0.936920
  H       5.199767     -0.412142      2.075215
  H       5.182558      1.964507      1.419089
  H       3.666112      2.755475     -0.360227
  H       2.153423      1.146580     -1.490596
28
Coordinates from ORCA-job input E -840.862574395973
  C      -1.092585     -0.435729     -0.542662
  C      -2.548847     -0.193687     -0.242775
  C      -2.840205      0.569555      0.881372
  C      -4.159770      0.829595      1.209567
  C      -5.183923      0.328238      0.417453
  C      -4.890534     -0.436687     -0.702255
  C      -3.571850     -0.699489     -1.037283
  O      -0.201189     -0.244946      0.248533
  O      -0.932407     -0.851167     -1.782299
  O       1.267649     -1.186143     -2.055392
  C       1.953884     -1.460232     -1.025018
  C       2.853574     -0.518876     -0.348352
  C       3.699990     -0.974449      0.653700
  C       4.542546     -0.078877      1.290305
  C       4.530854      1.260382      0.924552
  C       3.679703      1.711423     -0.076335
  C       2.838146      0.820047     -0.716952
  O       1.776365     -2.655260     -0.718515
  H      -2.025461      0.941777      1.483396
  H      -4.390105      1.421833      2.082998
  H      -6.213205      0.531682      0.675526
  H      -5.688795     -0.831347     -1.313238
  H      -3.339475     -1.300997     -1.902806
  H       3.690625     -2.019783      0.925643
  H       5.205598     -0.421563      2.070599
  H       5.186957      1.958109      1.424929
  H       3.669920      2.755790     -0.350618
  H       2.158640      1.150801     -1.488172
28
Coordinates from ORCA-job input E -840.862581245460
  C      -1.093383     -0.432299     -0.538761
  C      -2.549649     -0.191762     -0.240748
  C      -2.843127      0.573293      0.881694
  C      -4.163410      0.831885      1.208189
  C      -5.186026      0.327235      0.416136
  C      -4.890440     -0.439542     -0.701766
  C      -3.570992     -0.700933     -1.035122
  O      -0.201389     -0.241483      0.251780
  O      -0.930933     -0.847573     -1.779244
  O       1.268127     -1.185734     -2.056411
  C       1.955393     -1.460351     -1.027460
  C       2.855353     -0.519665     -0.350259
  C       3.702084     -0.976010      0.651254
  C       4.544124     -0.080749      1.288955
  C       4.531558      1.259018      0.924965
  C       3.680112      1.710823     -0.075351
  C       2.839060      0.819750     -0.717076
  O       1.778156     -2.655718     -0.720919
  H      -2.029520      0.948011      1.483758
  H      -4.395542      1.425523      2.080210
  H      -6.215871      0.529583      0.672877
  H      -5.687556     -0.836789     -1.312582
  H      -3.336838     -1.303944     -1.899127
  H       3.693307     -2.021679      0.921935
  H       5.207405     -0.424058      2.068803
  H       5.187185      1.956546      1.426264
  H       3.669643      2.755539     -0.348267
  H       2.159269      1.151085     -1.487826
28
Coordinates from ORCA-job input E -840.862583778328
  C      -1.093250     -0.429372     -0.536139
  C      -2.548932     -0.189936     -0.239111
  C      -2.844090      0.575353      0.882875
  C      -4.164895      0.832889      1.208125
  C      -5.186319      0.326774      0.415378
  C      -4.889069     -0.440347     -0.701888
  C      -3.569038     -0.700649     -1.034049
  O      -0.199974     -0.239237      0.253799
  O      -0.929141     -0.843935     -1.777443
  O       1.268700     -1.187674     -2.057400
  C       1.956244     -1.461706     -1.029212
  C       2.855868     -0.520987     -0.351765
  C       3.702809     -0.977123      0.649787
  C       4.543810     -0.081417      1.288220
  C       4.530000      1.258582      0.925027
  C       3.678394      1.710165     -0.075298
  C       2.838315      0.818660     -0.717752
  O       1.779719     -2.657404     -0.721998
  H      -2.031372      0.951169      1.485511
  H      -4.398457      1.426769      2.079616
  H      -6.216595      0.528282      0.671130
  H      -5.685331     -0.838776     -1.313069
  H      -3.333439     -1.303913     -1.897484
  H       3.694978     -2.022938      0.919932
  H       5.207203     -0.424543      2.068082
  H       5.184742      1.956489      1.426987
  H       3.666960      2.755035     -0.347576
  H       2.158260      1.149791     -1.488384
28
Coordinates from ORCA-job input E -840.862582982736
  C      -1.092374     -0.428385     -0.536286
  C      -2.547475     -0.189129     -0.238850
  C      -2.842888      0.575199      0.883792
  C      -4.163726      0.832464      1.209062
  C      -5.185000      0.326961      0.415677
  C      -4.887584     -0.439247     -0.702168
  C      -3.567488     -0.699250     -1.034356
  O      -0.198277     -0.239179      0.253379
  O      -0.927798     -0.841989     -1.777960
  O       1.269252     -1.190609     -2.058088
  C       1.956301     -1.463372     -1.029646
  C       2.855095     -0.521993     -0.352076
  C       3.702006     -0.977278      0.649924
  C       4.542081     -0.080794      1.288488
  C       4.527404      1.259109      0.924977
  C       3.675860      1.709834     -0.075802
  C       2.836672      0.817560     -0.718376
  O       1.780479     -2.659241     -0.721614
  H      -2.030281      0.950558      1.486885
  H      -4.397513      1.425617      2.080987
  H      -6.215328      0.528247      0.671424
  H      -5.683769     -0.837227     -1.313748
  H      -3.331638     -1.301824     -1.898206
  H       3.694909     -2.023033      0.920325
  H       5.205423     -0.423237      2.068704
  H       5.181411      1.957625      1.427062
  H       3.663755      2.754634     -0.348321
  H       2.156588      1.147980     -1.489289
28
Coordinates from ORCA-job input E -840.862580529789
  C      -1.090606     -0.427649     -0.537861
  C      -2.545029     -0.188297     -0.239183
  C      -2.840098      0.574149      0.884852
  C      -4.160760      0.831275      1.210816
  C      -5.182327      0.327465      0.416685
  C      -4.885383     -0.436892     -0.702530
  C      -3.565439     -0.696704     -1.035398
  O      -0.195769     -0.240112      0.251690
  O      -0.925861     -0.839397     -1.779977
  O       1.270104     -1.195620     -2.059043
  C       1.956130     -1.466091     -1.029728
  C       2.853358     -0.523371     -0.351956
  C       3.700157     -0.977113      0.650818
  C       4.538895     -0.079327      1.289331
  C       4.523037      1.260304      0.924923
  C       3.671634      1.709479     -0.076678
  C       2.833780      0.815907     -0.719185
  O       1.781408     -2.662133     -0.720414
  H      -2.027262      0.948250      1.488432
  H      -4.394281      1.422976      2.083791
  H      -6.212548      0.528638      0.672959
  H      -5.681826     -0.833562     -1.314627
  H      -3.329800     -1.297881     -1.900286
  H       3.694094     -2.022700      0.921904
  H       5.202125     -0.420548      2.070180
  H       5.176011      1.959826      1.426959
  H       3.658606      2.754088     -0.349891
  H       2.153750      1.145043     -1.490683
28
Coordinates from ORCA-job input E -840.862578673869
  C      -1.089182     -0.427155     -0.539288
  C      -2.543402     -0.187712     -0.239684
  C      -2.838025      0.573327      0.885381
  C      -4.158527      0.830305      1.212038
  C      -5.180426      0.327766      0.417526
  C      -4.883977     -0.435177     -0.702771
  C      -3.564194     -0.694801     -1.036312
  O      -0.194313     -0.241157      0.250565
  O      -0.924438     -0.836919     -1.781843
  O       1.270672     -1.199409     -2.059566
  C       1.956024     -1.468143     -1.029487
  C       2.852001     -0.524308     -0.351582
  C       3.698819     -0.976920      0.651630
  C       4.536732     -0.078204      1.289946
  C       4.520061      1.261204      0.924815
  C       3.668646      1.709242     -0.077283
  C       2.831638      0.814746     -0.719570
  O       1.782180     -2.664263     -0.719336
  H      -2.024924      0.946473      1.489195
  H      -4.391698      1.420901      2.085847
  H      -6.210527      0.528824      0.674357
  H      -5.680675     -0.830848     -1.315175
  H      -3.328851     -1.294913     -1.902028
  H       3.693482     -2.022375      0.923250
  H       5.199978     -0.418541      2.071159
  H       5.172424      1.961432      1.426654
  H       3.654984      2.753696     -0.351067
  H       2.151618      1.142929     -1.491472
28
Coordinates from ORCA-job input E -840.862577366378
  C      -1.087881     -0.426369     -0.540152
  C      -2.542243     -0.187021     -0.240071
  C      -2.836598      0.573030      0.885666
  C      -4.157042      0.829691      1.212799
  C      -5.179114      0.327871      0.418077
  C      -4.882906     -0.434068     -0.702969
  C      -3.563201     -0.693338     -1.036983
  O      -0.193470     -0.242286      0.250469
  O      -0.923129     -0.833339     -1.783426
  O       1.271012     -1.202659     -2.059800
  C       1.956108     -1.470040     -1.029173
  C       2.850978     -0.525179     -0.351200
  C       3.698048     -0.976908      0.652129
  C       4.535355     -0.077427      1.290202
  C       4.517839      1.261832      0.924628
  C       3.666158      1.708979     -0.077648
  C       2.829804      0.813726     -0.719677
  O       1.783150     -2.666201     -0.718515
  H      -2.023355      0.945621      1.489621
  H      -4.390020      1.419503      2.087185
  H      -6.209153      0.528683      0.675325
  H      -5.679720     -0.829173     -1.315579
  H      -3.327994     -1.292685     -1.903271
  H       3.693430     -2.022282      0.924070
  H       5.198812     -0.417078      2.071525
  H       5.169761      1.962636      1.426224
  H       3.651837      2.753332     -0.351789
  H       2.149635      1.141147     -1.491765
28
Coordinates from ORCA-job input E -840.862577429234
  C      -1.087301     -0.425461     -0.539799
  C      -2.542048     -0.186497     -0.239977
  C      -2.836591      0.573515      0.885699
  C      -4.157146      0.829827      1.212712
  C      -5.179045      0.327717      0.417979
  C      -4.882573     -0.434189     -0.703031
  C      -3.562777     -0.693087     -1.036961
  O      -0.193546     -0.242968      0.251721
  O      -0.922464     -0.829733     -1.783879
  O       1.270938     -1.203851     -2.059664
  C       1.956420     -1.470985     -1.029066
  C       2.850820     -0.525668     -0.351114
  C       3.698259     -0.977161      0.651979
  C       4.535383     -0.077414      1.289936
  C       4.517326      1.261851      0.924442
  C       3.665263      1.708758     -0.077626
  C       2.829113      0.813250     -0.719526
  O       1.784030     -2.667169     -0.718567
  H      -2.023476      0.946303      1.489695
  H      -4.390296      1.419620      2.087067
  H      -6.209144      0.528264      0.675178
  H      -5.679237     -0.829524     -1.315682
  H      -3.327370     -1.292374     -1.903234
  H       3.694057     -2.022555      0.923847
  H       5.199136     -0.416885      2.071081
  H       5.169131      1.962852      1.425909
  H       3.650532      2.753119     -0.351716
  H       2.148707      1.140449     -1.491502
28
Coordinates from ORCA-job input E -840.862575430854
  C      -1.085122     -0.421407     -0.537831
  C      -2.540911     -0.183938     -0.239260
  C      -2.836684      0.576599      0.885699
  C      -4.157779      0.831216      1.211995
  C      -5.178706      0.327010      0.417379
  C      -4.880791     -0.435409     -0.702923
  C      -3.560494     -0.692587     -1.036266
  O      -0.193269     -0.245860      0.256986
  O      -0.919694     -0.814679     -1.785283
  O       1.270573     -1.207862     -2.059466
  C       1.957593     -1.474568     -1.029424
  C       2.850388     -0.527844     -0.351378
  C       3.699249     -0.978567      0.650818
  C       4.535348     -0.077805      1.288745
  C       4.514858      1.261620      0.924050
  C       3.661357      1.707734     -0.077187
  C       2.826284      0.811250     -0.719033
  O       1.787364     -2.671037     -0.719786
  H      -2.024317      0.950840      1.489783
  H      -4.391990      1.421355      2.085841
  H      -6.209159      0.526244      0.674154
  H      -5.676677     -0.832515     -1.315434
  H      -3.323935     -1.292347     -1.901878
  H       3.696880     -2.024125      0.922069
  H       5.200200     -0.416666      2.069215
  H       5.165887      1.963400      1.425427
  H       3.644765      2.752225     -0.350669
  H       2.144881      1.137726     -1.490445
28
Coordinates from ORCA-job input E -840.862575270452
  C      -1.084820     -0.419773     -0.536585
  C      -2.540814     -0.182851     -0.238779
  C      -2.837423      0.578478      0.885477
  C      -4.158796      0.832257      1.211281
  C      -5.179139      0.326441      0.416906
  C      -4.880363     -0.436757     -0.702625
  C      -3.559767     -0.693114     -1.035531
  O      -0.193472     -0.247373      0.259516
  O      -0.919048     -0.808474     -1.785475
  O       1.270174     -1.207694     -2.059268
  C       1.957951     -1.475217     -1.029814
  C       2.850664     -0.528477     -0.351706
  C       3.699921     -0.979260      0.650153
  C       4.535827     -0.078413      1.288206
  C       4.514766      1.261138      0.923988
  C       3.660890      1.707304     -0.076907
  C       2.825977      0.810746     -0.718866
  O       1.788162     -2.671843     -0.721052
  H      -2.025528      0.953825      1.489517
  H      -4.393683      1.422939      2.084580
  H      -6.209813      0.525004      0.673318
  H      -5.675799     -0.835212     -1.314848
  H      -3.322512     -1.293595     -1.900440
  H       3.697953     -2.024912      0.921030
  H       5.200970     -0.417304      2.068419
  H       5.165644      1.962990      1.425463
  H       3.643884      2.751880     -0.350036
  H       2.144294      1.137267     -1.490024
28
Coordinates from ORCA-job input E -840.862576444318
  C      -1.085463     -0.417705     -0.534145
  C      -2.541343     -0.181574     -0.237589
  C      -2.839658      0.582011      0.884856
  C      -4.161484      0.834590      1.209527
  C      -5.180724      0.325241      0.415860
  C      -4.880332     -0.440212     -0.701633
  C      -3.559173     -0.695388     -1.033509
  O      -0.194361     -0.250636      0.263657
  O      -0.918901     -0.798983     -1.785416
  O       1.269236     -1.204303     -2.058928
  C       1.958275     -1.474601     -1.030928
  C       2.851765     -0.528821     -0.352526
  C       3.701154     -0.980358      0.648974
  C       4.537225     -0.080022      1.287467
  C       4.516235      1.259796      0.924116
  C       3.662287      1.706716     -0.076357
  C       2.827091      0.810658     -0.718738
  O       1.788513     -2.671608     -0.724416
  H      -2.028686      0.959865      1.488605
  H      -4.397705      1.426937      2.081335
  H      -6.211822      0.522830      0.671358
  H      -5.674932     -0.841559     -1.313069
  H      -3.320556     -1.297797     -1.896680
  H       3.699051     -2.026189      0.919153
  H       5.202426     -0.419467      2.067401
  H       5.167228      1.961280      1.425970
  H       3.645403      2.751455     -0.348861
  H       2.145350      1.137844     -1.489585
28
Coordinates from ORCA-job input E -840.862575972965
  C      -1.085369     -0.416027     -0.533202
  C      -2.541178     -0.180447     -0.237007
  C      -2.840466      0.583910      0.884710
  C      -4.162542      0.835468      1.208959
  C      -5.181170      0.324307      0.415581
  C      -4.879869     -0.441903     -0.701102
  C      -3.558387     -0.696028     -1.032606
  O      -0.194676     -0.254096      0.266180
  O      -0.918118     -0.790232     -1.786529
  O       1.268696     -1.203478     -2.058752
  C       1.958345     -1.474894     -1.031373
  C       2.851903     -0.529321     -0.352749
  C       3.701191     -0.980878      0.648836
  C       4.537260     -0.080579      1.287361
  C       4.516385      1.259239      0.923961
  C       3.662550      1.706182     -0.076582
  C       2.827330      0.810143     -0.718995
  O       1.788913     -2.672150     -0.726039
  H      -2.030013      0.963028      1.488385
  H      -4.399540      1.428348      2.080189
  H      -6.212506      0.521070      0.670762
  H      -5.673981     -0.844762     -1.312177
  H      -3.318906     -1.299143     -1.895036
  H       3.698978     -2.026707      0.919034
  H       5.202369     -0.420021      2.067378
  H       5.167388      1.960700      1.425838
  H       3.645781      2.750903     -0.349166
  H       2.145732      1.137369     -1.489956
28
Coordinates from ORCA-job input E -840.862576164354
  C      -1.085467     -0.414609     -0.532687
  C      -2.541197     -0.179457     -0.236584
  C      -2.841304      0.584712      0.885042
  C      -4.163592      0.835196      1.209065
  C      -5.181703      0.323136      0.415524
  C      -4.879634     -0.442874     -0.701050
  C      -3.557879     -0.695860     -1.032358
  O      -0.195297     -0.257907      0.268289
  O      -0.917419     -0.781822     -1.787937
  O       1.268118     -1.203007     -2.058248
  C       1.958086     -1.474974     -1.031154
  C       2.851864     -0.529544     -0.352572
  C       3.700662     -0.980918      0.649482
  C       4.537103     -0.080684      1.287600
  C       4.517095      1.258913      0.923304
  C       3.663740      1.705683     -0.077707
  C       2.828156      0.809681     -0.719720
  O       1.788709     -2.672321     -0.726380
  H      -2.031290      0.964398      1.488964
  H      -4.401274      1.427868      2.080241
  H      -6.213233      0.519033      0.670575
  H      -5.673317     -0.846511     -1.312166
  H      -3.317580     -1.298896     -1.894615
  H       3.697793     -2.026576      0.920349
  H       5.201849     -0.419977      2.067989
  H       5.168429      1.960310      1.424841
  H       3.647657      2.750221     -0.351036
  H       2.147027      1.136788     -1.491151
28
Coordinates from ORCA-job input E -840.862576757746
  C      -1.085769     -0.412822     -0.531652
  C      -2.541551     -0.178213     -0.235920
  C      -2.842822      0.584681      0.886232
  C      -4.165455      0.833710      1.209810
  C      -5.182768      0.321457      0.415309
  C      -4.879556     -0.443276     -0.701805
  C      -3.557410     -0.694713     -1.032710
  O      -0.196538     -0.262803      0.271525
  O      -0.916463     -0.771144     -1.789282
  O       1.267296     -1.203045     -2.057039
  C       1.957647     -1.475115     -1.030154
  C       2.851916     -0.529730     -0.352120
  C       3.699955     -0.980636      0.650740
  C       4.537175     -0.080421      1.287860
  C       4.518707      1.258707      0.921744
  C       3.666070      1.705026     -0.080065
  C       2.829744      0.809014     -0.721104
  O       1.788088     -2.672363     -0.725283
  H      -2.033450      0.964369      1.491029
  H      -4.404140      1.425331      2.081419
  H      -6.214575      0.516190      0.670114
  H      -5.672590     -0.847140     -1.313609
  H      -3.315925     -1.296813     -1.895289
  H       3.695925     -2.025930      0.923001
  H       5.201377     -0.419346      2.068866
  H       5.170711      1.960055      1.422469
  H       3.651183      2.749196     -0.354867
  H       2.149318      1.135771     -1.493318
28
Coordinates from ORCA-job input E -840.862578267734
  C      -1.086257     -0.412865     -0.531094
  C      -2.542129     -0.178284     -0.235614
  C      -2.843709      0.583200      0.887380
  C      -4.166458      0.832030      1.210680
  C      -5.183514      0.320991      0.415086
  C      -4.879970     -0.442347     -0.702906
  C      -3.557727     -0.693553     -1.033538
  O      -0.197363     -0.263844      0.272576
  O      -0.916498     -0.769994     -1.789016
  O       1.267054     -1.203330     -2.056140
  C       1.957343     -1.474835     -1.029106
  C       2.852111     -0.529448     -0.351747
  C       3.699724     -0.980073      0.651584
  C       4.537567     -0.079897      1.287943
  C       4.520133      1.258910      0.920611
  C       3.667885      1.704959     -0.081650
  C       2.830962      0.808978     -0.721952
  O       1.787288     -2.671817     -0.723293
  H      -2.034522      0.961963      1.493002
  H      -4.405434      1.422566      2.082945
  H      -6.215389      0.515574      0.669721
  H      -5.672806     -0.845248     -1.315595
  H      -3.315912     -1.294517     -1.896819
  H       3.694917     -2.025114      0.924794
  H       5.201475     -0.418612      2.069288
  H       5.172649      1.960206      1.420738
  H       3.653790      2.748890     -0.357403
  H       2.150889      1.135512     -1.494577
28
Coordinates from ORCA-job input E -840.863511273770
  C      -1.095224     -0.425823     -0.563195
  C      -2.546406     -0.183932     -0.250409
  C      -2.830854      0.577433      0.877267
  C      -4.148513      0.832821      1.216345
  C      -5.177554      0.328431      0.431803
  C      -4.891095     -0.434807     -0.690896
  C      -3.574039     -0.692557     -1.037305
  O      -0.195998     -0.280281      0.236396
  O      -0.984340     -0.771724     -1.814830
  O       1.305573     -1.217782     -2.074578
  C       1.982110     -1.483720     -1.039216
  C       2.863633     -0.532231     -0.352878
  C       3.700796     -0.976183      0.662279
  C       4.526136     -0.070287      1.307010
  C       4.506711      1.267527      0.936157
  C       3.664923      1.706883     -0.077977
  C       2.840533      0.805178     -0.726649
  O       1.813865     -2.680718     -0.732458
  H      -2.012597      0.950949      1.474052
  H      -4.374186      1.423289      2.092300
  H      -6.205428      0.528125      0.698747
  H      -5.693211     -0.832537     -1.294977
  H      -3.345478     -1.293483     -1.904324
  H       3.697713     -2.020575      0.938005
  H       5.181845     -0.403787      2.097582
  H       5.149432      1.973289      1.442803
  H       3.649141      2.750065     -0.356481
  H       2.168609      1.126438     -1.508675
28
Coordinates from ORCA-job input E -840.863796179906
  C      -1.097966     -0.422223     -0.571989
  C      -2.554234     -0.183657     -0.255085
  C      -2.834509      0.591604      0.864182
  C      -4.150763      0.845612      1.209205
  C      -5.183104      0.327705      0.438190
  C      -4.901279     -0.448821     -0.676272
  C      -3.585773     -0.706794     -1.028045
  O      -0.202107     -0.278345      0.226713
  O      -0.972043     -0.765335     -1.829595
  O       1.318481     -1.209355     -2.087444
  C       1.991441     -1.479577     -1.050999
  C       2.870088     -0.530606     -0.356525
  C       3.703382     -0.979062      0.659596
  C       4.526278     -0.076179      1.311628
  C       4.508114      1.263335      0.947121
  C       3.670116      1.707280     -0.068004
  C       2.848494      0.808479     -0.724101
  O       1.822971     -2.678374     -0.749010
  H      -2.013902      0.975893      1.450565
  H      -4.372657      1.445657      2.079479
  H      -6.209814      0.526633      0.709746
  H      -5.705873     -0.857654     -1.269359
  H      -3.361923     -1.319739     -1.887429
  H       3.699455     -2.024777      0.930223
  H       5.179117     -0.413399      2.102904
  H       5.148848      1.966741      1.459384
  H       3.655298      2.751758     -0.341737
  H       2.179964      1.133204     -1.507443
28
Coordinates from ORCA-job input E -840.863932540507
  C      -1.103834     -0.416152     -0.574165
  C      -2.560770     -0.180677     -0.256345
  C      -2.839490      0.605593      0.855305
  C      -4.155469      0.856249      1.203501
  C      -5.188464      0.324545      0.442806
  C      -4.907306     -0.462041     -0.664741
  C      -3.592047     -0.716605     -1.019829
  O      -0.208908     -0.274432      0.221402
  O      -0.960872     -0.757397     -1.837526
  O       1.329031     -1.202926     -2.098269
  C       1.999347     -1.476892     -1.061781
  C       2.875937     -0.530290     -0.360767
  C       3.706006     -0.982386      0.656316
  C       4.526674     -0.081896      1.314452
  C       4.509477      1.259027      0.955082
  C       3.674755      1.706626     -0.061066
  C       2.855508      0.810180     -0.723278
  O       1.829819     -2.676769     -0.762408
  H      -2.018283      0.999934      1.434166
  H      -4.376510      1.464315      2.068390
  H      -6.214990      0.521227      0.716562
  H      -5.712203     -0.881035     -1.250247
  H      -3.368804     -1.337334     -1.874071
  H       3.701397     -2.029151      0.922879
  H       5.177058     -0.422115      2.106450
  H       5.148456      1.960598      1.471995
  H       3.660723      2.752112     -0.330978
  H       2.189862      1.137691     -1.507932
28
Coordinates from ORCA-job input E -840.863977822067
  C      -1.108107     -0.412046     -0.569622
  C      -2.562858     -0.177806     -0.253519
  C      -2.843798      0.610296      0.856307
  C      -4.160674      0.858941      1.202525
  C      -5.191764      0.322811      0.442150
  C      -4.907890     -0.465578     -0.663449
  C      -3.591644     -0.717797     -1.016871
  O      -0.210880     -0.271654      0.223054
  O      -0.956200     -0.753464     -1.835011
  O       1.332369     -1.202506     -2.101374
  C       2.002565     -1.477244     -1.065642
  C       2.878897     -0.531250     -0.363274
  C       3.708350     -0.984017      0.654065
  C       4.528108     -0.083877      1.313797
  C       4.510629      1.257445      0.955834
  C       3.676557      1.705723     -0.060540
  C       2.858252      0.809607     -0.724393
  O       1.832120     -2.677079     -0.765537
  H      -2.024040      1.007834      1.435023
  H      -4.383940      1.468918      2.065501
  H      -6.218986      0.517687      0.714563
  H      -5.711304     -0.887798     -1.248687
  H      -3.365820     -1.339334     -1.869934
  H       3.703933     -2.031044      0.919615
  H       5.177974     -0.424670      2.105984
  H       5.148850      1.958786      1.474002
  H       3.662278      2.751484     -0.329371
  H       2.193124      1.137630     -1.509295
28
Coordinates from ORCA-job input E -840.864008881739
  C      -1.112598     -0.408077     -0.560355
  C      -2.563553     -0.174494     -0.247319
  C      -2.849551      0.611034      0.863304
  C      -4.168094      0.858040      1.204148
  C      -5.195424      0.322010      0.438371
  C      -4.906458     -0.464151     -0.667493
  C      -3.588392     -0.714379     -1.015885
  O      -0.210800     -0.269022      0.228468
  O      -0.952329     -0.751080     -1.826240
  O       1.333956     -1.206172     -2.101800
  C       2.005131     -1.479823     -1.067153
  C       2.881679     -0.533310     -0.365667
  C       3.711743     -0.985095      0.651690
  C       4.530755     -0.084093      1.311131
  C       4.511924      1.257192      0.952982
  C       3.677246      1.704511     -0.063311
  C       2.859680      0.807499     -0.726941
  O       1.833866     -2.679087     -0.764113
  H      -2.032678      1.008573      1.446107
  H      -4.395817      1.466744      2.066861
  H      -6.223967      0.515252      0.706976
  H      -5.707122     -0.886335     -1.256513
  H      -3.357777     -1.333772     -1.869275
  H       3.708328     -2.032055      0.917539
  H       5.181045     -0.424155      2.103301
  H       5.149498      1.959258      1.470986
  H       3.661851      2.750235     -0.332228
  H       2.193958      1.134753     -1.511672
28
Coordinates from ORCA-job input E -840.864014160579
  C      -1.113297     -0.407894     -0.555749
  C      -2.562825     -0.173860     -0.243883
  C      -2.851516      0.607378      0.869200
  C      -4.170756      0.854676      1.206913
  C      -5.196306      0.323044      0.435666
  C      -4.905057     -0.459136     -0.672410
  C      -3.586231     -0.709639     -1.017606
  O      -0.209393     -0.269049      0.231755
  O      -0.951325     -0.752541     -1.820456
  O       1.333778     -1.211080     -2.100068
  C       2.005637     -1.482551     -1.065470
  C       2.882136     -0.534667     -0.365836
  C       3.713244     -0.984642      0.651487
  C       4.531982     -0.082256      1.309351
  C       4.511816      1.258618      0.949723
  C       3.676058      1.704142     -0.066468
  C       2.858763      0.805722     -0.728563
  O       1.834576     -2.681310     -0.759950
  H      -2.035965      1.001820      1.456010
  H      -4.400604      1.460202      2.071290
  H      -6.225436      0.516532      0.701889
  H      -5.704500     -0.878028     -1.265413
  H      -3.353476     -1.326175     -1.872491
  H       3.710851     -2.031296      0.918552
  H       5.183084     -0.420903      2.101466
  H       5.149161      1.961774      1.466540
  H       3.659586      2.749567     -0.336482
  H       2.192115      1.131553     -1.513097
28
Coordinates from ORCA-job input E -840.864014677370
  C      -1.112640     -0.409101     -0.553680
  C      -2.561781     -0.174213     -0.242085
  C      -2.851589      0.602269      0.874014
  C      -4.171011      0.850591      1.210155
  C      -5.195915      0.324782      0.434131
  C      -4.903942     -0.452889     -0.676946
  C      -3.584937     -0.704480     -1.020334
  O      -0.207948     -0.270127      0.233535
  O      -0.950445     -0.755446     -1.816972
  O       1.333878     -1.216835     -2.098263
  C       2.005892     -1.485582     -1.063042
  C       2.881808     -0.535862     -0.365256
  C       3.713826     -0.983617      0.652293
  C       4.532092     -0.079543      1.308419
  C       4.510529      1.260784      0.946847
  C       3.673820      1.704092     -0.069528
  C       2.857003      0.803971     -0.729907
  O       1.835508     -2.683874     -0.755172
  H      -2.036442      0.992539      1.464232
  H      -4.401624      1.452377      2.076927
  H      -6.225218      0.519237      0.699018
  H      -5.703005     -0.867313     -1.273579
  H      -3.351491     -1.317849     -1.877317
  H       3.712505     -2.029880      0.920894
  H       5.183911     -0.416438      2.100692
  H       5.147513      1.965248      1.462330
  H       3.656230      2.749120     -0.341005
  H       2.189575      1.128041     -1.514498
28
Coordinates from ORCA-job input E -840.864014037095
  C      -1.111711     -0.410466     -0.553042
  C      -2.560822     -0.174686     -0.241378
  C      -2.850715      0.597236      0.877753
  C      -4.170062      0.846668      1.213401
  C      -5.194962      0.326549      0.433626
  C      -4.903106     -0.446729     -0.680600
  C      -3.584222     -0.699423     -1.023285
  O      -0.206946     -0.271384      0.234308
  O      -0.948834     -0.758481     -1.815257
  O       1.334799     -1.222943     -2.097092
  C       2.006432     -1.488797     -1.060838
  C       2.881255     -0.537052     -0.364514
  C       3.713889     -0.982498      0.653528
  C       4.531396     -0.076655      1.308160
  C       4.508437      1.263109      0.944617
  C       3.671068      1.704111     -0.072219
  C       2.855039      0.802209     -0.731132
  O       1.836902     -2.686658     -0.750723
  H      -2.035456      0.983347      1.470594
  H      -4.400663      1.444862      2.082654
  H      -6.224212      0.521986      0.698008
  H      -5.702245     -0.856713     -1.280186
  H      -3.350874     -1.309599     -1.882593
  H       3.713655     -2.028369      0.923646
  H       5.183722     -0.411730      2.100785
  H       5.144847      1.968940      1.458937
  H       3.652371      2.748729     -0.345199
  H       2.187117      1.124435     -1.516059
28
Coordinates from ORCA-job input E -840.864012815351
  C      -1.110464     -0.411968     -0.552998
  C      -2.559599     -0.175101     -0.241215
  C      -2.848934      0.591201      0.881760
  C      -4.168078      0.841911      1.217465
  C      -5.193315      0.328634      0.433715
  C      -4.902055     -0.439162     -0.684537
  C      -3.583468     -0.693033     -1.027131
  O      -0.206006     -0.272830      0.234748
  O      -0.946105     -0.762101     -1.814261
  O       1.336599     -1.231084     -2.096140
  C       2.007333     -1.493107     -1.058344
  C       2.880361     -0.538651     -0.363546
  C       3.713592     -0.981110      0.655293
  C       4.529883     -0.072963      1.308255
  C       4.505086      1.266088      0.942259
  C       3.667072      1.704103     -0.075346
  C       2.852314      0.799882     -0.732636
  O       1.838995     -2.690446     -0.745329
  H      -2.033275      0.972207      1.477366
  H      -4.398218      1.435758      2.089811
  H      -6.222384      0.525099      0.698039
  H      -5.701529     -0.843748     -1.287335
  H      -3.350691     -1.299001     -1.889598
  H       3.714807     -2.026502      0.927262
  H       5.182721     -0.405693      2.101444
  H       5.140573      1.973704      1.455265
  H       3.646924      2.748202     -0.350200
  H       2.183961      1.119713     -1.518168
28
Coordinates from ORCA-job input E -840.864012284153
  C      -1.109494     -0.412545     -0.553682
  C      -2.558779     -0.175231     -0.241816
  C      -2.847267      0.588911      0.882795
  C      -4.166219      0.840088      1.219093
  C      -5.191942      0.329408      0.434320
  C      -4.901373     -0.436204     -0.685638
  C      -3.583040     -0.690467     -1.028874
  O      -0.205576     -0.273537      0.234567
  O      -0.944849     -0.763259     -1.814916
  O       1.337450     -1.234652     -2.096052
  C       2.007565     -1.495085     -1.057424
  C       2.879550     -0.539371     -0.363051
  C       3.712890     -0.980532      0.656252
  C       4.528488     -0.071365      1.308672
  C       4.502899      1.267384      0.941653
  C       3.664772      1.704097     -0.076425
  C       2.850726      0.798859     -0.733181
  O       1.839890     -2.692228     -0.743358
  H      -2.031204      0.967885      1.479112
  H      -4.395733      1.432310      2.092712
  H      -6.220830      0.526172      0.699108
  H      -5.701225     -0.838699     -1.289336
  H      -3.350954     -1.294556     -1.892847
  H       3.714726     -2.025725      0.928969
  H       5.181422     -0.403077      2.102206
  H       5.137865      1.975790      1.454212
  H       3.644007      2.747977     -0.352069
  H       2.182335      1.117654     -1.519104
28
Coordinates from ORCA-job input E -840.864011575918
  C      -1.108754     -0.412396     -0.553821
  C      -2.558022     -0.174993     -0.242087
  C      -2.846079      0.588004      0.883436
  C      -4.164979      0.839273      1.219988
  C      -5.190894      0.329754      0.434714
  C      -4.900592     -0.434669     -0.686121
  C      -3.582337     -0.688947     -1.029754
  O      -0.205105     -0.273801      0.234680
  O      -0.943671     -0.763081     -1.815378
  O       1.338100     -1.237131     -2.096336
  C       2.007782     -1.496594     -1.057205
  C       2.878902     -0.540013     -0.362916
  C       3.712326     -0.980356      0.656671
  C       4.527319     -0.070510      1.308909
  C       4.501050      1.268088      0.941413
  C       3.662841      1.703980     -0.076957
  C       2.849419      0.798064     -0.733543
  O       1.840655     -2.693652     -0.742542
  H      -2.029883      0.966029      1.480135
  H      -4.394212      1.430712      2.094218
  H      -6.219721      0.526468      0.699766
  H      -5.700590     -0.836233     -1.290251
  H      -3.350594     -1.291928     -1.894590
  H       3.714698     -2.025464      0.929711
  H       5.180328     -0.401590      2.102645
  H       5.135553      1.977029      1.453805
  H       3.641551      2.747751     -0.352973
  H       2.181011      1.116208     -1.519717
28
Coordinates from ORCA-job input E -840.864010877018
  C      -1.108035     -0.411875     -0.553673
  C      -2.557303     -0.174618     -0.242118
  C      -2.845308      0.588180      0.883612
  C      -4.164235      0.839297      1.220183
  C      -5.190138      0.329803      0.434860
  C      -4.899803     -0.434380     -0.686102
  C      -3.581511     -0.688491     -1.029874
  O      -0.204485     -0.273814      0.234957
  O      -0.942995     -0.761900     -1.815657
  O       1.338262     -1.238356     -2.096717
  C       2.007794     -1.497471     -1.057421
  C       2.878365     -0.540467     -0.363002
  C       3.711889     -0.980478      0.656645
  C       4.526468     -0.070314      1.308962
  C       4.499697      1.268268      0.941465
  C       3.661401      1.703823     -0.076985
  C       2.848401      0.797591     -0.733650
  O       1.841100     -2.694565     -0.742675
  H      -2.029165      0.966135      1.480400
  H      -4.393442      1.430639      2.094489
  H      -6.218983      0.526329      0.699975
  H      -5.699777     -0.835935     -1.290273
  H      -3.349844     -1.291194     -1.894917
  H       3.714654     -2.025594      0.929656
  H       5.179550     -0.401145      2.102744
  H       5.133873      1.977470      1.453901
  H       3.639726      2.747586     -0.353002
  H       2.179942      1.115476     -1.519886
28
Coordinates from ORCA-job input E -840.864472867826
  C      -1.116944     -0.425396     -0.585270
  C      -2.561308     -0.180521     -0.256706
  C      -2.832126      0.582052      0.873573
  C      -4.145785      0.840016      1.225679
  C      -5.183551      0.337558      0.451289
  C      -4.910357     -0.426421     -0.674251
  C      -3.597432     -0.687363     -1.033556
  O      -0.202950     -0.291025      0.199100
  O      -1.010885     -0.763350     -1.841124
  O       1.376875     -1.252619     -2.114282
  C       2.032709     -1.506244     -1.067094
  C       2.889704     -0.543195     -0.363985
  C       3.712734     -0.976606      0.667088
  C       4.514502     -0.060780      1.327503
  C       4.485475      1.276824      0.956605
  C       3.657680      1.705757     -0.073320
  C       2.857525      0.793861     -0.738072
  O       1.867948     -2.703396     -0.751541
  H      -2.007019      0.954456      1.461619
  H      -4.361649      1.431214      2.103580
  H      -6.208253      0.539422      0.728525
  H      -5.719512     -0.822503     -1.269903
  H      -3.379066     -1.289952     -1.902241
  H       3.717433     -2.021082      0.942527
  H       5.159354     -0.386451      2.130205
  H       5.109617      1.990444      1.475344
  H       3.634114      2.748777     -0.351999
  H       2.197267      1.106525     -1.533392
28
Coordinates from ORCA-job input E -840.864734992471
  C      -1.119379     -0.421497     -0.594430
  C      -2.568378     -0.179958     -0.261362
  C      -2.835354      0.596962      0.860080
  C      -4.147564      0.853329      1.218088
  C      -5.188425      0.336762      0.457477
  C      -4.919634     -0.440907     -0.659419
  C      -3.608234     -0.701908     -1.023947
  O      -0.208693     -0.289344      0.189064
  O      -0.999286     -0.756082     -1.856386
  O       1.389104     -1.243783     -2.126829
  C       2.041348     -1.501905     -1.078293
  C       2.895412     -0.541631     -0.367144
  C       3.714962     -0.979724      0.664496
  C       4.514453     -0.067037      1.331926
  C       4.486484      1.272298      0.967437
  C       3.662139      1.705966     -0.063133
  C       2.864511      0.797127     -0.734974
  O       1.876496     -2.701024     -0.768092
  H      -2.008069      0.980574      1.437534
  H      -4.359855      1.454362      2.090042
  H      -6.211970      0.537734      0.739230
  H      -5.731079     -0.848541     -1.243874
  H      -3.394257     -1.316835     -1.884614
  H       3.719058     -2.025563      0.934715
  H       5.156766     -0.396536      2.135003
  H       5.108815      1.983468      1.491534
  H       3.639431      2.750295     -0.336992
  H       2.207298      1.113396     -1.531236
28
Coordinates from ORCA-job input E -840.864859202921
  C      -1.124673     -0.415388     -0.597629
  C      -2.574140     -0.176777     -0.263034
  C      -2.839669      0.611431      0.850592
  C      -4.151467      0.864440      1.212039
  C      -5.193037      0.333680      0.462194
  C      -4.925019     -0.454380     -0.647535
  C      -3.613935     -0.711899     -1.015625
  O      -0.214942     -0.286283      0.182880
  O      -0.988482     -0.747128     -1.865533
  O       1.399268     -1.237214     -2.137320
  C       2.048669     -1.499283     -1.088267
  C       2.900419     -0.541461     -0.370601
  C       3.717269     -0.983206      0.661556
  C       4.514662     -0.072882      1.334695
  C       4.487288      1.267866      0.975335
  C       3.665717      1.705178     -0.055839
  C       2.870257      0.798694     -0.733358
  O       1.883077     -2.699667     -0.781667
  H      -2.011781      1.005410      1.420215
  H      -4.362850      1.473755      2.078424
  H      -6.216336      0.532416      0.746301
  H      -5.736785     -0.872469     -1.224076
  H      -3.400531     -1.334849     -1.870909
  H       3.721062     -2.030117      0.927632
  H       5.154946     -0.405344      2.138153
  H       5.108015      1.977222      1.503737
  H       3.643581      2.750509     -0.325907
  H       2.215515      1.117744     -1.530554
28
Coordinates from ORCA-job input E -840.864903061620
  C      -1.128712     -0.411294     -0.594099
  C      -2.576009     -0.173765     -0.260703
  C      -2.843518      0.616498      0.851030
  C      -4.156096      0.867528      1.210942
  C      -5.196005      0.332036      0.461945
  C      -4.925576     -0.458082     -0.645754
  C      -3.613604     -0.713195     -1.012640
  O      -0.216725     -0.284256      0.183516
  O      -0.983378     -0.742456     -1.864220
  O       1.402949     -1.236898     -2.140579
  C       2.051914     -1.499916     -1.091875
  C       2.903057     -0.542582     -0.372678
  C       3.719520     -0.984913      0.659569
  C       4.515913     -0.074831      1.334217
  C       4.487945      1.266318      0.976311
  C       3.666796      1.704222     -0.054935
  C       2.872347      0.797975     -0.733985
  O       1.885726     -2.700359     -0.785301
  H      -2.016917      1.013892      1.420152
  H      -4.369459      1.478985      2.075333
  H      -6.219927      0.528952      0.745047
  H      -5.736023     -0.879649     -1.221630
  H      -3.397810     -1.337128     -1.866698
  H       3.723786     -2.032099      0.924551
  H       5.155865     -0.407787      2.137745
  H       5.107869      1.975518      1.505874
  H       3.644205      2.749827     -0.323909
  H       2.217970      1.117462     -1.531325
28
Coordinates from ORCA-job input E -840.864938770083
  C      -1.133695     -0.407016     -0.585110
  C      -2.576851     -0.169936     -0.254480
  C      -2.849402      0.617425      0.858345
  C      -4.163703      0.866742      1.212941
  C      -5.199888      0.331362      0.458427
  C      -4.924327     -0.456260     -0.649793
  C      -3.610467     -0.709142     -1.011781
  O      -0.216704     -0.282431      0.188119
  O      -0.977893     -0.739086     -1.855967
  O       1.405691     -1.241569     -2.141344
  C       2.055267     -1.503548     -1.093295
  C       2.906024     -0.545196     -0.374836
  C       3.723423     -0.986096      0.657347
  C       4.518711     -0.074738      1.331562
  C       4.488709      1.266327      0.973408
  C       3.666611      1.702830     -0.057669
  C       2.873268      0.795280     -0.736352
  O       1.888720     -2.703427     -0.784294
  H      -2.025695      1.014763      1.431716
  H      -4.381570      1.476840      2.077168
  H      -6.225183      0.526480      0.737812
  H      -5.732027     -0.877782     -1.229552
  H      -3.389717     -1.330569     -1.866479
  H       3.729248     -2.033198      0.922645
  H       5.159355     -0.406614      2.135003
  H       5.107724      1.976564      1.502666
  H       3.642385      2.748357     -0.326810
  H       2.218089      1.113639     -1.533496
28
Coordinates from ORCA-job input E -840.864947470708
  C      -1.134950     -0.406856     -0.579425
  C      -2.576256     -0.169100     -0.250151
  C      -2.851938      0.612554      0.866057
  C      -4.167153      0.862343      1.216751
  C      -5.201227      0.332823      0.455190
  C      -4.922907     -0.449487     -0.656104
  C      -3.608080     -0.702749     -1.014171
  O      -0.215218     -0.282844      0.191964
  O      -0.975788     -0.740861     -1.848804
  O       1.406138     -1.248298     -2.139219
  C       2.056507     -1.507587     -1.091158
  C       2.906885     -0.547148     -0.375010
  C       3.725723     -0.985475      0.657142
  C       4.520419     -0.072122      1.329340
  C       4.488371      1.268386      0.969279
  C       3.664787      1.702338     -0.061690
  C       2.872048      0.792764     -0.738407
  O       1.890526     -2.706793     -0.779165
  H      -2.029816      1.005727      1.444618
  H      -4.387578      1.468295      2.083235
  H      -6.227266      0.528283      0.731643
  H      -5.729155     -0.866583     -1.241046
  H      -3.384709     -1.320194     -1.871100
  H       3.733101     -2.032172      0.924003
  H       5.162182     -0.402000      2.132720
  H       5.106905      1.980189      1.497007
  H       3.638910      2.747459     -0.332258
  H       2.215640      1.109108     -1.535342
28
Coordinates from ORCA-job input E -840.864950262596
  C      -1.134712     -0.408418     -0.575967
  C      -2.575335     -0.169484     -0.247216
  C      -2.852708      0.605009      0.873522
  C      -4.168318      0.856247      1.221628
  C      -5.201327      0.335330      0.452802
  C      -4.921743     -0.440181     -0.662973
  C      -3.606544     -0.694925     -1.018207
  O      -0.213649     -0.284211      0.194805
  O      -0.973901     -0.745090     -1.843176
  O       1.406753     -1.256865     -2.136390
  C       2.057542     -1.512341     -1.087658
  C       2.906968     -0.549028     -0.374271
  C       3.727296     -0.984007      0.658104
  C       4.521227     -0.068106      1.327727
  C       4.486900      1.271597      0.964919
  C       3.661757      1.702214     -0.066208
  C       2.869815      0.790063     -0.740396
  O       1.892745     -2.710820     -0.772237
  H      -2.031293      0.992001      1.457312
  H      -4.390010      1.456655      2.091632
  H      -6.227693      0.532101      0.727149
  H      -5.727340     -0.850669     -1.253445
  H      -3.381995     -1.307467     -1.878371
  H       3.736415     -2.030138      0.927125
  H       5.164176     -0.395369      2.131229
  H       5.104842      1.985381      1.490664
  H       3.634055      2.746749     -0.338852
  H       2.212176      1.103772     -1.537351
28
Coordinates from ORCA-job input E -840.864951132526
  C      -1.133953     -0.410193     -0.574848
  C      -2.574544     -0.170069     -0.246119
  C      -2.852093      0.597809      0.878964
  C      -4.167680      0.850512      1.226215
  C      -5.200582      0.337727      0.451922
  C      -4.921024     -0.431404     -0.668343
  C      -3.605928     -0.687608     -1.022473
  O      -0.212788     -0.285514      0.196140
  O      -0.971596     -0.749623     -1.840303
  O       1.408121     -1.265355     -2.134192
  C       2.058698     -1.516935     -1.084334
  C       2.906659     -0.550708     -0.373200
  C       3.728071     -0.982435      0.659659
  C       4.521014     -0.064059      1.327059
  C       4.484586      1.274850      0.961568
  C       3.658297      1.702221     -0.069998
  C       2.867379      0.787574     -0.741999
  O       1.895269     -2.714778     -0.765786
  H      -2.030615      0.978833      1.466630
  H      -4.389448      1.445717      2.099762
  H      -6.226918      0.535796      0.725461
  H      -5.726652     -0.835552     -1.263123
  H      -3.381437     -1.295446     -1.886014
  H       3.738812     -2.028022      0.930730
  H       5.164852     -0.388779      2.130878
  H       5.101782      1.990553      1.485576
  H       3.628933      2.746176     -0.344682
  H       2.208887      1.098712     -1.539250
28
Coordinates from ORCA-job input E -840.864951680661
  C      -1.132931     -0.411877     -0.574741
  C      -2.573626     -0.170497     -0.245948
  C      -2.850515      0.590108      0.884018
  C      -4.165890      0.844290      1.231283
  C      -5.199150      0.340228      0.451898
  C      -4.920251     -0.421799     -0.673480
  C      -3.605492     -0.679354     -1.027463
  O      -0.212274     -0.286569      0.196858
  O      -0.968282     -0.754651     -1.838686
  O       1.410373     -1.275458     -2.132224
  C       2.060261     -1.522408     -1.080807
  C       2.906069     -0.552721     -0.371888
  C       3.728534     -0.980712      0.661672
  C       4.520037     -0.059464      1.326819
  C       4.481093      1.278554      0.958388
  C       3.653701      1.702190     -0.073843
  C       2.864279      0.784652     -0.743648
  O       1.898571     -2.719567     -0.758737
  H      -2.028596      0.964600      1.475271
  H      -4.387127      1.433848      2.108783
  H      -6.225280      0.539500      0.725331
  H      -5.726248     -0.819051     -1.272392
  H      -3.381701     -1.281688     -1.895076
  H       3.741221     -2.025701      0.934949
  H       5.164745     -0.381266      2.131110
  H       5.097202      1.996489      1.480618
  H       3.622366      2.745497     -0.350766
  H       2.205011      1.092829     -1.541402
28
Coordinates from ORCA-job input E -840.864951975375
  C      -1.131955     -0.412312     -0.575549
  C      -2.572830     -0.170382     -0.246755
  C      -2.848758      0.586780      0.885669
  C      -4.163910      0.841449      1.233674
  C      -5.197705      0.341242      0.452583
  C      -4.919593     -0.417335     -0.675363
  C      -3.605142     -0.675240     -1.030137
  O      -0.212031     -0.286583      0.196690
  O      -0.966397     -0.756895     -1.839122
  O       1.411678     -1.280975     -2.131532
  C       2.060975     -1.525444     -1.079156
  C       2.905357     -0.553877     -0.371145
  C       3.728308     -0.979959      0.662813
  C       4.518832     -0.057202      1.327033
  C       4.478424      1.280397      0.957270
  C       3.650543      1.702119     -0.075362
  C       2.862129      0.783068     -0.744271
  O       1.900351     -2.722282     -0.755346
  H      -2.026366      0.958249      1.478136
  H      -4.384424      1.428386      2.113115
  H      -6.223622      0.540792      0.726596
  H      -5.726019     -0.811490     -1.275746
  H      -3.382193     -1.274681     -1.899979
  H       3.742122     -2.024679      0.937057
  H       5.163939     -0.377515      2.131595
  H       5.093786      1.999510      1.478757
  H       3.618073      2.745123     -0.353292
  H       2.202529      1.089734     -1.542331
28
Coordinates from ORCA-job input E -840.864951757398
  C      -1.131056     -0.411847     -0.576052
  C      -2.572016     -0.169923     -0.247394
  C      -2.847384      0.585992      0.886023
  C      -4.162441      0.840611      1.234546
  C      -5.196530      0.341527      0.453130
  C      -4.918808     -0.415736     -0.675789
  C      -3.604481     -0.673509     -1.031221
  O      -0.211604     -0.286001      0.196527
  O      -0.965282     -0.757086     -1.839855
  O       1.412278     -1.283916     -2.131505
  C       2.061282     -1.527228     -1.078690
  C       2.904698     -0.554671     -0.370888
  C       3.728002     -0.979874      0.663152
  C       4.517815     -0.056348      1.327156
  C       4.476351      1.281126      0.957077
  C       3.648131      1.701960     -0.075650
  C       2.860433      0.782146     -0.744348
  O       1.901429     -2.723992     -0.754223
  H      -2.024777      0.956519      1.478734
  H      -4.382544      1.426678      2.114676
  H      -6.222352      0.540902      0.727609
  H      -5.725448     -0.808969     -1.276497
  H      -3.382031     -1.271694     -1.902056
  H       3.742626     -2.024531      0.937589
  H       5.163199     -0.375978      2.131768
  H       5.091161      2.000848      1.478375
  H       3.614854      2.744877     -0.353813
  H       2.200594      1.088116     -1.542478
28
Coordinates from ORCA-job input E -840.864950718466
  C      -1.130033     -0.410664     -0.575884
  C      -2.570962     -0.169044     -0.247533
  C      -2.846344      0.585971      0.886558
  C      -4.161451      0.840290      1.235131
  C      -5.195477      0.341726      0.453281
  C      -4.917641     -0.414594     -0.676212
  C      -3.603251     -0.672006     -1.031847
  O      -0.210710     -0.284873      0.196726
  O      -0.963947     -0.756160     -1.840030
  O       1.412734     -1.286995     -2.131583
  C       2.061674     -1.529270     -1.078536
  C       2.904052     -0.555727     -0.370843
  C       3.728031     -0.980131      0.662992
  C       4.517032     -0.055831      1.326885
  C       4.474091      1.281613      0.956886
  C       3.645209      1.701640     -0.075645
  C       2.858331      0.781055     -0.744243
  O       1.902794     -2.726048     -0.753573
  H      -2.023818      0.956049      1.479629
  H      -4.381566      1.425766      2.115657
  H      -6.221340      0.540736      0.727870
  H      -5.724214     -0.807432     -1.277270
  H      -3.380882     -1.269314     -1.903297
  H       3.743799     -2.024802      0.937312
  H       5.162942     -0.374846      2.131319
  H       5.088263      2.001956      1.478078
  H       3.610798      2.744542     -0.353730
  H       2.197988      1.086393     -1.542198
28
Coordinates from ORCA-job input E -840.864948737359
  C      -1.128377     -0.408473     -0.575503
  C      -2.569397     -0.167662     -0.247494
  C      -2.845220      0.587550      0.886478
  C      -4.160472      0.841159      1.234918
  C      -5.194210      0.341675      0.453228
  C      -4.915897     -0.414790     -0.675994
  C      -3.601306     -0.671497     -1.031631
  O      -0.209078     -0.282887      0.197036
  O      -0.962726     -0.753251     -1.840256
  O       1.412681     -1.289695     -2.131928
  C       2.061889     -1.531363     -1.078956
  C       2.903147     -0.557011     -0.371024
  C       3.728189     -0.980960      0.662151
  C       4.516257     -0.056030      1.326283
  C       4.471345      1.281579      0.957140
  C       3.641431      1.701136     -0.074763
  C       2.855472      0.779935     -0.743583
  O       1.904343     -2.728381     -0.754115
  H      -2.022981      0.958309      1.479502
  H      -4.380880      1.426845      2.115237
  H      -6.220210      0.540060      0.727757
  H      -5.722201     -0.808397     -1.276912
  H      -3.378742     -1.268873     -1.902971
  H       3.745485     -2.025796      0.935758
  H       5.162972     -0.374696      2.130208
  H       5.084776      2.002439      1.478492
  H       3.605506      2.744169     -0.352165
  H       2.194304      1.084904     -1.540991
28
Coordinates from ORCA-job input E -840.864945532363
  C      -1.126394     -0.405103     -0.574529
  C      -2.567499     -0.165591     -0.246867
  C      -2.844511      0.590116      0.886589
  C      -4.160079      0.842629      1.234429
  C      -5.193087      0.341576      0.452719
  C      -4.913667     -0.415386     -0.675844
  C      -3.598673     -0.671057     -1.030914
  O      -0.206838     -0.279998      0.197751
  O      -0.960805     -0.748231     -1.839889
  O       1.412579     -1.293164     -2.132296
  C       2.062405     -1.534205     -1.079625
  C       2.902233     -0.558866     -0.371334
  C       3.728987     -0.982299      0.660679
  C       4.515886     -0.056563      1.325088
  C       4.468125      1.281321      0.957330
  C       3.636526      1.700344     -0.073446
  C       2.851712      0.778357     -0.742509
  O       1.906793     -2.731640     -0.755193
  H      -2.022888      0.962137      1.479689
  H      -4.381327      1.428690      2.114288
  H      -6.219376      0.539122      0.726772
  H      -5.719353     -0.810315     -1.276721
  H      -3.375332     -1.268966     -1.901682
  H       3.748521     -2.027391      0.933160
  H       5.163912     -0.374831      2.128115
  H       5.080638      2.002833      1.478860
  H       3.598411      2.743590     -0.349758
  H       2.189201      1.082889     -1.538961
28
Coordinates from ORCA-job input E -840.864941702456
  C      -1.124214     -0.400618     -0.573918
  C      -2.565648     -0.163045     -0.246300
  C      -2.844178      0.595028      0.885245
  C      -4.160131      0.845828      1.232610
  C      -5.192253      0.340834      0.452196
  C      -4.911464     -0.418489     -0.674403
  C      -3.595992     -0.672585     -1.028898
  O      -0.204522     -0.276378      0.198354
  O      -0.959254     -0.740122     -1.840095
  O       1.411808     -1.294840     -2.132931
  C       2.062697     -1.536298     -1.081043
  C       2.901354     -0.560632     -0.371805
  C       3.730017     -0.984322      0.658560
  C       4.515945     -0.058288      1.323727
  C       4.465373      1.280118      0.958279
  C       3.631911      1.699373     -0.070910
  C       2.848007      0.777127     -0.740648
  O       1.909236     -2.734507     -0.758229
  H      -2.023273      0.970169      1.477419
  H      -4.382471      1.433575      2.111061
  H      -6.218892      0.537187      0.725801
  H      -5.716388     -0.816600     -1.274193
  H      -3.371516     -1.272617     -1.897894
  H       3.751783     -2.029843      0.929233
  H       5.165405     -0.376741      2.125523
  H       5.077136      2.001872      1.480358
  H       3.591641      2.743011     -0.345429
  H       2.183981      1.081802     -1.535769
28
Coordinates from ORCA-job input E -840.864939736801
  C      -1.123410     -0.397602     -0.573912
  C      -2.565097     -0.161311     -0.246106
  C      -2.844575      0.598519      0.883960
  C      -4.160792      0.847953      1.231239
  C      -5.192336      0.339955      0.451994
  C      -4.910683     -0.421130     -0.673224
  C      -3.594937     -0.673948     -1.027480
  O      -0.203849     -0.274352      0.198766
  O      -0.958350     -0.733809     -1.840551
  O       1.411231     -1.294982     -2.133079
  C       2.062943     -1.537123     -1.081847
  C       2.901187     -0.561573     -0.371969
  C       3.730890     -0.985633      0.657393
  C       4.516517     -0.059623      1.322972
  C       4.464636      1.279103      0.958892
  C       3.630144      1.698721     -0.069320
  C       2.846515      0.776524     -0.739421
  O       1.910709     -2.735886     -0.760408
  H      -2.024083      0.976001      1.475257
  H      -4.383891      1.436900      2.108684
  H      -6.219186      0.535378      0.725470
  H      -5.715139     -0.821631     -1.272045
  H      -3.369547     -1.275557     -1.895145
  H       3.753730     -2.031401      0.927027
  H       5.166764     -0.378345      2.124022
  H       5.076181      2.000821      1.481274
  H       3.588874      2.742594     -0.342796
  H       2.181655      1.081437     -1.533746
28
Coordinates from ORCA-job input E -840.864940053495
  C      -1.123908     -0.396458     -0.574141
  C      -2.565690     -0.160590     -0.246145
  C      -2.845483      0.599170      0.883770
  C      -4.161834      0.847959      1.231115
  C      -5.193124      0.339357      0.451966
  C      -4.911150     -0.421725     -0.673234
  C      -3.595332     -0.673850     -1.027477
  O      -0.204659     -0.273886      0.199157
  O      -0.957868     -0.730913     -1.840761
  O       1.411099     -1.295140     -2.132390
  C       2.063280     -1.537412     -1.081442
  C       2.901642     -0.561883     -0.371699
  C       3.731672     -0.985906      0.657407
  C       4.517495     -0.059858      1.322703
  C       4.465491      1.278857      0.958603
  C       3.630659      1.698448     -0.069345
  C       2.846827      0.776217     -0.739154
  O       1.911399     -2.736288     -0.760296
  H      -2.025109      0.977078      1.474977
  H      -4.385296      1.436807      2.108527
  H      -6.220044      0.534337      0.725492
  H      -5.715458     -0.822647     -1.271971
  H      -3.369396     -1.275429     -1.895031
  H       3.754663     -2.031660      0.927081
  H       5.168008     -0.378539      2.123553
  H       5.077220      2.000577      1.480769
  H       3.589293      2.742309     -0.342850
  H       2.181703      1.081070     -1.533282
28
Coordinates from ORCA-job input E -840.864940300382
  C      -1.124601     -0.394363     -0.574643
  C      -2.566627     -0.159461     -0.246496
  C      -2.846791      0.601142      0.882670
  C      -4.163348      0.848703      1.230245
  C      -5.194304      0.338021      0.452044
  C      -4.911883     -0.423902     -0.672522
  C      -3.595929     -0.674734     -1.027009
  O      -0.206033     -0.273017      0.199735
  O      -0.957783     -0.725623     -1.841723
  O       1.410389     -1.294178     -2.131395
  C       2.063440     -1.537202     -1.081117
  C       2.902272     -0.562093     -0.371376
  C       3.732697     -0.986533      0.657234
  C       4.519024     -0.060790      1.322364
  C       4.467143      1.278020      0.958597
  C       3.631903      1.698039     -0.068848
  C       2.847549      0.776123     -0.738472
  O       1.911918     -2.736320     -0.760810
  H      -2.026613      0.980562      1.473174
  H      -4.387276      1.438193      2.107103
  H      -6.221336      0.532069      0.725811
  H      -5.715986     -0.826400     -1.270475
  H      -3.369273     -1.276834     -1.894016
  H       3.755650     -2.032344      0.926687
  H       5.169850     -0.379779      2.122836
  H       5.079299      1.999467      1.480638
  H       3.590638      2.741966     -0.342113
  H       2.182110      1.081266     -1.532223
28
Coordinates from ORCA-job input E -840.864940423248
  C      -1.125340     -0.392549     -0.574457
  C      -2.567484     -0.158459     -0.246533
  C      -2.848163      0.601830      0.882713
  C      -4.164961      0.848396      1.230153
  C      -5.195476      0.337031      0.451825
  C      -4.912458     -0.424549     -0.672835
  C      -3.596298     -0.674336     -1.027273
  O      -0.207318     -0.272451      0.200786
  O      -0.957458     -0.721458     -1.842039
  O       1.409846     -1.294500     -2.129955
  C       2.063729     -1.537649     -1.080216
  C       2.902921     -0.562501     -0.370960
  C       3.733880     -0.986857      0.657257
  C       4.520616     -0.061064      1.321833
  C       4.468614      1.277703      0.957920
  C       3.632828      1.697645     -0.069110
  C       2.848059      0.775681     -0.738183
  O       1.912556     -2.736807     -0.759978
  H      -2.028301      0.981717      1.473336
  H      -4.389425      1.437683      2.107013
  H      -6.222663      0.530272      0.725576
  H      -5.716272     -0.827570     -1.270826
  H      -3.368956     -1.276040     -1.894375
  H       3.756944     -2.032632      0.926840
  H       5.171867     -0.379980      2.121989
  H       5.081115      1.999170      1.479530
  H       3.591478      2.741535     -0.342498
  H       2.182219      1.080738     -1.531633
28
Coordinates from ORCA-job input E -840.864939966356
  C      -1.126975     -0.388265     -0.573020
  C      -2.569436     -0.155987     -0.246203
  C      -2.851787      0.601864      0.884328
  C      -4.169247      0.846144      1.230931
  C      -5.198446      0.334971      0.450727
  C      -4.913608     -0.424097     -0.675160
  C      -3.596809     -0.671524     -1.028969
  O      -0.210266     -0.271550      0.204296
  O      -0.956506     -0.711765     -1.841880
  O       1.408337     -1.297046     -2.125361
  C       2.064456     -1.539749     -1.076890
  C       2.904510     -0.563876     -0.369644
  C       3.737209     -0.987307      0.657562
  C       4.524928     -0.060872      1.320066
  C       4.472176      1.277596      0.955139
  C       3.634626      1.696623     -0.070819
  C       2.848863      0.774013     -0.737844
  O       1.914231     -2.738749     -0.755893
  H      -2.032923      0.981478      1.476461
  H      -4.395241      1.433589      2.108643
  H      -6.226106      0.526351      0.724010
  H      -5.716505     -0.826986     -1.274471
  H      -3.367716     -1.271089     -1.897088
  H       3.760849     -2.032859      0.927947
  H       5.177555     -0.379050      2.119393
  H       5.085495      1.999537      1.475132
  H       3.592718      2.740283     -0.345001
  H       2.181719      1.078323     -1.530492
28
Coordinates from ORCA-job input E -840.864939888520
  C      -1.127745     -0.386707     -0.571537
  C      -2.570425     -0.155122     -0.245632
  C      -2.853920      0.600753      0.886002
  C      -4.171730      0.844273      1.231730
  C      -5.200138      0.334294      0.449674
  C      -4.914162     -0.422815     -0.677206
  C      -3.596969     -0.669448     -1.030227
  O      -0.211553     -0.271679      0.206583
  O      -0.956387     -0.707985     -1.841009
  O       1.407334     -1.298735     -2.122497
  C       2.064646     -1.540876     -1.074639
  C       2.905343     -0.564476     -0.368864
  C       3.739098     -0.987245      0.657771
  C       4.527490     -0.060384      1.318864
  C       4.474347      1.277852      0.953133
  C       3.635724      1.696222     -0.072213
  C       2.849284      0.773174     -0.737854
  O       1.914674     -2.739617     -0.752684
  H      -2.035686      0.979449      1.479587
  H      -4.398598      1.430202      2.110233
  H      -6.228086      0.525045      0.722314
  H      -5.716451     -0.824806     -1.277932
  H      -3.367031     -1.267506     -1.899156
  H       3.763009     -2.032635      0.928762
  H       5.180957     -0.378048      2.117710
  H       5.088203      2.000128      1.472025
  H       3.593526      2.739708     -0.347012
  H       2.181347      1.076984     -1.530028
28
Coordinates from ORCA-job input E -840.864940699629
  C      -1.128065     -0.387350     -0.570012
  C      -2.570963     -0.155689     -0.244906
  C      -2.855188      0.598704      0.887598
  C      -4.173108      0.842669      1.232418
  C      -5.201135      0.334574      0.448597
  C      -4.914542     -0.421134     -0.679015
  C      -3.597146     -0.668222     -1.031112
  O      -0.211872     -0.272744      0.208031
  O      -0.957296     -0.708600     -1.839695
  O       1.406504     -1.299257     -2.120721
  C       2.064284     -1.540862     -1.073033
  C       2.905720     -0.564255     -0.368410
  C       3.739978     -0.986736      0.657948
  C       4.529054     -0.059785      1.318075
  C       4.476086      1.278276      0.951666
  C       3.636960      1.696359     -0.073381
  C       2.849826      0.773202     -0.738076
  O       1.913894     -2.739250     -0.750000
  H      -2.037299      0.976059      1.482533
  H      -4.400332      1.427445      2.111597
  H      -6.229227      0.525682      0.720442
  H      -5.716457     -0.821709     -1.281183
  H      -3.367094     -1.265337     -1.900653
  H       3.763688     -2.032008      0.929420
  H       5.182919     -0.377239      2.116679
  H       5.090468      2.000650      1.469799
  H       3.594915      2.739715     -0.348691
  H       2.181528      1.076841     -1.530013
28
Coordinates from ORCA-job input E -840.864939904951
  C      -1.128210     -0.385963     -0.568867
  C      -2.571397     -0.154983     -0.244357
  C      -2.856697      0.598616      0.888398
  C      -4.174880      0.841983      1.232548
  C      -5.202247      0.334129      0.447679
  C      -4.914660     -0.420816     -0.680182
  C      -3.596958     -0.667352     -1.031520
  O      -0.212329     -0.272618      0.209681
  O      -0.957134     -0.705023     -1.839023
  O       1.405644     -1.300291     -2.118911
  C       2.064254     -1.541590     -1.071669
  C       2.906108     -0.564727     -0.367905
  C       3.741424     -0.986955      0.657700
  C       4.530983     -0.059803      1.316960
  C       4.477439      1.278208      0.950443
  C       3.637245      1.696038     -0.073829
  C       2.849616      0.772678     -0.737661
  O       1.914169     -2.739897     -0.748195
  H      -2.039316      0.975839      1.484142
  H      -4.402845      1.426053      2.112000
  H      -6.230574      0.524820      0.718930
  H      -5.716010     -0.821276     -1.283178
  H      -3.366250     -1.264045     -1.901173
  H       3.765557     -2.032200      0.929240
  H       5.185678     -0.377057      2.114963
  H       5.092210      2.000745      1.467888
  H       3.594771      2.739357     -0.349219
  H       2.180506      1.076129     -1.528983
28
Coordinates from ORCA-job input E -840.865056554684
  C      -1.136666     -0.399014     -0.596461
  C      -2.575394     -0.160839     -0.257242
  C      -2.845394      0.594064      0.878499
  C      -4.158856      0.843997      1.236087
  C      -5.196753      0.341379      0.461615
  C      -4.924423     -0.414882     -0.669257
  C      -3.611532     -0.667981     -1.034029
  O      -0.209978     -0.287206      0.178490
  O      -1.026585     -0.704612     -1.860325
  O       1.442713     -1.313408     -2.133757
  C       2.088719     -1.547765     -1.080002
  C       2.916478     -0.566361     -0.369398
  C       3.742437     -0.984003      0.665696
  C       4.520764     -0.052746      1.332635
  C       4.465344      1.284683      0.964213
  C       3.634397      1.697868     -0.069561
  C       2.857969      0.770429     -0.741010
  O       1.941802     -2.746140     -0.755309
  H      -2.020061      0.967125      1.465969
  H      -4.374946      1.429111      2.117924
  H      -6.221364      0.537191      0.743349
  H      -5.733914     -0.811260     -1.264144
  H      -3.392661     -1.265734     -1.906095
  H       3.768208     -2.028890      0.938465
  H       5.168192     -0.366352      2.138051
  H       5.071338      2.010413      1.487627
  H       3.590297      2.740746     -0.346369
  H       2.195970      1.070186     -1.539761
28
Coordinates from ORCA-job input E -840.865349264262
  C      -1.138537     -0.397048     -0.608145
  C      -2.581414     -0.161133     -0.263211
  C      -2.845904      0.607742      0.864501
  C      -4.157348      0.857174      1.229310
  C      -5.199442      0.342008      0.469026
  C      -4.933161     -0.427556     -0.654038
  C      -3.622380     -0.681965     -1.025258
  O      -0.216285     -0.289687      0.166406
  O      -1.014636     -0.697630     -1.878848
  O       1.455287     -1.305866     -2.147836
  C       2.097029     -1.545015     -1.091631
  C       2.921804     -0.565245     -0.372094
  C       3.744129     -0.986484      0.664405
  C       4.518974     -0.057522      1.338524
  C       4.463665      1.281437      0.975920
  C       3.636443      1.698334     -0.059245
  C       2.863744      0.773140     -0.737960
  O       1.949899     -2.745707     -0.772456
  H      -2.017529      0.990747      1.440981
  H      -4.368560      1.451728      2.105910
  H      -6.222447      0.537763      0.756298
  H      -5.745782     -0.834316     -1.237389
  H      -3.409198     -1.291799     -1.889903
  H       3.769932     -2.032550      0.932565
  H       5.163599     -0.374118      2.144949
  H       5.066896      2.005394      1.504837
  H       3.592435      2.742394     -0.331620
  H       2.204889      1.075781     -1.538097
28
Coordinates from ORCA-job input E -840.865468798663
  C      -1.143337     -0.392754     -0.612684
  C      -2.586477     -0.158811     -0.265676
  C      -2.848577      0.619263      0.856015
  C      -4.159289      0.866255      1.224833
  C      -5.202717      0.339752      0.474170
  C      -4.938152     -0.438127     -0.643537
  C      -3.628048     -0.689723     -1.019019
  O      -0.223045     -0.290137      0.159650
  O      -1.004170     -0.689801     -1.889482
  O       1.465176     -1.300788     -2.157525
  C       2.103300     -1.543562     -1.099759
  C       2.925967     -0.565361     -0.373970
  C       3.745975     -0.988977      0.663320
  C       4.518740     -0.061514      1.341859
  C       4.463616      1.278439      0.982859
  C       3.638767      1.697691     -0.053192
  C       2.868298      0.773961     -0.736377
  O       1.955336     -2.745363     -0.784065
  H      -2.019116      1.010359      1.425504
  H      -4.368829      1.467556      2.097206
  H      -6.225205      0.533974      0.764217
  H      -5.751580     -0.852947     -1.220044
  H      -3.416191     -1.305527     -1.880003
  H       3.771884     -2.035825      0.928476
  H       5.161714     -0.380076      2.148811
  H       5.065288      2.001255      1.515070
  H       3.595073      2.742427     -0.323018
  H       2.211700      1.078360     -1.537739
28
Coordinates from ORCA-job input E -840.865510837498
  C      -1.147526     -0.389472     -0.609432
  C      -2.588863     -0.156363     -0.263620
  C      -2.852721      0.621945      0.857514
  C      -4.164145      0.867342      1.224846
  C      -5.206091      0.338264      0.473769
  C      -4.939347     -0.439881     -0.643256
  C      -3.628456     -0.689372     -1.017607
  O      -0.225623     -0.289314      0.160567
  O      -0.999198     -0.686121     -1.888305
  O       1.468863     -1.300976     -2.159327
  C       2.106023     -1.544370     -1.101289
  C       2.928354     -0.566388     -0.374641
  C       3.748410     -0.989970      0.662587
  C       4.520948     -0.062410      1.341255
  C       4.465541      1.277614      0.982454
  C       3.640647      1.696809     -0.053567
  C       2.870432      0.772969     -0.736932
  O       1.957341     -2.745966     -0.785432
  H      -2.024417      1.014823      1.427457
  H      -4.375440      1.469451      2.096239
  H      -6.229137      0.530947      0.762836
  H      -5.751584     -0.856473     -1.220179
  H      -3.414463     -1.304561     -1.878588
  H       3.774658     -2.036867      0.927526
  H       5.164024     -0.380968      2.148132
  H       5.067057      2.000508      1.514738
  H       3.596794      2.741557     -0.323337
  H       2.214017      1.077247     -1.538506
28
Coordinates from ORCA-job input E -840.865557025254
  C      -1.154708     -0.384834     -0.598858
  C      -2.591962     -0.152434     -0.256513
  C      -2.861683      0.620059      0.867467
  C      -4.175166      0.863611      1.228506
  C      -5.212779      0.337091      0.469404
  C      -4.939962     -0.435780     -0.649834
  C      -3.626868     -0.682654     -1.018439
  O      -0.227774     -0.287572      0.166427
  O      -0.992081     -0.683314     -1.878463
  O       1.472970     -1.306297     -2.158185
  C       2.109931     -1.548268     -1.100029
  C       2.932393     -0.569074     -0.375327
  C       3.753945     -0.990470      0.661578
  C       4.526689     -0.061281      1.337786
  C       4.469971      1.278178      0.976961
  C       3.643518      1.695197     -0.058679
  C       2.873123      0.769702     -0.739707
  O       1.960216     -2.748696     -0.781004
  H      -2.036765      1.011043      1.443611
  H      -4.391660      1.462424      2.100888
  H      -6.237447      0.527726      0.754053
  H      -5.748956     -0.850420     -1.232691
  H      -3.407162     -1.292835     -1.881647
  H       3.781296     -2.036927      0.928118
  H       5.171014     -0.378159      2.144343
  H       5.071669      2.002324      1.507348
  H       3.598648      2.739488     -0.330071
  H       2.215691      1.072174     -1.541144
28
Coordinates from ORCA-job input E -840.865574526316
  C      -1.157879     -0.384046     -0.591038
  C      -2.592993     -0.151233     -0.250753
  C      -2.867064      0.612954      0.877972
  C      -4.181890      0.856728      1.233803
  C      -5.216508      0.338215      0.465120
  C      -4.939681     -0.426910     -0.658464
  C      -3.625193     -0.673811     -1.021885
  O      -0.227395     -0.286831      0.171544
  O      -0.988570     -0.685996     -1.868535
  O       1.474404     -1.314230     -2.154726
  C       2.112037     -1.552866     -1.096346
  C       2.934587     -0.571244     -0.375231
  C       3.757705     -0.989386      0.661764
  C       4.530479     -0.057883      1.334741
  C       4.472185      1.280642      0.970736
  C       3.644068      1.694454     -0.064862
  C       2.873671      0.766617     -0.742747
  O       1.962167     -2.752045     -0.773021
  H      -2.044420      0.998196      1.461262
  H      -4.401958      1.449548      2.109369
  H      -6.242255      0.528919      0.745861
  H      -5.746561     -0.835514     -1.248452
  H      -3.401814     -1.278089     -1.888348
  H       3.786216     -2.035153      0.930870
  H       5.176063     -0.372243      2.141285
  H       5.073909      2.006579      1.498653
  H       3.597889      2.738063     -0.338649
  H       2.214897      1.066563     -1.544027
28
Coordinates from ORCA-job input E -840.865586018375
  C      -1.159014     -0.385512     -0.585575
  C      -2.593139     -0.151599     -0.246151
  C      -2.870107      0.601972      0.888928
  C      -4.185707      0.847314      1.240788
  C      -5.218397      0.340876      0.461645
  C      -4.939176     -0.414201     -0.668192
  C      -3.623957     -0.662679     -1.027337
  O      -0.226106     -0.286693      0.175424
  O      -0.985578     -0.692556     -1.859402
  O       1.475709     -1.325178     -2.150400
  C       2.113955     -1.558727     -1.091256
  C       2.935974     -0.573452     -0.374626
  C       3.760410     -0.987152      0.663131
  C       4.532565     -0.052515      1.332446
  C       4.472298      1.284728      0.964137
  C       3.642758      1.694150     -0.072073
  C       2.873001      0.763142     -0.746345
  O       1.964531     -2.756459     -0.762450
  H      -2.048802      0.978558      1.479813
  H      -4.408012      1.431977      2.121247
  H      -6.244767      0.533008      0.739177
  H      -5.744806     -0.813539     -1.266159
  H      -3.398469     -1.259664     -1.898349
  H       3.790309     -2.031993      0.935673
  H       5.179188     -0.363430      2.139497
  H       5.073542      2.013106      1.489237
  H       3.594928      2.736834     -0.349079
  H       2.212968      1.059685     -1.547848
28
Coordinates from ORCA-job input E -840.865592931855
  C      -1.158925     -0.387246     -0.584485
  C      -2.592923     -0.152168     -0.244754
  C      -2.870228      0.592710      0.895750
  C      -4.185861      0.839467      1.246707
  C      -5.218295      0.343161      0.460898
  C      -4.938958     -0.403529     -0.674570
  C      -3.623818     -0.653384     -1.032506
  O      -0.225418     -0.286519      0.176254
  O      -0.982560     -0.699202     -1.855331
  O       1.477741     -1.335035     -2.147667
  C       2.115665     -1.563822     -1.087252
  C       2.936466     -0.575171     -0.373834
  C       3.761220     -0.984977      0.665228
  C       4.532208     -0.047602      1.332032
  C       4.470413      1.288519      0.959968
  C       3.640494      1.694072     -0.077465
  C       2.871932      0.760285     -0.749259
  O       1.966835     -2.760385     -0.753834
  H      -2.048930      0.961857      1.491390
  H      -4.408372      1.417277      2.131620
  H      -6.244670      0.536562      0.737554
  H      -5.744546     -0.794954     -1.277794
  H      -3.398316     -1.244223     -1.907749
  H       3.792194     -2.029022      0.940683
  H       5.179092     -0.355500      2.140026
  H       5.070742      2.019047      1.483124
  H       3.591410      2.735941     -0.357298
  H       2.211507      1.053841     -1.551537
28
Coordinates from ORCA-job input E -840.865599460244
  C      -1.158323     -0.388641     -0.585796
  C      -2.592361     -0.152388     -0.245290
  C      -2.868519      0.584284      0.900542
  C      -4.183821      0.832079      1.252397
  C      -5.216913      0.344961      0.461887
  C      -4.938681     -0.393673     -0.679224
  C      -3.624028     -0.644397     -1.037873
  O      -0.225140     -0.285860      0.175346
  O      -0.979055     -0.705952     -1.854199
  O       1.480489     -1.345037     -2.145815
  C       2.117334     -1.568923     -1.083697
  C       2.936336     -0.576857     -0.372876
  C       3.760794     -0.982816      0.667936
  C       4.530180     -0.042738      1.332757
  C       4.467038      1.292272      0.956982
  C       3.637402      1.693979     -0.082176
  C       2.870476      0.757449     -0.752029
  O       1.969181     -2.764363     -0.745811
  H      -2.046521      0.946493      1.499486
  H      -4.405429      1.403463      2.141697
  H      -6.242974      0.539187      0.739127
  H      -5.744883     -0.777789     -1.286315
  H      -3.399640     -1.229000     -1.917635
  H       3.792728     -2.026088      0.946199
  H       5.176851     -0.347660      2.142044
  H       5.066099      2.024938      1.478595
  H       3.587246      2.735038     -0.364823
  H       2.210234      1.048038     -1.555536
28
Coordinates from ORCA-job input E -840.865603672199
  C      -1.157390     -0.388926     -0.588027
  C      -2.591455     -0.152028     -0.246887
  C      -2.866029      0.579917      0.902216
  C      -4.180937      0.827890      1.255738
  C      -5.214971      0.345571      0.463607
  C      -4.938120     -0.388305     -0.680966
  C      -3.623967     -0.639005     -1.041321
  O      -0.224918     -0.284804      0.173732
  O      -0.976733     -0.709953     -1.855408
  O       1.482413     -1.351372     -2.145249
  C       2.118109     -1.572149     -1.081832
  C       2.935604     -0.577966     -0.372204
  C       3.759502     -0.981586      0.669959
  C       4.527595     -0.039852      1.333918
  C       4.463700      1.294491      0.955911
  C       3.634659      1.693840     -0.084631
  C       2.869048      0.755631     -0.753657
  O       1.970469     -2.766937     -0.741286
  H      -2.043219      0.938330      1.502290
  H      -4.401341      1.395647      2.147659
  H      -6.240672      0.539790      0.742164
  H      -5.745079     -0.768529     -1.289505
  H      -3.400925     -1.219627     -1.924082
  H       3.791984     -2.024402      0.949866
  H       5.173838     -0.342966      2.144224
  H       5.061724      2.028479      1.476851
  H       3.583931      2.734409     -0.368976
  H       2.209281      1.044410     -1.558206
28
Coordinates from ORCA-job input E -840.865605225792
  C      -1.156161     -0.388443     -0.589849
  C      -2.590297     -0.151510     -0.248372
  C      -2.863695      0.579327      0.901736
  C      -4.178324      0.826960      1.256644
  C      -5.213095      0.345391      0.465019
  C      -4.937243     -0.387234     -0.680584
  C      -3.623395     -0.637519     -1.042456
  O      -0.224321     -0.283840      0.172388
  O      -0.976116     -0.710892     -1.857398
  O       1.482906     -1.353523     -2.145603
  C       2.117924     -1.573319     -1.081612
  C       2.934556     -0.578448     -0.371977
  C       3.757976     -0.981335      0.670845
  C       4.525309     -0.039044      1.334895
  C       4.461160      1.295112      0.956268
  C       3.632660      1.693702     -0.084994
  C       2.867793      0.754942     -0.754105
  O       1.970650     -2.767992     -0.740451
  H      -2.040338      0.937017      1.501434
  H      -4.397826      1.393907      2.149309
  H      -6.238555      0.539199      0.744740
  H      -5.744743     -0.766798     -1.288824
  H      -3.401335     -1.216880     -1.926288
  H       3.790652     -2.024030      0.951174
  H       5.171158     -0.341587      2.145727
  H       5.058574      2.029554      1.477269
  H       3.581765      2.734133     -0.369818
  H       2.208464      1.043152     -1.559215
28
Coordinates from ORCA-job input E -840.865606364027
  C      -1.155328     -0.387448     -0.590151
  C      -2.589166     -0.150626     -0.248654
  C      -2.862355      0.577624      0.903211
  C      -4.176961      0.824925      1.258472
  C      -5.211812      0.345459      0.465667
  C      -4.936088     -0.384564     -0.681607
  C      -3.622258     -0.634393     -1.043978
  O      -0.223374     -0.282466      0.171845
  O      -0.974397     -0.711928     -1.857575
  O       1.483900     -1.357404     -2.145607
  C       2.118320     -1.575590     -1.081002
  C       2.933881     -0.579501     -0.371867
  C       3.757109     -0.980993      0.671638
  C       4.523483     -0.037653      1.335306
  C       4.458577      1.296155      0.955591
  C       3.630305      1.693336     -0.086390
  C       2.866399      0.753523     -0.755136
  O       1.971561     -2.769971     -0.738533
  H      -2.038956      0.933657      1.503806
  H      -4.396316      1.390016      2.152356
  H      -6.237248      0.538833      0.745776
  H      -5.743651     -0.762477     -1.290793
  H      -3.400427     -1.211534     -1.929326
  H       3.790379     -2.023455      0.952755
  H       5.169186     -0.339125      2.146653
  H       5.055227      2.031434      1.476285
  H       3.578841      2.733511     -0.372049
  H       2.207269      1.040653     -1.560794
28
Coordinates from ORCA-job input E -840.865606220363
  C      -1.154188     -0.386364     -0.589985
  C      -2.587951     -0.149939     -0.248529
  C      -2.861389      0.577882      0.903641
  C      -4.176050      0.824809      1.258846
  C      -5.210768      0.345377      0.465815
  C      -4.934829     -0.384214     -0.681639
  C      -3.620896     -0.633654     -1.044038
  O      -0.221961     -0.281334      0.171619
  O      -0.973861     -0.711279     -1.857635
  O       1.483847     -1.358847     -2.145994
  C       2.118197     -1.576624     -1.081319
  C       2.933158     -0.580130     -0.372092
  C       3.756374     -0.981186      0.671589
  C       4.522146     -0.037456      1.335401
  C       4.456664      1.296304      0.955638
  C       3.628427      1.693045     -0.086545
  C       2.865118      0.752847     -0.755429
  O       1.971959     -2.771072     -0.738745
  H      -2.038143      0.933892      1.504451
  H      -4.395555      1.389610      2.152880
  H      -6.236265      0.538422      0.745928
  H      -5.742260     -0.762144     -1.290987
  H      -3.398965     -1.210448     -1.929580
  H       3.790109     -2.023629      0.952727
  H       5.167830     -0.338601      2.146885
  H       5.052830      2.031900      1.476441
  H       3.576520      2.733190     -0.372233
  H       2.206002      1.039645     -1.561212
28
Coordinates from ORCA-job input E -840.865604906582
  C      -1.151307     -0.383682     -0.589253
  C      -2.584956     -0.148286     -0.247705
  C      -2.859332      0.578405      0.905094
  C      -4.174176      0.824554      1.259884
  C      -5.208383      0.345487      0.465905
  C      -4.931673     -0.383025     -0.681976
  C      -3.617444     -0.631729     -1.043985
  O      -0.218127     -0.278437      0.171124
  O      -0.972035     -0.709281     -1.857100
  O       1.483873     -1.362951     -2.147026
  C       2.118265     -1.579562     -1.082266
  C       2.931592     -0.581892     -0.372836
  C       3.754914     -0.981730      0.671215
  C       4.518982     -0.036894      1.335433
  C       4.451716      1.296755      0.955660
  C       3.623408      1.692277     -0.086949
  C       2.861786      0.750986     -0.756202
  O       1.973595     -2.774240     -0.739440
  H      -2.036557      0.934256      1.506666
  H      -4.394277      1.388482      2.154323
  H      -6.234076      0.537968      0.745696
  H      -5.738645     -0.760783     -1.292033
  H      -3.395021     -1.207863     -1.929827
  H       3.790084     -2.024133      0.952343
  H       5.164720     -0.337124      2.147215
  H       5.046521      2.033241      1.476764
  H       3.570109      2.732356     -0.372621
  H       2.202542      1.036847     -1.562204
28
Coordinates from ORCA-job input E -840.865603285185
  C      -1.149246     -0.381827     -0.589335
  C      -2.582986     -0.147208     -0.247403
  C      -2.857761      0.579918      0.905027
  C      -4.172664      0.825492      1.259883
  C      -5.206691      0.345498      0.466208
  C      -4.929680     -0.383468     -0.681302
  C      -3.615353     -0.631691     -1.043273
  O      -0.215572     -0.276494      0.170395
  O      -0.970847     -0.706755     -1.857363
  O       1.483783     -1.364804     -2.148202
  C       2.118379     -1.581146     -1.083529
  C       2.930571     -0.582970     -0.373497
  C       3.753916     -0.982396      0.670678
  C       4.516750     -0.037055      1.335616
  C       4.448267      1.296676      0.956379
  C       3.619963      1.691778     -0.086405
  C       2.859543      0.750003     -0.756312
  O       1.974929     -2.776180     -0.741232
  H      -2.035136      0.936575      1.506361
  H      -4.393003      1.389652      2.154113
  H      -6.232455      0.537630      0.745979
  H      -5.736466     -0.762007     -1.291118
  H      -3.392716     -1.208391     -1.928687
  H       3.790074     -2.024879      0.951387
  H       5.162465     -0.336972      2.147532
  H       5.042102      2.033561      1.478024
  H       3.565713      2.731925     -0.371657
  H       2.200222      1.035534     -1.562365
28
Coordinates from ORCA-job input E -840.865601069458
  C      -1.146497     -0.378979     -0.590195
  C      -2.580366     -0.145455     -0.247418
  C      -2.855319      0.582129      0.904580
  C      -4.170245      0.826746      1.260020
  C      -5.204211      0.345412      0.467084
  C      -4.927075     -0.384062     -0.680110
  C      -3.612739     -0.631427     -1.042476
  O      -0.212367     -0.273339      0.168951
  O      -0.968478     -0.702530     -1.858317
  O       1.484063     -1.367987     -2.149921
  C       2.118926     -1.583774     -1.085278
  C       2.929219     -0.584689     -0.374329
  C       3.752538     -0.983364      0.670129
  C       4.513421     -0.037166      1.336112
  C       4.443075      1.296648      0.957539
  C       3.614820      1.690986     -0.085588
  C       2.856297      0.748384     -0.756439
  O       1.977427     -2.779313     -0.743739
  H      -2.032700      0.939893      1.505305
  H      -4.390702      1.391108      2.154085
  H      -6.230000      0.536922      0.747191
  H      -5.733778     -0.763665     -1.289372
  H      -3.389963     -1.208727     -1.927465
  H       3.790235     -2.025942      0.950291
  H       5.159073     -0.336498      2.148294
  H       5.035409      2.034199      1.479950
  H       3.559123      2.731196     -0.370330
  H       2.196916      1.033291     -1.562656
28
Coordinates from ORCA-job input E -840.865597628791
  C      -1.144018     -0.375378     -0.591810
  C      -2.578053     -0.143437     -0.247888
  C      -2.852899      0.586650      0.902415
  C      -4.167841      0.829944      1.258823
  C      -5.201871      0.344799      0.468320
  C      -4.924794     -0.387208     -0.677339
  C      -3.610507     -0.633287     -1.040562
  O      -0.209759     -0.269645      0.167201
  O      -0.966112     -0.695651     -1.860423
  O       1.484111     -1.369520     -2.152192
  C       2.119603     -1.585712     -1.087941
  C       2.928055     -0.586285     -0.375366
  C       3.751418     -0.984982      0.669024
  C       4.510376     -0.038408      1.336700
  C       4.438117      1.295767      0.959790
  C       3.609891      1.690102     -0.083376
  C       2.853243      0.747161     -0.755823
  O       1.980351     -2.782078     -0.748331
  H      -2.030163      0.947389      1.501218
  H      -4.388302      1.396176      2.151692
[truncated: 670,796 more chars]
