# Supplementary material for: AIMNet2‐NSE: A Transferable Reactive Neural Network Potential for Open‐Shell Chemistry
Source: Angew Chem Int Ed Engl. 2025 Dec 16;65(5):e16763. doi: 10.1002/anie.202516763 (PMC12851018; doi:10.1002/anie.202516763)
Supplement: Supplementary file 2 — Supporting Information [file ANIE-65-e16763-s001.zip › styrene/singlet_scan/input.001.xyz]

34
Coordinates from ORCA-job input
  C   -2.38830848413275     -1.43492666647636      0.81381336729705
  C   -2.43042811823274     -0.22223716029897     -1.24459478363911
  C   -1.64088427072047     -2.43798987888274      0.21244792203574
  C   -1.69123078597816     -1.22268268755733     -1.85158634377002
  C   -1.28778931557020     -2.33411653321049     -1.12306061365091
  C   -2.78480508850179     -0.31024026008257      0.09976977889243
  C   -3.55135188081446      0.78504647217539      0.78084730251597
  C   -4.66945878378049      1.38492670081656     -0.05737009194108
  H   -2.65846390990395     -1.51925596600492      1.85690608053473
  H   -2.71943842960212      0.64497639113742     -1.82044707088468
  H   0.88840433144310      0.24849368923837      0.91324565387526
  H   -1.33801969452819     -3.30096011526298      0.78850153924753
  H   -1.42385066568591     -1.13404862776360     -2.89505836494864
  H   -5.34794166894106      0.60933729254074     -0.41107744098509
  H   -4.27617049165817      1.91029994110184     -0.92498696298540
  H   -0.70888429049229     -3.11425642238129     -1.59609176886989
  H   -0.19636424325428      0.29481222770732      3.20707194370245
  C   -0.63723205657001      0.84498252437503      2.38765625234564
  C   -1.83789415543820      1.41061150732816      2.51662247165238
  H   -2.40053110932367      1.30555149868924      3.43562561418644
  C   -2.52257356302906      2.05784290199754      1.33783988477758
  H   -3.23422558570637      2.80611198791137      1.68468973601889
  C   -1.35031636919638      2.82463253822383      0.58148860281888
  C   -1.07677659204742      4.17000793317287      0.53895314672210
  C   0.18750362325566      4.79104029475458      0.04579475675344
  H   -3.94951661129506      0.41310827868341      1.72184315075441
  H   -5.24271993549545      2.10165948743102      0.52814851449812
  C   -0.26379032556874      1.87502633256346      0.23322330654425
  H   0.26467540873981      1.96875554692876     -0.70483883361480
  C   0.08294600831760      0.93879101168346      1.11896080673793
  H   0.68929679927058      5.31404467828792      0.86155543798559
  H   -1.84022141497213      4.85141200193364      0.90108184589332
  H   0.88356772613512      4.06054313620711     -0.35289980592220
  H   -0.02328605672194      5.53301494303210     -0.72483103457842
