# Supplementary material for: AIMNet2‐NSE: A Transferable Reactive Neural Network Potential for Open‐Shell Chemistry
Source: Angew Chem Int Ed Engl. 2025 Dec 16;65(5):e16763. doi: 10.1002/anie.202516763 (PMC12851018; doi:10.1002/anie.202516763)
Supplement: Supplementary file 2 — Supporting Information [file ANIE-65-e16763-s001.zip › styrene/singlet_scan/input.002.xyz]

34
Coordinates from ORCA-job input
  C   -2.39950881508745     -1.42719677220687      0.81208866529316
  C   -2.40373827933306     -0.20243743683440     -1.23883239942732
  C   -1.66723096767642     -2.44096574820582      0.21050641103094
  C   -1.67958895506559     -1.21376394547708     -1.84676915873434
  C   -1.30229994896713     -2.33639224479454     -1.12196030371531
  C   -2.76853288860191     -0.29051584118401      0.10241138191261
  C   -3.52109364670470      0.81654107372279      0.78650718875129
  C   -4.61179928238244      1.44362568162999     -0.07135479252792
  H   -2.67900095728492     -1.51251845153570      1.85267732435981
  H   -2.67331475602716      0.67236188014494     -1.81258001954162
  H   0.91986452910133      0.24499186322507      0.93758788772018
  H   -1.38565986686088     -3.31304791115952      0.78364264332670
  H   -1.40423520105588     -1.12468560945373     -2.88814966495034
  H   -5.28448875816326      0.68255979925552     -0.46452971886688
  H   -4.18816838979005      1.98793423532603     -0.91301232695562
  H   -0.73523818193895     -3.12499375496581     -1.59531723992975
  H   -0.17152327995742      0.26960974709018      3.22543517777970
  C   -0.61669482650689      0.82030533260716      2.40867373607581
  C   -1.81996940325043      1.37838682861562      2.54191995512393
  H   -2.38048403780329      1.26826437280102      3.46153730794539
  C   -2.50940412537219      2.03337759486944      1.36802466946080
  H   -3.20611923642036      2.79059120692985      1.72749035392021
  C   -1.35835037675276      2.78310852798232      0.59466071291733
  C   -1.12446912774137      4.12833782281094      0.52830206710965
  C   0.11254018182233      4.78189523015405      0.00770710716464
  H   -3.95693460016334      0.42779336415865      1.70472951933270
  H   -5.19697745327251      2.15093558269607      0.51409630059151
  C   -0.25770506404248      1.84996154752413      0.25084594968825
  H   0.27084911827624      1.94961089009080     -0.68640209097383
  C   0.10263452280392      0.92221718505078      1.14000911060017
  H   0.60798770643800      5.33452215524585      0.80762814968626
  H   -1.90246211057474      4.79204225006237      0.89285496225916
  H   0.82672367259562      4.06793191060412     -0.38921125459640
  H   -0.13168719423945      5.50392663321966     -0.77197361183097
