# Supplementary material for: AIMNet2‐NSE: A Transferable Reactive Neural Network Potential for Open‐Shell Chemistry
Source: Angew Chem Int Ed Engl. 2025 Dec 16;65(5):e16763. doi: 10.1002/anie.202516763 (PMC12851018; doi:10.1002/anie.202516763)
Supplement: Supplementary file 2 — Supporting Information [file ANIE-65-e16763-s001.zip › styrene/singlet_scan/input.003.xyz]

34
Coordinates from ORCA-job input
  C   -2.40936576590501     -1.41790974124509      0.80566595657428
  C   -2.37924902922974     -0.17466655622088     -1.23339307609981
  C   -1.68769356138879     -2.43695278952166      0.20062968110768
  C   -1.66546482535985     -1.19136784757413     -1.84526536107308
  C   -1.31020445429303     -2.32563188444226     -1.12797057465149
  C   -2.75488599636595     -0.26880793390168      0.10423111138497
  C   -3.49525927755740      0.84531946329213      0.79507534431580
  C   -4.55644461311894      1.50499592004891     -0.07766383359359
  H   -2.69869094664643     -1.50882582412504      1.84311224322311
  H   -2.63233300612580      0.70855605585650     -1.80167156053955
  H   0.95319200546850      0.23615195419181      0.98280404689133
  H   -1.42427815296748     -3.31858972700085      0.76775732940594
  H   -1.38139113610870     -1.09718825715895     -2.88386613471477
  H   -5.22422323699159      0.76205315058787     -0.51116272733780
  H   -4.10299160257133      2.06874337020493     -0.89086430064513
  H   -0.75117926767816     -3.11833125956800     -1.60404203249130
  H   -0.15723849422803      0.23812642738350      3.25800686320232
  C   -0.60150870326150      0.79075215772973      2.44204621354878
  C   -1.80692958227775      1.34367658870213      2.57397491110142
  H   -2.36988691640150      1.22876855220758      3.49143199347616
  C   -2.49348459192689      2.00932610895723      1.40375582106436
  H   -3.17497157717768      2.77684917139911      1.77184919952431
  C   -1.36080995622465      2.73634244660326      0.61216872482862
  C   -1.17233009415978      4.07940986525865      0.50666565150684
  C   0.03443946918563      4.76215773143737     -0.04794232608316
  H   -3.96640625230866      0.44027631476897      1.68938285943677
  H   -5.15162002826755      2.20223856707809      0.50999246226813
  C   -0.24511623320560      1.81872802890034      0.28181149807917
  H   0.28895213589573      1.92302049667592     -0.65160187054747
  C   0.12339960473907      0.90025613761604      1.17716123045492
  H   0.52023524757499      5.35320398063590      0.73012138682356
  H   -1.96673355097584      4.72631557797817      0.86627174700006
  H   0.76832200468623      4.06328269080113     -0.43588493255636
  H   -0.24392961482605      5.45403606244309     -0.84334354488512
