# Supplementary material for: AIMNet2‐NSE: A Transferable Reactive Neural Network Potential for Open‐Shell Chemistry
Source: Angew Chem Int Ed Engl. 2025 Dec 16;65(5):e16763. doi: 10.1002/anie.202516763 (PMC12851018; doi:10.1002/anie.202516763)
Supplement: Supplementary file 2 — Supporting Information [file ANIE-65-e16763-s001.zip › styrene/singlet_scan/input.004.xyz]

34
Coordinates from ORCA-job input
  C   -2.41761062402252     -1.40690000093969      0.79202601747593
  C   -2.35438623889774     -0.13194505369523     -1.22648347653330
  C   -1.70000646183582     -2.42334949083444      0.17820614100740
  C   -1.64427759167053     -1.14610556130501     -1.84734097552530
  C   -1.30723218881372     -2.29464974712274     -1.14456436340757
  C   -2.74367903721488     -0.24306106155905      0.10583045810622
  C   -3.47479795646455      0.87128359321302      0.80943808176785
  C   -4.50712335392594      1.56739806463024     -0.07110066860442
  H   -2.71839739841421     -1.51129809425163      1.82495184451901
  H   -2.59344986437760      0.76244847293389     -1.78326809715330
  H   0.98603181583339      0.21872480623255      1.05815382750199
  H   -1.45143927709561     -3.31663488853511      0.73368543605407
  H   -1.34895746655749     -1.03845065574359     -2.88150572281922
  H   -5.16735565523327      0.84539434738675     -0.54877304631830
  H   -4.02571270468195      2.15544676244428     -0.85065835319173
  H   -0.75088596543392     -3.08521060403549     -1.62727942265012
  H   -0.15947479517552      0.20129339441692      3.31253119875766
  C   -0.59584938178776      0.75626317224126      2.49387882938253
  C   -1.80258397399135      1.30755036299137      2.61612573192098
  H   -2.37418014756120      1.19027221483664      3.52785626700509
  C   -2.47680280775741      1.98529905669140      1.44608750779507
  H   -3.14199857867913      2.76609197345032      1.81701798463380
  C   -1.35668979575852      2.68298546425124      0.63579205693518
  C   -1.21839399113979      4.01977430769519      0.46917297642080
  C   -0.04599851054883      4.72396054023679     -0.13205881926280
  H   -3.97642691490688      0.44914038537126      1.67964740524397
  H   -5.11365641072376      2.24916224168204      0.52323080611958
  C   -0.22512616439024      1.77863125469208      0.33169909326049
  H   0.32162226441471      1.88381493345176     -0.59402438999730
  C   0.14342546962563      0.87066220580269      1.23767310698256
  H   0.43739084563869      5.35324239739892      0.61706955271318
  H   -2.03053947324189      4.65255030180108      0.81411056488809
  H   0.70179039396853      4.03803697662744     -0.51697569457385
  H   -0.36330805917843      5.38249292754268     -0.94090785845435
