# Supplementary material for: AIMNet2‐NSE: A Transferable Reactive Neural Network Potential for Open‐Shell Chemistry
Source: Angew Chem Int Ed Engl. 2025 Dec 16;65(5):e16763. doi: 10.1002/anie.202516763 (PMC12851018; doi:10.1002/anie.202516763)
Supplement: Supplementary file 2 — Supporting Information [file ANIE-65-e16763-s001.zip › styrene/singlet_scan/input.005.xyz]

34
Coordinates from ORCA-job input
  C   -2.42635503874023     -1.39517250283808      0.77495833262714
  C   -2.32646304453912     -0.08454010014618     -1.21902173114245
  C   -1.71144865774743     -2.40737616194235      0.15128610509657
  C   -1.61854343372577     -1.09434468696010     -1.84978138892856
  C   -1.30096013583248     -2.25845217017662     -1.16407470680015
  C   -2.73234703901397     -0.21566329667772      0.10656059201593
  C   -3.45587656616916      0.89627740073144      0.82430606233793
  C   -4.45763543240391      1.63115278040600     -0.06061117797356
  H   -2.74052367295707     -1.51522908198543      1.80219541458919
  H   -2.55034228989811      0.82204694839513     -1.76223223433927
  H   1.02192415839041      0.20620626968018      1.14797945774520
  H   -1.47853582148639     -3.31315268430244      0.69313757657979
  H   -1.30968155066712     -0.97092850829515     -2.87823538670177
  H   -5.11431780493681      0.93268074864843     -0.57624906535875
  H   -3.94889780061742      2.23634151632190     -0.80931556118788
  H   -0.74622621522766     -3.04549213681066     -1.65434058827770
  H   -0.16975318720533      0.15661204579398      3.37336934412781
  C   -0.59451057537110      0.71796075308266      2.55294308604766
  C   -1.80263492309460      1.26791133036782      2.66262831529750
  H   -2.38648659191478      1.14442570751314      3.56565487996604
  C   -2.45850141856793      1.96249910232004      1.49356860793747
  H   -3.10914292246936      2.75448995417825      1.86703983019543
  C   -1.34838666295268      2.63272924483570      0.66682359993945
  C   -1.26650541649853      3.95736848332939      0.42469492948031
  C   -0.13197016725644      4.67551815702833     -0.23223555459781
  H   -3.98691707692956      0.45815570896188      1.66943218283101
  H   -5.07033678079391      2.30268827724238      0.53915157752582
  C   -0.19893234580602      1.74470964846056      0.39511073855677
  H   0.36712552589997      1.85644316833201     -0.51788817115633
  C   0.16486799454595      0.84368270386803      1.31004111740692
  H   0.37836321210521      5.31376635894435      0.49129729454644
  H   -2.09757789632692      4.57588954773119      0.74942146764586
  H   0.60644766978884      3.99890490953864     -0.65077675411069
  H   -0.49499809158005      5.32620556442313     -1.02759419192144
