# Supplementary material for: AIMNet2‐NSE: A Transferable Reactive Neural Network Potential for Open‐Shell Chemistry
Source: Angew Chem Int Ed Engl. 2025 Dec 16;65(5):e16763. doi: 10.1002/anie.202516763 (PMC12851018; doi:10.1002/anie.202516763)
Supplement: Supplementary file 2 — Supporting Information [file ANIE-65-e16763-s001.zip › styrene/singlet_scan/input.006.xyz]

34
Coordinates from ORCA-job input
  C   -2.43501993806271     -1.38076342618878      0.75484057398454
  C   -2.29970677638749     -0.03353588754241     -1.21255073197187
  C   -1.72325854556905     -2.38807748153883      0.12009080647873
  C   -1.59440837162662     -1.03851922131147     -1.85441366149256
  C   -1.29600155001457     -2.21828947526195     -1.18752073654139
  C   -2.72156240501642     -0.18551733631242      0.10579926551107
  C   -3.43747957189363      0.92222860619213      0.83942755394796
  C   -4.40912695645451      1.69780297609400     -0.04431884237141
  H   -2.76193685851032     -1.51704681568174      1.77605696610378
  H   -2.50895621323028      0.88509831460428     -1.74109703078709
  H   1.06031319965637      0.19484508778508      1.24301992937572
  H   -1.50555850589992     -3.30634812364111      0.64701205324190
  H   -1.27285320596694     -0.89890964240989     -2.87690298465793
  H   -5.06504859643399      1.02483165365836     -0.59343596797443
  H   -3.87557859602911      2.31676693538540     -0.76404764241497
  H   -0.74328894686177     -3.00136751940132     -1.68634396217577
  H   -0.18501874464647      0.09962775884228      3.43314302010835
  C   -0.59464442621291      0.67296973047995      2.61333277026871
  C   -1.80371604375519      1.22239404477037      2.70912647783932
  H   -2.40334190665443      1.08786111947446      3.60010650355463
  C   -2.43682584332551      1.94075300576791      1.54390560253744
  H   -3.07246073322137      2.74259345387151      1.92228711132200
  C   -1.33312278563714      2.58672249723127      0.70425523572173
  C   -1.31152293095850      3.89135846243469      0.37830023445487
  C   -0.21945289112048      4.61960127519995     -0.33825520151510
  H   -3.99570402202305      0.46920718441081      1.65935820649013
  H   -5.02404778834533      2.36073436791100      0.56281423703273
  C   -0.16552876824034      1.71678619025868      0.46764872199841
  H   0.42318584016245      1.83995294599907     -0.42917748128117
  C   0.18898233086141      0.81695482971930      1.38760992253722
  H   0.27715750089832      5.31604629628093      0.33976089508876
  H   -2.16505826250912      4.49241534272072      0.67616211583026
  H   0.53891969894763      3.95354386787395     -0.73799106758573
  H   -0.62440838591846      5.21159398232366     -1.15875889265893
