# Supplementary material for: AIMNet2‐NSE: A Transferable Reactive Neural Network Potential for Open‐Shell Chemistry
Source: Angew Chem Int Ed Engl. 2025 Dec 16;65(5):e16763. doi: 10.1002/anie.202516763 (PMC12851018; doi:10.1002/anie.202516763)
Supplement: Supplementary file 2 — Supporting Information [file ANIE-65-e16763-s001.zip › styrene/singlet_scan/input.007.xyz]

34
Coordinates from ORCA-job input
  C   -2.44357862153897     -1.36458496295412      0.73247557488895
  C   -2.27241760227761      0.01814812613039     -1.20737234329730
  C   -1.73777949710603     -2.36827156866644      0.08577955150893
  C   -1.57250944365987     -0.98326596264301     -1.86118084058704
  C   -1.29517716601148     -2.17891332566767     -1.21413666279792
  C   -2.70948570940622     -0.15366987775180      0.10354371691719
  C   -3.41819226194668      0.94913787597686      0.85329115686682
  C   -4.36336184887976      1.76163962047793     -0.02550482534799
  H   -2.78269223604999     -1.51629340549133      1.74752115890082
  H   -2.46584930911515      0.94875647852638     -1.72063159255554
  H   1.10189723837678      0.19286003240712      1.34044491749739
  H   -1.53663396933637     -3.29905264411967      0.59707956293965
  H   -1.23923820142125     -0.82845391913861     -2.87772259826835
  H   -5.02427914700760      1.11179087774258     -0.59591798235965
  H   -3.81066745691948      2.38532746865639     -0.72623613723126
  H   -0.74706085377470     -2.95916775858314     -1.72238411785016
  H   -0.20017200931757      0.04223958310101      3.48986402347748
  C   -0.59383561103800      0.62984407225137      2.67236982929864
  C   -1.80490276589618      1.17631750732166      2.75304655390524
  H   -2.42194170202432      1.02637006949415      3.62951414651255
  C   -2.41377887244525      1.92155009665747      1.59393075905559
  H   -3.03544518302812      2.73052257511825      1.98023206517018
  C   -1.31428935042144      2.54860574652270      0.74511835596843
  C   -1.35521468090308      3.82433022235119      0.33197444408849
  C   -0.30493816569633      4.55607502732426     -0.44188365010121
  H   -4.00095052872911      0.48245189665449      1.64867627221926
  H   -4.97375761808004      2.42244253853381      0.58860716046226
  C   -0.12743114335150      1.70042282311125      0.54522366853372
  H   0.48502328532567      1.83898210618770     -0.33303109830158
  C   0.21622369741296      0.79837998692060      1.46733750562790
  H   0.15631300955940      5.32463677563144      0.18087839350526
  H   -2.23335875375705      4.40440800338454      0.59776755452066
  H   0.48629383254769      3.90456632035962     -0.79972136818247
  H   -0.74289135408273      5.06618259417241     -1.29970915498508
