# Supplementary material for: AIMNet2‐NSE: A Transferable Reactive Neural Network Potential for Open‐Shell Chemistry
Source: Angew Chem Int Ed Engl. 2025 Dec 16;65(5):e16763. doi: 10.1002/anie.202516763 (PMC12851018; doi:10.1002/anie.202516763)
Supplement: Supplementary file 2 — Supporting Information [file ANIE-65-e16763-s001.zip › styrene/singlet_scan/input.008.xyz]

34
Coordinates from ORCA-job input
  C   -2.45434033143591     -1.34597812605280      0.70705051398653
  C   -2.24393103763229      0.07379496593388     -1.20197390451804
  C   -1.75565017958181     -2.34593509594212      0.04722832125995
  C   -1.55034320610396     -0.92372701645985     -1.86875403223107
  C   -1.29650079912070     -2.13609843037203     -1.24384507066696
  C   -2.69751842273287     -0.11875577151056      0.10042742749460
  C   -3.39875581127799      0.97809770688693      0.86750490033225
  C   -4.32152750224775      1.82392227458388     -0.00292121321476
  H   -2.80658966879147     -1.51379843281173      1.71508401601967
  H   -2.41933972466770      1.01698426172504     -1.69824623234795
  H   1.14345314839082      0.19467407573973      1.43560088449100
  H   -1.57288260439674     -3.28976321238188      0.54118435203928
  H   -1.20408848406658     -0.75274249156022     -2.87834845949232
  H   -4.99243898484381      1.19493416005289     -0.58483006993796
  H   -3.75451415615743      2.44586855701693     -0.69311727255114
  H   -0.75375888122995     -2.91332958806446     -1.76239535950948
  H   -0.21379806532709     -0.01584752206333      3.54143214713639
  C   -0.59167912344594      0.58759136373546      2.72806556550142
  C   -1.80509172248093      1.12992681591058      2.79419683544639
  H   -2.43944893227269      0.96232423072948      3.65493653434216
  C   -2.38972413786240      1.90473100289978      1.64402202169535
  H   -2.99742114864874      2.71917148717236      2.04078628218256
  C   -1.29278537962496      2.51563563616807      0.78838705680751
  C   -1.39383700160928      3.75499672605627      0.29183521004893
  C   -0.38771885166267      4.48194419555988     -0.54284405864319
  H   -4.00295847101795      0.49848885016761      1.63943159393620
  H   -4.92148313883103      2.48762371002625      0.61849744333871
  C   -0.08789908423568      1.68998798220225      0.62312587164257
  H   0.54628190647766      1.84402887655083     -0.23667059037020
  C   0.24458587729315      0.78389676473462      1.54560919362862
  H   -0.01958483061458      5.36087965131646     -0.01135895362733
  H   -2.29515343672609      4.31183118892142      0.52729663008667
  H   0.47030335923477      3.86858182216630     -0.79910174279176
  H   -0.83994117274880      4.84037438096189     -1.46805184151475
