# Supplementary material for: AIMNet2‐NSE: A Transferable Reactive Neural Network Potential for Open‐Shell Chemistry
Source: Angew Chem Int Ed Engl. 2025 Dec 16;65(5):e16763. doi: 10.1002/anie.202516763 (PMC12851018; doi:10.1002/anie.202516763)
Supplement: Supplementary file 2 — Supporting Information [file ANIE-65-e16763-s001.zip › styrene/singlet_scan/input.009.xyz]

34
Coordinates from ORCA-job input
  C   -2.47062541296311     -1.32716809029611      0.68163735758360
  C   -2.20362767947172      0.12886816560641     -1.19257383592594
  C   -1.77940391167950     -2.32558226543853      0.01178116961496
  C   -1.51603793584088     -0.86651134058727     -1.86892051944965
  C   -1.29477488243688     -2.09650602810963     -1.26665886506385
  C   -2.68268811114907     -0.08305780019405      0.09769697075941
  C   -3.37844143218920      1.00897580844417      0.87863316936539
  C   -4.28576534869336      1.87724267201971      0.01474614293915
  H   -2.84270134160119     -1.51013802692008      1.67994147515536
  H   -2.35363618469114      1.08526169885448     -1.67132153398544
  H   1.18654601579027      0.21163380019287      1.52596036694572
  H   -1.62213434824992     -3.28303461598102      0.48793991683055
  H   -1.14927469917831     -0.68000416382857     -2.86847724006348
  H   -4.97548466118954      1.26044883230992     -0.55818397162541
  H   -3.71357904307441      2.48271987635500     -0.68456387688489
  H   -0.75717893078181     -2.87218091511926     -1.79286280553479
  H   -0.22609000534236     -0.06985768479717      3.58248503555545
  C   -0.58927893815177      0.55129275770437      2.77581073450216
  C   -1.80605406406081      1.08678823631612      2.82860297009777
  H   -2.45717353407150      0.89770906732714      3.67223004394712
  C   -2.36828113094397      1.89274145599684      1.69044168742125
  H   -2.96406663323033      2.70988168177571      2.09956581713313
  C   -1.27421685516107      2.49090335246725      0.82968159900511
  C   -1.43251030092768      3.68843240394964      0.25768191321168
  C   -0.47116666800170      4.40184563664241     -0.64000222645694
  H   -4.00154927321793      0.51784957389958      1.62870690612405
  H   -4.86547297231749      2.55573933492858      0.63963476764739
  C   -0.05138085084147      1.69094377455755      0.69642345423603
  H   0.60486576087438      1.86571411375011     -0.14247556472190
  C   0.27275447818304      0.78062386200301      1.61808228730876
  H   -0.12002720963812      5.32097539317489     -0.16838678927317
  H   -2.35036276803072      4.22475057744172      0.47438123755313
  H   0.40047396279535      3.80381067555511     -0.88693371739449
  H   -0.95773509051542      4.69320317999884     -1.57146007655735
