# Supplementary material for: AIMNet2‐NSE: A Transferable Reactive Neural Network Potential for Open‐Shell Chemistry
Source: Angew Chem Int Ed Engl. 2025 Dec 16;65(5):e16763. doi: 10.1002/anie.202516763 (PMC12851018; doi:10.1002/anie.202516763)
Supplement: Supplementary file 2 — Supporting Information [file ANIE-65-e16763-s001.zip › styrene/singlet_scan/input.010.xyz]

34
Coordinates from ORCA-job input
  C   -2.46333902267025     -1.29456000174879      0.64872435849928
  C   -2.17854555150675      0.20272630512653     -1.18991604284347
  C   -1.77077028034952     -2.27985034702817     -0.03890652665813
  C   -1.48841229750520     -0.77905248210416     -1.88345567169453
  C   -1.27557735905128     -2.02324133570018     -1.30803353238320
  C   -2.66725641959056     -0.03639657089831      0.09209077226842
  C   -3.36288443711513      1.04069171072165      0.89594195437815
  C   -4.27277310295889      1.92284035938748      0.04942844515712
  H   -2.84326670802219     -1.49916501346138      1.63984123749060
  H   -2.32181278073730      1.16980281520853     -1.64831276863967
  H   1.21255440684584      0.21466074670387      1.64408721739209
  H   -1.62020037447724     -3.24851604159484      0.41624221343546
  H   -1.11340433301811     -0.57064405704689     -2.87562225315767
  H   -4.98197359063095      1.31135985101148     -0.50525352090147
  H   -3.71193265907152      2.51729263023290     -0.66704954768698
  H   -0.73614509997443     -2.78828043115429     -1.84775812281687
  H   -0.25961814394396     -0.10970349001853      3.64824848887788
  C   -0.60333137027221      0.52276749970123      2.84182769804819
  C   -1.82049180413290      1.05852305331292      2.87334590239101
  H   -2.49035995083271      0.86037096806760      3.70005613216897
  C   -2.35354661806356      1.88749711813831      1.73916578347955
  H   -2.93624056851638      2.71230571801714      2.15197055558291
  C   -1.25550731337976      2.46029003088540      0.87249703415042
  C   -1.45836075440732      3.60477692058905      0.21697706332152
  C   -0.53532761679231      4.27522888389028     -0.75242215305342
  H   -3.99425203071968      0.52944806594463      1.62617940486270
  H   -4.83101644834248      2.61003208926837      0.68446084304443
  C   -0.02029050632419      1.67788992934741      0.78087729853281
  H   0.66007161661767      1.86295323704221     -0.03606847855125
  C   0.28796088941715      0.76962764141659      1.71030133354151
  H   -0.19156433597498      5.23274275750029     -0.35801004054027
  H   -2.38618709166256      4.13154416179282      0.41033026292254
  H   0.34154560521762      3.67880371661702     -0.98476608203343
  H   -1.05382394805327      4.48954856083157     -1.68777525858536
