# Supplementary material for: AIMNet2‐NSE: A Transferable Reactive Neural Network Potential for Open‐Shell Chemistry
Source: Angew Chem Int Ed Engl. 2025 Dec 16;65(5):e16763. doi: 10.1002/anie.202516763 (PMC12851018; doi:10.1002/anie.202516763)
Supplement: Supplementary file 2 — Supporting Information [file ANIE-65-e16763-s001.zip › styrene/singlet_scan/input.011.xyz]

34
Coordinates from ORCA-job input
  C   -2.44340323873311     -1.25594892836399      0.62025412200745
  C   -2.16761769111180      0.26543894708495     -1.19951452907522
  C   -1.75350897895046     -2.23173591061593     -0.08318023511430
  C   -1.48000178148846     -0.70699258635684     -1.90896572226118
  C   -1.26395709767690     -1.95840580816600     -1.35103315087250
  C   -2.65027621155241      0.00990041162069      0.08158917739149
  C   -3.34492911120653      1.07452417844284      0.90539307998845
  C   -4.26374441072141      1.96357413375991      0.07558033656804
  H   -2.81952686919123     -1.47416444966939      1.60984243758420
  H   -2.31432059539230      1.23749190229763     -1.64557971829156
  H   1.23762727112358      0.22442804867816      1.75794445313194
  H   -1.60058100416781     -3.20619896434144      0.35858139778496
  H   -1.11023038445334     -0.48552377858235     -2.90028181922353
  H   -4.99571853672438      1.35143211270101     -0.44815132487837
  H   -3.72334075405589      2.54110598837269     -0.66862740828737
  H   -0.72663945469427     -2.71600389040883     -1.90321789603607
  H   -0.29113932241874     -0.13999584958666      3.70906792254860
  C   -0.61659325109845      0.50163277371583      2.90230167361756
  C   -1.83522417432507      1.03460937655919      2.91122615541661
  H   -2.52299706981717      0.82697695452622      3.72073070998173
  C   -2.34018589779882      1.88483472334900      1.78107956016245
  H   -2.91136041647682      2.71599842681192      2.19756197801150
  C   -1.23641598422083      2.43465964356996      0.91333401834131
  C   -1.47988862270896      3.52396662071129      0.18623998663018
  C   -0.58686691887761      4.15227701526997     -0.83859798664397
  H   -3.98370589193307      0.54375040166764      1.61614090638585
  H   -4.79624528593051      2.66419484199092      0.71817787863155
  C   0.01041293891074      1.67133899162805      0.86095953549545
  H   0.71227348791005      1.86693854145308      0.06504124045448
  C   0.30339988356257      0.76558776852022      1.79793849991465
  H   -0.26684471028711      5.14534934914955     -0.51927341294198
  H   -2.41631659514839      4.04098371813167      0.35817194201324
  H   0.30372160425259      3.56531584471612     -1.04106705214629
  H   -1.12193492459695      4.28297445136261     -1.78042275628952
