# Supplementary material for: AIMNet2‐NSE: A Transferable Reactive Neural Network Potential for Open‐Shell Chemistry
Source: Angew Chem Int Ed Engl. 2025 Dec 16;65(5):e16763. doi: 10.1002/anie.202516763 (PMC12851018; doi:10.1002/anie.202516763)
Supplement: Supplementary file 2 — Supporting Information [file ANIE-65-e16763-s001.zip › styrene/singlet_scan/input.012.xyz]

34
Coordinates from ORCA-job input
  C   -2.42843795783616     -1.21987022585934      0.59290108586577
  C   -2.15312352250157      0.32041625130931     -1.21032295813956
  C   -1.74756575908545     -2.19148481412255     -0.12480998722258
  C   -1.47426947962675     -0.64770083912873     -1.93417362416465
  C   -1.26273730722257     -1.90666731476845     -1.39191957417613
  C   -2.63129984256861      0.05357165830764      0.07008416423768
  C   -3.32343033375091      1.10899691288991      0.91052127507132
  C   -4.25409642435638      1.99989021431692      0.09488045148503
  H   -2.80201863588463     -1.44787257784455      1.58120508308915
  H   -2.29742877224804      1.29739571762492     -1.64580575360739
  H   1.26821787248426      0.24958551042376      1.86414833452800
  H   -1.59836066445051     -3.17178159220775      0.30514598494043
  H   -1.10867149830635     -0.41684722664718     -2.92489399519480
  H   -5.01295645302719      1.38433906280192     -0.38500271246414
  H   -3.73961909700834      2.55030567768133     -0.68616039443662
  H   -0.73275163655804     -2.66103079409766     -1.95549552849210
  H   -0.31437555346427     -0.16677796631914      3.75807846569630
  C   -0.62390493393512      0.48542241223567      2.95350705385465
  C   -1.84571118796780      1.01070528274248      2.94122028144219
  H   -2.55033831863696      0.78814452414511      3.73207646813240
  C   -2.32598672520121      1.88358735457339      1.81853078316741
  H   -2.88779000614413      2.71780724193871      2.24208213816776
  C   -1.21725191726493      2.41700582057995      0.95253636769122
  C   -1.50200082713701      3.44836458823366      0.16270054089564
  C   -0.63567746727452      4.03797035472006     -0.90743435321577
  H   -3.96930396186405      0.56045384011274      1.60256377183998
  H   -4.75444763055154      2.72190845914712      0.73977710569502
  C   0.04297797796127      1.67856210852649      0.93676297759573
  H   0.76443933436047      1.88989318546026      0.16272765575761
  C   0.32351928278630      0.77358797610199      1.87855243220037
  H   -0.35290396084798      5.06298003243346     -0.66278024132982
  H   -2.44721880059232      3.95277153707907      0.31521530950952
  H   0.27531270027344      3.47103736559646     -1.07277404783914
  H   -1.17686849255171      4.07964526201275     -1.85440056058064
