# Supplementary material for: AIMNet2‐NSE: A Transferable Reactive Neural Network Potential for Open‐Shell Chemistry
Source: Angew Chem Int Ed Engl. 2025 Dec 16;65(5):e16763. doi: 10.1002/anie.202516763 (PMC12851018; doi:10.1002/anie.202516763)
Supplement: Supplementary file 2 — Supporting Information [file ANIE-65-e16763-s001.zip › styrene/singlet_scan/input.013.xyz]

34
Coordinates from ORCA-job input
  C   -2.42739087754331     -1.19068542065426      0.57184104817819
  C   -2.12815419862697      0.35772935909835     -1.21959625184046
  C   -1.76125362708302     -2.16769763592052     -0.15215897094178
  C   -1.46348681542836     -0.61554889123803     -1.94996179333878
  C   -1.27155623298121     -1.88152733606138     -1.41704396186696
  C   -2.61147432021841      0.08980321466873      0.05847991990062
  C   -3.29846434745255      1.14417934275484      0.90717468611359
  C   -4.23683798918840      2.03576310632882      0.09913021325480
  H   -2.80638811644465     -1.42097282473282      1.55752825349133
  H   -2.25872819046476      1.33869066875991     -1.64993210985888
  H   1.30724327991459      0.29130041525809      1.94780970463401
  H   -1.62814683653969     -3.15328461393516      0.27093467825357
  H   -1.09432754305748     -0.38311054914840     -2.93898037648749
  H   -5.02565512222612      1.41864763453892     -0.32776548876761
  H   -3.74889615685218      2.54778805982463     -0.72311949716454
  H   -0.75329205649816     -2.64002386137402     -1.98595553213312
  H   -0.32234194773861     -0.19967551174890      3.77973996018681
  C   -0.62058029601764      0.46810086321693      2.98370037620255
  C   -1.84786786331840      0.97957398307218      2.95596847984457
  H   -2.56637830997613      0.73208436442335      3.72673022152285
  C   -2.31015934308855      1.88045846802418      1.84879124898355
  H   -2.86515120986870      2.71223246459354      2.28652382319230
  C   -1.19945890928618      2.40907845974649      0.98757517760615
  C   -1.52918913732077      3.38508342618750      0.15006100103447
  C   -0.69020150764583      3.95446107598435     -0.95294854126167
  H   -3.95568633168412      0.58389419724824      1.58063908668720
  H   -4.69885930871270      2.78776794269909      0.73840749043253
  C   0.07682977009705      1.70323663798485      1.00100458675217
  H   0.81460266387320      1.94159821654050      0.25038817441105
  C   0.35059681142818      0.79332010122823      1.94036326590926
  H   -0.43246348411201      4.99612305198341     -0.75553269033276
  H   -2.48469038756174      3.86975013767357      0.29076382476709
  H   0.23326286092772      3.40414327031469     -1.10610714787347
  H   -1.24153491930332      3.94203318265983     -1.89520885949131
