# Supplementary material for: AIMNet2‐NSE: A Transferable Reactive Neural Network Potential for Open‐Shell Chemistry
Source: Angew Chem Int Ed Engl. 2025 Dec 16;65(5):e16763. doi: 10.1002/anie.202516763 (PMC12851018; doi:10.1002/anie.202516763)
Supplement: Supplementary file 2 — Supporting Information [file ANIE-65-e16763-s001.zip › styrene/singlet_scan/input.014.xyz]

34
Coordinates from ORCA-job input
  C   -2.40760490013552     -1.15337643627587      0.55212435054549
  C   -2.12148838358627      0.39557996275640     -1.23980717902716
  C   -1.75055468618410     -2.13145864562294     -0.17849448767699
  C   -1.46588992656634     -0.57873315692901     -1.97727330052302
  C   -1.27144908946433     -1.84550049509272     -1.44741815147528
  C   -2.59284855531654      0.12897337042212      0.04274212985438
  C   -3.27603352174078      1.17948115635842      0.90209900019906
  C   -4.23034250159723      2.06964838445758      0.10810369761333
  H   -2.77977266101249     -1.38496003331098      1.53997624505371
  H   -2.25573899179260      1.37561954604407     -1.67052189508123
  H   1.33252006876149      0.31984630289400      2.03698936029515
  H   -1.61676860268667     -3.11780223582191      0.24262896859058
  H   -1.10623613859059     -0.34619530275000     -2.96975654434941
  H   -5.04440452591085      1.45122476505545     -0.26658697598525
  H   -3.77621819870902      2.55119870469855     -0.75075435708277
  H   -0.76014145176900     -2.60468588852656     -2.02167960059912
  H   -0.33948313006643     -0.22055849854708      3.81306192649051
  C   -0.62546477777198      0.45670796216946      3.02050635108170
  C   -1.85663591473807      0.95727404253431      2.97331391571872
  H   -2.58886591541147      0.69323203294015      3.72549565440966
  C   -2.29860166013784      1.87943829625011      1.87592807782500
  H   -2.84574198257797      2.71189041508720      2.32282787029191
  C   -1.18251510074871      2.39603419506842      1.01936118071501
  C   -1.54971504161877      3.31407349723645      0.13669717176321
  C   -0.73049348759987      3.85884329961225     -0.99414111339328
  H   -3.93985881978631      0.60342918348069      1.55772534397436
  H   -4.65701573006263      2.84429130496814      0.74491571755792
  C   0.10461507356333      1.71559969093199      1.06272024224929
  H   0.85637423953267      1.97054837910224      0.33151357007472
  C   0.36818735056241      0.80600145262321      2.00561265346725
  H   -0.48163840592697      4.90911654430225     -0.83400328510012
  H   -2.51065846105777      3.78662518324595      0.26623125668408
  H   0.19642100527603      3.31229850600708     -1.14157222729707
  H   -1.29201717512804      3.81060951463024     -1.92932156686447
