# Supplementary material for: AIMNet2‐NSE: A Transferable Reactive Neural Network Potential for Open‐Shell Chemistry
Source: Angew Chem Int Ed Engl. 2025 Dec 16;65(5):e16763. doi: 10.1002/anie.202516763 (PMC12851018; doi:10.1002/anie.202516763)
Supplement: Supplementary file 2 — Supporting Information [file ANIE-65-e16763-s001.zip › styrene/singlet_scan/input.015.xyz]

34
Coordinates from ORCA-job input
  C   -2.31076219143932     -1.08960124432998      0.51609711836232
  C   -2.20584324646506      0.44550902227307     -1.30573632953244
  C   -1.66359654849363     -2.04950334449423     -0.24652574694580
  C   -1.56192641637938     -0.51114369757178     -2.07610199887230
  C   -1.28136061641317     -1.76186715040003     -1.54758521202378
  C   -2.58055121384052      0.17858383423508      0.00753750164195
  C   -3.26029779880429      1.20665268627802      0.89864707790493
  C   -4.26149801579127      2.09165778760427      0.15081487109248
  H   -2.60937280521474     -1.32489665418127      1.52740490155532
  H   -2.41230549687622      1.41137038437190     -1.73923638993056
  H   1.35568703525187      0.38565220706896      2.25505817190373
  H   -1.46225836835496     -3.02406259842411      0.17519308088237
  H   -1.27973614292930     -0.27713207293474     -3.09295374546393
  H   -5.09675537520643      1.46865037385104     -0.16521043847224
  H   -3.86918491754663      2.56525440868583     -0.74188713308927
  H   -0.77897780047700     -2.50763908693217     -2.14671143099016
  H   -0.40010142877631     -0.18414468848770      3.93606250678821
  C   -0.65735599674326      0.48305636121530      3.12525506741499
  C   -1.89358443359797      0.96031340838029      3.01330750198664
  H   -2.65646332369790      0.68886989639752      3.73180823584423
  C   -2.29494380062879      1.88108044579039      1.89900387889440
  H   -2.83099209742659      2.72728740736530      2.33443076984201
  C   -1.15627535492449      2.36179030611872      1.05423878512998
  C   -1.53733593444812      3.18712215316719      0.09210879068991
  C   -0.70048832078930      3.68182994285922     -1.05006009211410
  H   -3.91122143026988      0.59806565978186      1.54019679524917
  H   -4.65018255516093      2.87171465197630      0.80506898933649
  C   0.14458227865390      1.72305293950135      1.18201615214814
  H   0.92612868696643      1.98354764772635      0.48468703806682
  C   0.38149167952203      0.84296400068313      2.15966699239088
  H   -0.43643916039830      4.73338031938711     -0.92446889756669
  H   -2.50937417933225      3.64269846282153      0.16560793161754
  H   0.21827154036494      3.11469461632818     -1.16998690495900
  H   -1.25305625033235      3.60950661388774     -1.98850383878244
