# Supplementary material for: AIMNet2‐NSE: A Transferable Reactive Neural Network Potential for Open‐Shell Chemistry
Source: Angew Chem Int Ed Engl. 2025 Dec 16;65(5):e16763. doi: 10.1002/anie.202516763 (PMC12851018; doi:10.1002/anie.202516763)
Supplement: Supplementary file 2 — Supporting Information [file ANIE-65-e16763-s001.zip › styrene/singlet_scan/input.016.xyz]

34
Coordinates from ORCA-job input
  C   -1.73798390754064     -0.71730218540116      0.02928356684339
  C   -3.27639651080412      0.19904992133065     -1.54642775026958
  C   -1.33225120159353     -1.65201668440860     -0.90833808936924
  C   -2.86753054597279     -0.73319444157372     -2.49101586157548
  C   -1.89446188325286     -1.66648658093155     -2.17708196455455
  C   -2.72067504664043      0.22508942771531     -0.27094606378644
  C   -3.22316009124023      1.19958401658118      0.78517881407296
  C   -4.15293287995217      2.31175708087624      0.27330234947227
  H   -1.26856254916761     -0.71192258931315      1.00074084310183
  H   -4.03273042894349      0.91834750189471     -1.82156418479917
  H   1.18622657197633      1.70952176427422      3.77920618709905
  H   -0.56591863974008     -2.36826485677795     -0.64724544749331
  H   -3.31521152244728     -0.72499094216884     -3.47484349466124
  H   -5.06220326246368      1.88524096096828     -0.14500650873651
  H   -3.71835381210885      2.96073570852262     -0.48160884680807
  H   -1.57386073072479     -2.39273073290142     -2.90991943406588
  H   -0.53225522821813     -0.01748718606096      4.36170280901028
  C   -0.73800158290609      0.67166541019560      3.55483766534917
  C   -1.90748380472168      0.64112138963607      2.91945461184411
  H   -2.67777073325072     -0.06582039861625      3.20058467872748
  C   -2.23509734879393      1.65873595048160      1.85646729075036
  H   -2.74407949000838      2.46779781733255      2.39813901268705
  C   -1.01386057710681      2.22942807302787      1.21717378993850
  C   -1.09366228747992      2.50541301153392     -0.07612231131029
  C   0.01406906504951      3.07555587314705     -0.91412706791388
  H   -3.92261281132655      0.57465470467988      1.35899523993262
  H   -4.44925856038891      2.94018381163494      1.11082697382162
  C   0.17587650229098      2.36480153270574      2.05635278795561
  H   0.97643432169373      3.02014977637304      1.74768492170921
  C   0.29644248423972      1.63373390583863      3.17057889575295
  H   -0.33369811233612      3.94485248949260     -1.47341660183955
  H   -1.97960498089681      2.31524903790613     -0.63785286081593
  H   0.88350037776948      3.37317648345058     -0.33523482344010
  H   0.34098920700784      2.33868594855372     -1.65051512662944
