# Supplementary material for: AIMNet2‐NSE: A Transferable Reactive Neural Network Potential for Open‐Shell Chemistry
Source: Angew Chem Int Ed Engl. 2025 Dec 16;65(5):e16763. doi: 10.1002/anie.202516763 (PMC12851018; doi:10.1002/anie.202516763)
Supplement: Supplementary file 2 — Supporting Information [file ANIE-65-e16763-s001.zip › styrene/singlet_scan/input.017.xyz]

34
Coordinates from ORCA-job input
  C   -1.69833800226315     -0.68424075222747      0.02956678661777
  C   -3.24555256605337      0.21275386709763     -1.54936012520352
  C   -1.29863751079380     -1.63070499025835     -0.89869625511110
  C   -2.84228132008115     -0.73161605675476     -2.48435194467340
  C   -1.86807057167558     -1.66145383364561     -2.16404900325524
  C   -2.68293482197999      0.25403422213954     -0.27720200969261
  C   -3.19135394465901      1.23578721810206      0.76882631504772
  C   -4.14127139219158      2.33555775566701      0.25893793937702
  H   -1.22317895889492     -0.66585680636566      0.99792328354389
  H   -4.00363298368451      0.92874088303557     -1.82874346599526
  H   1.20398450608049      1.64658780888387      3.75620428351563
  H   -0.53084735067222     -2.34368524674981     -0.63292897084259
  H   -3.29561323723188     -0.73563556878046     -3.46561164942859
  H   -5.05347202714112      1.89342661135199     -0.13630084937544
  H   -3.73560896395337      2.98435991246780     -0.51259463714427
  H   -1.55181868234409     -2.39712797071919     -2.88928829251618
  H   -0.54228466122576     -0.04367669408293      4.35254386929062
  C   -0.74563640221276      0.65305120347104      3.55152407921682
  C   -1.92391740983162      0.64499769414982      2.93124959849823
  H   -2.70294340801259     -0.04981244597091      3.21855866501392
  C   -2.24351819467258      1.67501945927725      1.87902340378460
  H   -2.76631528630140      2.47530977773394      2.41965328053776
  C   -1.02524058712221      2.23723128097980      1.24157727079167
  C   -1.14567447419716      2.49609034509453     -0.05008672727155
  C   -0.04624384833247      3.03665887654681     -0.92145732076977
  H   -3.90409454120433      0.60097590841275      1.31968012276386
  H   -4.42865385783762      2.96917104844713      1.09558448509279
  C   0.18395756861190      2.34117861713721      2.05400910402935
  H   0.99271280781008      2.98255568985121      1.73717775450400
  C   0.30420400929067      1.59685207369821      3.15975304918320
  H   -0.38129565420631      3.92240917527683     -1.46275113675239
  H   -2.04389652543970      2.34319256622698     -0.59445319757010
  H   0.85295033685307      3.29764254134361     -0.37074819967821
  H   0.22843795557109      2.29454082916204     -1.67392550552888
