# Supplementary material for: AIMNet2‐NSE: A Transferable Reactive Neural Network Potential for Open‐Shell Chemistry
Source: Angew Chem Int Ed Engl. 2025 Dec 16;65(5):e16763. doi: 10.1002/anie.202516763 (PMC12851018; doi:10.1002/anie.202516763)
Supplement: Supplementary file 2 — Supporting Information [file ANIE-65-e16763-s001.zip › styrene/singlet_scan/input.018.xyz]

34
Coordinates from ORCA-job input
  C   -1.68413278680964     -0.66423233946292      0.06648214100597
  C   -3.14645024618274      0.28562664609973     -1.56229430914135
  C   -1.26436112371250     -1.60508950677570     -0.85799136615195
  C   -2.72324756737298     -0.65411879752378     -2.49339283946590
  C   -1.78141356601601     -1.60721238439994     -2.14640860744416
  C   -2.63624451903213      0.29778607904012     -0.26811630566208
  C   -3.17124641633525      1.26777099681386      0.77465145928308
  C   -4.18216000254466      2.32135666377089      0.27960503622414
  H   -1.25104476449160     -0.66674187259534      1.05477852843354
  H   -3.87600423780717      1.02278536373573     -1.86270334789139
  H   1.25740992370216      1.52891192031798      3.66566377931582
  H   -0.52224103513229     -2.33693524284005     -0.57141660997301
  H   -3.13488364504143     -0.63536467492832     -3.49268420714132
  H   -5.05549544106683      1.83159326889324     -0.14620052141062
  H   -3.81519746034316      3.02676374688745     -0.46235220928227
  H   -1.44902264885335     -2.33876147069437     -2.86856454500682
  H   -0.56267968981738     -0.03746640978501      4.36077359180523
  C   -0.75589693938154      0.65475925314260      3.55325556873792
  C   -1.95474307328556      0.69796993937666      2.97534734373993
  H   -2.75788217633912      0.05159028349521      3.30630061108835
  C   -2.26156719047867      1.71963842575764      1.91196701139551
  H   -2.79438361720022      2.52630871262227      2.43129034050462
  C   -1.04254698076866      2.24608391416018      1.25348939575598
  C   -1.22595804947534      2.48903500160768     -0.03263995291943
  C   -0.13803327852894      2.93572659584886     -0.97139984751611
  H   -3.87091192085768      0.60060117261753      1.30937068935272
  H   -4.52394222527563      2.90375849714090      1.13278761799143
  C   0.20853387277941      2.27460902575432      2.00233306802165
  H   1.03772796933598      2.86756946220508      1.64628827213840
  C   0.33209105994208      1.52995208711377      3.10751112791653
  H   -0.40891135992735      3.86812316116483     -1.46910758802317
  H   -2.16005933843019      2.44513890421063     -0.52619182790909
  H   0.82263004252092      3.07803048445888     -0.48445890641026
  H   -0.00381156777141      2.18874809276887     -1.75672859136219
