# Supplementary material for: AIMNet2‐NSE: A Transferable Reactive Neural Network Potential for Open‐Shell Chemistry
Source: Angew Chem Int Ed Engl. 2025 Dec 16;65(5):e16763. doi: 10.1002/anie.202516763 (PMC12851018; doi:10.1002/anie.202516763)
Supplement: Supplementary file 2 — Supporting Information [file ANIE-65-e16763-s001.zip › styrene/singlet_scan/input.019.xyz]

34
Coordinates from ORCA-job input
  C   -1.65302602406593     -0.62325420442461      0.09815534675297
  C   -3.05176948280999      0.36164036061558     -1.56655822034118
  C   -1.20754350508058     -1.55267287973377     -0.82484070101393
  C   -2.60451605521054     -0.56921012047308     -2.49575119604473
  C   -1.68099099955916     -1.53293750816176     -2.13047083557806
  C   -2.58536189614798      0.35139378710944     -0.25646388691181
  C   -3.15135070022045      1.30398684420703      0.78439436053849
  C   -4.22626542503615      2.30040182358016      0.30125156105280
  H   -1.25604246808028     -0.64040129426509      1.10160448975979
  H   -3.76316341363947      1.11075320662563     -1.88127535915122
  H   1.30070208998500      1.37515025768675      3.56000143861579
  H   -0.48030411231119     -2.29372002075368     -0.52425548248585
  H   -2.98199951024925     -0.53383145685256     -3.50797368189626
  H   -5.05465257702958      1.76199221003908     -0.15457364538841
  H   -3.90464604649229      3.05671622365855     -0.41283059540043
  H   -1.32858249803625     -2.25626348225345     -2.85135362332072
  H   -0.59742452820299     -0.03141137679716      4.37109065718208
  C   -0.77593019662747      0.65516303979327      3.55529603844415
  C   -1.99245752087663      0.76598536780997      3.02547937600342
  H   -2.82143227344558      0.18326133409929      3.40711321253416
  C   -2.28160182633583      1.77658315837118      1.94733033009325
  H   -2.82378471991934      2.59243336204309      2.44029180566159
  C   -1.05830476542641      2.26138763331542      1.26713742419697
  C   -1.30589091881417      2.48393851180536     -0.01214656918066
  C   -0.23767012864345      2.80615939304034     -1.02386381766327
  H   -3.83269052201597      0.60120750653073      1.30494116864059
  H   -4.62119715600096      2.82840831235844      1.16673158156010
  C   0.22835738545976      2.18966141484764      1.94372008393815
  H   1.07896430851923      2.72016983744563      1.54221991282048
  C   0.35196600912321      1.44190375569440      3.04710401410095
  H   -0.43176170725592      3.76079278472376     -1.51561045826641
  H   -2.26587748420442      2.57899897297430     -0.44093318374500
  H   0.76239941462379      2.83708000380640     -0.60033247477888
  H   -0.24223074597163      2.04284824153318     -1.80538507072920
