# Supplementary material for: AIMNet2‐NSE: A Transferable Reactive Neural Network Potential for Open‐Shell Chemistry
Source: Angew Chem Int Ed Engl. 2025 Dec 16;65(5):e16763. doi: 10.1002/anie.202516763 (PMC12851018; doi:10.1002/anie.202516763)
Supplement: Supplementary file 2 — Supporting Information [file ANIE-65-e16763-s001.zip › styrene/singlet_scan/input.020.xyz]

34
Coordinates from ORCA-job input
  C   -1.61598077698737     -0.58620844068347      0.10637467769863
  C   -3.00617537543859      0.39791528457347     -1.56759241631684
  C   -1.16595331617176     -1.51599155965385     -0.81336013991932
  C   -2.55445551604279     -0.53457813390467     -2.49312468229464
  C   -1.63263837135361     -1.49749802289686     -2.12189777475582
  C   -2.54581436321943      0.38865163092822     -0.25538094077841
  C   -3.12069006125603      1.34180011994563      0.77907800679331
  C   -4.23306007012327      2.30238979311229      0.30142462006214
  H   -1.22437671904701     -0.60032254802849      1.11190874331972
  H   -3.71362384397599      1.14878010493213     -1.88692315400480
  H   1.31303837195369      1.28696470680542      3.50980076500633
  H   -0.44009233269954     -2.25660199584840     -0.50848466388334
  H   -2.92627379315674     -0.50007657296391     -3.50744777779864
  H   -5.04289925244063      1.73629358098890     -0.15395693942967
  H   -3.94413552106460      3.07358101600201     -0.41276957588094
  H   -1.27573627257523     -2.22106923718234     -2.84026306159425
  H   -0.61632923814088     -0.04570842751238      4.36556691219021
  C   -0.78853990488139      0.64519298135641      3.55199998039830
  C   -2.01209636313258      0.79419571990248      3.04772519854815
  H   -2.85158817195620      0.24062733296261      3.44914002054956
  C   -2.29093532120951      1.81086729886910      1.97312037827265
  H   -2.84412370300906      2.62384715495829      2.45779904680822
  C   -1.06611405693679      2.27810868080526      1.28607950010564
  C   -1.36133738547029      2.47026397645982      0.01068103031043
  C   -0.30956284916292      2.72069542808301     -1.04209486810385
  H   -3.80273105339304      0.62020503595838      1.28506537574152
  H   -4.64315278058534      2.81266480637902      1.17031266223711
  C   0.23417901461920      2.14921892292656      1.92189602413438
  H   1.09368374690374      2.64973777827017      1.50092220614179
  C   0.35591090696303      1.39143429219875      3.01934102926470
  H   -0.46757030203378      3.67691197651529     -1.54383097813546
  H   -2.32042847173106      2.66406920239953     -0.38253557583672
  H   0.70373965018296      2.70174318405093     -0.64995708700108
  H   -0.38021650342603      1.94620992929015     -1.80937254184928
