# Supplementary material for: AIMNet2‐NSE: A Transferable Reactive Neural Network Potential for Open‐Shell Chemistry
Source: Angew Chem Int Ed Engl. 2025 Dec 16;65(5):e16763. doi: 10.1002/anie.202516763 (PMC12851018; doi:10.1002/anie.202516763)
Supplement: Supplementary file 2 — Supporting Information [file ANIE-65-e16763-s001.zip › styrene/singlet_scan/input.021.xyz]

34
Coordinates from ORCA-job input
  C   -1.57442076861809     -0.54944471406974      0.10424976559973
  C   -2.98183720950153      0.41516474610243     -1.56853818462836
  C   -1.12959436490297     -1.48622520632601     -0.81035283527155
  C   -2.53426238980961     -0.52468789293196     -2.48865010666414
  C   -1.60676213026607     -1.48131161345980     -2.11557834457568
  C   -2.51064062545926      0.41852037973786     -0.26012595731607
  C   -3.08582760169352      1.37975870798331      0.76680709290696
  C   -4.22752987851991      2.31038470477072      0.29241274097022
  H   -1.17419377980552     -0.55086822125483      1.10628147898375
  H   -3.69264848119665      1.16199785228781     -1.88929502494717
  H   1.31549811146687      1.22600634680922      3.48208452223940
  H   -0.39899592295323     -2.22175898115297     -0.50460274218942
  H   -2.91366113087138     -0.50040975390586     -3.50043672023278
  H   -5.03024024660694      1.72286472063302     -0.14783582744378
  H   -3.96444270948926      3.07942256855970     -0.43623174974160
  H   -1.25291326578088     -2.21023459525653     -2.82998144593150
  H   -0.63113676927597     -0.06797605831734      4.35330597195856
  C   -0.79930173194654      0.63155801693879      3.54623808135140
  C   -2.02628326742085      0.80632706414168      3.05781930237860
  H   -2.87181670053986      0.26748597866422      3.46638270673015
  C   -2.29696544182822      1.83620139898147      1.99405233797022
  H   -2.86197867074994      2.64185820151897      2.47730646236765
  C   -1.06993720560325      2.29620280347499      1.30741001390209
  C   -1.40820387220441      2.45615657601288      0.03577913782806
  C   -0.36737597670493      2.65765881133860     -1.04421177095979
  H   -3.77512824300234      0.64295816313417      1.25834332715316
  H   -4.63747946213711      2.82192222172906      1.16037455842894
  C   0.23657917574229      2.12642653681063      1.91439397856007
  H   1.10185398143460      2.60899868393413      1.48397730532992
  C   0.35493196850578      1.35668656918655      3.00486300717226
  H   -0.49439279626839      3.61885704371318     -1.54555674612670
  H   -2.35350250740480      2.74389816973922     -0.33246969356983
  H   0.65174533484551      2.59462768923749     -0.67165612621734
  H   -0.48521542143239      1.88528808123432     -1.80731451601570
