# Supplementary material for: AIMNet2‐NSE: A Transferable Reactive Neural Network Potential for Open‐Shell Chemistry
Source: Angew Chem Int Ed Engl. 2025 Dec 16;65(5):e16763. doi: 10.1002/anie.202516763 (PMC12851018; doi:10.1002/anie.202516763)
Supplement: Supplementary file 2 — Supporting Information [file ANIE-65-e16763-s001.zip › styrene/singlet_scan/input.022.xyz]

34
Coordinates from ORCA-job input
  C   -1.51625974419141     -0.49966731198537      0.09378426923368
  C   -2.97896473824505      0.41031237740948     -1.56434463354547
  C   -1.07831744076419     -1.44654450634537     -0.81330418244946
  C   -2.53592192341568     -0.53909262594624     -2.47681987420184
  C   -1.58460352579376     -1.47344412623770     -2.10747424335176
  C   -2.47658668861043      0.44516973022832     -0.26800798143818
  C   -3.04985258639062      1.41972073944738      0.74990267436811
  C   -4.21475116282911      2.32231364253189      0.27180187427456
  H   -1.09184719108042     -0.47367350210313      1.08511966166831
  H   -3.70946841017074      1.13866558986575     -1.88199028921090
  H   1.30993168141260      1.16412522912344      3.46570657856102
  H   -0.32907877506400     -2.16450143956464     -0.51100307612909
  H   -2.93811042358730     -0.53952783546338     -3.48003859113582
  H   -5.03163178344739      1.71664546845352     -0.11389125074334
  H   -3.97277597688022      3.04991730723177     -0.50706271171395
  H   -1.23433445023453     -2.20936621140049     -2.81639426039855
  H   -0.65403929753948     -0.10086784651957      4.33615796755550
  C   -0.81575190317223      0.61100420434770      3.53855626869273
  C   -2.04352023920344      0.80979432798613      3.06015500499811
  H   -2.89542074458909      0.28097204194587      3.46851004082199
  C   -2.30385875655362      1.85861413104384      2.01221364926994
  H   -2.88179386130140      2.65388473737238      2.49837599808855
  C   -1.07070171895609      2.31641981650303      1.33327580163646
  C   -1.45236284186532      2.44842650525554      0.06646733897139
  C   -0.42245144561508      2.60717592193467     -1.03811611751977
  H   -3.74981609775372      0.66672203660988      1.22637005784344
  H   -4.59472551541861      2.87928175862120      1.12505917777364
  C   0.23746733382640      2.10421924528364      1.91511321977896
  H   1.10934560528313      2.57060091154814      1.47961078404564
  C   0.34871316550596      1.32021460580616      2.99759253698650
  H   -0.47590685904297      3.59954222580795     -1.49017341510049
  H   -2.37169386360039      2.84477616071224     -0.27149292533552
  H   0.59388876134312      2.43650812124839     -0.69190804405747
  H   -0.62087858205368      1.88597356924697     -1.83250730823721
