# Supplementary material for: AIMNet2‐NSE: A Transferable Reactive Neural Network Potential for Open‐Shell Chemistry
Source: Angew Chem Int Ed Engl. 2025 Dec 16;65(5):e16763. doi: 10.1002/anie.202516763 (PMC12851018; doi:10.1002/anie.202516763)
Supplement: Supplementary file 2 — Supporting Information [file ANIE-65-e16763-s001.zip › styrene/singlet_scan/input.023.xyz]

34
Coordinates from ORCA-job input
  C   -1.37217628903490     -0.36912424510567      0.03415830881350
  C   -3.06045396415809      0.29190904914851     -1.52385244619547
  C   -0.93769294945093     -1.33979619709577     -0.85114828153504
  C   -2.61591000541638     -0.67505545382447     -2.41592687504000
  C   -1.55207331730409     -1.49700502010926     -2.08638780490122
  C   -2.44077669996150      0.46355141212201     -0.28966062142960
  C   -3.01564478223526      1.46780066502634      0.71135280659464
  C   -4.14220030239940      2.40949518697557      0.20154661412495
  H   -0.85717873343940     -0.23819799805345      0.97159497835853
  H   -3.89882573107337      0.91003507241763     -1.80392892989360
  H   1.26841723207667      1.07009536418258      3.47934856314511
  H   -0.10309918169607     -1.96995634255818     -0.57803787854249
  H   -3.11021544033001     -0.78177427689087     -3.37115760899828
  H   -5.11142488252791      1.91773464453436      0.17831542037749
  H   -3.95463874852769      2.78966487474141     -0.80372302051052
  H   -1.20293075643309     -2.24736544528645     -2.78054334180780
  H   -0.70749502798692     -0.22669202271097      4.26946084379800
  C   -0.86043980292269      0.52392537149533      3.50639046684381
  C   -2.08358046109878      0.74232680527466      3.02350354923538
  H   -2.93999901986233      0.19438064153916      3.39574827134598
  C   -2.33656788393113      1.84649180158885      2.03204263701402
  H   -2.94916434071107      2.59864091996949      2.54747475364938
  C   -1.09020329545895      2.34627937942634      1.39591171957578
  C   -1.50311173018494      2.49007452238772      0.13178558170051
  C   -0.48624189309852      2.60729658544051     -0.99414446236638
  H   -3.75332057301386      0.69930915176457      1.13656653877503
  H   -4.21768883109943      3.26674633136148      0.86858934441842
  C   0.21299123698799      2.08331019619232      1.96013656490141
  H   1.09130395207527      2.55630826644200      1.54384824473786
  C   0.31207264842254      1.25335578516557      3.01121887830829
  H   -0.35395483437696      3.64793874229999     -1.29830190140905
  H   -2.37073852836956      3.02861550945488     -0.15936063516371
  H   0.48047229154402      2.19513979978875     -0.71393914882748
  H   -0.83358935500192      2.05885592289441     -1.86963712909771
