# Supplementary material for: AIMNet2‐NSE: A Transferable Reactive Neural Network Potential for Open‐Shell Chemistry
Source: Angew Chem Int Ed Engl. 2025 Dec 16;65(5):e16763. doi: 10.1002/anie.202516763 (PMC12851018; doi:10.1002/anie.202516763)
Supplement: Supplementary file 2 — Supporting Information [file ANIE-65-e16763-s001.zip › styrene/singlet_scan/input.024.xyz]

34
Coordinates from ORCA-job input
  C   -1.29821843859503     -0.31832538627198      0.02945222542795
  C   -3.04505911969536      0.24597612340405     -1.50465047925149
  C   -0.87180289442345     -1.31772927906424     -0.83148349874383
  C   -2.60996306336473     -0.74878340750528     -2.36814544240618
  C   -1.51987453922514     -1.53762132128748     -2.03758176494421
  C   -2.39000404879316      0.47470635956846     -0.29836497272378
  C   -2.94914871471816      1.53710544365913      0.67398528509134
  C   -4.10679834681884      2.42941570160531      0.14270324396696
  H   -0.76571702233065     -0.14705347307001      0.94914385996016
  H   -3.90126379851286      0.84030033361281     -1.78283832118161
  H   1.25685311288874      0.93209658095214      3.45406219812339
  H   -0.01938458058114     -1.92303753052099     -0.55715127620428
  H   -3.13027629234188     -0.90367051513957     -3.30273736416612
  H   -5.05579008337332      1.90323672825318      0.08090070981333
  H   -3.88517524748667      2.83079611445268     -0.84690034002366
  H   -1.17965490995664     -2.31159690961512     -2.70985157202812
  H   -0.76521254507396     -0.29242102474298      4.23212145713453
  C   -0.89285204438289      0.47844764612994      3.48442571035386
  C   -2.11126830447469      0.74267276223010      3.00941807765919
  H   -2.98496966911282      0.21860806987042      3.37593493976439
  C   -2.32968684832071      1.87783656730105      2.04435212899738
  H   -2.94807864832524      2.62847192154617      2.55928425816029
  C   -1.05379307825815      2.37956896577693      1.43770899775047
  C   -1.54084089347926      2.56886140086809      0.19043551414332
  C   -0.61740779039800      2.64055296460068     -1.01291133881614
  H   -3.70521927617666      0.73147002475114      1.06721573090175
  H   -4.23181016305497      3.26743998214744      0.82663751449183
  C   0.23346395371388      2.02362251605132      1.96089663798946
  H   1.13091664041847      2.44940431592997      1.53263951655953
  C   0.30587778705857      1.16900656930657      3.00000270974122
  H   -0.35516841070041      3.67845797816138     -1.22917161143804
  H   -2.34447264568253      3.26202667478241      0.03763163044480
  H   0.29121205469887      2.06578478361180     -0.84878474415109
  H   -1.10549213111983      2.23868731864382     -1.89913562039692
