# Supplementary material for: AIMNet2‐NSE: A Transferable Reactive Neural Network Potential for Open‐Shell Chemistry
Source: Angew Chem Int Ed Engl. 2025 Dec 16;65(5):e16763. doi: 10.1002/anie.202516763 (PMC12851018; doi:10.1002/anie.202516763)
Supplement: Supplementary file 2 — Supporting Information [file ANIE-65-e16763-s001.zip › styrene/singlet_scan/input.025.xyz]

34
Coordinates from ORCA-job input
  C   -2.07756414171880     -0.68004781024467      0.07675329920140
  C   -2.37815869432891      0.39962371393531     -2.03380435962875
  C   -1.38316434602243     -1.70675090947306     -0.54264868312654
  C   -1.68508119112047     -0.62745844450221     -2.65870455635260
  C   -1.18301419247980     -1.68434894786017     -1.91535744102127
  C   -2.58444236079656      0.39187122450677     -0.65661346119985
  C   -3.29167059724436      1.51064229642289      0.05421291377379
  C   -4.36107049065614      2.22162641854842     -0.75579436497594
  H   -2.22529865374985     -0.70260407369467      1.14769968873298
  H   -2.76327755622818      1.21247653509362     -2.63162899478209
  H   1.57981503906955      0.39964897037721      2.30700255457050
  H   -0.99904698805431     -2.52614945155221      0.04808661462701
  H   -1.54024330823447     -0.60120475673255     -3.72948064344398
  H   -5.10809779664541      1.51446438663349     -1.11427500738620
  H   -3.94952490663710      2.73385680070437     -1.62259701259361
  H   -0.64530239009706     -2.48560079484458     -2.40151211942784
  H   0.56441265659127      0.16046154300209      4.54770505369511
  C   0.03192677171263      0.67479691024563      3.76082409226841
  C   -1.22708785225818      1.20939551408997      4.00105809579610
  H   -1.67877857012338      1.11585768726146      4.97847040580372
  C   -1.90391742457443      1.86729836527374      2.98810099341060
  H   -2.88584291236519      2.28101177987655      3.17988667227076
  C   -1.34733784490250      2.00521425865197      1.71714658249722
  C   -2.15821513214632      2.65106853084394      0.62946903261992
  C   -1.35398716619833      3.24216213743254     -0.51171867991996
  H   -3.73834151582871      1.11145205464034      0.96311695932355
  H   -4.86430980918439      2.96741017814131     -0.14253044526674
  C   -0.08345461949336      1.47164232477735      1.49238250489291
  H   0.37077406714130      1.55458618813859      0.51661349770444
  C   0.60061703003862      0.81203684679155      2.50495510627300
  H   -0.61060332175422      3.94361857378359     -0.13530406205851
  H   -2.78187954732598      3.42446360714976      1.07768931418512
  H   -0.83497196071608      2.47170801173088     -1.07788977079936
  H   -1.99994027366677      3.78008533084993     -1.20206977966371
