# Supplementary material for: AIMNet2‐NSE: A Transferable Reactive Neural Network Potential for Open‐Shell Chemistry
Source: Angew Chem Int Ed Engl. 2025 Dec 16;65(5):e16763. doi: 10.1002/anie.202516763 (PMC12851018; doi:10.1002/anie.202516763)
Supplement: Supplementary file 2 — Supporting Information [file ANIE-65-e16763-s001.zip › styrene/singlet_scan/input.026.xyz]

34
Coordinates from ORCA-job input
  C   -2.10748947440485     -0.69100984846424      0.08335935181887
  C   -2.32518501185861      0.41798490307844     -2.02086896456663
  C   -1.43782666051932     -1.73682581197962     -0.53164503145798
  C   -1.65610039185526     -0.62720334122378     -2.64212194998917
  C   -1.20856546038102     -1.70880578634046     -1.89947929172382
  C   -2.56048707656705      0.40452151669425     -0.64888670617587
  C   -3.25190083168980      1.54376432036941      0.06248259683834
  C   -4.33677214375349      2.22555431741006     -0.76174843509416
  H   -2.27610440212083     -0.71713820523515      1.15123351217654
  H   -2.66760747337352      1.24998024114546     -2.61843280839470
  H   1.60221472846255      0.44625307227401      2.28272225725280
  H   -1.09583255769907     -2.57497261882599      0.05866348861866
  H   -1.48764482383426     -0.59562398288255     -3.70928735822320
  H   -5.07785229505732      1.50117548438444     -1.09507862784016
  H   -3.93847541929433      2.72038798425855     -1.64442143464974
  H   -0.68991105811170     -2.52436913633373     -2.38254447222818
  H   0.60270823252800      0.18994991482053      4.52876087769919
  C   0.05552751695821      0.69100973354881      3.74338812338196
  C   -1.21373339958039      1.19771813038369      3.98820390233963
  H   -1.65926930186686      1.09564745999264      4.96756839369620
  C   -1.90868552064640      1.83910633487669      2.97641234050069
  H   -2.89885680171936      2.23136586867008      3.17150329322477
  C   -1.36093209358836      1.98724489140640      1.70373642385471
  C   -2.19730846376221      2.61795619306035      0.61589857099742
  C   -1.38393809156731      3.25874966243448     -0.49876487852890
  H   -3.72298247278713      1.12696235300443      0.95297939280599
  H   -4.84261962881358      2.98171452377593     -0.16285813080865
  C   -0.08737882736794      1.48080467504286      1.47395336756113
  H   0.36003642754177      1.57032996909529      0.49559590673352
  C   0.61536995937708      0.83802948765943      2.48448351467971
  H   -0.66148708795105      3.96213308517419     -0.08850980960244
  H   -2.80755684915969      3.39204906421817      1.08519099028982
  H   -0.84065802868749      2.51553418457511     -1.07811893947824
  H   -2.02877521684778      3.80433635993096     -1.18412546570849
