# Supplementary material for: AIMNet2‐NSE: A Transferable Reactive Neural Network Potential for Open‐Shell Chemistry
Source: Angew Chem Int Ed Engl. 2025 Dec 16;65(5):e16763. doi: 10.1002/anie.202516763 (PMC12851018; doi:10.1002/anie.202516763)
Supplement: Supplementary file 2 — Supporting Information [file ANIE-65-e16763-s001.zip › styrene/singlet_scan/input.027.xyz]

34
Coordinates from ORCA-job input
  C   -2.15251985447724     -0.71961072811883      0.07125241853617
  C   -2.24725890491727      0.44914243781830     -2.00842160742457
  C   -1.50283914288275     -1.77687602537525     -0.54605519182708
  C   -1.59701412786798     -0.60610801801392     -2.63252465480869
  C   -1.22139396093781     -1.72369629838197     -1.90313146371736
  C   -2.53373442557129      0.41091300455156     -0.64696214588864
  C   -3.21513214935991      1.56228989941629      0.07179789897904
  C   -4.31788356247855      2.21088663293518     -0.76644589283751
  H   -2.35969317530216     -0.76421129270727      1.13180105685047
  H   -2.53381171598180      1.30883682706468     -2.59622513557061
  H   1.58792121928985      0.42304958104421      2.24058983297276
  H   -1.21680947105987     -2.64266500036852      0.03402290179232
  H   -1.38707590090390     -0.55424084886277     -3.69150408485665
  H   -5.04831289011468      1.46702918668262     -1.07747351660198
  H   -3.93252918470457      2.69075775485920     -1.66282177918771
  H   -0.71747045529681     -2.54710538094805     -2.38845039382860
  H   0.65123361476764      0.24889620172921      4.52150608065238
  C   0.08437464162238      0.72651033855019      3.73545719419443
  C   -1.17483236611738      1.24736046924151      3.99847305709031
  H   -1.59341102760351      1.18039631553039      4.99264685623292
  C   -1.89473949484204      1.85937758839580      2.98492698993321
  H   -2.87698680034903      2.26426168351360      3.19433675432678
  C   -1.38104785103220      1.96421081008497      1.69504724192982
  C   -2.24581074542282      2.57416221067485      0.60708328097419
  C   -1.42476204172824      3.27664316397026     -0.47316218198972
  H   -3.70767463072621      1.12110950943954      0.94130383977666
  H   -4.83134376972146      2.97357667115235     -0.18176580843211
  C   -0.11763684046836      1.44169265021431      1.44594797254453
  H   0.30111295548631      1.49494002676451      0.45230322307362
  C   0.60943607541418      0.82791619360593      2.45667712597991
  H   -0.73456789331467      3.98573622782638     -0.02091630196311
  H   -2.84918650685297      3.34259969441349      1.09861321648989
  H   -0.84493986197029      2.57076626377740     -1.06299783044556
  H   -2.06973975457288      3.82576724951897     -1.15568495294990
