# Supplementary material for: AIMNet2‐NSE: A Transferable Reactive Neural Network Potential for Open‐Shell Chemistry
Source: Angew Chem Int Ed Engl. 2025 Dec 16;65(5):e16763. doi: 10.1002/anie.202516763 (PMC12851018; doi:10.1002/anie.202516763)
Supplement: Supplementary file 2 — Supporting Information [file ANIE-65-e16763-s001.zip › styrene/singlet_scan/input_trj.xyz]

34
Coordinates from ORCA-job input E -620.823395661585
  C      -3.565953     -1.353763      0.865396
  C      -2.246832     -0.313977     -0.871981
  C      -2.709054     -2.432155      0.868246
  C      -1.396041     -1.399300     -0.861903
  C      -1.617594     -2.466771      0.001977
  C      -3.363012     -0.258149     -0.007192
  C      -4.244148      0.840947      0.005099
  C      -4.098425      2.024126     -0.884776
  H      -4.412372     -1.331540      1.538647
  H      -2.046417      0.514423     -1.534501
  H       1.807523      0.997689     -0.157410
  H      -2.886431     -3.256660      1.544420
  H      -0.542152     -1.412007     -1.524092
  H      -4.887888      2.750370     -0.710913
  H      -4.130473      1.739684     -1.939910
  H      -0.946623     -3.313200      0.005701
  H       1.027127     -0.715258      1.445119
  C       0.509707      0.229093      1.366545
  C      -0.611028      0.480355      2.154338
  H      -0.965246     -0.273838      2.841562
  C      -1.282615      1.676110      2.044921
  H      -2.158828      1.863261      2.650502
  C      -0.859458      2.675960      1.139216
  C      -1.558986      3.895105      1.054870
  C      -1.202914      4.999942      0.120576
  H      -5.068540      0.813799      0.703775
  H      -3.142190      2.523739     -0.723805
  C       0.273903      2.393544      0.341088
  H       0.621435      3.130410     -0.368118
  C       0.942813      1.192276      0.461448
  H      -0.153542      5.288046      0.214330
  H      -2.420583      4.019395      1.695426
  H      -1.352115      4.709961     -0.924212
  H      -1.809128      5.882698      0.304854
34
Coordinates from ORCA-job input E -620.827103157121
  C      -3.559507     -1.383135      0.851483
  C      -2.236126     -0.327268     -0.876470
  C      -2.705780     -2.461863      0.843803
  C      -1.388185     -1.415386     -0.872324
  C      -1.612883     -2.491542     -0.021160
  C      -3.353204     -0.275812     -0.009411
  C      -4.228226      0.822649      0.028399
  C      -4.110545      2.021833     -0.829027
  H      -4.406906     -1.367081      1.523592
  H      -2.031977      0.505317     -1.532825
  H       1.799733      1.011203     -0.134942
  H      -2.885748     -3.292075      1.512328
  H      -0.530792     -1.422275     -1.530227
  H      -4.920148      2.721443     -0.641080
  H      -4.127552      1.763344     -1.891072
  H      -0.939079     -3.335397     -0.019751
  H       0.989455     -0.705225      1.455907
  C       0.474251      0.240161      1.371505
  C      -0.647528      0.495379      2.153773
  H      -1.006179     -0.257966      2.839768
  C      -1.314533      1.695781      2.041959
  H      -2.189251      1.888227      2.647489
  C      -0.876385      2.698550      1.130283
  C      -1.560020      3.911658      1.017690
  C      -1.165006      5.010958      0.091808
  H      -5.048607      0.774507      0.730871
  H      -3.161791      2.556222     -0.659367
  C       0.273780      2.409404      0.346677
  H       0.634147      3.142540     -0.359723
  C       0.927279      1.208843      0.471922
  H      -0.111309      5.279810      0.203373
  H      -2.416617      4.062658      1.661412
  H      -1.303493      4.723880     -0.954370
  H      -1.757349      5.904972      0.266951
34
Coordinates from ORCA-job input E -620.830362008170
  C      -3.548148     -1.416926      0.837027
  C      -2.217044     -0.352961     -0.881473
  C      -2.704432     -2.501081      0.817476
  C      -1.381174     -1.451152     -0.887980
  C      -1.612397     -2.533853     -0.049572
  C      -3.331055     -0.297890     -0.009899
  C      -4.191270      0.806991      0.054886
  C      -4.109742      2.017648     -0.773691
  H      -4.395632     -1.401343      1.508942
  H      -2.004339      0.483771     -1.530444
  H       1.777729      1.021514     -0.119444
  H      -2.891440     -3.335777      1.478699
  H      -0.521231     -1.456485     -1.542760
  H      -4.941202      2.686941     -0.572835
  H      -4.109073      1.785689     -1.842230
  H      -0.938793     -3.377304     -0.050439
  H       0.933172     -0.697938      1.457404
  C       0.423499      0.250645      1.369386
  C      -0.692278      0.516797      2.150310
  H      -1.056335     -0.235374      2.834977
  C      -1.348663      1.726910      2.043902
  H      -2.215267      1.929765      2.656867
  C      -0.895770      2.732648      1.128967
  C      -1.557566      3.941679      0.991546
  C      -1.132681      5.032258      0.066288
  H      -5.003852      0.741770      0.766287
  H      -3.177202      2.598468     -0.604676
  C       0.266935      2.427825      0.352132
  H       0.641678      3.157271     -0.349842
  C       0.899511      1.226149      0.477003
  H      -0.076049      5.284590      0.186957
  H      -2.405357      4.123696      1.640529
  H      -1.269109      4.742797     -0.978613
  H      -1.711504      5.936576      0.233557
34
Coordinates from ORCA-job input E -620.833072630593
  C      -3.534527     -1.447563      0.829534
  C      -2.198736     -0.382135     -0.883593
  C      -2.703556     -2.540049      0.797172
  C      -1.376713     -1.491576     -0.903417
  C      -1.614845     -2.578759     -0.075074
  C      -3.306977     -0.320655     -0.005957
  C      -4.150813      0.794135      0.082033
  C      -4.090974      2.013620     -0.728728
  H      -4.380178     -1.428988      1.503658
  H      -1.978748      0.457734     -1.526304
  H       1.749313      1.021912     -0.114493
  H      -2.897882     -3.377945      1.452335
  H      -0.516623     -1.498038     -1.558209
  H      -4.938732      2.661129     -0.524812
  H      -4.071155      1.800809     -1.801437
  H      -0.944603     -3.424595     -0.080342
  H       0.874155     -0.694638      1.451777
  C       0.372171      0.257732      1.361056
  C      -0.735674      0.539216      2.142936
  H      -1.105942     -0.209289      2.828444
  C      -1.378786      1.759074      2.041153
  H      -2.235819      1.975317      2.662706
  C      -0.913129      2.764240      1.126222
  C      -1.557552      3.975197      0.974132
  C      -1.111941      5.061927      0.051551
  H      -4.955682      0.720752      0.802247
  H      -3.176405      2.629146     -0.555727
  C       0.255463      2.443040      0.353231
  H       0.642970      3.170224     -0.344065
  C       0.868462      1.236049      0.474883
  H      -0.054389      5.304278      0.181413
  H      -2.400399      4.178158      1.623847
  H      -1.244683      4.773036     -0.993538
  H      -1.683150      5.971820      0.214609
34
Coordinates from ORCA-job input E -620.835779112683
  C      -3.518607     -1.475133      0.826354
  C      -2.179346     -0.413045     -0.883752
  C      -2.702801     -2.578040      0.780612
  C      -1.373750     -1.535201     -0.919875
  C      -1.619857     -2.625146     -0.099617
  C      -3.279875     -0.343035      0.001074
  C      -4.106766      0.783655      0.110007
  C      -4.061785      2.008919     -0.692419
  H      -4.361044     -1.451043      1.504361
  H      -1.952058      0.429326     -1.520664
  H       1.714960      1.016506     -0.117158
  H      -2.904886     -3.418136      1.430607
  H      -0.515407     -1.545104     -1.576920
  H      -4.923820      2.638783     -0.492340
  H      -4.022907      1.807546     -1.766952
  H      -0.955756     -3.475569     -0.110852
  H       0.811777     -0.693765      1.440168
  C       0.319248      0.263260      1.348387
  C      -0.778595      0.562815      2.134120
  H      -1.155693     -0.180635      2.821593
  C      -1.405774      1.792706      2.037339
  H      -2.251546      2.024450      2.668670
  C      -0.927979      2.794636      1.124722
  C      -1.558300      4.011001      0.964152
  C      -1.098340      5.095261      0.043700
  H      -4.903924      0.707836      0.839001
  H      -3.166814      2.653281     -0.513170
  C       0.240740      2.457304      0.352819
  H       0.639656      3.183335     -0.339492
  C       0.834212      1.241786      0.468267
  H      -0.040566      5.330736      0.181075
  H      -2.398009      4.228751      1.612866
  H      -1.227635      4.807841     -1.002068
  H      -1.664832      6.008435      0.204634
34
Coordinates from ORCA-job input E -620.838554493461
  C      -3.500670     -1.498829      0.827296
  C      -2.159325     -0.443241     -0.881883
  C      -2.701749     -2.613484      0.767573
  C      -1.372050     -1.578828     -0.937205
  C      -1.626985     -2.670148     -0.123161
  C      -3.250621     -0.364021      0.010997
  C      -4.061378      0.775121      0.138642
  C      -4.024972      2.003080     -0.664891
  H      -4.338618     -1.467666      1.510645
  H      -1.925064      0.401091     -1.513513
  H       1.675526      1.006744     -0.126411
  H      -2.911450     -3.455152      1.413002
  H      -0.517343     -1.593846     -1.598621
  H      -4.900131      2.618593     -0.475475
  H      -3.967235      1.804245     -1.738873
  H      -0.971563     -3.527074     -0.142091
  H       0.747463     -0.694096      1.423580
  C       0.265819      0.268262      1.332482
  C      -0.820457      0.587267      2.125040
  H      -1.204667     -0.150092      2.815330
  C      -1.429709      1.826860      2.032997
  H      -2.263134      2.075255      2.674576
  C      -0.940101      2.822656      1.124138
  C      -1.559565      4.047035      0.960537
  C      -1.090008      5.129340      0.041748
  H      -4.851249      0.701660      0.875818
  H      -3.150519      2.670296     -0.475839
  C       0.223291      2.470763      0.351296
  H       0.632232      3.196467     -0.335930
  C       0.797457      1.244118      0.458201
  H      -0.032262      5.359588      0.185301
  H      -2.397761      4.273716      1.607180
  H      -1.215709      4.844224     -1.005183
  H      -1.653573      6.044411      0.201940
34
Coordinates from ORCA-job input E -620.841271106660
  C      -3.481139     -1.518101      0.832317
  C      -2.139575     -0.468479     -0.877682
  C      -2.699779     -2.644598      0.756714
  C      -1.370966     -1.616779     -0.954205
  C      -1.634868     -2.709525     -0.145943
  C      -3.221340     -0.381634      0.023656
  C      -4.017507      0.768257      0.167766
  C      -3.984754      1.994235     -0.644578
  H      -4.313308     -1.480330      1.522431
  H      -1.899438      0.377681     -1.504378
  H       1.631827      0.996798     -0.140733
  H      -2.916186     -3.488328      1.397028
  H      -0.521583     -1.637428     -1.621971
  H      -4.873205      2.596617     -0.473067
  H      -3.906892      1.788669     -1.715457
  H      -0.990566     -3.574649     -0.175425
  H       0.683089     -0.693220      1.404414
  C       0.213124      0.274810      1.315824
  C      -0.861444      0.611511      2.117304
  H      -1.252248     -0.119649      2.810498
  C      -1.453083      1.859323      2.028882
  H      -2.274480      2.123091      2.680024
  C      -0.951206      2.848018      1.123412
  C      -1.560401      4.080727      0.961602
  C      -1.082812      5.159378      0.043379
  H      -4.800639      0.700785      0.912307
  H      -3.129872      2.679436     -0.440508
  C       0.203412      2.483922      0.348174
  H       0.621682      3.209028     -0.334326
  C       0.758574      1.245826      0.446104
  H      -0.024480      5.383497      0.191444
  H      -2.398058      4.312480      1.606362
  H      -1.205394      4.875977     -1.004548
  H      -1.642566      6.076969      0.202422
34
Coordinates from ORCA-job input E -620.843870502250
  C      -3.459950     -1.535323      0.838963
  C      -2.119098     -0.488990     -0.872122
  C      -2.696262     -2.672722      0.745334
  C      -1.368982     -1.648878     -0.970122
  C      -1.641514     -2.744225     -0.169194
  C      -3.192376     -0.396046      0.037345
  C      -3.974356      0.762272      0.196831
  C      -3.946966      1.983519     -0.625205
  H      -4.285576     -1.492628      1.536616
  H      -1.873627      0.359244     -1.493656
  H       1.585770      0.989072     -0.156009
  H      -2.918820     -3.519440      1.379417
  H      -0.525482     -1.674980     -1.645000
  H      -4.850015      2.570054     -0.473960
  H      -3.847364      1.769003     -1.691803
  H      -1.009931     -3.618297     -0.211738
  H       0.617853     -0.691168      1.386388
  C       0.160012      0.282693      1.301224
  C      -0.903321      0.634566      2.111419
  H      -1.300219     -0.091057      2.806793
  C      -1.479242      1.889362      2.025835
  H      -2.289589      2.166325      2.685355
  C      -0.964073      2.873147      1.122112
  C      -1.559970      4.112323      0.963577
  C      -1.072963      5.184871      0.044213
  H      -4.750396      0.700744      0.948961
  H      -3.111512      2.687298     -0.404456
  C       0.182799      2.496642      0.343801
  H       0.611415      3.219345     -0.334734
  C       0.718079      1.249029      0.434294
  H      -0.013268      5.400888      0.194983
  H      -2.396852      4.349860      1.607282
  H      -1.194010      4.900917     -1.003748
  H      -1.626274      6.106895      0.200248
34
Coordinates from ORCA-job input E -620.846361323523
  C      -3.436585     -1.549997      0.847318
  C      -2.097077     -0.505514     -0.865687
  C      -2.690996     -2.697370      0.734211
  C      -1.365730     -1.676230     -0.985419
  C      -1.647073     -2.774708     -0.192731
  C      -3.163005     -0.407647      0.051626
  C      -3.931730      0.757171      0.225440
  C      -3.911839      1.972526     -0.607814
  H      -4.254820     -1.503315      1.553371
  H      -1.846439      0.344499     -1.482317
  H       1.537550      0.980874     -0.172504
  H      -2.919226     -3.547521      1.361533
  H      -0.529061     -1.707863     -1.668398
  H      -4.830722      2.540185     -0.479160
  H      -3.788968      1.747398     -1.668960
  H      -1.030451     -3.658625     -0.250648
  H       0.551554     -0.689419      1.370026
  C       0.106839      0.290625      1.288805
  C      -0.945193      0.656390      2.107912
  H      -1.348130     -0.063712      2.805340
  C      -1.506985      1.917156      2.023465
  H      -2.307305      2.205609      2.690316
  C      -0.977774      2.897635      1.120210
  C      -1.558565      4.142180      0.966930
  C      -1.062099      5.207292      0.045007
  H      -4.700239      0.701241      0.985453
  H      -3.097181      2.694616     -0.368270
  C       0.162117      2.507821      0.338170
  H       0.602035      3.226094     -0.337558
  C       0.676457      1.251712      0.422630
  H      -0.000647      5.414227      0.196733
  H      -2.394667      4.385142      1.609895
  H      -1.182964      4.920856     -1.002248
  H      -1.607163      6.134983      0.196569
34
Coordinates from ORCA-job input E -620.848670814219
  C      -3.410807     -1.563260      0.856155
  C      -2.072662     -0.520988     -0.858836
  C      -2.683816     -2.719966      0.723705
  C      -1.360393     -1.702158     -0.999310
  C      -1.650737     -2.803784     -0.215585
  C      -3.132339     -0.417850      0.065333
  C      -3.887957      0.752589      0.252566
  C      -3.880112      1.963382     -0.589792
  H      -4.221344     -1.512600      1.570756
  H      -1.816384      0.330473     -1.470878
  H       1.487994      0.971089     -0.188932
  H      -2.917961     -3.573208      1.344572
  H      -0.530881     -1.739652     -1.690741
  H      -4.815671      2.508334     -0.482658
  H      -3.732931      1.731334     -1.645658
  H      -1.050669     -3.697922     -0.289913
  H       0.484331     -0.689294      1.355829
  C       0.052979      0.296733      1.277935
  C      -0.987570      0.676479      2.104519
  H      -1.396726     -0.037771      2.804150
  C      -1.537027      1.942511      2.019522
  H      -2.328145      2.241748      2.692559
  C      -0.993933      2.921355      1.117140
  C      -1.556546      4.171544      0.970387
  C      -1.050125      5.229416      0.045687
  H      -4.648160      0.700520      1.021136
  H      -3.089076      2.705754     -0.333338
  C       0.140396      2.516237      0.331181
  H       0.592293      3.228936     -0.342319
  C       0.633654      1.252943      0.410941
  H       0.013458      5.425765      0.196500
  H      -2.390650      4.421777      1.613418
  H      -1.173619      4.940206     -1.000401
  H      -1.584944      6.163641      0.193613
34
Coordinates from ORCA-job input E -620.850746664430
  C      -3.383013     -1.573480      0.866780
  C      -2.047075     -0.534046     -0.851288
  C      -2.674809     -2.738849      0.715516
  C      -1.353908     -1.725083     -1.012275
  C      -1.653490     -2.829353     -0.236981
  C      -3.101124     -0.426408      0.079035
  C      -3.844920      0.748867      0.278311
  C      -3.850225      1.954993     -0.575030
  H      -4.185098     -1.518401      1.590566
  H      -1.785476      0.318413     -1.459383
  H       1.436852      0.958144     -0.207136
  H      -2.914357     -3.594693      1.330670
  H      -0.532881     -1.768548     -1.713418
  H      -4.803216      2.474116     -0.492523
  H      -3.675870      1.716138     -1.624606
  H      -1.072155     -3.734218     -0.329163
  H       0.418254     -0.690738      1.342998
  C       0.000586      0.301127      1.268209
  C      -1.028200      0.695071      2.102205
  H      -1.443703     -0.012526      2.804795
  C      -1.567086      1.965255      2.013750
  H      -2.350002      2.274696      2.691928
  C      -1.010653      2.942183      1.112935
  C      -1.554082      4.199400      0.975364
  C      -1.038313      5.250643      0.048440
  H      -4.596931      0.700616      1.055116
  H      -3.085963      2.717358     -0.300491
  C       0.117003      2.521492      0.322579
  H       0.579855      3.228170     -0.349733
  C       0.590320      1.251309      0.398501
  H       0.027538      5.435527      0.197242
  H      -2.385877      4.456306      1.618683
  H      -1.165979      4.959412     -0.996551
  H      -1.562082      6.191421      0.194196
34
Coordinates from ORCA-job input E -620.852538026140
  C      -3.354168     -1.582613      0.877612
  C      -2.020996     -0.546175     -0.843161
  C      -2.663966     -2.755918      0.708832
  C      -1.346060     -1.746239     -1.023362
  C      -1.654375     -2.852967     -0.256525
  C      -3.070073     -0.434301      0.092025
  C      -3.802348      0.745725      0.302495
  C      -3.823332      1.947636     -0.559884
  H      -4.147642     -1.523025      1.610502
  H      -1.754387      0.307533     -1.447160
  H       1.385425      0.943676     -0.225250
  H      -2.908487     -3.613809      1.319137
  H      -0.533839     -1.795336     -1.734507
  H      -4.794109      2.437052     -0.503090
  H      -3.618186      1.706644     -1.602944
  H      -1.092105     -3.768007     -0.366842
  H       0.354344     -0.693326      1.332046
  C      -0.050635      0.303666      1.259494
  C      -1.068132      0.711761      2.099050
  H      -1.489957      0.011023      2.804697
  C      -1.598789      1.985159      2.005204
  H      -2.374451      2.304471      2.687204
  C      -1.029734      2.960521      1.107198
  C      -1.551045      4.226098      0.979725
  C      -1.024614      5.271443      0.051908
  H      -4.546172      0.700303      1.087404
  H      -3.089540      2.732796     -0.269395
  C       0.091011      2.523733      0.312170
  H       0.563322      3.224692     -0.359574
  C       0.546639      1.248079      0.385691
  H       0.043772      5.442798      0.197902
  H      -2.378831      4.492031      1.624545
  H      -1.158834      4.980205     -0.992196
  H      -1.535787      6.218984      0.198293
34
Coordinates from ORCA-job input E -620.854001422980
  C      -3.325412     -1.587972      0.890591
  C      -1.996641     -0.553127     -0.834412
  C      -2.651598     -2.767732      0.705050
  C      -1.338314     -1.760628     -1.033379
  C      -1.654703     -2.869477     -0.273785
  C      -3.041617     -0.439967      0.105110
  C      -3.764621      0.743744      0.325142
  C      -3.798647      1.939158     -0.550208
  H      -4.109267     -1.524306      1.633463
  H      -1.726584      0.301814     -1.434730
  H       1.333832      0.926757     -0.245692
  H      -2.899055     -3.627646      1.311229
  H      -0.536783     -1.814370     -1.756185
  H      -4.787278      2.395508     -0.527459
  H      -3.555683      1.694277     -1.583667
  H      -1.112965     -3.794361     -0.403711
  H       0.296132     -0.696070      1.323749
  C      -0.096408      0.305840      1.253414
  C      -1.103591      0.726586      2.098855
  H      -1.531356      0.032991      2.808037
  C      -1.629154      2.001445      1.995522
  H      -2.399461      2.329001      2.680009
  C      -1.047952      2.974353      1.099848
  C      -1.547220      4.249008      0.985639
  C      -1.010609      5.288832      0.057930
  H      -4.501428      0.702444      1.116784
  H      -3.098834      2.745397     -0.238371
  C       0.063562      2.522956      0.299039
  H       0.542447      3.217681     -0.374506
  C       0.504409      1.242381      0.372393
  H       0.060230      5.446208      0.201108
  H      -2.371304      4.521775      1.632184
  H      -1.151057      4.999027     -0.985757
  H      -1.509147      6.242786      0.206009
34
Coordinates from ORCA-job input E -620.855114078645
  C      -3.297577     -1.594211      0.901683
  C      -1.973231     -0.560489     -0.825481
  C      -2.637362     -2.779507      0.702051
  C      -1.328604     -1.774104     -1.039746
  C      -1.651375     -2.885283     -0.287895
  C      -3.015218     -0.445567      0.116509
  C      -3.729004      0.742302      0.345852
  C      -3.781212      1.933024     -0.536212
  H      -4.072847     -1.527241      1.653207
  H      -1.699720      0.296778     -1.420907
  H       1.286147      0.910500     -0.262961
  H      -2.887115     -3.640861      1.305221
  H      -0.536414     -1.831491     -1.772870
  H      -4.786790      2.351966     -0.545671
  H      -3.497561      1.694608     -1.560505
  H      -1.127140     -3.817958     -0.435429
  H       0.243826     -0.699369      1.319137
  C      -0.139262      0.306051      1.248640
  C      -1.138926      0.738226      2.094875
  H      -1.572400      0.050811      2.806518
  C      -1.663079      2.013429      1.980788
  H      -2.429767      2.348507      2.665453
  C      -1.070232      2.985793      1.089440
  C      -1.542655      4.270380      0.988144
  C      -0.991874      5.306114      0.063562
  H      -4.458044      0.702761      1.144919
  H      -3.119913      2.765376     -0.209396
  C       0.033636      2.519063      0.283070
  H       0.517286      3.208272     -0.392783
  C       0.464015      1.236474      0.359519
  H       0.081610      5.446007      0.204111
  H      -2.359272      4.554950      1.639250
  H      -1.140899      5.022048     -0.980410
  H      -1.475109      6.266953      0.217560
34
Coordinates from ORCA-job input E -620.855922721031
  C      -3.272856     -1.593709      0.916000
  C      -1.956248     -0.558893     -0.817779
  C      -2.622844     -2.781982      0.703803
  C      -1.322057     -1.776105     -1.046445
  C      -1.649342     -2.888582     -0.298389
  C      -2.996163     -0.447613      0.127300
  C      -3.704869      0.742342      0.363640
  C      -3.768202      1.923365     -0.535054
  H      -4.037857     -1.524249      1.677798
  H      -1.682331      0.300095     -1.409930
  H       1.242394      0.892160     -0.283324
  H      -2.870690     -3.644971      1.305274
  H      -0.542711     -1.835628     -1.792816
  H      -4.788493      2.302983     -0.589390
  H      -3.437431      1.682825     -1.543934
  H      -1.144321     -3.828455     -0.464757
  H       0.205638     -0.700694      1.320457
  C      -0.167926      0.308397      1.249907
  C      -1.162599      0.748350      2.098721
  H      -1.600265      0.067362      2.814044
  C      -1.690896      2.020452      1.966056
  H      -2.457628      2.359578      2.649222
  C      -1.087375      2.990431      1.076540
  C      -1.537468      4.284265      0.993844
  C      -0.973982      5.317460      0.074932
  H      -4.427650      0.708343      1.168359
  H      -3.147199      2.773305     -0.181557
  C       0.005709      2.512613      0.263589
  H       0.489461      3.194623     -0.419357
  C       0.430479      1.228019      0.347340
  H       0.101014      5.443165      0.217350
  H      -2.351922      4.571562      1.646114
  H      -1.123895      5.039992     -0.970741
  H      -1.445554      6.283508      0.232429
34
Coordinates from ORCA-job input E -620.856536386751
  C      -3.251889     -1.597678      0.924451
  C      -1.941312     -0.563769     -0.811057
  C      -2.607049     -2.788614      0.706053
  C      -1.312334     -1.783416     -1.046331
  C      -1.640832     -2.897344     -0.302606
  C      -2.979532     -0.451141      0.134748
  C      -3.681359      0.742845      0.379111
  C      -3.770460      1.918595     -0.522937
  H      -4.011025     -1.526653      1.691944
  H      -1.665352      0.298593     -1.397737
  H       1.211602      0.880270     -0.294659
  H      -2.853765     -3.651514      1.308143
  H      -0.539562     -1.843978     -1.799861
  H      -4.803424      2.257228     -0.604737
  H      -3.402538      1.694470     -1.522671
  H      -1.144142     -3.840245     -0.478976
  H       0.177323     -0.702553      1.323715
  C      -0.194273      0.306964      1.247814
  C      -1.189788      0.752581      2.088321
  H      -1.631228      0.075087      2.804482
  C      -1.725825      2.021270      1.940666
  H      -2.494091      2.364300      2.619368
  C      -1.111684      2.994477      1.059400
  C      -1.531526      4.298447      0.992224
  C      -0.946878      5.332156      0.085448
  H      -4.395297      0.708487      1.192047
  H      -3.191246      2.795484     -0.165370
  C      -0.022964      2.504573      0.242494
  H       0.461034      3.182664     -0.444316
  C       0.402018      1.222564      0.335548
  H       0.129874      5.436715      0.230558
  H      -2.335103      4.599221      1.652220
  H      -1.102053      5.069916     -0.963210
  H      -1.401399      6.304310      0.254957
34
Coordinates from ORCA-job input E -620.857132312830
  C      -3.237410     -1.596307      0.933712
  C      -1.936498     -0.564352     -0.809889
  C      -2.594736     -2.788131      0.712186
  C      -1.309795     -1.784598     -1.048698
  C      -1.636736     -2.897757     -0.303154
  C      -2.972082     -0.452882      0.138935
  C      -3.668089      0.744772      0.389997
  C      -3.775547      1.910138     -0.524820
  H      -3.989359     -1.523300      1.708098
  H      -1.661358      0.299571     -1.394458
  H       1.188737      0.871395     -0.307909
  H      -2.836819     -3.650280      1.317172
  H      -0.546516     -1.846018     -1.811624
  H      -4.817974      2.207369     -0.643713
  H      -3.367293      1.693297     -1.510039
  H      -1.148496     -3.843195     -0.487927
  H       0.169303     -0.698402      1.335544
  C      -0.201791      0.311180      1.253788
  C      -1.200808      0.757926      2.087594
  H      -1.642557      0.084000      2.806776
  C      -1.752315      2.018821      1.917064
  H      -2.525026      2.361915      2.590714
  C      -1.129544      2.994297      1.041326
  C      -1.525030      4.305751      0.995571
  C      -0.922704      5.342007      0.103026
  H      -4.375146      0.713984      1.209056
  H      -3.238307      2.804707     -0.153006
  C      -0.047023      2.497253      0.219273
  H       0.431885      3.169702     -0.476592
  C       0.383872      1.218753      0.325600
  H       0.154347      5.431463      0.255887
  H      -2.325002      4.609321      1.658562
  H      -1.074051      5.094141     -0.949626
  H      -1.366212      6.317772      0.280817
34
Coordinates from ORCA-job input E -620.857778279005
  C      -3.229901     -1.593030      0.939573
  C      -1.939410     -0.565072     -0.812257
  C      -2.584036     -2.784394      0.721222
  C      -1.309298     -1.783157     -1.047696
  C      -1.630440     -2.894493     -0.296415
  C      -2.970640     -0.453261      0.140040
  C      -3.660492      0.749236      0.397459
  C      -3.788013      1.903923     -0.529973
  H      -3.977890     -1.518558      1.717719
  H      -1.665729      0.299707     -1.396124
  H       1.177430      0.867045     -0.318680
  H      -2.820479     -3.644394      1.331443
  H      -0.551666     -1.843653     -1.815746
  H      -4.837419      2.160159     -0.681786
  H      -3.344206      1.696419     -1.501599
  H      -1.141330     -3.839062     -0.481195
  H       0.177460     -0.693255      1.349043
  C      -0.198834      0.314108      1.259446
  C      -1.205607      0.758192      2.082196
  H      -1.645596      0.085762      2.803922
  C      -1.777449      2.010320      1.889915
  H      -2.555188      2.352625      2.558545
  C      -1.145391      2.990903      1.023562
  C      -1.515688      4.309387      1.001724
  C      -0.898825      5.348273      0.122635
  H      -4.363585      0.719807      1.220021
  H      -3.293100      2.816533     -0.149495
  C      -0.067400      2.489217      0.196120
  H       0.404395      3.157625     -0.508556
  C       0.373726      1.215939      0.315493
  H       0.178858      5.422054      0.279260
  H      -2.309100      4.616017      1.671077
  H      -1.050874      5.116118     -0.933458
  H      -1.330364      6.327277      0.311812
34
Coordinates from ORCA-job input E -620.858486836443
  C      -3.228035     -1.590265      0.941962
  C      -1.949152     -0.569574     -0.819623
  C      -2.575983     -2.781019      0.730926
  C      -1.311490     -1.783542     -1.046135
  C      -1.623293     -2.892001     -0.285269
  C      -2.973334     -0.454818      0.137774
  C      -3.654551      0.755449      0.402612
  C      -3.800902      1.899053     -0.537480
  H      -3.974137     -1.514234      1.721857
  H      -1.677302      0.294573     -1.405312
  H       1.171891      0.868333     -0.328794
  H      -2.806889     -3.637601      1.348032
  H      -0.555856     -1.842772     -1.815627
  H      -4.854959      2.119442     -0.714323
  H      -3.331208      1.698315     -1.498136
  H      -1.126436     -3.833747     -0.463216
  H       0.195833     -0.683676      1.363975
  C      -0.190237      0.319136      1.265423
  C      -1.206767      0.757770      2.074263
  H      -1.642686      0.086144      2.799276
  C      -1.802707      2.000152      1.861434
  H      -2.583403      2.342109      2.527141
  C      -1.159997      2.987614      1.007453
  C      -1.503945      4.311185      1.012234
  C      -0.875852      5.353363      0.144632
  H      -4.354668      0.727736      1.227839
  H      -3.343830      2.826209     -0.154575
  C      -0.085850      2.482867      0.173446
  H       0.377902      3.148111     -0.539639
  C       0.367328      1.216290      0.304849
  H       0.202801      5.412103      0.300735
  H      -2.290567      4.619739      1.688753
  H      -1.032754      5.136694     -0.913999
  H      -1.295045      6.335174      0.346755
34
Coordinates from ORCA-job input E -620.859254522473
  C      -3.227274     -1.588869      0.942511
  C      -1.963002     -0.574923     -0.828903
  C      -2.567097     -2.778514      0.738782
  C      -1.314171     -1.782421     -1.045457
  C      -1.613213     -2.888781     -0.274101
  C      -2.976722     -0.457099      0.135758
  C      -3.648133      0.762300      0.409981
  C      -3.814847      1.896538     -0.542839
  H      -3.972454     -1.512889      1.723361
  H      -1.694095      0.288020     -1.417712
  H       1.168918      0.871027     -0.335562
  H      -2.792399     -3.631894      1.362370
  H      -0.557324     -1.838980     -1.813547
  H      -4.872883      2.081282     -0.738986
  H      -3.325713      1.701889     -1.494792
  H      -1.103471     -3.825789     -0.442047
  H       0.215505     -0.672360      1.379934
  C      -0.182952      0.324287      1.271929
  C      -1.210569      0.755890      2.064067
  H      -1.642372      0.085122      2.792677
  C      -1.831113      1.989070      1.831893
  H      -2.611567      2.333337      2.497284
  C      -1.174348      2.984563      0.992606
  C      -1.490175      4.313040      1.022732
  C      -0.851083      5.356130      0.164399
  H      -4.347221      0.733628      1.236017
  H      -3.395657      2.839991     -0.159772
  C      -0.102598      2.476865      0.153154
  H       0.354595      3.139289     -0.566899
  C       0.361725      1.217164      0.295776
  H       0.228650      5.399202      0.317416
  H      -2.270973      4.624552      1.704599
  H      -1.015637      5.152328     -0.895564
  H      -1.256411      6.341320      0.378180
34
Coordinates from ORCA-job input E -620.860030559539
  C      -3.227465     -1.587584      0.942190
  C      -1.978213     -0.580275     -0.838683
  C      -2.558148     -2.775668      0.746346
  C      -1.316923     -1.780234     -1.044495
  C      -1.602108     -2.884500     -0.262317
  C      -2.980902     -0.459510      0.133293
  C      -3.642110      0.769087      0.417103
  C      -3.829163      1.895462     -0.547213
  H      -3.972284     -1.512085      1.723499
  H      -1.712525      0.281323     -1.430922
  H       1.167222      0.874245     -0.341273
  H      -2.777757     -3.625789      1.376394
  H      -0.557819     -1.833516     -1.810177
  H      -4.889946      2.044962     -0.760873
  H      -3.322373      1.708276     -1.491178
  H      -1.077696     -3.815784     -0.419099
  H       0.236266     -0.660223      1.396340
  C      -0.175346      0.329547      1.278724
  C      -1.214440      0.753436      2.053136
  H      -1.642119      0.083429      2.785335
  C      -1.859930      1.976980      1.801710
  H      -2.639651      2.324012      2.467178
  C      -1.188412      2.981284      0.978128
  C      -1.475750      4.314127      1.033201
  C      -0.826392      5.357179      0.183226
  H      -4.340936      0.738265      1.243236
  H      -3.447706      2.854666     -0.163800
  C      -0.118660      2.470658      0.133533
  H       0.332224      3.130278     -0.593186
  C       0.356801      1.218090      0.287225
  H       0.254328      5.384823      0.331991
  H      -2.250914      4.628481      1.719993
  H      -0.999618      5.165265     -0.877509
  H      -1.217615      6.345608      0.408191
34
Coordinates from ORCA-job input E -620.860053313693
  C      -3.234739     -1.593481      0.938392
  C      -1.987638     -0.592412     -0.846098
  C      -2.565480     -2.783589      0.744745
  C      -1.323077     -1.791696     -1.046476
  C      -1.604764     -2.894756     -0.259190
  C      -2.983321     -0.465931      0.131132
  C      -3.637715      0.770875      0.417693
  C      -3.814974      1.891365     -0.553318
  H      -3.980639     -1.517289      1.718553
  H      -1.722142      0.265223     -1.444650
  H       1.165275      0.886593     -0.347372
  H      -2.788193     -3.632287      1.375679
  H      -0.558449     -1.848642     -1.806948
  H      -4.876223      2.056569     -0.753138
  H      -3.326547      1.684439     -1.502535
  H      -1.075330     -3.825598     -0.408517
  H       0.246303     -0.646199      1.395426
  C      -0.174361      0.338601      1.276788
  C      -1.213004      0.757945      2.050670
  H      -1.633949      0.089788      2.788268
  C      -1.865233      1.981416      1.801780
  H      -2.632186      2.334023      2.479168
  C      -1.190309      2.986721      0.981181
  C      -1.474153      4.316138      1.042282
  C      -0.827487      5.363965      0.190956
  H      -4.339629      0.745563      1.241325
  H      -3.419352      2.843416     -0.181912
  C      -0.121523      2.478883      0.131862
  H       0.328229      3.140323     -0.593899
  C       0.354440      1.227856      0.281991
  H       0.254412      5.389180      0.330145
  H      -2.248888      4.629363      1.731329
  H      -1.011030      5.175387     -0.868565
  H      -1.214406      6.352563      0.422498
34
Coordinates from ORCA-job input E -620.860130099867
  C      -3.229215     -1.594214      0.939855
  C      -1.986851     -0.585798     -0.843946
  C      -2.560045     -2.782927      0.739862
  C      -1.320563     -1.783631     -1.049384
  C      -1.601101     -2.889724     -0.266563
  C      -2.981254     -0.464482      0.135077
  C      -3.638685      0.769481      0.424208
  C      -3.822255      1.895390     -0.543587
  H      -3.973394     -1.521512      1.721961
  H      -1.723603      0.273675     -1.440472
  H       1.170010      0.880007     -0.335290
  H      -2.781125     -3.634222      1.367891
  H      -0.556019     -1.837312     -1.810351
  H      -4.884467      2.053413     -0.744388
  H      -3.331386      1.695512     -1.492894
  H      -1.072057     -3.819476     -0.420557
  H       0.240111     -0.650920      1.402538
  C      -0.178458      0.335151      1.282127
  C      -1.219860      0.755325      2.051959
  H      -1.645036      0.088083      2.788040
  C      -1.869273      1.979032      1.798885
  H      -2.637340      2.333150      2.474109
  C      -1.190329      2.984492      0.978790
  C      -1.474563      4.317197      1.032719
  C      -0.823080      5.359675      0.181379
  H      -4.341478      0.737540      1.246722
  H      -3.432682      2.854255     -0.167528
  C      -0.117220      2.475242      0.136543
  H       0.336377      3.135743     -0.587612
  C       0.357174      1.223284      0.290319
  H       0.258079      5.384737      0.325946
  H      -2.254173      4.632807      1.714279
  H      -1.001662      5.165909     -0.878071
  H      -1.210657      6.349433      0.406676
34
Coordinates from ORCA-job input E -620.860146928603
  C      -3.227368     -1.595640      0.939910
  C      -1.988756     -0.584381     -0.844328
  C      -2.558698     -2.784119      0.736447
  C      -1.321366     -1.781117     -1.052001
  C      -1.600824     -2.888910     -0.271116
  C      -2.980304     -0.464907      0.136960
  C      -3.638410      0.768832      0.428174
  C      -3.826381      1.894950     -0.540638
  H      -3.970546     -1.524598      1.723090
  H      -1.726683      0.275737     -1.440398
  H       1.175083      0.878895     -0.326859
  H      -2.779498     -3.636683      1.362868
  H      -0.555534     -1.833587     -1.811883
  H      -4.889868      2.054440     -0.733895
  H      -3.343340      1.692029     -1.493293
  H      -1.070847     -3.817880     -0.426432
  H       0.239566     -0.651044      1.406961
  C      -0.179549      0.334771      1.285381
  C      -1.222556      0.755185      2.052061
  H      -1.649542      0.088851      2.788029
  C      -1.871201      1.979155      1.797189
  H      -2.637738      2.334824      2.473113
  C      -1.189435      2.984527      0.978499
  C      -1.475033      4.318489      1.027951
  C      -0.820707      5.359234      0.177710
  H      -4.340383      0.735000      1.251195
  H      -3.433103      2.856186     -0.169971
  C      -0.113086      2.475234      0.140816
  H       0.343280      3.136009     -0.581304
  C       0.360131      1.222661      0.295657
  H       0.260082      5.383639      0.324643
  H      -2.257794      4.635099      1.705210
  H      -0.997474      5.164044     -0.881795
  H      -1.208197      6.349389      0.401292
34
Coordinates from ORCA-job input E -620.860157900219
  C      -3.226939     -1.597999      0.938894
  C      -1.992411     -0.583771     -0.846319
  C      -2.558337     -2.786070      0.732419
  C      -1.323443     -1.779089     -1.055203
  C      -1.601305     -2.888555     -0.275780
  C      -2.980888     -0.466211      0.137689
  C      -3.639094      0.767469      0.431800
  C      -3.830018      1.894411     -0.536737
  H      -3.969071     -1.528532      1.723172
  H      -1.731637      0.276994     -1.442043
  H       1.182977      0.880312     -0.316105
  H      -2.778593     -3.639845      1.357409
  H      -0.556338     -1.830249     -1.814007
  H      -4.894480      2.059644     -0.719497
  H      -3.358127      1.687353     -1.494168
  H      -1.069944     -3.816591     -0.432210
  H       0.243966     -0.648299      1.415676
  C      -0.177328      0.336282      1.291370
  C      -1.223576      0.755909      2.052983
  H      -1.651899      0.090510      2.789138
  C      -1.874152      1.978733      1.794066
  H      -2.640548      2.334468      2.469897
  C      -1.190007      2.984610      0.976843
  C      -1.476366      4.319110      1.022097
  C      -0.818232      5.358742      0.173905
  H      -4.339484      0.732256      1.256009
  H      -3.428006      2.855903     -0.172548
  C      -0.109135      2.475493      0.144615
  H       0.349762      3.136424     -0.575733
  C       0.364746      1.223729      0.302262
  H       0.262245      5.381334      0.323069
  H      -2.262245      4.636744      1.695133
  H      -0.993539      5.163676     -0.885858
  H      -1.204632      6.349419      0.397005
34
Coordinates from ORCA-job input E -620.860167119194
  C      -3.226910     -1.599015      0.937679
  C      -1.993525     -0.582760     -0.846963
  C      -2.558789     -2.787179      0.729219
  C      -1.324832     -1.777422     -1.057652
  C      -1.602478     -2.888083     -0.279466
  C      -2.980213     -0.466426      0.138430
  C      -3.638299      0.767253      0.434282
  C      -3.833714      1.891968     -0.536710
  H      -3.968650     -1.530239      1.722389
  H      -1.732544      0.279123     -1.441010
  H       1.187934      0.881158     -0.308773
  H      -2.779029     -3.641854      1.352968
  H      -0.557068     -1.827589     -1.815786
  H      -4.899109      2.063153     -0.707841
  H      -3.374539      1.677688     -1.498801
  H      -1.070281     -3.815539     -0.436776
  H       0.246725     -0.647164      1.421149
  C      -0.175639      0.336711      1.295627
  C      -1.223557      0.756865      2.054267
  H      -1.653345      0.091912      2.790070
  C      -1.874645      1.979808      1.793956
  H      -2.641317      2.335325      2.469615
  C      -1.188989      2.985427      0.977997
  C      -1.476420      4.320165      1.020028
  C      -0.817298      5.358247      0.171621
  H      -4.336274      0.732340      1.260461
  H      -3.421719      2.853081     -0.182693
  C      -0.106366      2.475887      0.148345
  H       0.353733      3.136823     -0.571255
  C       0.367578      1.224143      0.307033
  H       0.263137      5.379625      0.321020
  H      -2.264154      4.638572      1.690546
  H      -0.992751      5.162928     -0.888100
  H      -1.202731      6.349383      0.394365
34
Coordinates from ORCA-job input E -620.860178562636
  C      -3.227488     -1.601392      0.934497
  C      -1.994989     -0.580652     -0.848433
  C      -2.559389     -2.789386      0.722916
  C      -1.326253     -1.774108     -1.061673
  C      -1.603279     -2.886945     -0.285655
  C      -2.980021     -0.467058      0.138727
  C      -3.637876      0.766493      0.437909
  C      -3.838156      1.890363     -0.533925
  H      -3.969070     -1.534190      1.719497
  H      -1.733451      0.283377     -1.439117
  H       1.195583      0.883145     -0.296229
  H      -2.779389     -3.645782      1.344355
  H      -0.558275     -1.822052     -1.819635
  H      -4.904206      2.072738     -0.687251
  H      -3.398623      1.666723     -1.503190
  H      -1.070038     -3.813525     -0.445152
  H       0.254321     -0.642836      1.436146
  C      -0.170723      0.339172      1.306465
  C      -1.223072      0.759019      2.058378
  H      -1.654720      0.094878      2.793954
  C      -1.877752      1.980364      1.792763
  H      -2.646865      2.334421      2.466506
  C      -1.189974      2.986059      0.977997
  C      -1.476518      4.320918      1.016346
  C      -0.815542      5.355899      0.166354
  H      -4.333106      0.730802      1.266268
  H      -3.408972      2.848861     -0.192584
  C      -0.104541      2.475110      0.152101
  H       0.356056      3.134661     -0.568456
  C       0.371924      1.225310      0.315685
  H       0.265176      5.373755      0.314130
  H      -2.266233      4.641154      1.683645
  H      -0.993311      5.160494     -0.892990
  H      -1.197310      6.348525      0.388896
34
Coordinates from ORCA-job input E -620.860184068502
  C      -3.227777     -1.599878      0.935212
  C      -1.993280     -0.579138     -0.846511
  C      -2.557865     -2.787156      0.725698
  C      -1.323763     -1.772375     -1.058732
  C      -1.600510     -2.884665     -0.281906
  C      -2.980222     -0.465866      0.138972
  C      -3.639161      0.767208      0.436455
  C      -3.839208      1.890152     -0.535589
  H      -3.970571     -1.532746      1.719088
  H      -1.731389      0.285081     -1.436788
  H       1.191626      0.881554     -0.302024
  H      -2.777396     -3.643184      1.347791
  H      -0.555843     -1.819671     -1.816619
  H      -4.905179      2.071919     -0.689913
  H      -3.398437      1.666537     -1.504316
  H      -1.066091     -3.810707     -0.440047
  H       0.251825     -0.645335      1.431288
  C      -0.172536      0.337082      1.302473
  C      -1.223997      0.757140      2.056020
  H      -1.655161      0.092404      2.791339
  C      -1.877817      1.979207      1.792446
  H      -2.646949      2.333522      2.466114
  C      -1.190647      2.984909      0.977405
  C      -1.475815      4.319910      1.018047
  C      -0.814023      5.355725      0.168862
  H      -4.335568      0.731252      1.263881
  H      -3.410813      2.847800     -0.193373
  C      -0.106979      2.473794      0.149326
  H       0.352506      3.133142     -0.572130
  C       0.369190      1.223611      0.311595
  H       0.266714      5.372729      0.316692
  H      -2.264298      4.640036      1.686926
  H      -0.991619      5.161880     -0.890792
  H      -1.195027      6.348442      0.392353
34
Coordinates from ORCA-job input E -620.860196705370
  C      -3.226797     -1.601464      0.932352
  C      -1.991051     -0.579132     -0.847377
  C      -2.559415     -2.790030      0.719328
  C      -1.324383     -1.773228     -1.063404
  C      -1.602969     -2.886925     -0.289033
  C      -2.977745     -0.466286      0.138572
  C      -3.635336      0.767603      0.438002
  C      -3.838048      1.890752     -0.534738
  H      -3.969226     -1.534723      1.716611
  H      -1.727452      0.286450     -1.434805
  H       1.191481      0.880953     -0.295804
  H      -2.780241     -3.647238      1.339304
  H      -0.558454     -1.820382     -1.823370
  H      -4.904433      2.073673     -0.684152
  H      -3.402813      1.663905     -1.505194
  H      -1.071873     -3.814351     -0.451113
  H       0.254462     -0.641097      1.444880
  C      -0.169913      0.340835      1.313275
  C      -1.222589      0.761670      2.064167
  H      -1.654400      0.098209      2.800257
  C      -1.878222      1.982426      1.796632
  H      -2.648379      2.337329      2.468904
  C      -1.190187      2.986767      0.980226
  C      -1.474186      4.321618      1.019735
  C      -0.816336      5.353661      0.163919
  H      -4.331308      0.730841      1.265738
  H      -3.406218      2.848316     -0.195484
  C      -0.107742      2.473254      0.151621
  H       0.349929      3.129764     -0.573547
  C       0.369977      1.224384      0.318311
  H       0.265171      5.370393      0.306153
  H      -2.262658      4.642792      1.688066
  H      -0.999400      5.155942     -0.894122
  H      -1.195327      6.347635      0.385332
34
Coordinates from ORCA-job input E -620.860198384142
  C      -3.226078     -1.603494      0.930288
  C      -1.992843     -0.577144     -0.848480
  C      -2.558438     -2.791603      0.713858
  C      -1.325226     -1.769792     -1.067154
  C      -1.602641     -2.885753     -0.295036
  C      -2.977590     -0.466743      0.139282
  C      -3.636216      0.766752      0.440953
  C      -3.841657      1.890874     -0.530704
  H      -3.968327     -1.538970      1.714899
  H      -1.729657      0.290077     -1.433792
  H       1.197994      0.880699     -0.284363
  H      -2.778780     -3.650339      1.331895
  H      -0.559486     -1.814755     -1.827455
  H      -4.908329      2.081926     -0.666933
  H      -3.420830      1.658672     -1.506359
  H      -1.070774     -3.812402     -0.459345
  H       0.260844     -0.637028      1.460551
  C      -0.166450      0.342865      1.323318
  C      -1.223533      0.763021      2.067486
  H      -1.656380      0.101090      2.804528
  C      -1.881852      1.982013      1.794312
  H      -2.653327      2.337866      2.464653
  C      -1.191477      2.986120      0.978503
  C      -1.474491      4.321647      1.015120
  C      -0.814136      5.351986      0.158857
  H      -4.331841      0.727478      1.268832
  H      -3.398331      2.846304     -0.198512
  C      -0.106026      2.471338      0.154096
  H       0.352350      3.126141     -0.572168
  C       0.373809      1.224114      0.326153
  H       0.267546      5.365643      0.299794
  H      -2.264726      4.644117      1.680634
  H      -0.999272      5.154435     -0.898864
  H      -1.189909      6.347161      0.380397
34
Coordinates from ORCA-job input E -620.860210442089
  C      -3.226692     -1.600737      0.933152
  C      -1.990906     -0.578746     -0.846710
  C      -2.557992     -2.788608      0.721462
  C      -1.322979     -1.772438     -1.061489
  C      -1.600934     -2.885714     -0.286433
  C      -2.978204     -0.465925      0.138611
  C      -3.636369      0.767730      0.437049
  C      -3.838317      1.891106     -0.534910
  H      -3.969643     -1.534237      1.716933
  H      -1.727675      0.286554     -1.434776
  H       1.189163      0.879639     -0.299337
  H      -2.778352     -3.645435      1.342151
  H      -0.556798     -1.819310     -1.821160
  H      -4.904719      2.072426     -0.686444
  H      -3.400398      1.666112     -1.504622
  H      -1.068821     -3.812677     -0.447260
  H       0.252844     -0.642518      1.441870
  C      -0.171580      0.339504      1.310295
  C      -1.223860      0.760160      2.061955
  H      -1.654871      0.096653      2.798499
  C      -1.879177      1.981005      1.795066
  H      -2.648595      2.336910      2.467633
  C      -1.191251      2.985677      0.978654
  C      -1.474129      4.320916      1.019787
  C      -0.814867      5.354190      0.165745
  H      -4.333405      0.730344      1.263927
  H      -3.409040      2.848943     -0.193417
  C      -0.109152      2.472324      0.149480
  H       0.348426      3.128998     -0.575601
  C       0.368213      1.223169      0.315438
  H       0.266597      5.370025      0.308283
  H      -2.261490      4.642054      1.689441
  H      -0.997873      5.158145     -0.892594
  H      -1.193233      6.348077      0.388565
34
Coordinates from ORCA-job input E -620.860227188955
  C      -3.223927     -1.604619      0.928327
  C      -1.992182     -0.575703     -0.849124
  C      -2.556819     -2.792730      0.708717
  C      -1.325053     -1.767735     -1.071240
  C      -1.602242     -2.885455     -0.301282
  C      -2.975801     -0.466645      0.139453
  C      -3.634522      0.766997      0.442853
  C      -3.843883      1.891224     -0.528909
  H      -3.965778     -1.541776      1.713464
  H      -1.728729      0.293067     -1.432082
  H       1.198620      0.877657     -0.277079
  H      -2.777016     -3.652537      1.325315
  H      -0.560799     -1.811198     -1.833068
  H      -4.911275      2.082624     -0.659064
  H      -3.429197      1.657029     -1.506745
  H      -1.071196     -3.812117     -0.468239
  H       0.262547     -0.634035      1.474623
  C      -0.165894      0.344678      1.332654
  C      -1.225128      0.765661      2.072777
  H      -1.658490      0.105652      2.811308
  C      -1.884325      1.983643      1.795256
  H      -2.656196      2.342527      2.463512
  C      -1.191728      2.986110      0.978793
  C      -1.472504      4.322129      1.014443
  C      -0.813075      5.349890      0.154602
  H      -4.330025      0.725581      1.270774
  H      -3.398717      2.847388     -0.200102
  C      -0.106400      2.468814      0.155547
  H       0.351471      3.120990     -0.573417
  C       0.374309      1.222633      0.332354
  H       0.269124      5.361581      0.291347
  H      -2.262310      4.646086      1.679672
  H      -1.002998      5.150665     -0.901967
  H      -1.185940      6.346237      0.375771
34
Coordinates from ORCA-job input E -620.860230549731
  C      -3.222957     -1.604427      0.928452
  C      -1.992219     -0.574605     -0.849241
  C      -2.555381     -2.792014      0.708252
  C      -1.324574     -1.766315     -1.071961
  C      -1.601217     -2.884268     -0.302258
  C      -2.975741     -0.466169      0.139570
  C      -3.635258      0.766882      0.442950
  C      -3.845157      1.891065     -0.528386
  H      -3.964516     -1.542287      1.713914
  H      -1.729338      0.294395     -1.432127
  H       1.198208      0.875524     -0.275856
  H      -2.774935     -3.652001      1.324846
  H      -0.560634     -1.809140     -1.834103
  H      -4.912676      2.082228     -0.657883
  H      -3.430824      1.657422     -1.506480
  H      -1.069845     -3.810622     -0.469399
  H       0.261129     -0.634668      1.476399
  C      -0.167225      0.343973      1.333352
  C      -1.226430      0.765653      2.073478
  H      -1.659705      0.106305      2.812616
  C      -1.884439      1.983838      1.795534
  H      -2.656246      2.344233      2.463061
  C      -1.191436      2.985465      0.978425
  C      -1.472230      4.321580      1.013420
  C      -0.812265      5.349340      0.153804
  H      -4.330553      0.724947      1.271026
  H      -3.400338      2.847293     -0.199488
  C      -0.106070      2.467692      0.155838
  H       0.352340      3.119505     -0.573113
  C       0.373886      1.221188      0.333151
  H       0.269888      5.360852      0.290815
  H      -2.262163      4.645702      1.678436
  H      -1.002046      5.150065     -0.902773
  H      -1.185114      6.345682      0.374975
34
Coordinates from ORCA-job input E -620.860236253553
  C      -3.220048     -1.604082      0.928004
  C      -1.991990     -0.572179     -0.850404
  C      -2.551996     -2.790709      0.705869
  C      -1.323839     -1.763371     -1.075093
  C      -1.599388     -2.882058     -0.306248
  C      -2.974781     -0.464997      0.139408
  C      -3.635911      0.766618      0.443273
  C      -3.846781      1.890797     -0.526777
  H      -3.960574     -1.543544      1.714555
  H      -1.730322      0.297311     -1.433103
  H       1.196518      0.869683     -0.271352
  H      -2.770277     -3.651182      1.322278
  H      -0.561013     -1.804883     -1.838295
  H      -4.914558      2.081719     -0.654734
  H      -3.433273      1.658877     -1.505597
  H      -1.067864     -3.808049     -0.474381
  H       0.258361     -0.635015      1.484205
  C      -0.170658      0.342802      1.337333
  C      -1.229804      0.766569      2.077076
  H      -1.662354      0.109404      2.818518
  C      -1.885187      1.984981      1.797080
  H      -2.656933      2.349791      2.462387
  C      -1.190940      2.984185      0.978234
  C      -1.471061      4.320548      1.011615
  C      -0.811422      5.347597      0.150594
  H      -4.330682      0.723376      1.271724
  H      -3.402849      2.847127     -0.197686
  C      -0.105940      2.464604      0.157011
  H       0.353702      3.115182     -0.572279
  C       0.372093      1.217452      0.336280
  H       0.270986      5.357926      0.285281
  H      -2.260155      4.645735      1.677225
  H      -1.004104      5.147914     -0.905376
  H      -1.183037      6.344185      0.372618
34
Coordinates from ORCA-job input E -620.860239771222
  C      -3.217526     -1.603940      0.927425
  C      -1.991957     -0.570503     -0.851805
  C      -2.549702     -2.790259      0.703344
  C      -1.323904     -1.761400     -1.078316
  C      -1.598617     -2.880823     -0.310220
  C      -2.973695     -0.464238      0.139189
  C      -3.636161      0.766315      0.443827
  C      -3.848199      1.890661     -0.525385
  H      -3.957004     -1.544358      1.715025
  H      -1.731187      0.299361     -1.434329
  H       1.195827      0.865736     -0.266634
  H      -2.767135     -3.651216      1.319392
  H      -0.562118     -1.802090     -1.842561
  H      -4.916142      2.081882     -0.651634
  H      -3.436138      1.659551     -1.504985
  H      -1.067383     -3.806730     -0.479715
  H       0.257632     -0.634372      1.492107
  C      -0.172293      0.342561      1.342077
  C      -1.231687      0.767878      2.080900
  H      -1.663722      0.112470      2.824183
  C      -1.885874      1.986110      1.798516
  H      -2.658157      2.353579      2.461875
  C      -1.190724      2.983529      0.978403
  C      -1.470421      4.320037      1.010072
  C      -0.810804      5.346065      0.147684
  H      -4.330357      0.721998      1.272674
  H      -3.404069      2.846915     -0.196637
  C      -0.105851      2.462385      0.158384
  H       0.354515      3.111759     -0.571521
  C       0.371176      1.215066      0.339788
  H       0.271799      5.355263      0.280694
  H      -2.259474      4.646186      1.675293
  H      -1.005530      5.145898     -0.907821
  H      -1.181199      6.343041      0.369955
34
Coordinates from ORCA-job input E -620.860245481488
  C      -3.221119     -1.602196      0.929759
  C      -1.991292     -0.574011     -0.850024
  C      -2.552794     -2.789129      0.711322
  C      -1.323217     -1.766164     -1.071181
  C      -1.599221     -2.882814     -0.299824
  C      -2.975270     -0.464686      0.138655
  C      -3.635867      0.767142      0.440646
  C      -3.843412      1.890829     -0.529706
  H      -3.962065     -1.539624      1.715749
  H      -1.729492      0.293681     -1.435260
  H       1.191628      0.870793     -0.281257
  H      -2.771489     -3.648142      1.329620
  H      -0.559508     -1.809568     -1.833368
  H      -4.910803      2.077471     -0.667267
  H      -3.419633      1.662886     -1.505016
  H      -1.067465     -3.809220     -0.465196
  H       0.255559     -0.637651      1.471263
  C      -0.172819      0.340997      1.328424
  C      -1.229005      0.764478      2.072946
  H      -1.659805      0.105907      2.814094
  C      -1.883708      1.983718      1.796853
  H      -2.654432      2.347284      2.464076
  C      -1.191337      2.984189      0.978454
  C      -1.471373      4.320312      1.015057
  C      -0.812569      5.349500      0.155677
  H      -4.331555      0.725658      1.268421
  H      -3.406470      2.847852     -0.195200
  C      -0.108242      2.466128      0.153961
  H       0.350826      3.118587     -0.574003
  C       0.368661      1.217911      0.328742
  H       0.269788      5.360760      0.290893
  H      -2.258693      4.644632      1.683274
  H      -1.004431      5.151586     -0.900764
  H      -1.185459      6.345221      0.379422
34
Coordinates from ORCA-job input E -620.860254334150
  C      -3.214459     -1.604447      0.925932
  C      -1.992877     -0.567966     -0.853942
  C      -2.546467     -2.790308      0.698867
  C      -1.324418     -1.757800     -1.083177
  C      -1.597230     -2.878791     -0.316338
  C      -2.972514     -0.463627      0.139076
  C      -3.636352      0.765955      0.445900
  C      -3.851492      1.890571     -0.522580
  H      -3.952678     -1.546502      1.714837
  H      -1.733321      0.302964     -1.435424
  H       1.197137      0.861525     -0.257594
  H      -2.762504     -3.652264      1.314005
  H      -0.563759     -1.796713     -1.848578
  H      -4.919725      2.083920     -0.642962
  H      -3.445537      1.658349     -1.504491
  H      -1.065487     -3.804063     -0.487946
  H       0.258628     -0.632487      1.505681
  C      -0.172967      0.342901      1.350871
  C      -1.234198      0.769775      2.085931
  H      -1.666586      0.116617      2.831047
  C      -1.888418      1.987309      1.798949
  H      -2.662008      2.357322      2.459477
  C      -1.191054      2.982814      0.978248
  C      -1.469318      4.319647      1.007357
  C      -0.808886      5.343388      0.142925
  H      -4.329487      0.719767      1.275493
  H      -3.404085      2.846489     -0.197025
  C      -0.105391      2.459222      0.160742
  H       0.355872      3.106546     -0.570420
  C       0.371359      1.212474      0.346365
  H       0.273975      5.350026      0.273693
  H      -2.258843      4.647634      1.671114
  H      -1.006488      5.142670     -0.911959
  H      -1.176503      6.341397      0.365172
34
Coordinates from ORCA-job input E -620.860268970551
  C      -3.204600     -1.606923      0.920901
  C      -1.996215     -0.559167     -0.860331
  C      -2.535910     -2.790873      0.682814
  C      -1.326124     -1.745171     -1.099728
  C      -1.592701     -2.871694     -0.337897
  C      -2.969213     -0.461929      0.139245
  C      -3.637408      0.764583      0.453365
  C      -3.863499      1.890412     -0.512594
  H      -3.938729     -1.555234      1.714046
  H      -1.740711      0.315942     -1.437366
  H       1.203283      0.847733     -0.225801
  H      -2.747110     -3.656613      1.294304
  H      -0.569638     -1.777669     -1.869471
  H      -4.932552      2.090902     -0.611682
  H      -3.479788      1.653392     -1.502332
  H      -1.059610     -3.794680     -0.517385
  H       0.260936     -0.626387      1.551949
  C      -0.174331      0.344737      1.381370
  C      -1.242119      0.776661      2.103182
  H      -1.677098      0.131001      2.853464
  C      -1.895912      1.991765      1.800848
  H      -2.673597      2.369914      2.452106
  C      -1.191179      2.980488      0.977552
  C      -1.465971      4.318368      0.996940
  C      -0.802385      5.334254      0.126032
  H      -4.326851      0.711875      1.285525
  H      -3.404271      2.845326     -0.198254
  C      -0.102203      2.448823      0.169528
  H       0.362178      3.088820     -0.566104
  C       0.373945      1.204149      0.370015
  H       0.281037      5.333823      0.251476
  H      -2.258458      4.651798      1.654367
  H      -1.007097      5.130293     -0.926921
  H      -1.162180      6.335601      0.346077
34
Coordinates from ORCA-job input E -620.860288740107
  C      -3.190089     -1.609414      0.914340
  C      -2.002595     -0.545898     -0.870296
  C      -2.518086     -2.789596      0.662602
  C      -1.328012     -1.725535     -1.122133
  C      -1.583033     -2.859030     -0.365398
  C      -2.965713     -0.459095      0.138924
  C      -3.639878      0.763060      0.463811
  C      -3.881608      1.890261     -0.498625
  H      -3.918282     -1.566588      1.713462
  H      -1.754400      0.334642     -1.442287
  H       1.209327      0.826705     -0.183482
  H      -2.720645     -3.660134      1.270176
  H      -0.577082     -1.748633     -1.897504
  H      -4.951307      2.098496     -0.570449
  H      -3.526513      1.647721     -1.497729
  H      -1.045613     -3.777627     -0.554266
  H       0.259691     -0.620166      1.612712
  C      -0.178961      0.345563      1.421673
  C      -1.254889      0.785138      2.125405
  H      -1.694273      0.149943      2.882254
  C      -1.907480      1.997118      1.802125
  H      -2.690202      2.386071      2.441058
  C      -1.191838      2.976318      0.975880
  C      -1.460539      4.315726      0.982506
  C      -0.791108      5.320597      0.103746
  H      -4.323862      0.701325      1.299709
  H      -3.408858      2.844209     -0.199012
  C      -0.098610      2.432942      0.180958
  H       0.370623      3.062659     -0.560459
  C       0.375548      1.190951      0.401287
  H       0.292818      5.309538      0.223217
  H      -2.256736      4.657213      1.631220
  H      -1.004367      5.113182     -0.946904
  H      -1.139509      6.326651      0.320723
34
Coordinates from ORCA-job input E -620.860362189955
  C      -3.174023     -1.610851      0.907801
  C      -2.011827     -0.531238     -0.882145
  C      -2.495749     -2.785841      0.643679
  C      -1.329573     -1.702527     -1.144856
  C      -1.568896     -2.842563     -0.391277
  C      -2.963231     -0.455681      0.137900
  C      -3.643041      0.762330      0.475021
  C      -3.903251      1.890013     -0.484420
  H      -3.895796     -1.577716      1.713187
  H      -1.773052      0.354615     -1.449987
  H       1.213046      0.802885     -0.141133
  H      -2.687096     -3.660764      1.248580
  H      -0.584272     -1.714887     -1.925680
  H      -4.973560      2.102519     -0.529788
  H      -3.575909      1.642590     -1.491821
  H      -1.023687     -3.754985     -0.587770
  H       0.255899     -0.614435      1.675295
  C      -0.185759      0.345349      1.462770
  C      -1.270076      0.792901      2.146489
  H      -1.714214      0.168951      2.910160
  C      -1.922581      2.000862      1.799997
  H      -2.709656      2.401528      2.426449
  C      -1.193903      2.970562      0.972262
  C      -1.452849      4.311958      0.968178
  C      -0.775402      5.305273      0.082836
  H      -4.321063      0.690711      1.314838
  H      -3.420850      2.844531     -0.199787
  C      -0.096917      2.414106      0.190629
  H       0.377342      3.032520     -0.557108
  C       0.374900      1.175396      0.432059
  H       0.308795      5.281201      0.196652
  H      -2.252041      4.662482      1.608305
  H      -0.997520      5.096112     -0.965694
  H      -1.110266      6.316407      0.297623
34
Coordinates from ORCA-job input E -620.860541577538
  C      -3.157135     -1.610700      0.901650
  C      -2.024517     -0.516263     -0.895964
  C      -2.469180     -2.779183      0.627790
  C      -1.330822     -1.677090     -1.166507
  C      -1.549935     -2.822582     -0.413117
  C      -2.962117     -0.451798      0.135948
  C      -3.646419      0.763096      0.486563
  C      -3.928219      1.889752     -0.471334
  H      -3.872292     -1.587573      1.713273
  H      -1.797166      0.374252     -1.461259
  H       1.213373      0.777067     -0.102070
  H      -2.646871     -3.657478      1.231979
  H      -0.590816     -1.677697     -1.952125
  H      -4.999728      2.100349     -0.493957
  H      -3.624484      1.638574     -1.485184
  H      -0.992720     -3.726859     -0.614111
  H       0.251250     -0.608175      1.737870
  C      -0.194138      0.344438      1.502860
  C      -1.287120      0.799345      2.164730
  H      -1.735302      0.187166      2.935845
  C      -1.942373      2.001610      1.792391
  H      -2.732539      2.415091      2.406880
  C      -1.198153      2.962976      0.965789
  C      -1.441877      4.307052      0.955998
  C      -0.754482      5.288995      0.066010
  H      -4.318640      0.680865      1.329937
  H      -3.443356      2.847678     -0.200319
  C      -0.098713      2.392290      0.196114
  H       0.379847      2.998528     -0.558878
  C       0.371165      1.157863      0.459608
  H       0.329731      5.248999      0.173632
  H      -2.242474      4.667341      1.588915
  H      -0.986767      5.081007     -0.980601
  H      -1.073091      6.305379      0.280888
34
Coordinates from ORCA-job input E -620.860843943453
  C      -3.140281     -1.608593      0.896374
  C      -2.040418     -0.501906     -0.911211
  C      -2.439169     -2.769411      0.616506
  C      -1.331491     -1.650418     -1.185531
  C      -1.526249     -2.799626     -0.428826
  C      -2.962590     -0.447527      0.133052
  C      -3.649798      0.765755      0.497742
  C      -3.955578      1.889705     -0.460477
  H      -3.849044     -1.595220      1.713825
  H      -1.826184      0.392157     -1.476091
  H       1.209201      0.749744     -0.069847
  H      -2.601217     -3.649596      1.222360
  H      -0.596076     -1.638806     -1.974926
  H      -5.029408      2.090474     -0.466874
  H      -3.667993      1.636684     -1.478505
  H      -0.952729     -3.693784     -0.630364
  H       0.246364     -0.601167      1.797263
  C      -0.203932      0.342865      1.539463
  C      -1.305296      0.803962      2.178801
  H      -1.756017      0.203795      2.958138
  C      -1.966683      1.998559      1.778611
  H      -2.758099      2.425970      2.382422
  C      -1.204719      2.953588      0.956129
  C      -1.427305      4.301035      0.947548
  C      -0.728692      5.272589      0.055253
  H      -4.317162      0.672409      1.343720
  H      -3.477651      2.854501     -0.199520
  C      -0.104869      2.367841      0.195644
  H       0.376561      2.961324     -0.567712
  C       0.363713      1.138673      0.481248
  H       0.355213      5.214021      0.155582
  H      -2.227158      4.671285      1.575706
  H      -0.972849      5.069405     -0.989638
  H      -1.028477      6.294030      0.273378
34
Coordinates from ORCA-job input E -620.861204032194
  C      -3.123606     -1.604873      0.891909
  C      -2.057893     -0.488070     -0.926970
  C      -2.406904     -2.757067      0.608930
  C      -1.331237     -1.623185     -1.202102
  C      -1.499061     -2.774391     -0.439637
  C      -2.964122     -0.442832      0.129505
  C      -3.653453      0.769732      0.508006
  C      -3.983516      1.890141     -0.451483
  H      -3.826322     -1.600902      1.714687
  H      -1.858023      0.408493     -1.493231
  H       1.200562      0.720304     -0.044095
  H      -2.552126     -3.637918      1.218105
  H      -0.599860     -1.599384     -1.994513
  H      -5.060325      2.075986     -0.447151
  H      -3.705790      1.637163     -1.472124
  H      -0.906488     -3.656891     -0.638868
  H       0.239985     -0.594124      1.852608
  C      -0.215668      0.340401      1.572231
  C      -1.324164      0.807264      2.190078
  H      -1.776091      0.219605      2.978369
  C      -1.993100      1.992942      1.761439
  H      -2.783727      2.435509      2.355973
  C      -1.212339      2.942892      0.944497
  C      -1.410381      4.293961      0.942102
  C      -0.700623      5.256238      0.048907
  H      -4.317248      0.664815      1.355393
  H      -3.518911      2.863583     -0.196551
  C      -0.114094      2.341337      0.190668
  H       0.369054      2.921565     -0.581876
  C       0.352966      1.117721      0.497658
  H       0.382629      5.177742      0.140505
  H      -2.207894      4.673774      1.567703
  H      -0.958239      5.060562     -0.994221
  H      -0.980069      6.282222      0.272794
34
Coordinates from ORCA-job input E -620.861542079001
  C      -3.106301     -1.600222      0.887540
  C      -2.075646     -0.473574     -0.942996
  C      -2.372587     -2.742740      0.602348
  C      -1.329975     -1.594582     -1.218125
  C      -1.469348     -2.746694     -0.449119
  C      -2.965971     -0.437561      0.125530
  C      -3.657971      0.774025      0.517553
  C      -4.011431      1.890872     -0.442891
  H      -3.802978     -1.605865      1.715449
  H      -1.891402      0.425017     -1.511479
  H       1.188556      0.687307     -0.020405
  H      -2.500028     -3.623750      1.215290
  H      -0.602601     -1.558496     -2.013372
  H      -5.090848      2.062070     -0.428576
  H      -3.742837      1.638284     -1.465910
  H      -0.856497     -3.616246     -0.645183
  H       0.230395     -0.587700      1.906999
  C      -0.230058      0.336829      1.603747
  C      -1.344092      0.810431      2.201550
  H      -1.796824      0.236572      2.999479
  C      -2.019523      1.986779      1.744304
  H      -2.807553      2.446007      2.330283
  C      -1.219639      2.931204      0.932333
  C      -1.392639      4.285744      0.937202
  C      -0.672363      5.239195      0.043251
  H      -4.318933      0.656866      1.365548
  H      -3.560317      2.872232     -0.192542
  C      -0.124254      2.312695      0.184504
  H       0.360456      2.878783     -0.597660
  C       0.339945      1.094369      0.512545
  H       0.409848      5.140072      0.124628
  H      -2.187427      4.674659      1.561005
  H      -0.944791      5.052506     -0.997805
  H      -0.930447      6.269225      0.274219
34
Coordinates from ORCA-job input E -620.861836866046
  C      -3.088033     -1.595105      0.882754
  C      -2.093403     -0.457829     -0.959276
  C      -2.336231     -2.726714      0.595311
  C      -1.327773     -1.563944     -1.234500
  C      -1.437535     -2.716236     -0.459013
  C      -2.967972     -0.431785      0.121155
  C      -3.663619      0.778046      0.526760
  C      -4.039805      1.891328     -0.433965
  H      -3.778504     -1.610937      1.715730
  H      -1.926159      0.442686     -1.530178
  H       1.174318      0.650925      0.004015
  H      -2.444928     -3.607740      1.211851
  H      -0.604480     -1.515273     -2.032498
  H      -5.120857      2.051528     -0.406535
  H      -3.784155      1.637549     -1.459853
  H      -0.803743     -3.571562     -0.651960
  H       0.217411     -0.581811      1.962088
  C      -0.247009      0.332358      1.635499
  C      -1.365261      0.814088      2.214312
  H      -1.819034      0.255551      3.022371
  C      -2.045583      1.980882      1.728224
  H      -2.829396      2.458026      2.306161
  C      -1.226394      2.918654      0.920126
  C      -1.374884      4.276335      0.931320
  C      -0.644078      5.220898      0.036661
  H      -4.321772      0.648057      1.375093
  H      -3.598222      2.878795     -0.190033
  C      -0.134349      2.282155      0.179023
  H       0.352366      2.833207     -0.612766
  C       0.325454      1.068831      0.528087
  H       0.436549      5.100071      0.106665
  H      -2.167271      4.674112      1.552988
  H      -0.932284      5.044612     -1.002004
  H      -0.879441      6.254560      0.275629
34
Coordinates from ORCA-job input E -620.862108629836
  C      -3.069037     -1.589712      0.877403
  C      -2.111267     -0.441057     -0.975676
  C      -2.298102     -2.709103      0.587788
  C      -1.324666     -1.531316     -1.250944
  C      -1.403832     -2.683058     -0.469165
  C      -2.970308     -0.425734      0.116305
  C      -3.670318      0.781606      0.535766
  C      -4.069175      1.891111     -0.424718
  H      -3.753226     -1.616282      1.715283
  H      -1.962375      0.461292     -1.549014
  H       1.158578      0.612672      0.029425
  H      -2.387187     -3.589975      1.207697
  H      -0.605341     -1.469747     -2.051394
  H      -5.150692      2.044851     -0.379442
  H      -3.832137      1.633416     -1.453992
  H      -0.748543     -3.522894     -0.659039
  H       0.201981     -0.575865      2.017322
  C      -0.265845      0.327562      1.667349
  C      -1.387418      0.818319      2.227851
  H      -1.842594      0.276287      3.046276
  C      -2.071894      1.975035      1.712616
  H      -2.849962      2.470774      2.283337
  C      -1.233149      2.905346      0.907799
  C      -1.357316      4.265726      0.924259
  C      -0.615072      5.201036      0.029427
  H      -4.325428      0.638382      1.384356
  H      -3.631999      2.883018     -0.190995
  C      -0.144472      2.250434      0.174464
  H       0.344691      2.785912     -0.626650
  C       0.309936      1.042104      0.544424
  H       0.463205      5.056709      0.087201
  H      -2.147695      4.672439      1.543064
  H      -0.919719      5.037119     -1.006601
  H      -0.825702      6.237909      0.277465
34
Coordinates from ORCA-job input E -620.862400791407
  C      -3.050071     -1.583964      0.871830
  C      -2.129542     -0.424241     -0.991939
  C      -2.258900     -2.689950      0.580959
  C      -1.320817     -1.497560     -1.266347
  C      -1.368571     -2.647656     -0.477988
  C      -2.973352     -0.419734      0.110966
  C      -3.677680      0.784943      0.544417
  C      -4.099606      1.890046     -0.415922
  H      -3.728165     -1.621405      1.714247
  H      -2.000067      0.479552     -1.567984
  H       1.141660      0.574356      0.053851
  H      -2.327786     -3.570147      1.204393
  H      -0.605036     -1.422993     -2.068639
  H      -5.180539      2.040558     -0.349127
  H      -3.885672      1.625664     -1.448507
  H      -0.691100     -3.470743     -0.664169
  H       0.185798     -0.569122      2.070652
  C      -0.285488      0.323039      1.697878
  C      -1.409832      0.822782      2.240578
  H      -1.866367      0.297898      3.069431
  C      -2.099202      1.968314      1.695877
  H      -2.869992      2.482806      2.260693
  C      -1.240561      2.891398      0.894799
  C      -1.339640      4.254051      0.917055
  C      -0.584664      5.180070      0.023379
  H      -4.329782      0.628360      1.393007
  H      -3.663318      2.885497     -0.196098
  C      -0.155323      2.218337      0.169506
  H       0.336187      2.738147     -0.640639
  C       0.293577      1.015304      0.559897
  H       0.490292      5.010130      0.068057
  H      -2.128047      4.669728      1.532736
  H      -0.906261      5.031387     -1.009841
  H      -0.768210      6.219464      0.282234
34
Coordinates from ORCA-job input E -620.862788004560
  C      -3.032907     -1.577644      0.867116
  C      -2.149019     -0.409623     -1.007567
  C      -2.220143     -2.669353      0.577858
  C      -1.316649     -1.464846     -1.278209
  C      -1.332299     -2.611260     -0.481630
  C      -2.977988     -0.414442      0.105237
  C      -3.684885      0.788835      0.552269
  C      -4.130703      1.888033     -0.409402
  H      -3.705671     -1.625137      1.713310
  H      -2.039403      0.494514     -1.587447
  H       1.123403      0.538697      0.071729
  H      -2.268829     -3.547549      1.206002
  H      -0.603391     -1.377776     -2.081174
  H      -5.210941      2.033793     -0.322318
  H      -3.938566      1.615724     -1.444181
  H      -0.631391     -3.416207     -0.661835
  H       0.172183     -0.560295      2.117345
  C      -0.304058      0.319663      1.723424
  C      -1.430996      0.826586      2.249105
  H      -1.887626      0.318544      3.088498
  C      -2.128633      1.958800      1.674839
  H      -2.890303      2.491722      2.236044
  C      -1.249675      2.877140      0.879756
  C      -1.320903      4.241645      0.912400
  C      -0.551772      5.159588      0.022775
  H      -4.334783      0.619428      1.400164
  H      -3.697321      2.888010     -0.204345
  C      -0.168607      2.187157      0.160481
  H       0.323748      2.691992     -0.658773
  C       0.276244      0.990112      0.569955
  H       0.518724      4.962018      0.053281
  H      -2.106368      4.665688      1.526392
  H      -0.890626      5.030583     -1.007572
  H      -0.705927      6.200175      0.295719
34
Coordinates from ORCA-job input E -620.863333667983
  C      -3.020221     -1.570707      0.865368
  C      -2.169346     -0.400519     -1.021320
  C      -2.185589     -2.648420      0.582477
  C      -1.312836     -1.437923     -1.283509
  C      -1.297753     -2.577415     -0.475703
  C      -2.985070     -0.410697      0.099698
  C      -3.691222      0.794028      0.558097
  C      -4.159790      1.884757     -0.408033
  H      -3.689074     -1.625702      1.714235
  H      -2.078610      0.501745     -1.607567
  H       1.103594      0.508864      0.074766
  H      -2.215716     -3.522454      1.217557
  H      -0.600582     -1.340677     -2.085833
  H      -5.240847      2.018493     -0.310344
  H      -3.978079      1.606409     -1.442996
  H      -0.573265     -3.363879     -0.646324
  H       0.164434     -0.549169      2.148799
  C      -0.319295      0.318141      1.737673
  C      -1.448039      0.828911      2.250072
  H      -1.901745      0.336176      3.100101
  C      -2.158471      1.945606      1.648592
  H      -2.908538      2.495989      2.209959
  C      -1.260314      2.863746      0.862006
  C      -1.301404      4.229497      0.913517
  C      -0.517685      5.143359      0.032655
  H      -4.340884      0.614074      1.404162
  H      -3.737921      2.891444     -0.212727
  C      -0.185094      2.159838      0.143421
  H       0.304866      2.651932     -0.685173
  C       0.258374      0.968897      0.568298
  H       0.547547      4.918650      0.048546
  H      -2.082312      4.659351      1.529649
  H      -0.872430      5.039159     -0.995122
  H      -0.642762      6.182810      0.324244
34
Coordinates from ORCA-job input E -620.863968650948
  C      -3.008645     -1.563315      0.865732
  C      -2.188231     -0.394025     -1.033841
  C      -2.152774     -2.626772      0.591128
  C      -1.308047     -1.414556     -1.285918
  C      -1.264144     -2.544620     -0.465533
  C      -2.993071     -0.407544      0.094236
  C      -3.697874      0.799181      0.562137
  C      -4.187035      1.880290     -0.409267
  H      -3.673854     -1.624342      1.717071
  H      -2.116444      0.504540     -1.628500
  H       1.080057      0.480263      0.068472
  H      -2.165171     -3.495422      1.234153
  H      -0.596596     -1.309099     -2.087809
  H      -5.269792      1.997768     -0.308034
  H      -4.007008      1.598920     -1.443543
  H      -0.517739     -3.312858     -0.625418
  H       0.156528     -0.538413      2.169401
  C      -0.335148      0.317164      1.744085
  C      -1.463723      0.831380      2.249126
  H      -1.912416      0.353776      3.110322
  C      -2.186956      1.932684      1.623778
  H      -2.922606      2.500955      2.187896
  C      -1.271434      2.851219      0.843799
  C      -1.282982      4.217170      0.916613
  C      -0.483592      5.128759      0.047339
  H      -4.348236      0.610273      1.405983
  H      -3.781594      2.894133     -0.219291
  C      -0.203477      2.135275      0.122798
  H       0.282139      2.615883     -0.715253
  C       0.238687      0.949362      0.559920
  H       0.575655      4.877660      0.049310
  H      -2.058528      4.651445      1.536863
  H      -0.851642      5.051957     -0.978111
  H      -0.580387      6.165224      0.359597
34
Coordinates from ORCA-job input E -620.867318388665
  C      -2.982663     -1.553363      0.879805
  C      -2.188148     -0.385016     -1.041474
  C      -2.128266     -2.614489      0.597005
  C      -1.306251     -1.408782     -1.298100
  C      -1.253636     -2.533143     -0.471014
  C      -2.982162     -0.401587      0.101867
  C      -3.681096      0.801233      0.574655
  C      -4.203367      1.850585     -0.404710
  H      -3.634695     -1.612152      1.741242
  H      -2.129344      0.511928     -1.641480
  H       1.046378      0.463027      0.063746
  H      -2.128761     -3.480831      1.243225
  H      -0.600920     -1.307418     -2.108772
  H      -5.283494      1.965381     -0.282497
  H      -4.042355      1.546962     -1.435589
  H      -0.509552     -3.300151     -0.635987
  H       0.117718     -0.532497      2.180498
  C      -0.369246      0.320536      1.739205
  C      -1.499291      0.838313      2.238700
  H      -1.951538      0.369195      3.101868
  C      -2.212267      1.930843      1.595376
  H      -2.942374      2.495153      2.163105
  C      -1.288076      2.854568      0.824259
  C      -1.276287      4.227948      0.913060
  C      -0.446203      5.134919      0.067439
  H      -4.310091      0.617470      1.435565
  H      -3.787582      2.863710     -0.253181
  C      -0.225207      2.128656      0.108385
  H       0.266177      2.603781     -0.729410
  C       0.208443      0.941340      0.552058
  H       0.607462      4.861092      0.075652
  H      -2.049929      4.667798      1.532236
  H      -0.805886      5.081066     -0.962307
  H      -0.523568      6.168241      0.394815
34
Coordinates from ORCA-job input E -620.871212261769
  C      -2.972883     -1.556974      0.894121
  C      -2.188294     -0.390127     -1.042241
  C      -2.130197     -2.620541      0.603709
  C      -1.315456     -1.430426     -1.307488
  C      -1.268421     -2.546458     -0.476560
  C      -2.978973     -0.405611      0.110351
  C      -3.657780      0.801521      0.587484
  C      -4.194934      1.810159     -0.408177
  H      -3.610395     -1.606484      1.766688
  H      -2.139958      0.502778     -1.647658
  H       1.019144      0.490024      0.038691
  H      -2.125797     -3.486675      1.250160
  H      -0.619909     -1.345590     -2.129329
  H      -5.273516      1.927281     -0.291872
  H      -4.024990      1.483638     -1.430794
  H      -0.540112     -3.323577     -0.651068
  H       0.096200     -0.510231      2.154020
  C      -0.387266      0.349267      1.716772
  C      -1.516068      0.856462      2.234228
  H      -1.967905      0.385455      3.096504
  C      -2.232266      1.935093      1.578396
  H      -2.949512      2.483412      2.177355
  C      -1.307409      2.877257      0.820843
  C      -1.279634      4.247205      0.921682
  C      -0.415577      5.144844      0.095797
  H      -4.282029      0.631198      1.455511
  H      -3.754904      2.805385     -0.294495
  C      -0.246698      2.162554      0.098976
  H       0.241149      2.644392     -0.737193
  C       0.189224      0.972848      0.535521
  H       0.632976      4.852433      0.119968
  H      -2.057101      4.693085      1.531351
  H      -0.755149      5.103826     -0.941124
  H      -0.481643      6.176890      0.429114
34
Coordinates from ORCA-job input E -620.874081843736
  C      -2.957081     -1.560764      0.903167
  C      -2.178943     -0.394485     -1.038964
  C      -2.122779     -2.626257      0.607482
  C      -1.312615     -1.442401     -1.311318
  C      -1.268614     -2.553873     -0.480608
  C      -2.968140     -0.409986      0.115704
  C      -3.635653      0.804155      0.599181
  C      -4.210659      1.792796     -0.402621
  H      -3.586079     -1.603720      1.782277
  H      -2.140833      0.494598     -1.648917
  H       1.000785      0.515284      0.028069
  H      -2.115177     -3.493982      1.251721
  H      -0.626478     -1.366912     -2.142199
  H      -5.287728      1.900994     -0.276853
  H      -4.045764      1.457822     -1.423508
  H      -0.551421     -3.338846     -0.663656
  H       0.085316     -0.488031      2.140860
  C      -0.400815      0.373147      1.706482
  C      -1.533463      0.862460      2.231106
  H      -1.983542      0.388131      3.092604
  C      -2.271127      1.922454      1.552545
  H      -2.978903      2.459139      2.174714
  C      -1.336263      2.894450      0.810786
  C      -1.283886      4.269390      0.917516
  C      -0.378249      5.141081      0.113541
  H      -4.256290      0.630077      1.469756
  H      -3.756510      2.790974     -0.315869
  C      -0.268243      2.188256      0.090634
  H       0.217789      2.673265     -0.744545
  C       0.173965      0.999923      0.527717
  H       0.660024      4.816766      0.156451
  H      -2.059635      4.732566      1.516027
  H      -0.697566      5.112440     -0.930028
  H      -0.421503      6.173404      0.449989
34
Coordinates from ORCA-job input E -620.876725504266
  C      -2.945961     -1.567206      0.914804
  C      -2.173870     -0.409434     -1.031476
  C      -2.119594     -2.636946      0.618757
  C      -1.316873     -1.463426     -1.310003
  C      -1.273418     -2.570451     -0.477203
  C      -2.959057     -0.419715      0.121403
  C      -3.622019      0.805305      0.607522
  C      -4.219521      1.775178     -0.405186
  H      -3.568452     -1.600483      1.799247
  H      -2.144990      0.475004     -1.648687
  H       0.988392      0.545552      0.004441
  H      -2.109933     -3.504092      1.263559
  H      -0.643270     -1.397642     -2.151726
  H      -5.295476      1.878719     -0.276445
  H      -4.054750      1.431065     -1.423785
  H      -0.567304     -3.364158     -0.666994
  H       0.087216     -0.458376      2.118790
  C      -0.404171      0.402892      1.688641
  C      -1.539349      0.877348      2.218249
  H      -1.985721      0.401823      3.081122
  C      -2.305226      1.920666      1.518535
  H      -3.002522      2.454618      2.160548
  C      -1.359496      2.913245      0.798977
  C      -1.285067      4.280718      0.924002
  C      -0.346263      5.142255      0.145113
  H      -4.251318      0.627073      1.471589
  H      -3.758414      2.767685     -0.334920
  C      -0.286038      2.216128      0.073640
  H       0.196608      2.705647     -0.760364
  C       0.164153      1.030587      0.507833
  H       0.682665      4.792824      0.199889
  H      -2.057176      4.755625      1.518224
  H      -0.647451      5.135783     -0.904588
  H      -0.372415      6.170504      0.495738
34
Coordinates from ORCA-job input E -620.879091497836
  C      -2.938960     -1.571108      0.925759
  C      -2.167425     -0.426689     -1.024130
  C      -2.119571     -2.647066      0.632509
  C      -1.320001     -1.485896     -1.305696
  C      -1.277620     -2.589290     -0.468489
  C      -2.948326     -0.428745      0.126357
  C      -3.605630      0.808813      0.612563
  C      -4.227824      1.762433     -0.412150
  H      -3.558024     -1.593910      1.813114
  H      -2.145170      0.452417     -1.649886
  H       0.978388      0.574717     -0.023199
  H      -2.111221     -3.512472      1.279447
  H      -0.658274     -1.429528     -2.157247
  H      -5.303110      1.858175     -0.276103
  H      -4.066907      1.408743     -1.428587
  H      -0.582008     -3.392027     -0.661724
  H       0.100700     -0.427283      2.098746
  C      -0.400689      0.430132      1.672981
  C      -1.538481      0.888342      2.203987
  H      -1.977508      0.411542      3.069805
  C      -2.341246      1.909508      1.485009
  H      -3.025364      2.444425      2.142009
  C      -1.383708      2.929177      0.784875
  C      -1.285759      4.295459      0.931159
  C      -0.317269      5.147495      0.180650
  H      -4.245944      0.621543      1.467227
  H      -3.768262      2.759045     -0.353698
  C      -0.306074      2.238359      0.051641
  H       0.168162      2.729412     -0.786107
  C       0.156243      1.058406      0.484921
  H       0.702208      4.773901      0.245872
  H      -2.052554      4.781439      1.523360
  H      -0.601526      5.164652     -0.873561
  H      -0.327325      6.170193      0.547830
34
Coordinates from ORCA-job input E -620.881017063921
  C      -2.934699     -1.571252      0.938843
  C      -2.160368     -0.443139     -1.017667
  C      -2.124422     -2.655442      0.648080
  C      -1.325223     -1.511109     -1.300620
  C      -1.287208     -2.610863     -0.457512
  C      -2.937423     -0.434162      0.133423
  C      -3.593158      0.812311      0.614915
  C      -4.232527      1.742892     -0.424256
  H      -3.550458     -1.583607      1.828702
  H      -2.140833      0.429678     -1.652536
  H       0.968707      0.602590     -0.057627
  H      -2.120230     -3.518223      1.298520
  H      -0.674560     -1.466747     -2.161342
  H      -5.307891      1.830502     -0.284158
  H      -4.071592      1.376949     -1.436235
  H      -0.604349     -3.424080     -0.653082
  H       0.118408     -0.394492      2.077719
  C      -0.392880      0.458130      1.654463
  C      -1.533259      0.904283      2.186489
  H      -1.964127      0.426662      3.056067
  C      -2.366206      1.904425      1.456020
  H      -3.038380      2.441608      2.123752
  C      -1.402244      2.943888      0.768885
  C      -1.285614      4.306404      0.941348
  C      -0.291814      5.158022      0.222309
  H      -4.246734      0.615333      1.457758
  H      -3.781111      2.742258     -0.373771
  C      -0.325685      2.258686      0.024724
  H       0.135926      2.750242     -0.820057
  C       0.149715      1.084814      0.456978
  H       0.720064      4.765694      0.295493
  H      -2.046557      4.796379      1.537855
  H      -0.558227      5.203037     -0.835719
  H      -0.291119      6.172645      0.611482
34
Coordinates from ORCA-job input E -620.882590214096
  C      -2.931197     -1.569489      0.951174
  C      -2.151128     -0.459439     -1.012939
  C      -2.131812     -2.663144      0.663115
  C      -1.330429     -1.538328     -1.295690
  C      -1.299963     -2.634570     -0.446664
  C      -2.925801     -0.437837      0.139483
  C      -3.582653      0.815066      0.611709
  C      -4.239027      1.720301     -0.440618
  H      -3.543690     -1.571395      1.843318
  H      -2.130305      0.407016     -1.656454
  H       0.959790      0.631800     -0.093625
  H      -2.133846     -3.522615      1.318022
  H      -0.689375     -1.507350     -2.164218
  H      -5.313810      1.802132     -0.292153
  H      -4.082494      1.339597     -1.447401
  H      -0.631362     -3.459112     -0.643961
  H       0.138695     -0.360258      2.057004
  C      -0.382222      0.487363      1.635753
  C      -1.525439      0.923005      2.169608
  H      -1.947484      0.442487      3.042134
  C      -2.382500      1.906144      1.435774
  H      -3.046169      2.444050      2.110809
  C      -1.417899      2.958672      0.753370
  C      -1.287133      4.315772      0.951772
  C      -0.268997      5.167681      0.266048
  H      -4.242463      0.612868      1.448965
  H      -3.796968      2.722784     -0.401100
  C      -0.345197      2.279540     -0.003038
  H       0.100307      2.770979     -0.856921
  C       0.144570      1.112133      0.428710
  H       0.735272      4.757701      0.348717
  H      -2.041457      4.806570      1.556098
  H      -0.513992      5.240955     -0.795473
  H      -0.259900      6.173237      0.677918
34
Coordinates from ORCA-job input E -620.883898466228
  C      -2.926918     -1.565736      0.962544
  C      -2.141591     -0.472497     -1.009541
  C      -2.138731     -2.668482      0.676626
  C      -1.334748     -1.562468     -1.291111
  C      -1.312780     -2.655357     -0.437111
  C      -2.914078     -0.438777      0.145231
  C      -3.574673      0.817250      0.607338
  C      -4.247488      1.697486     -0.454763
  H      -3.536066     -1.558585      1.856875
  H      -2.117656      0.388322     -1.660427
  H       0.952014      0.658689     -0.126193
  H      -2.147284     -3.524559      1.336044
  H      -0.701217     -1.544634     -2.165621
  H      -5.321695      1.771240     -0.297995
  H      -4.094282      1.303387     -1.456446
  H      -0.657682     -3.490194     -0.636136
  H       0.157956     -0.324247      2.040888
  C      -0.372425      0.516796      1.618482
  C      -1.519395      0.942158      2.152865
  H      -1.932790      0.458050      3.027832
  C      -2.393368      1.910657      1.417824
  H      -3.052885      2.447943      2.096594
  C      -1.430951      2.971585      0.737311
  C      -1.288699      4.322870      0.960824
  C      -0.247589      5.173708      0.307229
  H      -4.238098      0.608723      1.440602
  H      -3.818255      2.704261     -0.427544
  C      -0.363178      2.298379     -0.030619
  H       0.065520      2.788810     -0.893935
  C       0.140171      1.137652      0.402586
  H       0.748525      4.745794      0.399400
  H      -2.035737      4.811695      1.575668
  H      -0.469578      5.274459     -0.756994
  H      -0.230428      6.169937      0.740918
34
Coordinates from ORCA-job input E -620.884978864249
  C      -2.923129     -1.562764      0.971089
  C      -2.133663     -0.485456     -1.008148
  C      -2.145658     -2.673974      0.687986
  C      -1.339361     -1.585156     -1.287721
  C      -1.325481     -2.675005     -0.429612
  C      -2.903668     -0.440407      0.148157
  C      -3.566052      0.819091      0.600735
  C      -4.257086      1.675474     -0.468921
  H      -3.529115     -1.546867      1.867447
  H      -2.105416      0.370891     -1.664782
  H       0.945443      0.684944     -0.154221
  H      -2.160332     -3.526467      1.351991
  H      -0.711397     -1.579092     -2.166389
  H      -5.330279      1.741234     -0.301660
  H      -4.109516      1.267314     -1.465659
  H      -0.682266     -3.518731     -0.630117
  H       0.177207     -0.287095      2.028615
  C      -0.363109      0.546391      1.604043
  C      -1.513871      0.960658      2.139025
  H      -1.918424      0.472004      3.015691
  C      -2.401652      1.917675      1.403903
  H      -3.058724      2.454371      2.085533
  C      -1.442883      2.984312      0.724066
  C      -1.290137      4.329600      0.970242
  C      -0.228225      5.176838      0.344911
  H      -4.226898      0.608974      1.436013
  H      -3.841105      2.687008     -0.458932
  C      -0.379900      2.316679     -0.055452
  H       0.032355      2.805693     -0.927662
  C       0.136534      1.162770      0.380037
  H       0.759366      4.731264      0.446370
  H      -2.029141      4.815851      1.596701
  H      -0.427477      5.301631     -0.721188
  H      -0.203022      6.164661      0.797154
34
Coordinates from ORCA-job input E -620.885870645688
  C      -2.919124     -1.558359      0.979505
  C      -2.125462     -0.493212     -1.004987
  C      -2.153193     -2.677804      0.697009
  C      -1.343678     -1.602302     -1.284381
  C      -1.338948     -2.690748     -0.424649
  C      -2.893107     -0.438887      0.152905
  C      -3.561369      0.821567      0.596916
  C      -4.268664      1.654790     -0.478838
  H      -3.522463     -1.535425      1.877487
  H      -2.092083      0.360424     -1.664950
  H       0.943985      0.708414     -0.175295
  H      -2.174568     -3.528054      1.363719
  H      -0.720099     -1.606510     -2.166370
  H      -5.341931      1.705774     -0.306922
  H      -4.118680      1.237250     -1.471250
  H      -0.707808     -3.542801     -0.628320
  H       0.197264     -0.250233      2.022051
  C      -0.352970      0.574357      1.592745
  C      -1.508680      0.976639      2.126324
  H      -1.905610      0.483307      3.003970
  C      -2.406463      1.922965      1.388990
  H      -3.064385      2.458122      2.070904
  C      -1.451571      2.994273      0.710974
  C      -1.290511      4.334222      0.976996
  C      -0.211087      5.177906      0.376134
  H      -4.223634      0.603796      1.429455
  H      -3.871652      2.672621     -0.482293
  C      -0.391452      2.332371     -0.077506
  H       0.006411      2.819452     -0.957519
  C       0.136780      1.185574      0.362087
  H       0.768727      4.717102      0.486648
  H      -2.022070      4.816175      1.615167
  H      -0.388199      5.323112     -0.691189
  H      -0.179789      6.158436      0.843728
34
Coordinates from ORCA-job input E -620.886587178628
  C      -2.916923     -1.557704      0.983431
  C      -2.121392     -0.504780     -1.006320
  C      -2.160819     -2.684208      0.702734
  C      -1.349739     -1.621004     -1.284578
  C      -1.351961     -2.707792     -0.422792
  C      -2.885853     -0.441730      0.152458
  C      -3.551476      0.823394      0.590816
  C      -4.277906      1.634220     -0.489855
  H      -3.517420     -1.527195      1.883151
  H      -2.082781      0.346841     -1.668659
  H       0.941582      0.730083     -0.190975
  H      -2.187140     -3.531860      1.372538
  H      -0.729033     -1.633570     -2.168383
  H      -5.350305      1.672799     -0.309426
  H      -4.130687      1.205181     -1.477864
  H      -0.730360     -3.566612     -0.628356
  H       0.214553     -0.214287      2.019650
  C      -0.345275      0.601187      1.585565
  C      -1.504893      0.992882      2.118222
  H      -1.895115      0.496183      2.996773
  C      -2.411701      1.932132      1.378941
  H      -3.067536      2.468132      2.062923
  C      -1.459821      3.005666      0.702462
  C      -1.289426      4.340104      0.985636
  C      -0.196006      5.180300      0.404036
  H      -4.205636      0.609679      1.430957
  H      -3.897560      2.657315     -0.512189
  C      -0.402949      2.347321     -0.095065
  H      -0.016955      2.832154     -0.981562
  C       0.135632      1.207066      0.348461
  H       0.777309      4.707283      0.521390
  H      -2.012994      4.818941      1.635404
  H      -0.355896      5.341171     -0.663721
  H      -0.159598      6.155024      0.883441
34
Coordinates from ORCA-job input E -620.887188605661
  C      -2.914064     -1.554332      0.989384
  C      -2.112847     -0.508211     -1.001785
  C      -2.170973     -2.688860      0.705821
  C      -1.354766     -1.633125     -1.283471
  C      -1.368193     -2.721481     -0.423876
  C      -2.875821     -0.439064      0.157660
  C      -3.548302      0.826131      0.589670
  C      -4.290742      1.615587     -0.494910
  H      -3.512681     -1.518537      1.890169
  H      -2.067130      0.343665     -1.663490
  H       0.948482      0.749896     -0.198954
  H      -2.204842     -3.536606      1.375144
  H      -0.737183     -1.652957     -2.169577
  H      -5.363860      1.630427     -0.315007
  H      -4.133127      1.184369     -1.480376
  H      -0.759918     -3.588529     -0.634919
  H       0.234517     -0.181108      2.021849
  C      -0.334006      0.624766      1.581038
  C      -1.499330      1.005037      2.109633
  H      -1.885524      0.504340      2.987731
  C      -2.412402      1.936641      1.366493
  H      -3.070928      2.470712      2.049108
  C      -1.463323      3.013140      0.692208
  C      -1.288230      4.343723      0.987936
  C      -0.183766      5.182245      0.424267
  H      -4.203052      0.604624      1.427612
  H      -3.936471      2.646753     -0.524612
  C      -0.405991      2.359669     -0.109293
  H      -0.028928      2.842115     -1.000970
  C       0.141859      1.226376      0.339935
  H       0.784887      4.702126      0.552666
  H      -2.007074      4.818274      1.645820
  H      -0.324210      5.353111     -0.644602
  H      -0.148141      6.153398      0.910942
34
Coordinates from ORCA-job input E -620.887684890637
  C      -2.913186     -1.554339      0.990765
  C      -2.110229     -0.514388     -1.003160
  C      -2.180279     -2.694784      0.704773
  C      -1.362184     -1.645577     -1.287339
  C      -1.383032     -2.734523     -0.428667
  C      -2.870114     -0.439915      0.158144
  C      -3.540662      0.828086      0.588029
  C      -4.300108      1.597103     -0.499242
  H      -3.509138     -1.513846      1.893121
  H      -2.059173      0.337544     -1.664426
  H       0.954021      0.764405     -0.199886
  H      -2.218861     -3.542316      1.374112
  H      -0.746870     -1.670802     -2.174920
  H      -5.373524      1.585326     -0.320816
  H      -4.130893      1.166323     -1.482903
  H      -0.784585     -3.607529     -0.643469
  H       0.250070     -0.149430      2.031816
  C      -0.326023      0.646393      1.582569
  C      -1.495742      1.019114      2.106590
  H      -1.879544      0.518622      2.985762
  C      -2.413340      1.943751      1.357838
  H      -3.070215      2.479557      2.040785
  C      -1.465178      3.020653      0.685208
  C      -1.284726      4.347754      0.991375
  C      -0.173185      5.186081      0.440072
  H      -4.190062      0.606919      1.430298
  H      -3.973343      2.636344     -0.534801
  C      -0.408262      2.368863     -0.118880
  H      -0.036947      2.848063     -1.014718
  C       0.146371      1.241611      0.336834
  H       0.792930      4.702650      0.576137
  H      -1.999112      4.819161      1.656652
  H      -0.301490      5.362269     -0.629406
  H      -0.139467      6.155174      0.931000
34
Coordinates from ORCA-job input E -620.888129997498
  C      -2.911887     -1.555258      0.992028
  C      -2.102674     -0.517547     -1.000140
  C      -2.191884     -2.702741      0.700248
  C      -1.368401     -1.655882     -1.290762
  C      -1.400550     -2.748662     -0.436998
  C      -2.861624     -0.439801      0.161369
  C      -3.534151      0.829199      0.588802
  C      -4.310226      1.581844     -0.498544
  H      -3.505910     -1.511424      1.895510
  H      -2.043731      0.336391     -1.658281
  H       0.965490      0.778668     -0.194498
  H      -2.237539     -3.552081      1.366861
  H      -0.755773     -1.684875     -2.180156
  H      -5.383777      1.533781     -0.326435
  H      -4.121824      1.162220     -1.483543
  H      -0.815336     -3.629152     -0.658471
  H       0.264430     -0.122182      2.043673
  C      -0.317231      0.664678      1.586200
  C      -1.492259      1.030294      2.103150
  H      -1.876670      0.529016      2.981632
  C      -2.412777      1.950084      1.349855
  H      -3.071731      2.485805      2.030966
  C      -1.464724      3.027077      0.677668
  C      -1.282832      4.352193      0.988889
  C      -0.165369      5.190876      0.449154
  H      -4.177358      0.607558      1.435871
  H      -4.019879      2.631430     -0.527901
  C      -0.405154      2.377034     -0.124644
  H      -0.036272      2.853173     -1.023165
  C       0.155013      1.255655      0.338205
  H       0.799480      4.709087      0.600362
  H      -1.995627      4.822078      1.657039
  H      -0.277467      5.364467     -0.622553
  H      -0.139857      6.161311      0.937857
34
Coordinates from ORCA-job input E -620.888570871246
  C      -2.913677     -1.556398      0.990302
  C      -2.099073     -0.517767     -0.999671
  C      -2.202919     -2.708023      0.693344
  C      -1.374618     -1.661222     -1.295811
  C      -1.415240     -2.756986     -0.446290
  C      -2.857184     -0.438958      0.162830
  C      -3.528938      0.830629      0.591049
  C      -4.318887      1.568884     -0.495659
  H      -3.506510     -1.511317      1.894492
  H      -2.034068      0.338069     -1.654699
  H       0.976476      0.786873     -0.184416
  H      -2.253913     -3.559431      1.356960
  H      -0.763299     -1.692189     -2.186063
  H      -5.392022      1.470041     -0.342916
  H      -4.096157      1.175010     -1.484040
  H      -0.839428     -3.642283     -0.672762
  H       0.277852     -0.097875      2.061402
  C      -0.309252      0.679539      1.594616
  C      -1.488375      1.040449      2.105212
  H      -1.873738      0.541675      2.984723
  C      -2.410995      1.953251      1.345261
  H      -3.068065      2.491492      2.026025
  C      -1.462564      3.030462      0.672689
  C      -1.278760      4.354880      0.986460
  C      -0.159187      5.193943      0.450929
  H      -4.168977      0.605997      1.439842
  H      -4.075149      2.630447     -0.504829
  C      -0.401215      2.380379     -0.126928
  H      -0.033793      2.852668     -1.028083
  C       0.163398      1.264470      0.343758
  H       0.806054      4.716538      0.613821
  H      -1.990035      4.823840      1.657054
  H      -0.262395      5.359676     -0.622868
  H      -0.141425      6.167554      0.933511
34
Coordinates from ORCA-job input E -620.889060424632
  C      -2.915972     -1.559179      0.987860
  C      -2.092705     -0.516845     -0.996644
  C      -2.215003     -2.715029      0.684205
  C      -1.379426     -1.665226     -1.300238
  C      -1.430320     -2.765821     -0.457321
  C      -2.851759     -0.438578      0.165526
  C      -3.523416      0.830708      0.595154
  C      -4.324790      1.559932     -0.488385
  H      -3.508334     -1.514038      1.892338
  H      -2.019934      0.341936     -1.646837
  H       0.988760      0.793822     -0.171401
  H      -2.272427     -3.569570      1.343301
  H      -0.769124     -1.696534     -2.191177
  H      -5.394660      1.402082     -0.363565
  H      -4.060624      1.206099     -1.481636
  H      -0.864833     -3.656156     -0.690040
  H       0.288146     -0.078091      2.079484
  C      -0.302615      0.691169      1.603932
  C      -1.486004      1.048405      2.106871
  H      -1.874284      0.551529      2.986244
  C      -2.409176      1.956605      1.341837
  H      -3.066194      2.496826      2.021121
  C      -1.459963      3.033294      0.667739
  C      -1.276193      4.357948      0.980603
  C      -0.155540      5.197395      0.446904
  H      -4.159465      0.603762      1.446488
  H      -4.135885      2.632347     -0.463532
  C      -0.395729      2.382394     -0.126995
  H      -0.027762      2.850953     -1.029920
  C       0.172255      1.271397      0.351499
  H       0.810865      4.727758      0.625508
  H      -1.986457      4.827492      1.652050
  H      -0.248761      5.348901     -0.629843
  H      -0.148750      6.176627      0.918113
34
Coordinates from ORCA-job input E -620.889664377796
  C      -2.924363     -1.563777      0.982537
  C      -2.092924     -0.510895     -0.993182
  C      -2.226109     -2.719442      0.673230
  C      -1.383343     -1.660025     -1.303461
  C      -1.438774     -2.765115     -0.467150
  C      -2.854369     -0.437732      0.167831
  C      -3.524865      0.830573      0.602811
  C      -4.315551      1.564704     -0.480402
  H      -3.518816     -1.523048      1.885868
  H      -2.016353      0.350973     -1.638674
  H       0.994158      0.789811     -0.159310
  H      -2.287319     -3.578064      1.326592
  H      -0.772681     -1.687396     -2.194517
  H      -5.376739      1.326882     -0.430343
  H      -3.969073      1.295014     -1.474641
  H      -0.875525     -3.655678     -0.703827
  H       0.292207     -0.083461      2.092327
  C      -0.297019      0.687129      1.616394
  C      -1.478644      1.047471      2.121040
  H      -1.868790      0.553246      3.001117
  C      -2.400208      1.955057      1.355391
  H      -3.057012      2.496169      2.035251
  C      -1.455064      3.031161      0.676470
  C      -1.277082      4.358786      0.975880
  C      -0.165271      5.195751      0.421844
  H      -4.163522      0.605386      1.453005
  H      -4.198558      2.642262     -0.378088
  C      -0.389920      2.378313     -0.115182
  H      -0.020496      2.845707     -1.018075
  C       0.177835      1.267068      0.364011
  H       0.806164      4.741488      0.612213
  H      -1.986836      4.833613      1.643957
  H      -0.261788      5.315322     -0.658351
  H      -0.169427      6.187063      0.866681
34
Coordinates from ORCA-job input E -620.890232917089
  C      -2.933238     -1.569616      0.976440
  C      -2.092292     -0.506074     -0.989724
  C      -2.237365     -2.724880      0.661900
  C      -1.386150     -1.655682     -1.306351
  C      -1.446461     -2.765206     -0.476734
  C      -2.856843     -0.438173      0.169609
  C      -3.525428      0.829117      0.609616
  C      -4.303123      1.574627     -0.470376
  H      -3.530370     -1.533359      1.878212
  H      -2.011676      0.358806     -1.630434
  H       0.999603      0.785145     -0.146508
  H      -2.302701     -3.587598      1.309372
  H      -0.774623     -1.678935     -2.197190
  H      -5.346520      1.265392     -0.501226
  H      -3.880384      1.397650     -1.455821
  H      -0.885134     -3.655826     -0.716991
  H       0.295716     -0.090658      2.105409
  C      -0.291706      0.681660      1.629343
  C      -1.471536      1.045079      2.135684
  H      -1.863845      0.553306      3.016181
  C      -2.391130      1.952249      1.369333
  H      -3.048181      2.494108      2.049553
  C      -1.450637      3.028543      0.685361
  C      -1.279636      4.359907      0.970088
  C      -0.178199      5.193830      0.394328
  H      -4.167213      0.605061      1.458103
  H      -4.258706      2.648027     -0.289352
  C      -0.384196      2.373656     -0.102729
  H      -0.013173      2.839845     -1.005543
  C       0.183360      1.261905      0.377232
  H       0.798726      4.756689      0.596022
  H      -1.989696      4.839594      1.634018
  H      -0.279094      5.279067     -0.688434
  H      -0.194227      6.197059      0.810855
34
Coordinates from ORCA-job input E -620.890694742882
  C      -2.928199     -1.573023      0.969171
  C      -2.096592     -0.498315     -0.994788
  C      -2.233938     -2.726563      0.643788
  C      -1.391500     -1.645238     -1.322105
  C      -1.448124     -2.759465     -0.498584
  C      -2.855760     -0.436900      0.168712
  C      -3.525851      0.827374      0.616417
  C      -4.309691      1.574444     -0.455315
  H      -3.521335     -1.542581      1.873762
  H      -2.018370      0.369924     -1.630969
  H       1.009145      0.770044     -0.109402
  H      -2.295811     -3.593324      1.286146
  H      -0.783287     -1.662149     -2.215894
  H      -5.337913      1.223281     -0.523706
  H      -3.855710      1.451724     -1.434855
  H      -0.887115     -3.648074     -0.745760
  H       0.287260     -0.087115      2.147486
  C      -0.295160      0.681262      1.657865
  C      -1.477275      1.052514      2.152822
  H      -1.877537      0.570491      3.035257
  C      -2.387712      1.956708      1.372936
  H      -3.048303      2.504819      2.045993
  C      -1.443623      3.024973      0.685348
  C      -1.277595      4.358730      0.955342
  C      -0.178416      5.188619      0.370315
  H      -4.160718      0.601381      1.469761
  H      -4.310933      2.641951     -0.233928
  C      -0.371557      2.361704     -0.087622
  H       0.008904      2.820358     -0.990355
  C       0.189795      1.251679      0.404835
  H       0.800740      4.762553      0.584462
  H      -1.992553      4.843892      1.609739
  H      -0.277878      5.248879     -0.713924
  H      -0.203467      6.199758      0.766293
34
Coordinates from ORCA-job input E -620.891073045294
  C      -2.923126     -1.576020      0.964235
  C      -2.100098     -0.492966     -0.999073
  C      -2.232812     -2.729166      0.628475
  C      -1.399352     -1.639201     -1.337069
  C      -1.453942     -2.757448     -0.518738
  C      -2.853264     -0.436259      0.169114
  C      -3.523810      0.825617      0.621933
  C      -4.314939      1.569854     -0.444183
  H      -3.511338     -1.549514      1.872128
  H      -2.023766      0.378603     -1.631368
  H       1.018444      0.758094     -0.077866
  H      -2.292380     -3.599305      1.266430
  H      -0.796239     -1.652447     -2.234726
  H      -5.330461      1.189140     -0.537878
  H      -3.840862      1.483929     -1.417934
  H      -0.896475     -3.645973     -0.773481
  H       0.283823     -0.077162      2.185946
  C      -0.295677      0.685243      1.683077
  C      -1.480325      1.062050      2.167296
  H      -1.886427      0.589318      3.052120
  C      -2.385002      1.960692      1.373768
  H      -3.047713      2.515157      2.040032
  C      -1.437379      3.022545      0.682258
  C      -1.276522      4.359313      0.942388
  C      -0.177910      5.188263      0.355578
  H      -4.152370      0.600358      1.480343
  H      -4.348601      2.630667     -0.200104
  C      -0.361061      2.351097     -0.077960
  H       0.025906      2.801294     -0.982193
  C       0.196576      1.244616      0.427638
  H       0.802406      4.771625      0.582503
  H      -1.997443      4.846347      1.588979
  H      -0.271280      5.231538     -0.729756
  H      -0.212663      6.204415      0.737330
34
Coordinates from ORCA-job input E -620.891383315412
  C      -2.914535     -1.578407      0.956822
  C      -2.100850     -0.484272     -1.003863
  C      -2.225848     -2.729766      0.610590
  C      -1.401857     -1.628260     -1.352699
  C      -1.453030     -2.751347     -0.540712
  C      -2.848832     -0.434250      0.167930
  C      -3.524468      0.823811      0.627584
  C      -4.325151      1.568288     -0.430410
  H      -3.498686     -1.557555      1.867461
  H      -2.027625      0.390510     -1.631836
  H       1.025862      0.749575     -0.040308
  H      -2.282191     -3.603752      1.243530
  H      -0.803061     -1.635987     -2.253507
  H      -5.329064      1.162459     -0.542435
  H      -3.839415      1.517549     -1.401225
  H      -0.897317     -3.638611     -0.803368
  H       0.276171     -0.065365      2.228168
  C      -0.300253      0.690811      1.712111
  C      -1.488694      1.071444      2.184044
  H      -1.901401      0.606586      3.070133
  C      -2.387334      1.964337      1.376947
  H      -3.053593      2.523791      2.036011
  C      -1.435532      3.019893      0.682165
  C      -1.274742      4.357782      0.927224
  C      -0.172703      5.177112      0.333889
  H      -4.146959      0.590936      1.488516
  H      -4.388869      2.623447     -0.159776
  C      -0.353848      2.341830     -0.063660
  H       0.039868      2.783892     -0.969001
  C       0.200489      1.240090      0.455504
  H       0.806418      4.764332      0.572630
  H      -1.997708      4.853082      1.564591
  H      -0.261773      5.200963     -0.752347
  H      -0.209547      6.199367      0.698541
34
Coordinates from ORCA-job input E -620.891663259139
  C      -2.904104     -1.579555      0.951657
  C      -2.106517     -0.476001     -1.010661
  C      -2.216607     -2.728638      0.594286
  C      -1.408537     -1.616933     -1.370485
  C      -1.452708     -2.743648     -0.562895
  C      -2.845976     -0.432099      0.167387
  C      -3.523683      0.822335      0.633853
  C      -4.335736      1.561482     -0.417922
  H      -3.481446     -1.563914      1.866693
  H      -2.038893      0.401988     -1.635091
  H       1.031755      0.733013     -0.003079
  H      -2.266756     -3.605713      1.223440
  H      -0.815869     -1.619489     -2.275711
  H      -5.330732      1.137003     -0.539331
  H      -3.844567      1.531960     -1.386798
  H      -0.897719     -3.628837     -0.833225
  H       0.265106     -0.054454      2.272422
  C      -0.306700      0.694806      1.740709
  C      -1.497981      1.082760      2.199025
  H      -1.917710      0.629317      3.087768
  C      -2.388546      1.969497      1.375596
  H      -3.057356      2.536782      2.025652
  C      -1.430115      3.016231      0.677584
  C      -1.271339      4.356377      0.912232
  C      -0.166632      5.172283      0.318930
  H      -4.138204      0.587404      1.500041
  H      -4.419385      2.611647     -0.136028
  C      -0.344292      2.327877     -0.052809
  H       0.057731      2.759670     -0.959480
  C       0.203851      1.230125      0.481791
  H       0.811838      4.764198      0.568118
  H      -2.000085      4.855006      1.540517
  H      -0.249851      5.183825     -0.767757
  H      -0.208315      6.198012      0.672817
34
Coordinates from ORCA-job input E -620.891953362721
  C      -2.894269     -1.581563      0.945407
  C      -2.108506     -0.467452     -1.015581
  C      -2.209061     -2.728810      0.577111
  C      -1.413321     -1.606392     -1.386858
  C      -1.453188     -2.737681     -0.585334
  C      -2.841362     -0.430078      0.166908
  C      -3.523113      0.820358      0.639874
  C      -4.345364      1.556776     -0.405129
  H      -3.466139     -1.571240      1.863927
  H      -2.045037      0.413889     -1.635798
  H       1.037978      0.722770      0.033686
  H      -2.255266     -3.609444      1.201549
  H      -0.826652     -1.604142     -2.296042
  H      -5.329004      1.110934     -0.541290
  H      -3.846240      1.556281     -1.370490
  H      -0.901008     -3.621969     -0.864442
  H       0.256850     -0.040541      2.314321
  C      -0.311634      0.701662      1.769212
  C      -1.506216      1.093988      2.215196
  H      -1.932192      0.649789      3.105714
  C      -2.390850      1.973597      1.377267
  H      -3.062910      2.546778      2.019174
  C      -1.427530      3.013375      0.675481
  C      -1.269629      4.355306      0.896686
  C      -0.160592      5.163501      0.301138
  H      -4.130950      0.580454      1.509579
  H      -4.454776      2.599891     -0.104551
  C      -0.337093      2.317281     -0.040418
  H       0.071237      2.739596     -0.948742
  C       0.207279      1.224839      0.508586
  H       0.816078      4.759517      0.563665
  H      -2.002022      4.860206      1.515443
  H      -0.235932      5.158773     -0.786101
  H      -0.205643      6.194069      0.640094
34
Coordinates from ORCA-job input E -620.892228412704
  C      -2.882823     -1.582724      0.940046
  C      -2.112551     -0.458531     -1.021460
  C      -2.199782     -2.727815      0.560218
  C      -1.419908     -1.594978     -1.404566
  C      -1.453614     -2.730447     -0.608429
  C      -2.837075     -0.427642      0.166729
  C      -3.522029      0.818642      0.646487
  C      -4.355859      1.548936     -0.392791
  H      -3.447759     -1.577690      1.862864
  H      -2.054651      0.426192     -1.637691
  H       1.043153      0.708930      0.071297
  H      -2.240511     -3.611721      1.180377
  H      -0.840387     -1.587909     -2.318467
  H      -5.329640      1.084696     -0.537759
  H      -3.852900      1.569751     -1.355981
  H      -0.903960     -3.613400     -0.896486
  H       0.246201     -0.026448      2.357769
  C      -0.318054      0.708286      1.798091
  C      -1.515494      1.106650      2.230740
  H      -1.948098      0.673580      3.123567
  C      -2.393095      1.978760      1.376947
  H      -3.068110      2.559169      2.009418
  C      -1.423417      3.010022      0.671549
  C      -1.266781      4.354015      0.880998
  C      -0.153375      5.156631      0.285990
  H      -4.122272      0.575356      1.520640
  H      -4.486214      2.585815     -0.081039
  C      -0.328873      2.304569     -0.028974
  H       0.086691      2.716369     -0.938862
  C       0.210114      1.217219      0.535369
  H       0.821402      4.756507      0.561148
  H      -2.004086      4.863619      1.490178
  H      -0.220068      5.139031     -0.801558
  H      -0.202255      6.190873      0.612883
34
Coordinates from ORCA-job input E -620.892474477951
  C      -2.869146     -1.583084      0.932868
  C      -2.116162     -0.447299     -1.028480
  C      -2.185650     -2.724499      0.542019
  C      -1.422976     -1.579546     -1.422695
  C      -1.448249     -2.719108     -0.632034
  C      -2.832456     -0.424243      0.164919
  C      -3.522647      0.816824      0.653165
  C      -4.369400      1.544028     -0.377894
  H      -3.427633     -1.584576      1.859592
  H      -2.065256      0.440479     -1.640810
  H       1.045596      0.695254      0.112197
  H      -2.219396     -3.611673      1.157904
  H      -0.849775     -1.566206     -2.340588
  H      -5.333911      1.062989     -0.529850
  H      -3.865866      1.587278     -1.340123
  H      -0.898439     -3.599133     -0.928452
  H       0.231701     -0.012684      2.403435
  C      -0.328013      0.714524      1.829159
  C      -1.528640      1.118504      2.247784
  H      -1.968193      0.696245      3.142560
  C      -2.398575      1.982835      1.377803
  H      -3.077139      2.569928      2.000589
  C      -1.421999      3.005823      0.669432
  C      -1.263095      4.350938      0.864033
  C      -0.143275      5.142516      0.266133
  H      -4.114728      0.566314      1.530926
  H      -4.520088      2.574980     -0.051228
  C      -0.323177      2.291394     -0.014725
  H       0.099844      2.692613     -0.925915
  C       0.210004      1.209485      0.564994
  H       0.828474      4.743263      0.552974
  H      -2.003096      4.869077      1.462205
  H      -0.203441      5.109904     -0.821437
  H      -0.191278      6.181170      0.578784
34
Coordinates from ORCA-job input E -620.892734114938
  C      -2.860278     -1.584955      0.929035
  C      -2.117944     -0.440950     -1.031645
  C      -2.181953     -2.725910      0.527471
  C      -1.431146     -1.572968     -1.437395
  C      -1.454218     -2.716859     -0.652620
  C      -2.827410     -0.422747      0.166158
  C      -3.519901      0.815028      0.658999
  C      -4.375726      1.534392     -0.368949
  H      -3.412534     -1.590127      1.859448
  H      -2.070278      0.450094     -1.639913
  H       1.051754      0.686958      0.142808
  H      -2.213284     -3.616157      1.139008
  H      -0.865616     -1.556941     -2.360002
  H      -5.329376      1.035469     -0.531106
  H      -3.867248      1.597730     -1.327493
  H      -0.910721     -3.597748     -0.958533
  H       0.226197      0.003120      2.438227
  C      -0.330624      0.723395      1.852765
  C      -1.533530      1.131298      2.260696
  H      -1.978223      0.718424      3.157240
  C      -2.398874      1.988014      1.377958
  H      -3.080163      2.580833      1.992374
  C      -1.417790      3.004055      0.665691
  C      -1.262009      4.351303      0.850522
  C      -0.138353      5.139733      0.255976
  H      -4.106210      0.563049      1.540308
  H      -4.547679      2.557681     -0.033491
  C      -0.315350      2.282722     -0.005834
  H       0.112710      2.674936     -0.918594
  C       0.214347      1.206010      0.586714
  H       0.831299      4.746138      0.557434
  H      -2.006968      4.872263      1.440438
  H      -0.186390      5.095612     -0.831653
  H      -0.192590      6.181418      0.557203
34
Coordinates from ORCA-job input E -620.892970512853
  C      -2.846505     -1.585064      0.922624
  C      -2.121448     -0.430346     -1.038146
  C      -2.168920     -2.722797      0.509950
  C      -1.435594     -1.558745     -1.455186
  C      -1.450893     -2.706619     -0.675882
  C      -2.822370     -0.419402      0.164919
  C      -3.519525      0.813252      0.665705
  C      -4.388436      1.527257     -0.355121
  H      -3.391804     -1.596172      1.857055
  H      -2.080532      0.463746     -1.642476
  H       1.053822      0.673996      0.182030
  H      -2.193705     -3.616115      1.117286
  H      -0.877248     -1.537233     -2.382134
  H      -5.333153      1.012994     -0.521539
  H      -3.881429      1.608878     -1.313129
  H      -0.908686     -3.585196     -0.990521
  H       0.212316      0.018200      2.481689
  C      -0.340027      0.730710      1.882342
  C      -1.545690      1.144031      2.276556
  H      -1.996911      0.742261      3.174998
  C      -2.403770      1.992458      1.378081
  H      -3.088364      2.591922      1.982438
  C      -1.415746      3.000124      0.662841
  C      -1.258338      4.348604      0.833986
  C      -0.128278      5.127582      0.238946
  H      -4.097663      0.555297      1.550740
  H      -4.578585      2.544531     -0.008949
  C      -0.309503      2.270044      0.007346
  H       0.125594      2.651605     -0.906613
  C       0.214296      1.198963      0.614839
  H       0.838060      4.735588      0.552875
  H      -2.006491      4.876908      1.413019
  H      -0.167884      5.070101     -0.848389
  H      -0.182671      6.172954      0.527063
34
Coordinates from ORCA-job input E -620.893220305609
  C      -2.833151     -1.585339      0.916693
  C      -2.125250     -0.420047     -1.044094
  C      -2.157219     -2.720088      0.492718
  C      -1.441557     -1.545353     -1.472763
  C      -1.449574     -2.697295     -0.699165
  C      -2.817382     -0.416213      0.164296
  C      -3.518548      0.811379      0.672709
  C      -4.399765      1.518601     -0.342002
  H      -3.371143     -1.602110      1.855241
  H      -2.090935      0.477217     -1.644289
  H       1.056179      0.661094      0.220357
  H      -2.175862     -3.616451      1.095764
  H      -0.891162     -1.518814     -2.404337
  H      -5.334166      0.987790     -0.514612
  H      -3.892999      1.619655     -1.298340
  H      -0.909787     -3.574050     -1.023031
  H       0.199343      0.034331      2.523915
  C      -0.348644      0.738828      1.911176
  C      -1.556699      1.157619      2.292024
  H      -2.014172      0.767615      3.192533
  C      -2.407829      1.997031      1.377894
  H      -3.095513      2.603474      1.971777
  C      -1.412935      2.996161      0.659396
  C      -1.254911      4.346203      0.817525
  C      -0.118746      5.117161      0.223505
  H      -4.088813      0.548644      1.561511
  H      -4.609713      2.528275      0.014319
  C      -0.303077      2.257357      0.019773
  H       0.138738      2.628064     -0.895439
  C       0.214805      1.192071      0.642112
  H       0.844201      4.728098      0.551217
  H      -2.006941      4.880805      1.385712
  H      -0.147978      5.046624     -0.863359
  H      -0.174872      6.165977      0.498507
34
Coordinates from ORCA-job input E -620.893460272109
  C      -2.819093     -1.585533      0.910222
  C      -2.127837     -0.409320     -1.049646
  C      -2.144803     -2.717231      0.474967
  C      -1.446297     -1.531361     -1.489942
  C      -1.447373     -2.687675     -0.722706
  C      -2.811636     -0.412845      0.163344
  C      -3.517594      0.809314      0.679574
  C      -4.412124      1.510644     -0.328113
  H      -3.350064     -1.608100      1.852613
  H      -2.099904      0.491054     -1.645489
  H       1.058196      0.650313      0.259431
  H      -2.157557     -3.616731      1.073477
  H      -0.903649     -1.499536     -2.425814
  H      -5.336590      0.964107     -0.505236
  H      -3.907675      1.630453     -1.283570
  H      -0.910186     -3.562596     -1.056112
  H       0.185709      0.050602      2.565264
  C      -0.357943      0.747418      1.940030
  C      -1.568599      1.170836      2.307501
  H      -2.032456      0.791637      3.209478
  C      -2.412797      2.001729      1.378578
  H      -3.104115      2.614300      1.962058
  C      -1.411193      2.992487      0.656864
  C      -1.251539      4.343489      0.800431
  C      -0.108319      5.104370      0.206811
  H      -4.079960      0.540269      1.571555
  H      -4.641596      2.513185      0.038855
  C      -0.297369      2.245925      0.033417
  H       0.151086      2.606218     -0.882728
  C       0.214753      1.186672      0.670112
  H       0.850597      4.717848      0.549083
  H      -2.006336      4.886065      1.357015
  H      -0.126840      5.019414     -0.879302
  H      -0.164978      6.156893      0.467220
34
Coordinates from ORCA-job input E -620.893680170208
  C      -2.804858     -1.584104      0.905075
  C      -2.134505     -0.398271     -1.056854
  C      -2.130280     -2.711732      0.459322
  C      -1.452864     -1.516035     -1.507580
  C      -1.443669     -2.675126     -0.744275
  C      -2.808282     -0.408926      0.162479
  C      -3.517473      0.808029      0.686743
  C      -4.424051      1.500968     -0.315174
  H      -3.327595     -1.612314      1.851879
  H      -2.114966      0.504941     -1.649116
  H       1.057497      0.632029      0.296594
  H      -2.134576     -3.613521      1.054503
  H      -0.918324     -1.478928     -2.448160
  H      -5.339208      0.940046     -0.495631
  H      -3.921899      1.635818     -1.269853
  H      -0.906521     -3.546892     -1.085335
  H       0.169393      0.064467      2.606738
  C      -0.368825      0.753244      1.967595
  C      -1.580707      1.184222      2.321489
  H      -2.050547      0.818790      3.225974
  C      -2.416737      2.005886      1.376267
  H      -3.109853      2.626746      1.948364
  C      -1.406982      2.986814      0.651728
  C      -1.246457      4.339732      0.784504
  C      -0.098014      5.095058      0.193448
  H      -4.071147      0.535742      1.583197
  H      -4.669312      2.495921      0.058081
  C      -0.291097      2.229669      0.044264
  H       0.164616      2.578204     -0.872863
  C       0.213239      1.175611      0.695909
  H       0.857843      4.711267      0.547137
  H      -2.006117      4.886589      1.330715
  H      -0.107396      5.000479     -0.891859
  H      -0.156408      6.149894      0.443942
34
Coordinates from ORCA-job input E -620.893909215112
  C      -2.790567     -1.583523      0.898418
  C      -2.138346     -0.386740     -1.062908
  C      -2.115883     -2.707043      0.442268
  C      -1.457001     -1.500299     -1.524226
  C      -1.439044     -2.663017     -0.766524
  C      -2.803565     -0.405218      0.161055
  C      -3.517187      0.805922      0.693604
  C      -4.436084      1.494347     -0.300498
  H      -3.306249     -1.617810      1.848854
  H      -2.126250      0.519349     -1.651010
  H       1.057083      0.618653      0.335201
  H      -2.113025     -3.611554      1.033315
  H      -0.929927     -1.457509     -2.468719
  H      -5.340143      0.918090     -0.488445
  H      -3.935809      1.650849     -1.252897
  H      -0.902589     -3.531889     -1.116051
  H       0.153619      0.079100      2.647139
  C      -0.379787      0.760307      1.995867
  C      -1.593523      1.196694      2.336652
  H      -2.069417      0.842915      3.242690
  C      -2.422094      2.009392      1.376541
  H      -3.118084      2.636863      1.937873
  C      -1.405174      2.981775      0.648871
  C      -1.242416      4.335793      0.767257
  C      -0.087546      5.081234      0.176134
  H      -4.062954      0.527480      1.593045
  H      -4.701291      2.480149      0.085586
  C      -0.286314      2.216119      0.057657
  H       0.175983      2.553721     -0.860269
  C       0.211411      1.168003      0.723463
  H       0.864383      4.700405      0.543383
  H      -2.004954      4.889969      1.301729
  H      -0.087227      4.972364     -0.907908
  H      -0.146106      6.139421      0.412097
34
Coordinates from ORCA-job input E -620.894138671503
  C      -2.775791     -1.582739      0.892715
  C      -2.142659     -0.376174     -1.068727
  C      -2.102806     -2.703026      0.425402
  C      -1.463536     -1.486196     -1.541382
  C      -1.437495     -2.652659     -0.789433
  C      -2.798446     -0.401589      0.160295
  C      -3.516097      0.804084      0.700517
  C      -4.448430      1.483989     -0.287058
  H      -3.283377     -1.622361      1.847255
  H      -2.137777      0.532828     -1.652544
  H       1.057870      0.606213      0.373811
  H      -2.093047     -3.610169      1.012339
  H      -0.945018     -1.438466     -2.490367
  H      -5.342227      0.892711     -0.477648
  H      -3.952392      1.656342     -1.238975
  H      -0.903641     -3.519498     -1.148212
  H       0.138293      0.095480      2.686641
  C      -0.390011      0.768861      2.023214
  C      -1.605489      1.210844      2.350292
  H      -2.087700      0.869133      3.257629
  C      -2.426335      2.014794      1.375521
  H      -3.125377      2.648868      1.925445
  C      -1.401941      2.977375      0.644893
  C      -1.237979      4.332213      0.750303
  C      -0.076461      5.070177      0.162215
  H      -4.053232      0.520885      1.603654
  H      -4.731578      2.461537      0.106322
  C      -0.279953      2.203444      0.070315
  H       0.189366      2.530174     -0.847989
  C       0.210738      1.161401      0.750419
  H       0.871242      4.693111      0.544082
  H      -2.003926      4.892581      1.273508
  H      -0.064081      4.949057     -0.920438
  H      -0.136789      6.131090      0.385230
34
Coordinates from ORCA-job input E -620.894366049435
  C      -2.759875     -1.581097      0.885443
  C      -2.148122     -0.363113     -1.075852
  C      -2.084888     -2.695936      0.407952
  C      -1.467198     -1.467567     -1.558673
  C      -1.429713     -2.637076     -0.811871
  C      -2.794398     -0.397236      0.158127
  C      -3.516622      0.801820      0.707693
  C      -4.461799      1.478310     -0.270382
  H      -3.259776     -1.627377      1.843699
  H      -2.152417      0.548592     -1.655498
  H       1.055168      0.589786      0.415072
  H      -2.065962     -3.605460      0.990978
  H      -0.956279     -1.413305     -2.511400
  H      -5.343177      0.871739     -0.470638
  H      -3.968573      1.675524     -1.218994
  H      -0.894496     -3.499698     -1.178535
  H       0.118865      0.109300      2.728700
  C      -0.403670      0.774851      2.052716
  C      -1.620486      1.223337      2.365804
  H      -2.109054      0.894608      3.274605
  C      -2.432575      2.017661      1.375221
  H      -3.134127      2.659030      1.913289
  C      -1.399974      2.970664      0.641497
  C      -1.232726      4.326483      0.731646
  C      -0.064808      5.053858      0.143027
  H      -4.044952      0.511811      1.613880
  H      -4.765819      2.444465      0.138349
  C      -0.275693      2.187095      0.084579
  H       0.200822      2.501778     -0.834235
  C       0.207013      1.151382      0.779650
  H       0.878781      4.680174      0.538184
  H      -2.001560      4.894287      1.242252
  H      -0.043340      4.917692     -0.937747
  H      -0.124651      6.117931      0.350705
34
Coordinates from ORCA-job input E -620.894588239220
  C      -2.745123     -1.579589      0.879662
  C      -2.154099     -0.351968     -1.082141
  C      -2.070055     -2.690137      0.392002
  C      -1.473578     -1.452048     -1.575209
  C      -1.426067     -2.624472     -0.833327
  C      -2.790616     -0.393430      0.156939
  C      -3.516356      0.799909      0.714542
  C      -4.473393      1.469511     -0.256322
  H      -3.236828     -1.631362      1.841831
  H      -2.166808      0.562314     -1.657737
  H       1.053970      0.574950      0.453315
  H      -2.042909     -3.601789      0.971379
  H      -0.971025     -1.392543     -2.532073
  H      -5.342281      0.847784     -0.464650
  H      -3.983008      1.687871     -1.201826
  H      -0.891580     -3.484089     -1.208154
  H       0.101902      0.124243      2.767056
  C      -0.415175      0.782035      2.079378
  C      -1.632956      1.236861      2.379077
  H      -2.127502      0.921114      3.289190
  C      -2.436930      2.021730      1.373766
  H      -3.140694      2.670217      1.900068
  C      -1.396508      2.964717      0.637066
  C      -1.227684      4.321554      0.714602
  C      -0.053994      5.041958      0.128523
  H      -4.036217      0.505362      1.624147
  H      -4.797084      2.423876      0.163195
  C      -0.270144      2.172202      0.096777
  H       0.213205      2.475443     -0.822323
  C       0.204942      1.142688      0.806142
  H       0.885561      4.672922      0.537485
  H      -2.000108      4.894625      1.214106
  H      -0.021261      4.893427     -0.950302
  H      -0.115676      6.108427      0.323060
34
Coordinates from ORCA-job input E -620.894796046742
  C      -2.728321     -1.577257      0.873041
  C      -2.159537     -0.339992     -1.089171
  C      -2.052462     -2.683100      0.375025
  C      -1.478434     -1.434874     -1.592507
  C      -1.419943     -2.610108     -0.855682
  C      -2.785955     -0.389033      0.154862
  C      -3.516268      0.797935      0.721118
  C      -4.487773      1.461348     -0.240517
  H      -3.211591     -1.634821      1.839105
  H      -2.181239      0.576690     -1.660729
  H       1.051458      0.561123      0.494092
  H      -2.016231     -3.596801      0.950687
  H      -0.984047     -1.369639     -2.553294
  H      -5.346134      0.826176     -0.452084
  H      -4.004157      1.697336     -1.185341
  H      -0.885400     -3.466135     -1.238633
  H       0.082507      0.139596      2.806974
  C      -0.428681      0.789479      2.107285
  C      -1.647764      1.250186      2.392576
  H      -2.148742      0.946705      3.303400
  C      -2.442927      2.026041      1.372457
  H      -3.149397      2.680910      1.886864
  C      -1.394257      2.958745      0.633223
  C      -1.221817      4.315732      0.696600
  C      -0.041118      5.026493      0.112278
  H      -4.026474      0.497002      1.634055
  H      -4.828704      2.406305      0.189287
  C      -0.265740      2.157503      0.110637
  H       0.224906      2.449142     -0.808362
  C       0.201330      1.134732      0.834561
  H       0.893761      4.660721      0.534753
  H      -1.996474      4.895993      1.184089
  H       0.001866      4.864726     -0.964340
  H      -0.102318      6.095454      0.292935
34
Coordinates from ORCA-job input E -620.895009380227
  C      -2.713124     -1.575076      0.867203
  C      -2.166596     -0.328816     -1.095867
  C      -2.036308     -2.676092      0.359685
  C      -1.485023     -1.418905     -1.608744
  C      -1.415225     -2.596393     -0.876299
  C      -2.782758     -0.385116      0.153246
  C      -3.516381      0.795996      0.727628
  C      -4.499391      1.452945     -0.226183
  H      -3.187901     -1.638004      1.837097
  H      -2.197537      0.590020     -1.663641
  H       1.049082      0.546334      0.532235
  H      -1.990960     -3.591446      0.932079
  H      -0.999120     -1.348509     -2.573463
  H      -5.344208      0.803117     -0.447633
  H      -4.019147      1.711757     -1.166814
  H      -0.880553     -3.448946     -1.266817
  H       0.064709      0.154905      2.844157
  C      -0.440983      0.796779      2.133190
  C      -1.660677      1.263770      2.405119
  H      -2.167379      0.973546      3.317024
  C      -2.447654      2.029511      1.370455
  H      -3.155963      2.691404      1.872917
  C      -1.391017      2.952079      0.628540
  C      -1.216226      4.309824      0.679714
  C      -0.029754      5.013483      0.098132
  H      -4.017977      0.490435      1.643774
  H      -4.860265      2.384152      0.215683
  C      -0.261072      2.141973      0.122563
  H       0.236161      2.421941     -0.796534
  C       0.198302      1.125921      0.860734
  H       0.900797      4.652575      0.534193
  H      -1.994035      4.895167      1.156323
  H       0.024453      4.839446     -0.976046
  H      -0.092352      6.084537      0.265594
34
Coordinates from ORCA-job input E -620.895210749650
  C      -2.696358     -1.572264      0.860913
  C      -2.173054     -0.317376     -1.102913
  C      -2.018670     -2.668482      0.343609
  C      -1.490981     -1.402363     -1.625539
  C      -1.409613     -2.582104     -0.897739
  C      -2.778627     -0.380798      0.151110
  C      -3.516268      0.794073      0.733801
  C      -4.513091      1.444136     -0.210999
  H      -3.162312     -1.640541      1.834677
  H      -2.213398      0.603461     -1.666921
  H       1.046185      0.533544      0.571931
  H      -1.963864     -3.585420      0.912653
  H      -1.013680     -1.326748     -2.594144
  H      -5.346235      0.780947     -0.437148
  H      -4.039734      1.721283     -1.149962
  H      -0.874942     -3.431103     -1.296087
  H       0.045757      0.171351      2.881907
  C      -0.454317      0.805001      2.159619
  C      -1.674970      1.277520      2.417450
  H      -2.187705      0.999723      3.329870
  C      -2.453506      2.033491      1.368480
  H      -3.164173      2.701573      1.858993
  C      -1.388732      2.945814      0.624320
  C      -1.210060      4.303533      0.662409
  C      -0.016650      4.998143      0.083629
  H      -4.008322      0.482699      1.653114
  H      -4.891628      2.364129      0.241253
  C      -0.257192      2.127407      0.135574
  H       0.246841      2.395781     -0.783289
  C       0.194482      1.118653      0.888040
  H       0.908851      4.641063      0.533474
  H      -1.989782      4.895522      1.127539
  H       0.048633      4.811382     -0.987857
  H      -0.078964      6.071288      0.237477
34
Coordinates from ORCA-job input E -620.895406709854
  C      -2.680198     -1.568881      0.855685
  C      -2.181148     -0.306792     -1.110068
  C      -2.001754     -2.660482      0.329141
  C      -1.498801     -1.387047     -1.641909
  C      -1.405339     -2.568344     -0.917770
  C      -2.775529     -0.376530      0.149350
  C      -3.516361      0.792643      0.739840
  C      -4.525801      1.433475     -0.197427
  H      -3.136764     -1.641829      1.833512
  H      -2.231184      0.615693     -1.670714
  H       1.043118      0.519876      0.609045
  H      -1.937082     -3.578483      0.895449
  H      -1.030609     -1.306920     -2.614671
  H      -5.346829      0.756827     -0.428061
  H      -4.058848      1.727240     -1.134586
  H      -0.870756     -3.413981     -1.323348
  H       0.027633      0.188083      2.917307
  C      -0.466921      0.813297      2.183862
  C      -1.687942      1.291891      2.428099
  H      -2.206184      1.027354      3.341256
  C      -2.458353      2.037681      1.365146
  H      -3.170588      2.712405      1.843602
  C      -1.385412      2.939278      0.619038
  C      -1.203554      4.297243      0.646544
  C      -0.003711      4.985283      0.072490
  H      -3.999049      0.477212      1.662674
  H      -4.921089      2.341262      0.262551
  C      -0.253054      2.112334      0.146541
  H       0.257442      2.369138     -0.772070
  C       0.190931      1.110719      0.912978
  H       0.916790      4.632247      0.535690
  H      -1.985791      4.894197      1.101482
  H       0.073448      4.788233     -0.996325
  H      -0.066791      6.059993      0.214911
34
Coordinates from ORCA-job input E -620.895597982464
  C      -2.664536     -1.566433      0.849328
  C      -2.187372     -0.296124     -1.116246
  C      -1.984810     -2.653076      0.314270
  C      -1.504417     -1.371554     -1.656756
  C      -1.399640     -2.554804     -0.937396
  C      -2.771888     -0.372785      0.147025
  C      -3.516225      0.790201      0.745195
  C      -4.537647      1.426663     -0.182773
  H      -3.112973     -1.644427      1.830490
  H      -2.246478      0.627909     -1.673470
  H       1.040291      0.510237      0.646171
  H      -1.911153     -3.572313      0.877486
  H      -1.044517     -1.286611     -2.632770
  H      -5.344689      0.737034     -0.424113
  H      -4.076208      1.744248     -1.114949
  H      -0.864949     -3.396958     -1.350465
  H       0.010460      0.204627      2.950763
  C      -0.479455      0.822017      2.207967
  C      -1.701370      1.304744      2.439569
  H      -2.225025      1.051497      3.352906
  C      -2.464453      2.040420      1.363914
  H      -3.179141      2.720468      1.831158
  C      -1.384355      2.933096      0.615533
  C      -1.198172      4.290679      0.629950
  C       0.008571      4.968767      0.058297
  H      -3.990745      0.468619      1.670107
  H      -4.953266      2.319711      0.291796
  C      -0.250446      2.099373      0.159018
  H       0.265729      2.345417     -0.759371
  C       0.187095      1.105471      0.938525
  H       0.923527      4.620592      0.536051
  H      -1.981294      4.894650      1.073641
  H       0.097445      4.757491     -1.007043
  H      -0.053975      6.045471      0.185436
34
Coordinates from ORCA-job input E -620.895776662187
  C      -2.648064     -1.562158      0.844430
  C      -2.196040     -0.285956     -1.123499
  C      -1.967238     -2.644142      0.300844
  C      -1.512549     -1.356685     -1.672532
  C      -1.395032     -2.540810     -0.956253
  C      -2.769093     -0.368311      0.145045
  C      -3.516501      0.789026      0.750707
  C      -4.550612      1.415600     -0.169639
  H      -3.086833     -1.644313      1.829582
  H      -2.265087      0.639210     -1.677774
  H       1.036231      0.497500      0.681392
  H      -1.883200     -3.563884      0.861805
  H      -1.061953     -1.267714     -2.652635
  H      -5.345692      0.713331     -0.414240
  H      -4.096865      1.748026     -1.100450
  H      -0.860172     -3.379554     -1.376009
  H      -0.007579      0.221777      2.983735
  C      -0.492218      0.830645      2.230383
  C      -1.714236      1.319068      2.448827
  H      -2.242977      1.078833      3.362662
  C      -2.469549      2.044497      1.360031
  H      -3.185526      2.730777      1.815367
  C      -1.381422      2.926523      0.610165
  C      -1.191256      4.283997      0.615016
  C       0.022209      4.955336      0.048893
  H      -3.981601      0.463595      1.678986
  H      -4.981811      2.296244      0.311617
  C      -0.247299      2.084705      0.169110
  H       0.274837      2.319426     -0.748880
  C       0.182830      1.098137      0.961901
  H       0.931631      4.610807      0.539787
  H      -1.976155      4.893014      1.049038
  H       0.123109      4.734468     -1.013399
  H      -0.040367      6.033302      0.165229
34
Coordinates from ORCA-job input E -620.895963503367
  C      -2.631446     -1.558185      0.839051
  C      -2.204466     -0.275669     -1.130205
  C      -1.949089     -2.635123      0.287429
  C      -1.520251     -1.341624     -1.687433
  C      -1.389670     -2.526697     -0.974905
  C      -2.766243     -0.364061      0.142778
  C      -3.516752      0.787219      0.755840
  C      -4.563164      1.406067     -0.156210
  H      -3.060835     -1.644643      1.827935
  H      -2.283596      0.650392     -1.681690
  H       1.032306      0.487458      0.716463
  H      -1.854637     -3.555258      0.846114
  H      -1.079093     -1.248504     -2.671231
  H      -5.343906      0.690695     -0.409078
  H      -4.116503      1.758971     -1.082993
  H      -0.854534     -3.361874     -1.401715
  H      -0.024816      0.239851      3.015079
  C      -0.504968      0.840251      2.252400
  C      -1.727383      1.333105      2.458336
  H      -2.261084      1.105140      3.372442
  C      -2.475627      2.047775      1.357216
  H      -3.193482      2.739689      1.800808
  C      -1.380026      2.920029      0.605674
  C      -1.184824      4.276883      0.599770
  C       0.036088      4.939093      0.038476
  H      -3.973190      0.456889      1.686635
  H      -5.013625      2.271315      0.336126
  C      -0.245223      2.071303      0.179779
  H       0.282223      2.295104     -0.737905
  C       0.178389      1.092686      0.985355
  H       0.939131      4.598857      0.544066
  H      -1.970095      4.892626      1.023527
  H       0.149929      4.706017     -1.020001
  H      -0.025617      6.018540      0.141313
34
Coordinates from ORCA-job input E -620.896145635913
  C      -2.613778     -1.552756      0.834401
  C      -2.215089     -0.265158     -1.137689
  C      -1.928759     -2.624084      0.275175
  C      -1.529028     -1.325902     -1.702605
  C      -1.383089     -2.510874     -0.992639
  C      -2.764412     -0.359282      0.140482
  C      -3.517878      0.785852      0.761163
  C      -4.576201      1.395676     -0.142887
  H      -3.032759     -1.643195      1.827360
  H      -2.305679      0.661232     -1.686869
  H       1.026418      0.474340      0.750333
  H      -1.822059     -3.543855      0.832285
  H      -1.098074     -1.228753     -2.690510
  H      -5.342209      0.667312     -0.403830
  H      -4.137030      1.768337     -1.065595
  H      -0.846521     -3.341921     -1.425764
  H      -0.043595      0.257321      3.045757
  C      -0.518778      0.849083      2.273385
  C      -1.740864      1.347660      2.466821
  H      -2.279284      1.133355      3.381396
  C      -2.481654      2.051357      1.353280
  H      -3.200579      2.749670      1.784385
  C      -1.378052      2.912553      0.600163
  C      -1.177574      4.268938      0.584864
  C       0.050872      4.922941      0.029781
  H      -3.965435      0.451236      1.694670
  H      -5.045041      2.244159      0.359097
  C      -0.243622      2.055867      0.189163
  H       0.289080      2.268085     -0.728233
  C       0.172750      1.084981      1.007570
  H       0.947250      4.586669      0.549812
  H      -1.963468      4.890799      0.998795
  H       0.178031      4.679083     -1.024755
  H      -0.009969      6.003589      0.120483
34
Coordinates from ORCA-job input E -620.896313709374
  C      -2.594360     -1.546224      0.829372
  C      -2.225549     -0.253915     -1.145442
  C      -1.905666     -2.611365      0.262758
  C      -1.536538     -1.308706     -1.717759
  C      -1.373947     -2.493153     -1.010409
  C      -2.762111     -0.353897      0.137625
  C      -3.519111      0.784423      0.766124
  C      -4.590903      1.386406     -0.128789
  H      -3.002745     -1.640727      1.826333
  H      -2.328339      0.672458     -1.692619
  H       1.018730      0.461732      0.784622
  H      -1.785673     -3.530412      0.818401
  H      -1.115842     -1.207254     -2.709585
  H      -5.343203      0.646020     -0.395958
  H      -4.161118      1.777449     -1.048407
  H      -0.835016     -3.319457     -1.449771
  H      -0.063812      0.274248      3.076443
  C      -0.534088      0.857543      2.294733
  C      -1.756021      1.361255      2.475638
  H      -2.299215      1.159773      3.390352
  C      -2.489276      2.054397      1.350077
  H      -3.209661      2.758441      1.768836
  C      -1.377562      2.904953      0.595567
  C      -1.169739      4.260321      0.569700
  C       0.066931      4.903312      0.019709
  H      -3.957228      0.444401      1.702076
  H      -5.077730      2.219990      0.383723
  C      -0.243671      2.040544      0.199505
  H       0.294087      2.241155     -0.717553
  C       0.165418      1.077587      1.030389
  H       0.956185      4.570196      0.553956
  H      -1.954548      4.890408      0.973029
  H       0.206201      4.647180     -1.030538
  H       0.009041      5.985232      0.097103
34
Coordinates from ORCA-job input E -620.896482299290
  C      -2.579898     -1.541305      0.827029
  C      -2.237104     -0.246781     -1.150858
  C      -1.889525     -2.602109      0.254927
  C      -1.547866     -1.298333     -1.729085
  C      -1.371306     -2.482021     -1.023744
  C      -2.761944     -0.350330      0.136356
  C      -3.520676      0.783412      0.769949
  C      -4.599682      1.375724     -0.120711
  H      -2.978463     -1.637915      1.827732
  H      -2.350337      0.678827     -1.697043
  H       1.015259      0.453448      0.808761
  H      -1.758635     -3.519939      0.810154
  H      -1.137940     -1.194890     -2.724790
  H      -5.333730      0.622513     -0.402593
  H      -4.174119      1.790265     -1.032073
  H      -0.832606     -3.305740     -1.469021
  H      -0.075455      0.292102      3.096540
  C      -0.543262      0.867767      2.308617
  C      -1.764685      1.375330      2.480603
  H      -2.311009      1.186156      3.395907
  C      -2.493802      2.057526      1.346233
  H      -3.215047      2.767076      1.754094
  C      -1.376180      2.898977      0.590605
  C      -1.164184      4.253661      0.559424
  C       0.079506      4.890184      0.017641
  H      -3.953136      0.441368      1.707735
  H      -5.107157      2.186737      0.400535
  C      -0.242412      2.029425      0.204785
  H       0.298203      2.221176     -0.712463
  C       0.162213      1.073272      1.045343
  H       0.961401      4.561926      0.567051
  H      -1.948332      4.889205      0.955820
  H       0.234350      4.624690     -1.028044
  H       0.021478      5.972913      0.083824
34
Coordinates from ORCA-job input E -620.896622202499
  C      -2.558626     -1.532575      0.822605
  C      -2.250160     -0.235240     -1.159612
  C      -1.861820     -2.585750      0.244237
  C      -1.555092     -1.279611     -1.743954
  C      -1.358065     -2.460772     -1.039524
  C      -2.761026     -0.344385      0.133122
  C      -3.523200      0.782006      0.774976
  C      -4.614509      1.368558     -0.105875
  H      -2.945643     -1.632890      1.827437
  H      -2.377904      0.689232     -1.704651
  H       1.003151      0.435746      0.841038
  H      -1.714628     -3.501450      0.798950
  H      -1.155922     -1.171857     -2.743735
  H      -5.334723      0.605396     -0.396669
  H      -4.198403      1.803143     -1.012326
  H      -0.814189     -3.278317     -1.489535
  H      -0.098886      0.305446      3.125832
  C      -0.561039      0.873330      2.328733
  C      -1.781254      1.387833      2.488825
  H      -2.331858      1.212530      3.404359
  C      -2.502157      2.060129      1.342834
  H      -3.223776      2.775995      1.737847
  C      -1.375924      2.889599      0.585427
  C      -1.155667      4.243424      0.543955
  C       0.096174      4.869228      0.007478
  H      -3.946609      0.434137      1.714654
  H      -5.138817      2.162683      0.427500
  C      -0.244383      2.010789      0.214178
  H       0.300971      2.190017     -0.702782
  C       0.151790      1.061917      1.066720
  H       0.970839      4.544206      0.570339
  H      -1.938737      4.887009      0.929494
  H       0.262481      4.591893     -1.033504
  H       0.041531      5.952919      0.060872
34
Coordinates from ORCA-job input E -620.896773032447
  C      -2.537081     -1.523162      0.819938
  C      -2.264757     -0.225545     -1.167054
  C      -1.835480     -2.569788      0.235632
  C      -1.566185     -1.264095     -1.757499
  C      -1.348631     -2.442516     -1.054517
  C      -2.760356     -0.338519      0.130724
  C      -3.525807      0.781262      0.778863
  C      -4.628296      1.358547     -0.095565
  H      -2.911453     -1.625663      1.829299
  H      -2.407439      0.696814     -1.711959
  H       0.993850      0.423816      0.869109
  H      -1.672002     -3.482671      0.790493
  H      -1.180193     -1.153710     -2.761818
  H      -5.331066      0.583425     -0.397545
  H      -4.220613      1.814121     -0.995587
  H      -0.802230     -3.255358     -1.510652
  H      -0.116565      0.322980      3.149675
  C      -0.575513      0.882600      2.345519
  C      -1.795096      1.401502      2.495112
  H      -2.349299      1.239334      3.410860
  C      -2.510593      2.062656      1.339505
  H      -3.233456      2.783920      1.722066
  C      -1.376775      2.881904      0.581508
  C      -1.147347      4.234117      0.532448
  C       0.113204      4.847327      0.002709
  H      -3.941355      0.429420      1.720464
  H      -5.173457      2.132133      0.446946
  C      -0.246531      1.996436      0.221802
  H       0.301841      2.165072     -0.695345
  C       0.143607      1.055024      1.084755
  H       0.979199      4.525654      0.580885
  H      -1.926198      4.887994      0.908885
  H       0.293205      4.557369     -1.032722
  H       0.062787      5.931914      0.042312
34
Coordinates from ORCA-job input E -620.896884355455
  C      -2.512113     -1.510267      0.817683
  C      -2.283964     -0.214716     -1.177322
  C      -1.800816     -2.547531      0.228457
  C      -1.576359     -1.244804     -1.772418
  C      -1.331573     -2.417118     -1.067598
  C      -2.762002     -0.331690      0.127525
  C      -3.531018      0.780349      0.784034
  C      -4.643127      1.352062     -0.081449
  H      -2.872046     -1.614923      1.832011
  H      -2.445845      0.703963     -1.722851
  H       0.976525      0.399330      0.897110
  H      -1.615714     -3.455481      0.784675
  H      -1.204036     -1.131123     -2.781908
  H      -5.330293      0.568138     -0.396833
  H      -4.243648      1.829933     -0.973545
  H      -0.777192     -3.222305     -1.527072
  H      -0.142534      0.333464      3.175471
  C      -0.595454      0.885787      2.362597
  C      -1.812253      1.414203      2.501365
  H      -2.369748      1.268398      3.417719
  C      -2.519515      2.065587      1.334976
  H      -3.241143      2.794330      1.703553
  C      -1.376582      2.870310      0.575097
  C      -1.137934      4.221621      0.517966
  C       0.131554      4.824785     -0.003796
  H      -3.938462      0.423274      1.727071
  H      -5.204667      2.103327      0.471605
  C      -0.250721      1.973818      0.228546
  H       0.301419      2.128977     -0.688680
  C       0.129870      1.038667      1.102616
  H       0.989168      4.506541      0.588752
  H      -1.915411      4.883397      0.883728
  H       0.324926      4.524022     -1.033685
  H       0.084628      5.909989      0.023844
34
Coordinates from ORCA-job input E -620.896974235012
  C      -2.489338     -1.499543      0.816329
  C      -2.300254     -0.206514     -1.183983
  C      -1.769900     -2.528529      0.223292
  C      -1.585644     -1.229299     -1.782790
  C      -1.316928     -2.396403     -1.078483
  C      -2.762770     -0.326594      0.125261
  C      -3.534583      0.778601      0.786693
  C      -4.654665      1.349337     -0.072264
  H      -2.836766     -1.605538      1.834826
  H      -2.479532      0.708244     -1.731136
  H       0.963916      0.385480      0.919564
  H      -1.566052     -3.431792      0.780659
  H      -1.226573     -1.113424     -2.796171
  H      -5.325582      0.558737     -0.405638
  H      -4.261033      1.851839     -0.953319
  H      -0.757045     -3.195313     -1.542836
  H      -0.160866      0.342701      3.192847
  C      -0.611137      0.889930      2.376066
  C      -1.826853      1.422631      2.507406
  H      -2.387348      1.287473      3.423684
  C      -2.529353      2.065997      1.334408
  H      -3.252178      2.799117      1.692233
  C      -1.379929      2.861733      0.572906
  C      -1.130880      4.211373      0.506892
  C       0.147019      4.800600     -0.010062
  H      -3.937386      0.416178      1.729560
  H      -5.237125      2.079716      0.494611
  C      -0.255737      1.959156      0.235664
  H       0.298016      2.104913     -0.682084
  C       0.119192      1.029733      1.117462
  H       0.996131      4.487507      0.597484
  H      -1.902541      4.885224      0.862259
  H       0.352787      4.484639     -1.033369
  H       0.104858      5.886402      0.001274
34
Coordinates from ORCA-job input E -620.897039485939
  C      -2.467356     -1.485248      0.817687
  C      -2.319259     -0.200067     -1.191262
  C      -1.740804     -2.507613      0.221368
  C      -1.598494     -1.216769     -1.793280
  C      -1.305685     -2.376980     -1.086782
  C      -2.765002     -0.319946      0.123720
  C      -3.540077      0.780141      0.789389
  C      -4.666785      1.340434     -0.067142
  H      -2.801052     -1.590150      1.840810
  H      -2.516241      0.709268     -1.740693
  H       0.951212      0.369152      0.935013
  H      -1.517795     -3.404898      0.781101
  H      -1.253865     -1.100883     -2.811719
  H      -5.324361      0.541394     -0.406982
  H      -4.278898      1.853718     -0.944407
  H      -0.741308     -3.171036     -1.554512
  H      -0.176316      0.351965      3.206402
  C      -0.624078      0.893802      2.384914
  C      -1.837769      1.432154      2.509397
  H      -2.400006      1.308754      3.425949
  C      -2.536481      2.068232      1.330499
  H      -3.258529      2.806183      1.678375
  C      -1.380609      2.854386      0.569887
  C      -1.122482      4.202508      0.501918
  C       0.162358      4.780860     -0.008059
  H      -3.937265      0.416384      1.733985
  H      -5.262129      2.054242      0.498778
  C      -0.259918      1.944950      0.238489
  H       0.294804      2.082473     -0.679889
  C       0.109511      1.019216      1.126594
  H       1.003972      4.469050      0.610631
  H      -1.888767      4.885357      0.851363
  H       0.378144      4.456297     -1.026522
  H       0.125252      5.866981     -0.005775
34
Coordinates from ORCA-job input E -620.897083363816
  C      -2.443442     -1.474141      0.819612
  C      -2.340032     -0.194850     -1.196145
  C      -1.705783     -2.486266      0.219577
  C      -1.610683     -1.202759     -1.801901
  C      -1.288551     -2.354470     -1.094349
  C      -2.768225     -0.316782      0.124192
  C      -3.547580      0.777361      0.792646
  C      -4.669661      1.347506     -0.063499
  H      -2.762823     -1.579386      1.847163
  H      -2.558923      0.708268     -1.747593
  H       0.937425      0.349069      0.952949
  H      -1.460348     -3.376867      0.780658
  H      -1.282504     -1.085976     -2.825247
  H      -5.323127      0.551594     -0.419159
  H      -4.276585      1.872990     -0.931198
  H      -0.717107     -3.140910     -1.566188
  H      -0.191887      0.353011      3.221627
  C      -0.637217      0.891877      2.397292
  C      -1.848893      1.435107      2.516674
  H      -2.413202      1.320945      3.433280
  C      -2.544040      2.065146      1.333385
  H      -3.264932      2.807097      1.672772
  C      -1.383908      2.842667      0.569563
  C      -1.119542      4.191259      0.492760
  C       0.170091      4.759661     -0.013701
  H      -3.948893      0.408302      1.733419
  H      -5.271052      2.052132      0.506183
  C      -0.265799      1.926884      0.244809
  H       0.288501      2.055220     -0.675068
  C       0.099117      1.004967      1.139163
  H       1.005179      4.458081      0.618956
  H      -1.882232      4.883690      0.830618
  H       0.396849      4.418157     -1.024083
  H       0.133729      5.845730     -0.029922
34
Coordinates from ORCA-job input E -620.897051551980
  C      -2.405670     -1.452737      0.819106
  C      -2.375050     -0.192423     -1.209468
  C      -1.649682     -2.449417      0.217406
  C      -1.628097     -1.185859     -1.816796
  C      -1.258491     -2.319314     -1.103987
  C      -2.775316     -0.310861      0.118799
  C      -3.560426      0.776237      0.791513
  C      -4.691018      1.340371     -0.056398
  H      -2.702273     -1.555012      1.853688
  H      -2.628667      0.697691     -1.768091
  H       0.909257      0.321654      0.970245
  H      -1.367946     -3.326063      0.783494
  H      -1.322393     -1.070105     -2.846099
  H      -5.344078      0.541067     -0.406658
  H      -4.308073      1.867044     -0.927930
  H      -0.671618     -3.092451     -1.577652
  H      -0.224062      0.352843      3.233836
  C      -0.662039      0.892630      2.406743
  C      -1.869447      1.448353      2.520402
  H      -2.438514      1.345973      3.436335
  C      -2.554065      2.078344      1.332239
  H      -3.270833      2.829442      1.664857
  C      -1.385953      2.834332      0.569430
  C      -1.106933      4.171604      0.488440
  C       0.195745      4.722818     -0.010903
  H      -3.954499      0.404771      1.734478
  H      -5.292307      2.041374      0.518878
  C      -0.274716      1.908475      0.251404
  H       0.280906      2.026008     -0.668998
  C       0.078600      0.988738      1.150361
  H       1.020464      4.426832      0.638054
  H      -1.860209      4.881190      0.810809
  H       0.433957      4.362108     -1.011822
  H       0.167369      5.808656     -0.046470
34
Coordinates from ORCA-job input E -620.897106372986
  C      -2.396501     -1.439940      0.823818
  C      -2.381413     -0.187792     -1.211050
  C      -1.632424     -2.431707      0.224318
  C      -1.626839     -1.176604     -1.815734
  C      -1.244773     -2.303267     -1.098886
  C      -2.777442     -0.304588      0.119317
  C      -3.567136      0.782326      0.786943
  C      -4.703500      1.343961     -0.054272
  H      -2.690439     -1.540580      1.859291
  H      -2.645227      0.697183     -1.772475
  H       0.904843      0.304612      0.972248
  H      -1.341568     -3.303621      0.793058
  H      -1.325509     -1.062291     -2.846745
  H      -5.369457      0.547984     -0.387497
  H      -4.326250      1.856722     -0.936280
  H      -0.651863     -3.072920     -1.570642
  H      -0.236335      0.331554      3.231504
  C      -0.669621      0.876290      2.404936
  C      -1.876034      1.433306      2.515664
  H      -2.450112      1.328285      3.427987
  C      -2.553960      2.066093      1.326372
  H      -3.271018      2.816131      1.656915
  C      -1.382620      2.826108      0.566117
  C      -1.102340      4.169681      0.485926
  C       0.198679      4.720665     -0.013176
  H      -3.951917      0.419344      1.737019
  H      -5.287609      2.062674      0.520673
  C      -0.272094      1.897316      0.251709
  H       0.286670      2.014458     -0.666780
  C       0.075860      0.974076      1.150930
  H       1.023196      4.431158      0.638954
  H      -1.856540      4.879306      0.806394
  H       0.437596      4.352307     -1.010902
  H       0.167615      5.806085     -0.056408
34
Coordinates from ORCA-job input E -620.897161654133
  C      -2.410233     -1.452629      0.818637
  C      -2.374989     -0.193972     -1.212768
  C      -1.651207     -2.448650      0.218653
  C      -1.626074     -1.187400     -1.818696
  C      -1.256812     -2.319335     -1.102812
  C      -2.776564     -0.311389      0.116952
  C      -3.560568      0.776919      0.789580
  C      -4.684404      1.354018     -0.057083
  H      -2.711715     -1.555772      1.851634
  H      -2.631391      0.693615     -1.772568
  H       0.917795      0.318836      0.981200
  H      -1.371799     -3.325641      0.785228
  H      -1.321289     -1.074710     -2.849989
  H      -5.348796      0.564954     -0.407153
  H      -4.295623      1.876892     -0.928079
  H      -0.669707     -3.094187     -1.574865
  H      -0.221502      0.345948      3.244060
  C      -0.658084      0.885032      2.414743
  C      -1.866618      1.436842      2.524589
  H      -2.437626      1.331716      3.438152
  C      -2.550145      2.063506      1.333367
  H      -3.268587      2.811658      1.664112
  C      -1.382762      2.827994      0.569608
  C      -1.110220      4.174560      0.486543
  C       0.184263      4.732233     -0.020082
  H      -3.957669      0.405446      1.731187
  H      -5.271641      2.065807      0.519126
  C      -0.269187      1.902346      0.256692
  H       0.288950      2.019814     -0.662236
  C       0.084978      0.983845      1.159081
  H       1.013855      4.444488      0.626141
  H      -1.867616      4.876425      0.816853
  H       0.418771      4.367486     -1.020365
  H       0.148137      5.817618     -0.060197
34
Coordinates from ORCA-job input E -620.897170049233
  C      -2.402882     -1.445992      0.821543
  C      -2.382691     -0.195504     -1.214258
  C      -1.639408     -2.439364      0.223319
  C      -1.628096     -1.185546     -1.818234
  C      -1.248859     -2.312074     -1.099492
  C      -2.778794     -0.309478      0.116664
  C      -3.563859      0.777627      0.790097
  C      -4.688033      1.354825     -0.055785
  H      -2.700737     -1.547187      1.855778
  H      -2.647762      0.687362     -1.777822
  H       0.912554      0.314767      0.975908
  H      -1.352674     -3.312390      0.792388
  H      -1.327078     -1.074734     -2.850283
  H      -5.357967      0.567313     -0.399059
  H      -4.300587      1.871632     -0.931119
  H      -0.657230     -3.084236     -1.570037
  H      -0.229220      0.338772      3.236840
  C      -0.663714      0.880766      2.408711
  C      -1.871945      1.433904      2.518567
  H      -2.445096      1.326692      3.430730
  C      -2.552431      2.064801      1.328360
  H      -3.270602      2.813436      1.661213
  C      -1.383219      2.827786      0.568573
  C      -1.107470      4.171115      0.489442
  C       0.189298      4.726111     -0.016217
  H      -3.960378      0.405000      1.731591
  H      -5.269085      2.072939      0.519930
  C      -0.271028      1.901434      0.253879
  H       0.288280      2.020465     -0.664122
  C       0.080686      0.980814      1.154251
  H       1.017573      4.438696      0.631896
  H      -1.862569      4.875075      0.820195
  H       0.424166      4.358087     -1.015141
  H       0.154776      5.811402     -0.059061
34
Coordinates from ORCA-job input E -620.897172635635
  C      -2.381359     -1.428804      0.819546
  C      -2.405646     -0.194915     -1.226350
  C      -1.607025     -2.413304      0.221619
  C      -1.640324     -1.177022     -1.830013
  C      -1.232468     -2.289887     -1.105893
  C      -2.783776     -0.303814      0.110017
  C      -3.572424      0.779367      0.784498
  C      -4.703938      1.350288     -0.056275
  H      -2.666967     -1.527059      1.857460
  H      -2.693824      0.676970     -1.796048
  H       0.901054      0.298960      0.991602
  H      -1.299009     -3.276512      0.794639
  H      -1.354406     -1.070732     -2.866595
  H      -5.373101      0.559483     -0.394637
  H      -4.324465      1.868350     -0.934543
  H      -0.632078     -3.054881     -1.576155
  H      -0.242456      0.339095      3.251046
  C      -0.673453      0.879704      2.420330
  C      -1.879870      1.438445      2.526191
  H      -2.455316      1.337432      3.437871
  C      -2.555382      2.068024      1.332716
  H      -3.271137      2.821023      1.661777
  C      -1.381665      2.820786      0.571778
  C      -1.098764      4.160620      0.487631
  C       0.203324      4.707085     -0.016228
  H      -3.962323      0.407041      1.728838
  H      -5.284786      2.066864      0.522967
  C      -0.274303      1.887436      0.261104
  H       0.285278      1.998876     -0.657621
  C       0.072507      0.970117      1.166036
  H       1.025774      4.431458      0.644539
  H      -1.850425      4.871171      0.811970
  H       0.447453      4.321196     -1.006021
  H       0.169219      5.791456     -0.078553
34
Coordinates from ORCA-job input E -620.897196624924
  C      -2.386739     -1.433400      0.819322
  C      -2.401720     -0.198391     -1.226316
  C      -1.615327     -2.420885      0.222011
  C      -1.638881     -1.183046     -1.829231
  C      -1.237387     -2.298154     -1.104892
  C      -2.782883     -0.306528      0.109526
  C      -3.568344      0.778392      0.785264
  C      -4.696473      1.355655     -0.055399
  H      -2.675219     -1.531392      1.856435
  H      -2.685875      0.674553     -1.796004
  H       0.905981      0.304331      0.990274
  H      -1.312474     -3.285958      0.794919
  H      -1.350352     -1.077812     -2.865475
  H      -5.368135      0.568385     -0.396166
  H      -4.313646      1.874067     -0.931827
  H      -0.639399     -3.065787     -1.574529
  H      -0.238684      0.340272      3.250087
  C      -0.670531      0.879978      2.419007
  C      -1.878034      1.435730      2.524422
  H      -2.453370      1.332508      3.435698
  C      -2.554729      2.064921      1.331078
  H      -3.271571      2.815995      1.660923
  C      -1.381956      2.822357      0.570906
  C      -1.101815      4.164862      0.488513
  C       0.197637      4.714754     -0.016079
  H      -3.959946      0.406018      1.728837
  H      -5.274678      2.073338      0.523959
  C      -0.272784      1.890856      0.260191
  H       0.287358      2.004098     -0.657979
  C       0.075689      0.973301      1.164959
  H       1.021370      4.440171      0.643450
  H      -1.855444      4.871501      0.816955
  H       0.441343      4.330507     -1.006585
  H       0.160938      5.799118     -0.077011
34
Coordinates from ORCA-job input E -620.897199754104
  C      -2.386649     -1.431233      0.820524
  C      -2.403477     -0.198978     -1.226768
  C      -1.615590     -2.419378      0.223840
  C      -1.640784     -1.184256     -1.829137
  C      -1.238466     -2.298220     -1.103618
  C      -2.783045     -0.305056      0.109576
  C      -3.570171      0.778716      0.785953
  C      -4.694659      1.359133     -0.057556
  H      -2.675150     -1.528555      1.857644
  H      -2.689856      0.672108     -1.798094
  H       0.909583      0.305502      0.990011
  H      -1.312789     -3.284001      0.797430
  H      -1.353712     -1.081326     -2.866091
  H      -5.363684      0.572897     -0.405375
  H      -4.307891      1.882422     -0.929275
  H      -0.640925     -3.066664     -1.572799
  H      -0.234999      0.339810      3.250705
  C      -0.667371      0.878724      2.419300
  C      -1.875582      1.432772      2.524542
  H      -2.450827      1.328043      3.435684
  C      -2.553089      2.061626      1.331348
  H      -3.270433      2.811726      1.662126
  C      -1.381137      2.821103      0.571132
  C      -1.102508      4.164363      0.489254
  C       0.195486      4.716081     -0.016311
  H      -3.966354      0.402223      1.725939
  H      -5.276775      2.073560      0.522605
  C      -0.271303      1.890410      0.260132
  H       0.288606      2.003866     -0.658148
  C       0.078469      0.973380      1.165088
  H       1.018906      4.448231      0.646390
  H      -1.857320      4.868394      0.820689
  H       0.442389      4.326932     -1.004082
  H       0.155027      5.799959     -0.083414
34
Coordinates from ORCA-job input E -620.897206183348
  C      -2.382298     -1.428132      0.820633
  C      -2.410378     -0.204109     -1.231472
  C      -1.610068     -2.416075      0.225314
  C      -1.645910     -1.189005     -1.832312
  C      -1.237176     -2.298544     -1.103777
  C      -2.784474     -0.305724      0.106548
  C      -3.569583      0.778774      0.783675
  C      -4.693104      1.362411     -0.058652
  H      -2.667363     -1.522618      1.858921
  H      -2.702922      0.662615     -1.806259
  H       0.908840      0.305196      0.989871
  H      -1.302822     -3.277640      0.801149
  H      -1.362908     -1.089896     -2.870697
  H      -5.365030      0.578243     -0.405534
  H      -4.305541      1.884553     -0.930694
  H      -0.638299     -3.066667     -1.571805
  H      -0.235974      0.339328      3.250938
  C      -0.668183      0.877952      2.419326
  C      -1.876779      1.431225      2.524090
  H      -2.452599      1.325295      3.434724
  C      -2.553846      2.061474      1.331484
  H      -3.270903      2.811315      1.663504
  C      -1.381393      2.821453      0.572257
  C      -1.101790      4.164773      0.492106
  C       0.196221      4.716229     -0.012994
  H      -3.965077      0.403321      1.724330
  H      -5.272064      2.078705      0.521840
  C      -0.272164      1.890169      0.260380
  H       0.287638      2.003439     -0.657967
  C       0.077717      0.973002      1.165230
  H       1.017719      4.456723      0.655474
  H      -1.856535      4.868055      0.825304
  H       0.448238      4.319103     -0.996155
  H       0.152729      5.799372     -0.089534
34
Coordinates from ORCA-job input E -620.897210188201
  C      -2.378892     -1.425221      0.821501
  C      -2.415897     -0.208827     -1.234933
  C      -1.606992     -2.414036      0.227517
  C      -1.651356     -1.194612     -1.834349
  C      -1.238147     -2.300548     -1.103107
  C      -2.785222     -0.305830      0.104518
  C      -3.569417      0.779450      0.781327
  C      -4.691702      1.364922     -0.061377
  H      -2.660615     -1.516538      1.860947
  H      -2.712739      0.654367     -1.812875
  H       0.909010      0.305602      0.986718
  H      -1.296682     -3.273087      0.805471
  H      -1.371779     -1.099369     -2.873958
  H      -5.363766      0.581563     -0.410006
  H      -4.302513      1.887978     -0.932165
  H      -0.639152     -3.069136     -1.570107
  H      -0.234509      0.337819      3.249004
  C      -0.667091      0.876827      2.417883
  C      -1.876087      1.429189      2.523394
  H      -2.451917      1.321267      3.433855
  C      -2.553466      2.061576      1.332272
  H      -3.270169      2.810942      1.666263
  C      -1.381275      2.822442      0.573684
  C      -1.101244      4.165683      0.495767
  C       0.196504      4.718043     -0.008665
  H      -3.965356      0.404733      1.722081
  H      -5.271019      2.080777      0.519275
  C      -0.272587      1.891133      0.259731
  H       0.286364      2.004663     -0.659086
  C       0.078080      0.973259      1.163539
  H       1.015457      4.470790      0.667661
  H      -1.856207      4.867837      0.830903
  H       0.456312      4.310640     -0.985428
  H       0.147989      5.800018     -0.098010
34
Coordinates from ORCA-job input E -620.897215658144
  C      -2.375261     -1.421957      0.823881
  C      -2.422548     -0.216905     -1.238914
  C      -1.606048     -2.413851      0.232055
  C      -1.660370     -1.205998     -1.836144
  C      -1.243169     -2.307502     -1.100860
  C      -2.785409     -0.306278      0.102563
  C      -3.568446      0.780840      0.777772
  C      -4.687307      1.369522     -0.067312
  H      -2.652132     -1.507740      1.865055
  H      -2.723408      0.641878     -1.821396
  H       0.910573      0.307780      0.977466
  H      -1.293129     -3.269775      0.813241
  H      -1.385400     -1.117084     -2.877503
  H      -5.357616      0.587319     -0.422150
  H      -4.293633      1.896014     -0.934046
  H      -0.645952     -3.078285     -1.566345
  H      -0.229303      0.333667      3.242545
  C      -0.663113      0.874430      2.413234
  C      -1.872842      1.424830      2.521452
  H      -2.448060      1.312327      3.431848
  C      -2.551713      2.061487      1.333750
  H      -3.268089      2.809439      1.671710
  C      -1.380927      2.825203      0.576154
  C      -1.101220      4.168665      0.503125
  C       0.195111      4.724496     -0.000431
  H      -3.966923      0.407193      1.717883
  H      -5.269790      2.082856      0.513330
  C      -0.272840      1.894823      0.257300
  H       0.284066      2.009859     -0.662550
  C       0.080008      0.974860      1.158114
  H       1.009074      4.503469      0.691107
  H      -1.856673      4.868164      0.842825
  H       0.471190      4.297067     -0.963794
  H       0.135220      5.803500     -0.115723
34
Coordinates from ORCA-job input E -620.897222863783
  C      -2.373882     -1.420781      0.827073
  C      -2.426567     -0.225795     -1.241346
  C      -1.609750     -2.417608      0.237368
  C      -1.669583     -1.220245     -1.836561
  C      -1.252129     -2.318981     -1.097571
  C      -2.784406     -0.307427      0.101902
  C      -3.566121      0.782496      0.774284
  C      -4.680502      1.374330     -0.074598
  H      -2.646719     -1.500699      1.869746
  H      -2.728010      0.630230     -1.827601
  H       0.913117      0.311409      0.963718
  H      -1.296912     -3.271513      0.821556
  H      -1.398360     -1.137605     -2.879433
  H      -5.347722      0.593267     -0.437894
  H      -4.281129      1.905415     -0.935966
  H      -0.659017     -3.093651     -1.561706
  H      -0.221490      0.327473      3.232197
  C      -0.657008      0.871574      2.405947
  C      -1.867386      1.419847      2.518579
  H      -2.441320      1.301530      3.429142
  C      -2.548665      2.061470      1.335179
  H      -3.265081      2.807338      1.677664
  C      -1.380187      2.829478      0.578670
  C      -1.101928      4.173526      0.512230
  C       0.191804      4.735425      0.009506
  H      -3.968500      0.410356      1.713349
  H      -5.267714      2.084086      0.505695
  C      -0.272622      1.900867      0.253235
  H       0.281613      2.018545     -0.667863
  C       0.083113      0.977721      1.149644
  H       0.998976      4.549774      0.719493
  H      -1.857733      4.869548      0.858431
  H       0.489489      4.283477     -0.935682
  H       0.116249      5.809435     -0.139143
34
Coordinates from ORCA-job input E -620.897234614141
  C      -2.374525     -1.421873      0.830045
  C      -2.427124     -0.232865     -1.241775
  C      -1.616278     -2.423836      0.241574
  C      -1.676693     -1.232974     -1.836001
  C      -1.262266     -2.331275     -1.094664
  C      -2.782374     -0.308982      0.102729
  C      -3.562908      0.783876      0.771957
  C      -4.673702      1.377362     -0.080561
  H      -2.645051     -1.497367      1.873651
  H      -2.725833      0.622912     -1.829754
  H       0.914832      0.314170      0.949704
  H      -1.305676     -3.277246      0.827661
  H      -1.407967     -1.154596     -2.879945
  H      -5.337403      0.596903     -0.451574
  H      -4.269963      1.912920     -0.937172
  H      -0.674469     -3.110320     -1.558160
  H      -0.214187      0.321058      3.220995
  C      -0.651172      0.869279      2.398169
  C      -1.861595      1.416612      2.515591
  H      -2.433900      1.293779      3.426596
  C      -2.545266      2.061844      1.335602
  H      -3.262177      2.805815      1.681115
  C      -1.379000      2.833769      0.579941
  C      -1.102593      4.178504      0.520255
  C       0.188199      4.747739      0.018836
  H      -3.968960      0.413307      1.710106
  H      -5.265553      2.083430      0.499457
  C      -0.272207      1.906624      0.248317
  H       0.279454      2.026644     -0.673978
  C       0.085793      0.980286      1.140513
  H       0.986977      4.600736      0.747423
  H      -1.858069      4.871505      0.873389
  H       0.509904      4.271497     -0.905933
  H       0.095673      5.815078     -0.164865
34
Coordinates from ORCA-job input E -620.897254193281
  C      -2.375825     -1.424164      0.832163
  C      -2.425881     -0.237551     -1.241106
  C      -1.622724     -2.430191      0.243791
  C      -1.681738     -1.242222     -1.835575
  C      -1.271238     -2.341510     -1.093217
  C      -2.779962     -0.310653      0.104345
  C      -3.559421      0.784703      0.770939
  C      -4.668302      1.378415     -0.083974
  H      -2.645427     -1.497138      1.876215
  H      -2.720804      0.619584     -1.828917
  H       0.914622      0.314297      0.937991
  H      -1.314814     -3.284031      0.830653
  H      -1.415414     -1.165964     -2.880406
  H      -5.329592      0.598271     -0.459757
  H      -4.262721      1.917076     -0.937809
  H      -0.688758     -3.124457     -1.556923
  H      -0.209054      0.315483      3.210980
  C      -0.646962      0.867877      2.391354
  C      -1.856665      1.415976      2.513075
  H      -2.427293      1.291195      3.424785
  C      -2.542150      2.062430      1.334699
  H      -3.260021      2.805094      1.680928
  C      -1.377276      2.836936      0.579576
  C      -1.102428      4.182242      0.526173
  C       0.185573      4.759126      0.027048
  H      -3.968080      0.415378      1.708495
  H      -5.262787      2.082043      0.496173
  C      -0.271883      1.910059      0.243007
  H       0.277499      2.030972     -0.680466
  C       0.087094      0.981277      1.132248
  H       0.972636      4.656680      0.775983
  H      -1.856652      4.873242      0.886087
  H       0.535669      4.256634     -0.872748
  H       0.074701      5.817206     -0.196565
34
Coordinates from ORCA-job input E -620.897296635589
  C      -2.375036     -1.425891      0.834260
  C      -2.427907     -0.245492     -1.242547
  C      -1.628752     -2.437107      0.245541
  C      -1.692337     -1.255987     -1.837809
  C      -1.283778     -2.354937     -1.093368
  C      -2.776887     -0.313008      0.105202
  C      -3.553862      0.785815      0.769193
  C      -4.660542      1.380834     -0.087764
  H      -2.641576     -1.494831      1.879391
  H      -2.721083      0.611883     -1.830701
  H       0.912215      0.310559      0.921815
  H      -1.322108     -3.290381      0.833862
  H      -1.433318     -1.183968     -2.884902
  H      -5.320238      0.602025     -0.468698
  H      -4.253545      1.923319     -0.938539
  H      -0.708829     -3.143221     -1.557628
  H      -0.202672      0.306635      3.197174
  C      -0.641554      0.865279      2.382208
  C      -1.849620      1.415720      2.510036
  H      -2.417796      1.289531      3.422924
  C      -2.537068      2.063065      1.333100
  H      -3.256490      2.804048      1.679449
  C      -1.373220      2.840604      0.579010
  C      -1.100391      4.186670      0.535402
  C       0.183005      4.776054      0.041353
  H      -3.965647      0.417846      1.705994
  H      -5.256379      2.082233      0.493437
  C      -0.271215      1.912364      0.234993
  H       0.274169      2.032330     -0.690827
  C       0.087989      0.980257      1.120679
  H       0.937972      4.773244      0.829812
  H      -1.852759      4.874294      0.906047
  H       0.594931      4.217547     -0.795961
  H       0.038248      5.806983     -0.272893
34
Coordinates from ORCA-job input E -620.897340105849
  C      -2.378244     -1.430835      0.833910
  C      -2.425494     -0.248687     -1.242064
  C      -1.637963     -2.445838      0.243135
  C      -1.697623     -1.263106     -1.839739
  C      -1.294885     -2.365230     -1.096102
  C      -2.773832     -0.315492      0.106504
  C      -3.547705      0.786213      0.769493
  C      -4.655021      1.380568     -0.087197
  H      -2.645504     -1.499645      1.878904
  H      -2.713974      0.612028     -1.827514
  H       0.908659      0.303060      0.910225
  H      -1.335470     -3.301178      0.830584
  H      -1.443009     -1.191245     -2.887891
  H      -5.316969      0.602672     -0.465552
  H      -4.250418      1.921716     -0.939978
  H      -0.726826     -3.157723     -1.561937
  H      -0.198225      0.299061      3.186683
  C      -0.637395      0.863123      2.375579
  C      -1.842965      1.417873      2.508397
  H      -2.408754      1.293568      3.422837
  C      -2.531265      2.063910      1.330924
  H      -3.252229      2.804129      1.675456
  C      -1.367166      2.842770      0.577460
  C      -1.097343      4.189661      0.540859
  C       0.180736      4.792529      0.051963
  H      -3.960283      0.419242      1.706415
  H      -5.247147      2.084322      0.494764
  C      -0.268882      1.911580      0.228184
  H       0.272822      2.028267     -0.700028
  C       0.088385      0.976798      1.111842
  H       0.893014      4.899926      0.872548
  H      -1.849223      4.873977      0.919161
  H       0.659090      4.182191     -0.709024
  H       0.005029      5.784109     -0.359556
34
Coordinates from ORCA-job input E -620.897344292517
  C      -2.392252     -1.442381      0.817278
  C      -2.405956     -0.214047     -1.232711
  C      -1.638042     -2.441671      0.215083
  C      -1.664104     -1.210707     -1.841254
  C      -1.271486     -2.329107     -1.115312
  C      -2.776676     -0.313037      0.108042
  C      -3.550514      0.780622      0.784062
  C      -4.678189      1.363848     -0.053388
  H      -2.678583     -1.536267      1.855365
  H      -2.686525      0.661794     -1.799332
  H       0.893360      0.269266      0.953683
  H      -1.342339     -3.309115      0.788088
  H      -1.395780     -1.112566     -2.883284
  H      -5.360367      0.583568     -0.387291
  H      -4.301195      1.879502     -0.933928
  H      -0.692274     -3.109464     -1.588234
  H      -0.223963      0.308079      3.218741
  C      -0.656272      0.864819      2.399330
  C      -1.855776      1.434693      2.519751
  H      -2.424359      1.335605      3.435147
  C      -2.533066      2.063912      1.325877
  H      -3.253143      2.812705      1.653348
  C      -1.357389      2.825372      0.568616
  C      -1.087777      4.171670      0.508889
  C       0.189583      4.776274      0.019517
  H      -3.946344      0.407748      1.725845
  H      -5.241460      2.089800      0.530802
  C      -0.262395      1.880543      0.240239
  H       0.284429      1.978664     -0.686927
  C       0.077710      0.953531      1.138390
  H       0.883442      4.920437      0.849385
  H      -1.844604      4.863289      0.863530
  H       0.692816      4.153406     -0.715893
  H       0.003410      5.753526     -0.422209
34
Coordinates from ORCA-job input E -620.897413094602
  C      -2.376391     -1.431488      0.823190
  C      -2.423121     -0.227224     -1.240679
  C      -1.626031     -2.434441      0.223314
  C      -1.686123     -1.229257     -1.847309
  C      -1.278528     -2.336821     -1.113457
  C      -2.775734     -0.311723      0.106292
  C      -3.550196      0.783123      0.779279
  C      -4.669274      1.373625     -0.064647
  H      -2.648065     -1.514164      1.866073
  H      -2.715357      0.639356     -1.815445
  H       0.890331      0.270359      0.936026
  H      -1.318991     -3.293725      0.802609
  H      -1.432419     -1.143416     -2.894770
  H      -5.341245      0.594926     -0.422482
  H      -4.280912      1.905899     -0.930286
  H      -0.703224     -3.120641     -1.585339
  H      -0.217899      0.298856      3.207034
  C      -0.652417      0.860363      2.391622
  C      -1.852553      1.427879      2.517701
  H      -2.419761      1.321442      3.433111
  C      -2.532972      2.063410      1.329250
  H      -3.253352      2.809761      1.661095
  C      -1.360009      2.829125      0.572708
  C      -1.085960      4.174735      0.525310
  C       0.189680      4.778846      0.034999
  H      -3.953139      0.410661      1.718216
  H      -5.246727      2.085804      0.521856
  C      -0.267999      1.885030      0.234806
  H       0.274779      1.985574     -0.694473
  C       0.076639      0.954830      1.128124
  H       0.848410      5.007335      0.875415
  H      -1.835980      4.865415      0.896493
  H       0.734787      4.116498     -0.630572
  H      -0.006327      5.714362     -0.485820
34
Coordinates from ORCA-job input E -620.897445298860
  C      -2.378935     -1.434094      0.825489
  C      -2.424198     -0.235793     -1.241568
  C      -1.636958     -2.443748      0.226475
  C      -1.696428     -1.244989     -1.847677
  C      -1.293677     -2.352926     -1.111934
  C      -2.773604     -0.313767      0.106652
  C      -3.545424      0.784831      0.776805
  C      -4.658573      1.379478     -0.072071
  H      -2.647693     -1.511813      1.869499
  H      -2.712405      0.630761     -1.818259
  H       0.893105      0.274475      0.914279
  H      -1.333803     -3.303271      0.807448
  H      -1.445642     -1.164210     -2.896204
  H      -5.326913      0.602494     -0.440413
  H      -4.262828      1.917008     -0.931162
  H      -0.725961     -3.142405     -1.583656
  H      -0.204055      0.291307      3.191683
  C      -0.641944      0.857139      2.380991
  C      -1.842293      1.422587      2.514549
  H      -2.406239      1.310079      3.431361
  C      -2.527328      2.063128      1.331802
  H      -3.248035      2.806546      1.669236
  C      -1.358360      2.835130      0.575741
  C      -1.086155      4.181220      0.539022
  C       0.184106      4.793539      0.049310
  H      -3.953113      0.414757      1.714637
  H      -5.241490      2.087565      0.513614
  C      -0.268247      1.892900      0.227394
  H       0.269503      1.996258     -0.704430
  C       0.081031      0.958521      1.114558
  H       0.793681      5.125191      0.892894
  H      -1.835168      4.866660      0.922378
  H       0.782526      4.098386     -0.528953
  H      -0.024565      5.671367     -0.560248
34
Coordinates from ORCA-job input E -620.897479237199
  C      -2.387981     -1.439705      0.827383
  C      -2.421239     -0.243749     -1.240662
  C      -1.655637     -2.457398      0.230850
  C      -1.701968     -1.260781     -1.844278
  C      -1.310411     -2.371537     -1.107581
  C      -2.773130     -0.316368      0.106676
  C      -3.541793      0.786535      0.774079
  C      -4.649539      1.384322     -0.079569
  H      -2.656400     -1.512741      1.871825
  H      -2.699866      0.624235     -1.819946
  H       0.902614      0.287044      0.890620
  H      -1.361245     -3.319066      0.813156
  H      -1.445051     -1.183841     -2.891508
  H      -5.313512      0.607746     -0.457225
  H      -4.244912      1.924848     -0.932703
  H      -0.749115     -3.166289     -1.577877
  H      -0.185100      0.289385      3.177214
  C      -0.627926      0.855144      2.369124
  C      -1.830471      1.414646      2.509015
  H      -2.390986      1.294009      3.427298
  C      -2.521772      2.062735      1.334639
  H      -3.240991      2.803184      1.681862
  C      -1.358751      2.842476      0.579382
  C      -1.089845      4.189193      0.550774
  C       0.177376      4.808094      0.062657
  H      -3.952308      0.420406      1.712147
  H      -5.239635      2.088518      0.503539
  C      -0.267288      1.905944      0.221050
  H       0.266239      2.016283     -0.712489
  C       0.089464      0.966987      1.100368
  H       0.756512      5.197525      0.902829
  H      -1.843422      4.867912      0.937155
  H       0.806480      4.099393     -0.464379
  H      -0.034473      5.649225     -0.596179
34
Coordinates from ORCA-job input E -620.897514928635
  C      -2.381587     -1.434811      0.820822
  C      -2.429478     -0.233645     -1.244398
  C      -1.642656     -2.444961      0.220049
  C      -1.702596     -1.243031     -1.851870
  C      -1.300579     -2.352469     -1.118747
  C      -2.777291     -0.312788      0.103775
  C      -3.545484      0.785614      0.778600
  C      -4.660842      1.382713     -0.065161
  H      -2.646074     -1.512261      1.865948
  H      -2.715610      0.633747     -1.821054
  H       0.890584      0.262441      0.902220
  H      -1.339726     -3.305646      0.799439
  H      -1.446991     -1.160924     -2.899377
  H      -5.326928      0.605139     -0.437167
  H      -4.264114      1.923773     -0.921589
  H      -0.732507     -3.140662     -1.591776
  H      -0.195418      0.290099      3.190941
  C      -0.635812      0.850467      2.377760
  C      -1.835618      1.417075      2.512142
  H      -2.396952      1.307611      3.431162
  C      -2.522281      2.062015      1.333009
  H      -3.238500      2.807630      1.675652
  C      -1.353633      2.832693      0.577026
  C      -1.081719      4.178860      0.542508
  C       0.186604      4.799191      0.060167
  H      -3.948051      0.416308      1.718792
  H      -5.247387      2.085561      0.523290
  C      -0.266444      1.887299      0.224956
  H       0.265243      1.986293     -0.710737
  C       0.082872      0.949850      1.108686
  H       0.702095      5.291554      0.887197
  H      -1.839409      4.860130      0.916532
  H       0.870439      4.072729     -0.363920
  H      -0.020231      5.566720     -0.685631
34
Coordinates from ORCA-job input E -620.897550483652
  C      -2.389888     -1.433235      0.810061
  C      -2.431350     -0.211618     -1.242686
  C      -1.635231     -2.429674      0.207904
  C      -1.682708     -1.204816     -1.850145
  C      -1.276288     -2.317285     -1.125788
  C      -2.790515     -0.307196      0.098956
  C      -3.558956      0.783437      0.784533
  C      -4.681625      1.381440     -0.048252
  H      -2.660965     -1.522495      1.852531
  H      -2.721351      0.656310     -1.817315
  H       0.890992      0.248149      0.925547
  H      -1.329879     -3.293614      0.781200
  H      -1.405551     -1.109858     -2.890535
  H      -5.360207      0.603884     -0.398082
  H      -4.290136      1.904572     -0.917994
  H      -0.688782     -3.090610     -1.599237
  H      -0.201263      0.304596      3.220808
  C      -0.641357      0.845330      2.394891
  C      -1.843323      1.409843      2.516742
  H      -2.407394      1.308905      3.435520
  C      -2.526807      2.056311      1.337347
  H      -3.234621      2.808054      1.685413
  C      -1.354269      2.818088      0.579629
  C      -1.078884      4.163118      0.525688
  C       0.192786      4.773739      0.035897
  H      -3.949884      0.410372      1.727906
  H      -5.255073      2.097622      0.538242
  C      -0.264203      1.869565      0.239540
  H       0.268000      1.963321     -0.696510
  C       0.082525      0.935923      1.127931
  H       0.717193      5.258149      0.860057
  H      -1.849392      4.847054      0.866422
  H       0.871111      4.043322     -0.397278
  H      -0.008784      5.543613     -0.709697
34
Coordinates from ORCA-job input E -620.897577913192
  C      -2.390133     -1.436277      0.812568
  C      -2.428170     -0.217950     -1.242434
  C      -1.641164     -2.437434      0.209852
  C      -1.687756     -1.216408     -1.850949
  C      -1.285546     -2.329861     -1.124788
  C      -2.785176     -0.309709      0.100875
  C      -3.552128      0.784299      0.782881
  C      -4.671571      1.383100     -0.054171
  H      -2.662286     -1.523653      1.854919
  H      -2.715862      0.651246     -1.816035
  H       0.888563      0.247727      0.916741
  H      -1.339162     -3.301943      0.784042
  H      -1.418739     -1.124523     -2.893599
  H      -5.350947      0.607496     -0.405950
  H      -4.279498      1.907314     -0.923039
  H      -0.705748     -3.108814     -1.598788
  H      -0.198561      0.295353      3.209406
  C      -0.638491      0.845215      2.389418
  C      -1.838680      1.412096      2.517207
  H      -2.401475      1.308696      3.436262
  C      -2.522854      2.057681      1.337346
  H      -3.234350      2.806651      1.683107
  C      -1.350581      2.823217      0.580371
  C      -1.077619      4.168857      0.534745
  C       0.187754      4.787011      0.042478
  H      -3.948588      0.411776      1.724333
  H      -5.243185      2.100773      0.531844
  C      -0.263469      1.873466      0.234465
  H       0.266358      1.966460     -0.702871
  C       0.082570      0.937803      1.121107
  H       0.688591      5.312242      0.857370
  H      -1.841931      4.850999      0.893590
  H       0.883447      4.054421     -0.351916
  H      -0.019695      5.526988     -0.731144
34
Coordinates from ORCA-job input E -620.897575000639
  C      -2.387664     -1.435065      0.812549
  C      -2.430254     -0.219711     -1.244286
  C      -1.639324     -2.436739      0.209966
  C      -1.690315     -1.218856     -1.852591
  C      -1.286207     -2.330938     -1.125363
  C      -2.784879     -0.309764      0.100013
  C      -3.551821      0.784459      0.782250
  C      -4.671935      1.383006     -0.054246
  H      -2.657770     -1.521001      1.855536
  H      -2.719241      0.648433     -1.818760
  H       0.887293      0.246989      0.916902
  H      -1.335728     -3.300170      0.784941
  H      -1.422929     -1.128383     -2.895955
  H      -5.349053      0.606552     -0.408629
  H      -4.280328      1.910365     -0.921419
  H      -0.706737     -3.110152     -1.599205
  H      -0.199041      0.296691      3.210160
  C      -0.638989      0.846161      2.389729
  C      -1.839165      1.413227      2.517259
  H      -2.401941      1.310438      3.436424
  C      -2.523224      2.058389      1.336886
  H      -3.234828      2.807574      1.681890
  C      -1.350524      2.823325      0.579847
  C      -1.076701      4.168658      0.535312
  C       0.189288      4.787735      0.044475
  H      -3.947885      0.412113      1.723960
  H      -5.246194      2.097523      0.532949
  C      -0.263992      1.872946      0.234061
  H       0.265373      1.964986     -0.703651
  C       0.081873      0.937735      1.121207
  H       0.687327      5.315488      0.859559
  H      -1.840361      4.850791      0.895515
  H       0.887634      4.055683     -0.347111
  H      -0.017838      5.525827     -0.730931
34
Coordinates from ORCA-job input E -620.897574787904
  C      -2.387887     -1.434991      0.812874
  C      -2.430445     -0.220414     -1.244402
  C      -1.639793     -2.437039      0.210646
  C      -1.690610     -1.219861     -1.852299
  C      -1.286626     -2.331737     -1.124731
  C      -2.784950     -0.309872      0.099890
  C      -3.551704      0.784682      0.781825
  C      -4.671054      1.383867     -0.055241
  H      -2.658007     -1.520467      1.855893
  H      -2.719554      0.647381     -1.819342
  H       0.887566      0.247216      0.915583
  H      -1.336394     -3.300341      0.785920
  H      -1.423126     -1.129921     -2.895662
  H      -5.348785      0.607826     -0.409380
  H      -4.278767      1.910462     -0.922568
  H      -0.707219     -3.111149     -1.598341
  H      -0.198110      0.295886      3.209218
  C      -0.638354      0.845552      2.389110
  C      -1.838712      1.412083      2.517134
  H      -2.401468      1.308443      3.436220
  C      -2.522972      2.058122      1.337412
  H      -3.234545      2.806971      1.683210
  C      -1.350363      2.823720      0.580646
  C      -1.076615      4.169041      0.536782
  C       0.188615      4.788732      0.044740
  H      -3.948485      0.412445      1.723277
  H      -5.244826      2.099268      0.531374
  C      -0.263915      1.873515      0.233907
  H       0.264979      1.966013     -0.704035
  C       0.082249      0.937900      1.120513
  H       0.686362      5.317930      0.859031
  H      -1.840207      4.850883      0.897730
  H       0.887253      4.056585     -0.346155
  H      -0.019609      5.525583     -0.731535
34
Coordinates from ORCA-job input E -620.897574790880
  C      -2.388201     -1.434938      0.813631
  C      -2.430521     -0.221934     -1.244575
  C      -1.640682     -2.437820      0.212095
  C      -1.691186     -1.222177     -1.851732
  C      -1.287596     -2.333679     -1.123403
  C      -2.784851     -0.310180      0.099781
  C      -3.551418      0.784994      0.781014
  C      -4.669669      1.384844     -0.057045
  H      -2.658309     -1.519457      1.856723
  H      -2.719611      0.645343     -1.820295
  H       0.888293      0.248353      0.913577
  H      -1.337698     -3.300848      0.787999
  H      -1.423764     -1.133313     -2.895175
  H      -5.348001      0.609221     -0.410971
  H      -4.276446      1.910502     -0.924519
  H      -0.708582     -3.113666     -1.596557
  H      -0.196599      0.295020      3.207465
  C      -0.637363      0.845085      2.387926
  C      -1.838021      1.410755      2.516745
  H      -2.400700      1.305817      3.435738
  C      -2.522663      2.057862      1.337877
  H      -3.234316      2.806175      1.684639
  C      -1.350349      2.824519      0.581458
  C      -1.076756      4.169864      0.538731
  C       0.187681      4.790580      0.045573
  H      -3.949378      0.413023      1.722080
  H      -5.243057      2.101306      0.528672
  C      -0.263842      1.874832      0.233384
  H       0.264622      1.968339     -0.704707
  C       0.082876      0.938708      1.119246
  H       0.688316      5.315698      0.860691
  H      -1.840184      4.851315      0.900795
  H       0.884444      4.059423     -0.350680
  H      -0.022550      5.530748     -0.726939
34
Coordinates from ORCA-job input E -620.897574947597
  C      -2.388308     -1.434927      0.813813
  C      -2.430428     -0.222237     -1.244595
  C      -1.640884     -2.437990      0.212448
  C      -1.691231     -1.222683     -1.851586
  C      -1.287789     -2.334117     -1.123061
  C      -2.784805     -0.310240      0.099770
  C      -3.551352      0.785046      0.780847
  C      -4.669459      1.384927     -0.057370
  H      -2.658464     -1.519256      1.856906
  H      -2.719438      0.644976     -1.820447
  H       0.888404      0.248494      0.913246
  H      -1.338020     -3.300960      0.788502
  H      -1.423851     -1.134049     -2.895058
  H      -5.347942      0.609337     -0.411077
  H      -4.276170      1.910300     -0.924987
  H      -0.708884     -3.114256     -1.596092
  H      -0.196364      0.294812      3.207072
  C      -0.637232      0.844983      2.387656
  C      -1.837894      1.410612      2.516622
  H      -2.400531      1.305551      3.435626
  C      -2.522574      2.057843      1.337840
  H      -3.234226      2.806112      1.684690
  C      -1.350316      2.824633      0.581489
  C      -1.076777      4.170008      0.538953
  C       0.187504      4.791040      0.045795
  H      -3.949517      0.413108      1.721843
  H      -5.242720      2.101659      0.528149
  C      -0.263790      1.875026      0.233223
  H       0.264675      1.968756     -0.704839
  C       0.082946      0.938791      1.118961
  H       0.689297      5.314045      0.861555
  H      -1.840221      4.851412      0.901082
  H       0.883568      4.060543     -0.352900
  H      -0.023286      5.533015     -0.724831
34
Coordinates from ORCA-job input E -620.906200549731
  C      -2.382866     -1.416342      0.813614
  C      -2.404080     -0.192280     -1.238522
  C      -1.638285     -2.421092      0.211530
  C      -1.667673     -1.194328     -1.846270
  C      -1.276130     -2.312349     -1.121205
  C      -2.767468     -0.285192      0.103146
  C      -3.531064      0.811478      0.785320
  C      -4.639958      1.423250     -0.056676
  H      -2.660119     -1.504512      1.854558
  H      -2.683760      0.679943     -1.811512
  H       0.876353      0.212748      0.917127
  H      -1.344724     -3.289165      0.784831
  H      -1.393165     -1.101833     -2.887587
  H      -5.321337      0.654041     -0.418819
  H      -4.237764      1.950706     -0.918995
  H      -0.699402     -3.093757     -1.594810
  H      -0.191234      0.292984      3.219936
  C      -0.634783      0.836494      2.397491
  C      -1.830728      1.412836      2.529076
  H      -2.389108      1.320922      3.452188
  C      -2.513616      2.054408      1.346837
  H      -3.218240      2.810481      1.691273
  C      -1.358930      2.785068      0.577373
  C      -1.114105      4.108863      0.532255
  C       0.136277      4.751013      0.030061
  H      -3.937582      0.437094      1.721814
  H      -5.212165      2.140607      0.529110
  C      -0.276374      1.834314      0.225881
  H       0.242722      1.916984     -0.718565
  C       0.075702      0.909291      1.120706
  H       0.634437      5.283616      0.841902
  H      -1.886877      4.777593      0.898569
  H       0.842272      4.031989     -0.372318
  H      -0.092306      5.488441     -0.740076
34
Coordinates from ORCA-job input E -620.906689633696
  C      -2.400760     -1.433876      0.798970
  C      -2.410649     -0.198540     -1.246007
  C      -1.666175     -2.442482      0.191094
  C      -1.685172     -1.204789     -1.860014
  C      -1.303186     -2.329914     -1.141081
  C      -2.771536     -0.293634      0.096084
  C      -3.521568      0.808834      0.785834
  C      -4.622284      1.434785     -0.057424
  H      -2.678671     -1.525175      1.839407
  H      -2.682287      0.679325     -1.814154
  H       0.928231      0.241440      0.979127
  H      -1.381544     -3.316818      0.759280
  H      -1.411415     -1.109852     -2.901301
  H      -5.306701      0.673665     -0.430395
  H      -4.211524      1.967225     -0.912747
  H      -0.734780     -3.114561     -1.619370
  H      -0.178441      0.299544      3.260663
  C      -0.617549      0.837883      2.432507
  C      -1.823517      1.395582      2.547873
  H      -2.390229      1.297678      3.465085
  C      -2.500765      2.038207      1.360424
  H      -3.205658      2.795330      1.702947
  C      -1.345166      2.777500      0.591431
  C      -1.123061      4.118283      0.515303
  C       0.116024      4.776873      0.003758
  H      -3.939609      0.427375      1.714826
  H      -5.193011      2.150914      0.531347
  C      -0.241400      1.839985      0.264391
  H       0.288781      1.923795     -0.673421
  C       0.113331      0.925120      1.168792
  H       0.599246      5.337555      0.805525
  H      -1.909949      4.780529      0.863692
  H       0.838764      4.064267     -0.379834
  H      -0.123847      5.492263     -0.783368
34
Coordinates from ORCA-job input E -620.906765904815
  C      -2.411547     -1.426198      0.819638
  C      -2.389673     -0.197264     -1.229002
  C      -1.672547     -2.439300      0.224920
  C      -1.658867     -1.207831     -1.829855
  C      -1.291557     -2.332466     -1.102712
  C      -2.771523     -0.288213      0.107564
  C      -3.525780      0.819552      0.785748
  C      -4.610083      1.451738     -0.075119
  H      -2.702983     -1.512772      1.856893
  H      -2.650629      0.679574     -1.803612
  H       0.905751      0.228130      0.900661
  H      -1.398059     -3.312434      0.799871
  H      -1.370262     -1.116926     -2.867477
  H      -5.290730      0.694473     -0.462193
  H      -4.182338      1.985153     -0.921581
  H      -0.718994     -3.120334     -1.570618
  H      -0.168151      0.240454      3.197131
  C      -0.615989      0.800306      2.388092
  C      -1.815454      1.363365      2.534343
  H      -2.369723      1.247552      3.456949
  C      -2.507305      2.033292      1.370915
  H      -3.204614      2.786428      1.737551
  C      -1.359462      2.783328      0.596335
  C      -1.127849      4.130912      0.534157
  C       0.104540      4.788939      0.006231
  H      -3.962756      0.436731      1.705799
  H      -5.188216      2.168648      0.505540
  C      -0.265136      1.847410      0.236579
  H       0.254939      1.950324     -0.704943
  C       0.095296      0.909761      1.115242
  H       0.608037      5.335222      0.805432
  H      -1.902217      4.793208      0.908983
  H       0.814227      4.076869     -0.402372
  H      -0.146424      5.516683     -0.765847
34
Coordinates from ORCA-job input E -620.906798690584
  C      -2.399555     -1.426863      0.810274
  C      -2.402278     -0.198274     -1.238467
  C      -1.664803     -2.438484      0.207829
  C      -1.676098     -1.207475     -1.847183
  C      -1.298069     -2.330894     -1.123780
  C      -2.768934     -0.289330      0.102268
  C      -3.522133      0.815888      0.787179
  C      -4.614023      1.443431     -0.067810
  H      -2.680556     -1.514474      1.850283
  H      -2.672054      0.677468     -1.810686
  H       0.917002      0.239506      0.943506
  H      -1.382690     -3.311166      0.779786
  H      -1.399266     -1.116235     -2.887989
  H      -5.291905      0.683127     -0.453715
  H      -4.192845      1.981366     -0.914719
  H      -0.728963     -3.117654     -1.597742
  H      -0.176973      0.266676      3.229640
  C      -0.620090      0.818032      2.412224
  C      -1.822641      1.377893      2.543645
  H      -2.384028      1.268482      3.462769
  C      -2.508180      2.034336      1.368905
  H      -3.207512      2.790376      1.725411
  C      -1.356837      2.780630      0.595179
  C      -1.124532      4.126673      0.525086
  C       0.112099      4.779277      0.001661
  H      -3.954232      0.429028      1.707918
  H      -5.193724      2.155802      0.516907
  C      -0.256392      1.846284      0.254026
  H       0.273427      1.944774     -0.682626
  C       0.100869      0.918543      1.144398
  H       0.609648      5.331911      0.800253
  H      -1.901803      4.791448      0.888871
  H       0.824502      4.063524     -0.395685
  H      -0.132510      5.500691     -0.778374
34
Coordinates from ORCA-job input E -620.906801194393
  C      -2.400394     -1.427853      0.810710
  C      -2.402893     -0.200599     -1.238758
  C      -1.667073     -2.440641      0.208604
  C      -1.677872     -1.210894     -1.847157
  C      -1.300798     -2.334276     -1.123275
  C      -2.768834     -0.290299      0.102195
  C      -3.521436      0.815998      0.786845
  C      -4.612846      1.443180     -0.069495
  H      -2.681092     -1.514607      1.850847
  H      -2.672080      0.674944     -1.811533
  H       0.920202      0.244627      0.941609
  H      -1.385776     -3.313328      0.780961
  H      -1.401472     -1.120568     -2.888154
  H      -5.288889      0.682550     -0.457879
  H      -4.190692      1.983184     -0.914611
  H      -0.732889     -3.122025     -1.597035
  H      -0.173732      0.268835      3.227777
  C      -0.617860      0.819945      2.410743
  C      -1.820959      1.378696      2.542951
  H      -2.381948      1.268724      3.462290
  C      -2.508465      2.034077      1.368609
  H      -3.206798      2.790442      1.726465
  C      -1.357733      2.782099      0.594881
  C      -1.124688      4.127558      0.526763
  C       0.112178      4.780319      0.004608
  H      -3.955500      0.428140      1.706239
  H      -5.194540      2.153950      0.515215
  C      -0.256663      1.849184      0.252866
  H       0.273267      1.949202     -0.683531
  C       0.102627      0.921826      1.142804
  H       0.609164      5.332545      0.803854
  H      -1.902375      4.791776      0.890780
  H       0.824986      4.065317     -0.392907
  H      -0.132204      5.502289     -0.775037
34
Coordinates from ORCA-job input E -620.906799189875
  C      -2.399519     -1.427377      0.811665
  C      -2.403557     -0.202157     -1.238961
  C      -1.667278     -2.441078      0.209880
  C      -1.679504     -1.213381     -1.847094
  C      -1.302290     -2.336218     -1.122519
  C      -2.768426     -0.290486      0.102293
  C      -3.520986      0.816430      0.786600
  C      -4.612037      1.443248     -0.070912
  H      -2.679141     -1.512961      1.852202
  H      -2.673013      0.672828     -1.812472
  H       0.920574      0.245936      0.939093
  H      -1.385786     -3.313300      0.782844
  H      -1.404072     -1.124123     -2.888439
  H      -5.285946      0.682211     -0.462081
  H      -4.189011      1.985770     -0.914009
  H      -0.735216     -3.124709     -1.596045
  H      -0.172350      0.269164      3.225891
  C      -0.617092      0.820326      2.409224
  C      -1.820280      1.378772      2.542237
  H      -2.380994      1.268521      3.461720
  C      -2.509184      2.033771      1.368256
  H      -3.206421      2.790675      1.727291
  C      -1.358373      2.783035      0.594744
  C      -1.124446      4.128259      0.528019
  C       0.112611      4.781416      0.007020
  H      -3.956568      0.427632      1.704917
  H      -5.195963      2.152009      0.514040
  C      -0.257434      1.850273      0.251632
  H       0.271996      1.950601     -0.685022
  C       0.102729      0.922601      1.140943
  H       0.608818      5.333509      0.806844
  H      -1.902420      4.792111      0.892283
  H       0.826137      4.067225     -0.390495
  H      -0.131637      5.503781     -0.772343
34
Coordinates from ORCA-job input E -620.906798840530
  C      -2.399700     -1.427347      0.812017
  C      -2.403522     -0.202471     -1.238820
  C      -1.667547     -2.441221      0.210445
  C      -1.679499     -1.213876     -1.846744
  C      -1.302478     -2.336631     -1.121971
  C      -2.768470     -0.290555      0.102399
  C      -3.520994      0.816541      0.786507
  C      -4.611755      1.443529     -0.071338
  H      -2.679332     -1.512701      1.852566
  H      -2.672865      0.672425     -1.812526
  H       0.920294      0.245587      0.937724
  H      -1.386189     -3.313383      0.783565
  H      -1.404012     -1.124795     -2.888089
  H      -5.284957      0.682488     -0.463689
  H      -4.188291      1.987046     -0.913585
  H      -0.735503     -3.125292     -1.595333
  H      -0.171591      0.269257      3.225201
  C      -0.616667      0.820253      2.408595
  C      -1.819912      1.378451      2.541925
  H      -2.380429      1.268163      3.461523
  C      -2.509293      2.033526      1.368121
  H      -3.206164      2.790592      1.727577
  C      -1.358403      2.783214      0.594706
  C      -1.124501      4.128436      0.528352
  C       0.112466      4.781984      0.007649
  H      -3.956918      0.427716      1.704657
  H      -5.196420      2.151506      0.513823
  C      -0.257640      1.850289      0.250969
  H       0.271207      1.950346     -0.686061
  C       0.102757      0.922474      1.140043
  H       0.608259      5.334236      0.807617
  H      -1.902541      4.792098      0.892875
  H       0.826414      4.068096     -0.389756
  H      -0.131883      5.504333     -0.771701
34
Coordinates from ORCA-job input E -620.906798776263
  C      -2.399509     -1.427197      0.812089
  C      -2.403738     -0.202437     -1.238832
  C      -1.667231     -2.440966      0.210506
  C      -1.679589     -1.213764     -1.846769
  C      -1.302300     -2.336392     -1.121960
  C      -2.768533     -0.290516      0.102411
  C      -3.521094      0.816541      0.786507
  C      -4.611799      1.443626     -0.071355
  H      -2.679001     -1.512518      1.852677
  H      -2.673315      0.672362     -1.812580
  H       0.919865      0.244992      0.937588
  H      -1.385660     -3.313048      0.783643
  H      -1.404235     -1.124686     -2.888150
  H      -5.284489      0.682560     -0.464530
  H      -4.188168      1.987934     -0.913012
  H      -0.735238     -3.124994     -1.595317
  H      -0.171523      0.269610      3.225435
  C      -0.616695      0.820305      2.408674
  C      -1.819969      1.378387      2.541920
  H      -2.380484      1.268264      3.461537
  C      -2.509404      2.033378      1.368025
  H      -3.206119      2.790591      1.727490
  C      -1.358350      2.783109      0.594661
  C      -1.124469      4.128338      0.528302
  C       0.112540      4.781895      0.007707
  H      -3.956935      0.427793      1.704730
  H      -5.196977      2.150936      0.514096
  C      -0.257705      1.849962      0.250846
  H       0.270849      1.949611     -0.686402
  C       0.102635      0.922217      1.140009
  H       0.607988      5.334522      0.807628
  H      -1.902462      4.792042      0.892855
  H       0.826724      4.067932     -0.389211
  H      -0.131687      5.503927     -0.771974
34
Coordinates from ORCA-job input E -620.914028942462
  C      -2.395459     -1.409335      0.811289
  C      -2.376530     -0.172606     -1.232532
  C      -1.666444     -2.424965      0.208871
  C      -1.655582     -1.185698     -1.841346
  C      -1.291530     -2.315308     -1.120462
  C      -2.751248     -0.265820      0.105675
  C      -3.500433      0.842767      0.791009
  C      -4.580612      1.482833     -0.070748
  H      -2.682775     -1.498666      1.849447
  H      -2.635730      0.707507     -1.803053
  H       0.908575      0.209468      0.941831
  H      -1.395225     -3.302446      0.778879
  H      -1.372372     -1.092574     -2.880304
  H      -5.256155      0.728983     -0.473007
  H      -4.147172      2.028938     -0.906307
  H      -0.726969     -3.105308     -1.594487
  H      -0.165445      0.268563      3.239248
  C      -0.613492      0.812299      2.419361
  C      -1.812270      1.380910      2.555259
  H      -2.368580      1.284188      3.479044
  C      -2.499752      2.029687      1.377470
  H      -3.189446      2.794636      1.734250
  C      -1.366511      2.743511      0.591177
  C      -1.161730      4.067167      0.522255
  C       0.059578      4.742123     -0.008784
  H      -3.945474      0.451866      1.703953
  H      -5.164659      2.191021      0.514772
  C      -0.269952      1.809103      0.243828
  H       0.248920      1.897246     -0.700104
  C       0.096033      0.892943      1.142273
  H       0.551224      5.304853      0.786513
  H      -1.948843      4.717470      0.891743
  H       0.783537      4.040368     -0.410074
  H      -0.203558      5.458590     -0.787695
34
Coordinates from ORCA-job input E -620.914547350823
  C      -2.412007     -1.426328      0.794691
  C      -2.386965     -0.178877     -1.242059
  C      -1.693166     -2.444901      0.185067
  C      -1.677145     -1.195220     -1.858513
  C      -1.320058     -2.331195     -1.144420
  C      -2.756340     -0.274502      0.097357
  C      -3.491410      0.839010      0.791707
  C      -4.562889      1.494455     -0.070115
  H      -2.697827     -1.518875      1.832921
  H      -2.640133      0.706384     -1.807211
  H       0.965286      0.242030      1.014154
  H      -1.428911     -3.328071      0.749425
  H      -1.396729     -1.099438     -2.897962
  H      -5.241265      0.749587     -0.483818
  H      -4.120818      2.045937     -0.897709
  H      -0.763879     -3.123667     -1.624195
  H      -0.154242      0.276024      3.286498
  C      -0.596283      0.814255      2.459807
  C      -1.805998      1.362582      2.576453
  H      -2.372648      1.258904      3.492980
  C      -2.485647      2.013425      1.392827
  H      -3.175569      2.779700      1.747106
  C      -1.349659      2.735701      0.607735
  C      -1.170990      4.074785      0.502000
  C       0.038433      4.764958     -0.039209
  H      -3.947832      0.441129      1.696510
  H      -5.145340      2.200926      0.519095
  C      -0.229714      1.816436      0.289055
  H       0.302745      1.906116     -0.646765
  C       0.137280      0.911247      1.198256
  H       0.511322      5.359693      0.743934
  H      -1.974048      4.718144      0.849191
  H       0.781076      4.069663     -0.416887
  H      -0.234712      5.454295     -0.838663
34
Coordinates from ORCA-job input E -620.914630249300
  C      -2.419936     -1.417531      0.811952
  C      -2.366736     -0.172358     -1.225650
  C      -1.694413     -2.437606      0.213043
  C      -1.648932     -1.189890     -1.831185
  C      -1.303785     -2.325980     -1.111593
  C      -2.756919     -0.267592      0.107908
  C      -3.497638      0.848336      0.793484
  C      -4.553945      1.511039     -0.082252
  H      -2.718712     -1.508101      1.846814
  H      -2.611247      0.712512     -1.795087
  H       0.940952      0.222081      0.949236
  H      -1.437938     -3.320026      0.782099
  H      -1.353760     -1.095216     -2.866629
  H      -5.228033      0.770451     -0.510097
  H      -4.097118      2.065152     -0.900118
  H      -0.741459     -3.119251     -1.582788
  H      -0.151102      0.217737      3.233768
  C      -0.599138      0.776307      2.423922
  C      -1.801910      1.332068      2.567275
  H      -2.358605      1.213030      3.487935
  C      -2.492029      2.008926      1.405270
  H      -3.174291      2.772615      1.779844
  C      -1.361614      2.738286      0.613984
  C      -1.175534      4.083769      0.513619
  C       0.027477      4.770830     -0.045499
  H      -3.970100      0.448103      1.689310
  H      -5.143302      2.216793      0.501022
  C      -0.251286      1.817990      0.268191
  H       0.273281      1.923376     -0.670393
  C       0.117870      0.891224      1.154675
  H       0.518830      5.356892      0.732783
  H      -1.967244      4.729367      0.881521
  H       0.758290      4.073486     -0.442345
  H      -0.256054      5.467498     -0.834776
34
Coordinates from ORCA-job input E -620.914656561530
  C      -2.410541     -1.418205      0.804972
  C      -2.377290     -0.173129     -1.232968
  C      -1.688062     -2.436830      0.199965
  C      -1.662982     -1.189377     -1.844753
  C      -1.308745     -2.324352     -1.127919
  C      -2.754960     -0.268483      0.104123
  C      -3.495219      0.845246      0.794771
  C      -4.557121      1.504701     -0.076665
  H      -2.701250     -1.509898      1.841984
  H      -2.629294      0.710807     -1.800632
  H       0.950414      0.232377      0.982518
  H      -1.425417     -3.318953      0.766691
  H      -1.377367     -1.094357     -2.882857
  H      -5.229199      0.761942     -0.503897
  H      -4.105082      2.062494     -0.894698
  H      -0.749029     -3.116599     -1.603930
  H      -0.157999      0.237550      3.258534
  C      -0.602220      0.789951      2.442390
  C      -1.807385      1.343168      2.574281
  H      -2.369793      1.228586      3.492075
  C      -2.492495      2.009909      1.403833
  H      -3.176168      2.775886      1.770853
  C      -1.359677      2.736178      0.612899
  C      -1.172956      4.079823      0.506449
  C       0.033639      4.762498     -0.049234
  H      -3.964005      0.442096      1.691204
  H      -5.147779      2.206810      0.509719
  C      -0.244425      1.817803      0.281912
  H       0.288469      1.920903     -0.652309
  C       0.122461      0.898711      1.177259
  H       0.520532      5.353070      0.728485
  H      -1.966835      4.727126      0.866196
  H       0.766464      4.062436     -0.437505
  H      -0.244765      5.454429     -0.844502
34
Coordinates from ORCA-job input E -620.914658462482
  C      -2.410039     -1.418370      0.804958
  C      -2.378460     -0.173985     -1.233391
  C      -1.688040     -2.437162      0.199770
  C      -1.664474     -1.190391     -1.845380
  C      -1.309714     -2.325115     -1.128474
  C      -2.754890     -0.268782      0.104044
  C      -3.495130      0.845146      0.794973
  C      -4.556877      1.504514     -0.076973
  H      -2.700075     -1.509838      1.842154
  H      -2.630998      0.709666     -1.801233
  H       0.952602      0.235597      0.983788
  H      -1.425056     -3.319143      0.766566
  H      -1.379708     -1.095699     -2.883746
  H      -5.227228      0.761585     -0.506584
  H      -4.104394      2.064665     -0.893155
  H      -0.750436     -3.117564     -1.604667
  H      -0.157656      0.238474      3.258801
  C      -0.601846      0.790924      2.442677
  C      -1.807232      1.343897      2.574352
  H      -2.370028      1.229122      3.491914
  C      -2.492937      2.009755      1.403867
  H      -3.175683      2.776412      1.771264
  C      -1.360384      2.736377      0.612481
  C      -1.172689      4.079577      0.506456
  C       0.034212      4.761793     -0.048761
  H      -3.965033      0.440950      1.690320
  H      -5.149347      2.204705      0.509895
  C      -0.244626      1.818816      0.282343
  H       0.289456      1.923083     -0.651041
  C       0.123232      0.900331      1.177907
  H       0.520852      5.352446      0.729071
  H      -1.966725      4.726831      0.866031
  H       0.767176      4.061978     -0.436812
  H      -0.243907      5.453721     -0.844172
34
Coordinates from ORCA-job input E -620.914657735901
  C      -2.409327     -1.417976      0.805423
  C      -2.379162     -0.174505     -1.233486
  C      -1.687633     -2.436957      0.200279
  C      -1.665405     -1.191134     -1.845466
  C      -1.310130     -2.325484     -1.128288
  C      -2.754814     -0.268776      0.104149
  C      -3.495191      0.845273      0.795086
  C      -4.556592      1.504773     -0.077440
  H      -2.698701     -1.509024      1.842846
  H      -2.632214      0.708797     -1.801648
  H       0.953234      0.236367      0.983479
  H      -1.424225     -3.318656      0.767317
  H      -1.381308     -1.096853     -2.884051
  H      -5.225149      0.761790     -0.509687
  H      -4.103482      2.067402     -0.891593
  H      -0.751084     -3.118114     -1.604451
  H      -0.157579      0.238116      3.258323
  C      -0.601733      0.790819      2.442356
  C      -1.807124      1.343856      2.574167
  H      -2.370118      1.228941      3.491599
  C      -2.493387      2.009495      1.403858
  H      -3.175193      2.776811      1.771749
  C      -1.360786      2.736377      0.612258
  C      -1.172382      4.079439      0.506559
  C       0.034504      4.761872     -0.048253
  H      -3.966081      0.440297      1.689558
  H      -5.150948      2.202946      0.509941
  C      -0.245012      1.818875      0.282180
  H       0.289345      1.923405     -0.651024
  C       0.123340      0.900424      1.177610
  H       0.520636      5.352762      0.729719
  H      -1.966674      4.726498      0.866077
  H       0.768021      4.062675     -0.436234
  H      -0.243726      5.453784     -0.843669
34
Coordinates from ORCA-job input E -620.914657434496
  C      -2.409366     -1.417910      0.805666
  C      -2.379249     -0.174667     -1.233393
  C      -1.687694     -2.436953      0.200630
  C      -1.665465     -1.191368     -1.845265
  C      -1.310204     -2.325632     -1.127971
  C      -2.754886     -0.268808      0.104231
  C      -3.495259      0.845319      0.795075
  C      -4.556445      1.504996     -0.077664
  H      -2.698691     -1.508826      1.843112
  H      -2.632333      0.708556     -1.801672
  H       0.953192      0.236152      0.982804
  H      -1.424278     -3.318590      0.767757
  H      -1.381391     -1.097188     -2.883866
  H      -5.224223      0.762053     -0.511163
  H      -4.102992      2.068743     -0.890864
  H      -0.751179     -3.118331     -1.604042
  H      -0.157238      0.238126      3.258007
  C      -0.601509      0.790752      2.442046
  C      -1.806930      1.343677      2.573975
  H      -2.369887      1.228769      3.491432
  C      -2.493485      2.009326      1.403756
  H      -3.174972      2.776849      1.771849
  C      -1.360810      2.736342      0.612169
  C      -1.172330      4.079410      0.506666
  C       0.034439      4.762158     -0.047942
  H      -3.966406      0.440276      1.689383
  H      -5.151620      2.202239      0.509992
  C      -0.245116      1.818728      0.281811
  H       0.288952      1.923020     -0.651602
  C       0.123400      0.900256      1.177161
  H       0.520235      5.353204      0.730121
  H      -1.966734      4.726316      0.866272
  H       0.768322      4.063283     -0.435885
  H      -0.243930      5.454036     -0.843344
34
Coordinates from ORCA-job input E -620.920378262084
  C      -2.406845     -1.400817      0.804035
  C      -2.350901     -0.144891     -1.226909
  C      -1.688812     -2.421901      0.198095
  C      -1.640685     -1.163526     -1.839731
  C      -1.300185     -2.305231     -1.126892
  C      -2.737605     -0.244454      0.107225
  C      -3.474225      0.871323      0.799432
  C      -4.523318      1.545175     -0.077297
  H      -2.704899     -1.495955      1.838677
  H      -2.592416      0.743996     -1.791537
  H       0.942688      0.200881      0.987634
  H      -1.436944     -3.309279      0.761661
  H      -1.347846     -1.065074     -2.875547
  H      -5.193808      0.810419     -0.520648
  H      -4.059011      2.110385     -0.883431
  H      -0.743950     -3.099464     -1.603685
  H      -0.150213      0.238014      3.273156
  C      -0.597534      0.783323      2.453901
  C      -1.798701      1.346558      2.588461
  H      -2.357533      1.245345      3.510164
  C      -2.483115      2.005352      1.413816
  H      -3.157583      2.780532      1.778939
  C      -1.368479      2.696697      0.609574
  C      -1.209626      4.018231      0.501625
  C      -0.020746      4.722494     -0.065422
  H      -3.955558      0.464446      1.687543
  H      -5.117340      2.243538      0.510197
  C      -0.256984      1.777683      0.275309
  H       0.267056      1.869944     -0.665187
  C       0.117482      0.871242      1.180194
  H       0.461120      5.324189      0.707006
  H      -2.012850      4.650963      0.867243
  H       0.722671      4.036602     -0.458718
  H      -0.319387      5.407576     -0.859641
34
Coordinates from ORCA-job input E -620.920961816967
  C      -2.422012     -1.417037      0.785776
  C      -2.364607     -0.150892     -1.238301
  C      -1.714432     -2.440357      0.171370
  C      -1.665817     -1.172053     -1.859995
  C      -1.330072     -2.319523     -1.154471
  C      -2.743460     -0.253068      0.097788
  C      -3.465559      0.866770      0.800294
  C      -4.505425      1.556973     -0.075273
  H      -2.716583     -1.515426      1.821053
  H      -2.601903      0.742707     -1.797171
  H       1.003388      0.237882      1.069159
  H      -1.467824     -3.332951      0.728851
  H      -1.377712     -1.070832     -2.896839
  H      -5.178514      0.832095     -0.530421
  H      -4.032427      2.127646     -0.872545
  H      -0.782431     -3.115672     -1.637973
  H      -0.141093      0.245061      3.325543
  C      -0.580885      0.785195      2.498876
  C      -1.793779      1.326477      2.611565
  H      -2.364870      1.216690      3.524534
  C      -2.468226      1.989012      1.430940
  H      -3.143106      2.765307      1.793518
  C      -1.348571      2.689728      0.629393
  C      -1.218816      4.024118      0.478688
  C      -0.042535      4.741643     -0.100217
  H      -3.958176      0.453063      1.679616
  H      -5.097743      2.253225      0.516471
  C      -0.211727      1.788148      0.327437
  H       0.328372      1.883116     -0.603280
  C       0.161724      0.892462      1.243397
  H       0.417210      5.378373      0.657316
  H      -2.039627      4.649177      0.817741
  H       0.721119      4.062740     -0.465995
  H      -0.349962      5.394518     -0.917601
34
Coordinates from ORCA-job input E -620.921074228827
  C      -2.426546     -1.406991      0.798823
  C      -2.344440     -0.136732     -1.221899
  C      -1.709610     -2.428094      0.191801
  C      -1.634595     -1.155218     -1.835791
  C      -1.307987     -2.304203     -1.128643
  C      -2.744364     -0.243832      0.107697
  C      -3.473860      0.874863      0.805188
  C      -4.500547      1.573239     -0.080004
  H      -2.733567     -1.507280      1.830397
  H      -2.575013      0.757802     -1.781935
  H       0.976634      0.209955      1.020853
  H      -1.468243     -3.320978      0.751041
  H      -1.331545     -1.050952     -2.868046
  H      -5.168722      0.853128     -0.549451
  H      -4.015370      2.148673     -0.866534
  H      -0.751883     -3.098154     -1.606038
  H      -0.146813      0.186908      3.286147
  C      -0.589349      0.746295      2.473814
  C      -1.794838      1.297371      2.608463
  H      -2.358914      1.175052      3.524114
  C      -2.475058      1.984600      1.446545
  H      -3.142110      2.760038      1.825383
  C      -1.357950      2.688684      0.638275
  C      -1.222577      4.028777      0.481641
  C      -0.053051      4.738790     -0.119825
  H      -3.979446      0.456954      1.675426
  H      -5.099488      2.266706      0.508433
  C      -0.230940      1.782846      0.315712
  H       0.304054      1.889597     -0.616605
  C       0.140421      0.866781      1.212344
  H       0.424805      5.373059      0.628510
  H      -2.033027      4.659136      0.834848
  H       0.699164      4.054618     -0.499544
  H      -0.371303      5.392876     -0.931894
34
Coordinates from ORCA-job input E -620.921101206929
  C      -2.418916     -1.407587      0.792935
  C      -2.353470     -0.136092     -1.227542
  C      -1.703525     -2.426572      0.180576
  C      -1.645700     -1.152672     -1.846945
  C      -1.310795     -2.300828     -1.142409
  C      -2.742987     -0.244217      0.105015
  C      -3.472624      0.872059      0.806924
  C      -4.503999      1.568014     -0.074539
  H      -2.719714     -1.509730      1.826099
  H      -2.590749      0.757866     -1.785771
  H       0.984312      0.218720      1.049385
  H      -1.456724     -3.319440      0.737508
  H      -1.350353     -1.047306     -2.881337
  H      -5.170561      0.846228     -0.543728
  H      -4.022763      2.146858     -0.860989
  H      -0.756181     -3.093265     -1.624045
  H      -0.153749      0.201998      3.306867
  C      -0.592661      0.756797      2.489443
  C      -1.799841      1.306285      2.614466
  H      -2.368955      1.187496      3.527512
  C      -2.475450      1.985517      1.445749
  H      -3.143307      2.763139      1.818357
  C      -1.356394      2.686389      0.637338
  C      -1.220160      4.024227      0.474694
  C      -0.047472      4.729904     -0.124803
  H      -3.974890      0.451753      1.677813
  H      -5.104102      2.258116      0.516689
  C      -0.225343      1.782521      0.327933
  H       0.317556      1.888295     -0.599976
  C       0.143827      0.872689      1.231754
  H       0.427851      5.367246      0.622597
  H      -2.032096      4.656147      0.821303
  H       0.705650      4.043361     -0.498332
  H      -0.361794      5.380399     -0.941294
34
Coordinates from ORCA-job input E -620.921107374224
  C      -2.417754     -1.407310      0.792104
  C      -2.354575     -0.134536     -1.227647
  C      -1.701572     -2.425144      0.178851
  C      -1.645934     -1.149996     -1.847959
  C      -1.309527     -2.298194     -1.144260
  C      -2.743100     -0.243737      0.105087
  C      -3.473377      0.871640      0.808076
  C      -4.505386      1.567529     -0.072772
  H      -2.718100     -1.510479      1.825275
  H      -2.593053      0.759473     -1.785257
  H       0.985483      0.219900      1.054387
  H      -1.453653     -3.318123      0.735118
  H      -1.351184     -1.043699     -2.882426
  H      -5.170268      0.845580     -0.544095
  H      -4.024506      2.149133     -0.857408
  H      -0.754336     -3.089792     -1.626612
  H      -0.156451      0.201978      3.309786
  C      -0.594242      0.756940      2.491882
  C      -1.801240      1.307297      2.615565
  H      -2.371534      1.189067      3.527975
  C      -2.476053      1.985546      1.446176
  H      -3.142846      2.764440      1.818087
  C      -1.356772      2.685198      0.636781
  C      -1.219337      4.022315      0.472394
  C      -0.046322      4.726579     -0.127883
  H      -3.975552      0.450115      1.678337
  H      -5.107152      2.255209      0.519593
  C      -0.225363      1.781454      0.330257
  H       0.319931      1.887851     -0.596136
  C       0.143631      0.872551      1.235076
  H       0.430104      5.363685      0.619038
  H      -2.031203      4.654850      0.818145
  H       0.705993      4.039754     -0.502091
  H      -0.360830      5.377238     -0.944200
34
Coordinates from ORCA-job input E -620.921111053225
  C      -2.417186     -1.406908      0.791797
  C      -2.354847     -0.133018     -1.227308
  C      -1.700243     -2.423880      0.178067
  C      -1.645422     -1.147666     -1.848111
  C      -1.308219     -2.295960     -1.144988
  C      -2.743323     -0.243223      0.105331
  C      -3.474119      0.871461      0.808955
  C      -4.506423      1.567509     -0.071537
  H      -2.717470     -1.510823      1.824915
  H      -2.593949      0.761108     -1.784473
  H       0.985840      0.219443      1.057163
  H      -1.451664     -3.316956      0.733882
  H      -1.350713     -1.040608     -2.882511
  H      -5.169669      0.845559     -0.545136
  H      -4.025574      2.151700     -0.854290
  H      -0.752402     -3.086899     -1.627696
  H      -0.158519      0.201010      3.311459
  C      -0.595411      0.756286      2.493297
  C      -1.802175      1.307463      2.616176
  H      -2.373276      1.189686      3.528148
  C      -2.476471      1.985429      1.446469
  H      -3.142294      2.765403      1.817954
  C      -1.356827      2.684032      0.636407
  C      -1.218668      4.020841      0.470608
  C      -0.045846      4.724699     -0.130410
  H      -3.976244      0.449125      1.678805
  H      -5.109839      2.252909      0.521797
  C      -0.225389      1.779931      0.331586
  H       0.321155      1.886154     -0.594098
  C       0.143345      0.871478      1.236972
  H       0.431799      5.361053      0.616384
  H      -2.030684      4.653625      0.815711
  H       0.705823      4.038165     -0.506322
  H      -0.361179      5.376187     -0.945757
34
Coordinates from ORCA-job input E -620.921112546056
  C      -2.417341     -1.406829      0.791818
  C      -2.354692     -0.132392     -1.226966
  C      -1.700035     -2.423496      0.178026
  C      -1.644885     -1.146756     -1.847826
  C      -1.307672     -2.295160     -1.144901
  C      -2.743518     -0.243059      0.105521
  C      -3.474476      0.871409      0.809263
  C      -4.506808      1.567583     -0.071158
  H      -2.717838     -1.511029      1.824846
  H      -2.593812      0.761847     -1.783955
  H       0.985986      0.219030      1.057734
  H      -1.451404     -3.316659      0.733675
  H      -1.349911     -1.039372     -2.882117
  H      -5.169061      0.845666     -0.546182
  H      -4.025813      2.153205     -0.852768
  H      -0.751555     -3.085870     -1.627637
  H      -0.159114      0.200603      3.311868
  C      -0.595693      0.755952      2.493589
  C      -1.802388      1.307348      2.616207
  H      -2.373762      1.189746      3.528033
  C      -2.476595      1.985328      1.446433
  H      -3.141994      2.765753      1.817769
  C      -1.356751      2.683503      0.636177
  C      -1.218437      4.020261      0.469919
  C      -0.045875      4.724271     -0.131332
  H      -3.976508      0.448937      1.679086
  H      -5.111243      2.251685      0.522636
  C      -0.225300      1.779225      0.331800
  H       0.321493      1.885134     -0.593794
  C       0.143354      0.870915      1.237369
  H       0.432949      5.359316      0.615828
  H      -2.030581      4.653014      0.814850
  H       0.705122      4.038074     -0.509275
  H      -0.361925      5.377134     -0.945295
34
Coordinates from ORCA-job input E -620.921113425446
  C      -2.417273     -1.406720      0.791877
  C      -2.354663     -0.131944     -1.226734
  C      -1.699715     -2.423153      0.177989
  C      -1.644623     -1.146099     -1.847684
  C      -1.307279     -2.294546     -1.144895
  C      -2.743626     -0.242952      0.105678
  C      -3.474734      0.871334      0.809452
  C      -4.507153      1.567482     -0.070937
  H      -2.717801     -1.511084      1.824882
  H      -2.593933      0.762352     -1.783581
  H       0.985984      0.218615      1.058388
  H      -1.450929     -3.316352      0.733512
  H      -1.349590     -1.038511     -2.881938
  H      -5.168233      0.845511     -0.547496
  H      -4.026008      2.154610     -0.851341
  H      -0.750974     -3.085090     -1.627687
  H      -0.159655      0.200827      3.312528
  C      -0.595974      0.755998      2.493986
  C      -1.802655      1.307460      2.616244
  H      -2.374280      1.190129      3.527951
  C      -2.476751      1.985299      1.446252
  H      -3.141923      2.766072      1.817279
  C      -1.356648      2.683039      0.635946
  C      -1.218250      4.019781      0.469317
  C      -0.045826      4.723894     -0.131979
  H      -3.976496      0.448919      1.679451
  H      -5.112792      2.250153      0.523274
  C      -0.225155      1.778603      0.331957
  H       0.321742      1.883995     -0.593655
  C       0.143340      0.870522      1.237834
  H       0.435020      5.356434      0.616022
  H      -2.030458      4.652555      0.814106
  H       0.703810      4.037919     -0.513119
  H      -0.362578      5.379261     -0.943636
34
Coordinates from ORCA-job input E -620.921113696096
  C      -2.417611     -1.406900      0.792026
  C      -2.354386     -0.131945     -1.226483
  C      -1.700006     -2.423349      0.178206
  C      -1.644278     -1.146106     -1.847341
  C      -1.307232     -2.294650     -1.144564
  C      -2.743679     -0.243061      0.105830
  C      -3.474798      0.871284      0.809438
  C      -4.507123      1.567398     -0.071101
  H      -2.718397     -1.511298      1.824952
  H      -2.593450      0.762448     -1.783268
  H       0.986032      0.218725      1.058154
  H      -1.451439     -3.316635      0.733685
  H      -1.348957     -1.038451     -2.881506
  H      -5.167356      0.845394     -0.548773
  H      -4.025713      2.155447     -0.850658
  H      -0.750886     -3.085211     -1.627279
  H      -0.159475      0.201293      3.312531
  C      -0.595849      0.756263      2.493879
  C      -1.802584      1.307550      2.616126
  H      -2.374180      1.190272      3.527856
  C      -2.476803      1.985299      1.446088
  H      -3.141999      2.766092      1.817018
  C      -1.356690      2.682985      0.635792
  C      -1.218394      4.019774      0.469173
  C      -0.045999      4.723961     -0.132059
  H      -3.976427      0.449140      1.679647
  H      -5.113656      2.249162      0.523231
  C      -0.225126      1.778631      0.331699
  H       0.321622      1.883815     -0.594024
  C       0.143425      0.870662      1.237673
  H       0.437391      5.353242      0.617070
  H      -2.030539      4.652550      0.814111
  H       0.701790      4.038037     -0.516976
  H      -0.363308      5.382493     -0.940908
34
Coordinates from ORCA-job input E -620.925358633674
  C      -2.416690     -1.390533      0.789267
  C      -2.324497     -0.102124     -1.219838
  C      -1.702965     -2.409202      0.174587
  C      -1.618186     -1.118388     -1.841604
  C      -1.297594     -2.274861     -1.143894
  C      -2.726310     -0.218979      0.108339
  C      -3.453441      0.897083      0.813370
  C      -4.471865      1.608645     -0.071255
  H      -2.727349     -1.499390      1.818867
  H      -2.550665      0.798299     -1.772474
  H       0.976252      0.183697      1.063783
  H      -1.467272     -3.308593      0.726008
  H      -1.312954     -1.006216     -2.872468
  H      -5.134492      0.895926     -0.559651
  H      -3.978402      2.197760     -0.842566
  H      -0.744219     -3.067095     -1.627293
  H      -0.151650      0.202169      3.329342
  C      -0.591195      0.749451      2.507168
  C      -1.793923      1.310824      2.631949
  H      -2.361512      1.207550      3.547993
  C      -2.465752      1.981058      1.456900
  H      -3.123886      2.769412      1.824580
  C      -1.363838      2.643310      0.634379
  C      -1.255898      3.958655      0.465673
  C      -0.104019      4.684096     -0.150672
  H      -3.966407      0.473427      1.676310
  H      -5.077374      2.291760      0.522570
  C      -0.236569      1.737378      0.325922
  H       0.299809      1.829946     -0.607360
  C       0.138170      0.841918      1.241714
  H       0.375611      5.324733      0.591345
  H      -2.076450      4.576522      0.818167
  H       0.652759      4.011725     -0.542278
  H      -0.443308      5.334351     -0.957637
34
Coordinates from ORCA-job input E -620.926023059907
  C      -2.429571     -1.405201      0.769809
  C      -2.341609     -0.108126     -1.233388
  C      -1.726410     -2.425522      0.145747
  C      -1.646872     -1.126308     -1.864931
  C      -1.328186     -2.287474     -1.174494
  C      -2.732577     -0.227128      0.097761
  C      -3.445192      0.892177      0.814041
  C      -4.454147      1.620361     -0.068261
  H      -2.734469     -1.516935      1.800760
  H      -2.565942      0.796124     -1.780388
  H       1.039341      0.226570      1.152621
  H      -1.493825     -3.329306      0.691081
  H      -1.348692     -1.011748     -2.897551
  H      -5.119412      0.918116     -0.567729
  H      -3.952230      2.214083     -0.830547
  H      -0.783503     -3.081163     -1.665321
  H      -0.145264      0.207945      3.384518
  C      -0.576013      0.751150      2.555081
  C      -1.791044      1.288998      2.656164
  H      -2.372479      1.174756      3.561959
  C      -2.450982      1.965123      1.475705
  H      -3.110156      2.753623      1.841533
  C      -1.341901      2.638717      0.657841
  C      -1.264471      3.962832      0.441417
  C      -0.124964      4.697670     -0.188696
  H      -3.969374      0.461768      1.667490
  H      -5.057565      2.301601      0.529877
  C      -0.187862      1.753034      0.384525
  H       0.367084      1.850974     -0.536884
  C       0.183899      0.867154      1.310711
  H       0.330760      5.374642      0.535755
  H      -2.103483      4.572344      0.763567
  H       0.652345      4.031816     -0.550165
  H      -0.471313      5.311649     -1.020365
34
Coordinates from ORCA-job input E -620.926170432456
  C      -2.431710     -1.394080      0.779467
  C      -2.320911     -0.087378     -1.216422
  C      -1.717205     -2.409339      0.160211
  C      -1.612792     -1.099901     -1.842548
  C      -1.301583     -2.264003     -1.153868
  C      -2.733684     -0.215715      0.107323
  C      -3.455052      0.899656      0.821627
  C      -4.452266      1.637077     -0.066742
  H      -2.748902     -1.510921      1.806221
  H      -2.539524      0.819097     -1.761858
  H       1.011435      0.192929      1.117184
  H      -1.488211     -3.314434      0.704797
  H      -1.299149     -0.978837     -2.869811
  H      -5.113001      0.940398     -0.579545
  H      -3.940155      2.235970     -0.818163
  H      -0.746687     -3.053175     -1.640499
  H      -0.157620      0.148150      3.354887
  C      -0.588558      0.710593      2.538410
  C      -1.795980      1.259814      2.658157
  H      -2.372722      1.134313      3.565382
  C      -2.457900      1.960705      1.494817
  H      -3.109146      2.749245      1.874656
  C      -1.349018      2.635760      0.669891
  C      -1.267924      3.964304      0.437290
  C      -0.136214      4.686780     -0.220819
  H      -3.990184      0.463424      1.665567
  H      -5.061204      2.314890      0.529791
  C      -0.204781      1.743494      0.380834
  H       0.347601      1.851134     -0.540926
  C       0.161572      0.837343      1.289607
  H       0.338273      5.366007      0.489352
  H      -2.097509      4.581689      0.767938
  H       0.629108      4.012721     -0.592706
  H      -0.494479      5.296604     -1.050255
34
Coordinates from ORCA-job input E -620.926198995153
  C      -2.425771     -1.394553      0.774764
  C      -2.328556     -0.086416     -1.220870
  C      -1.711982     -2.407664      0.151207
  C      -1.621754     -1.097049     -1.851505
  C      -1.303288     -2.260373     -1.164872
  C      -2.732624     -0.215805      0.105429
  C      -3.454455      0.897293      0.823254
  C      -4.455655      1.632849     -0.061817
  H      -2.738259     -1.513284      1.802674
  H      -2.552955      0.819567     -1.764867
  H       1.017821      0.200756      1.140587
  H      -1.478460     -3.312808      0.693849
  H      -1.314321     -0.974838     -2.880530
  H      -5.115624      0.934833     -0.573842
  H      -3.946925      2.234165     -0.813601
  H      -0.749294     -3.048032     -1.654981
  H      -0.164374      0.158418      3.370891
  C      -0.591813      0.718078      2.550673
  C      -1.800224      1.266663      2.662630
  H      -2.381441      1.143513      3.567376
  C      -2.457865      1.961690      1.494146
  H      -3.109448      2.752113      1.869165
  C      -1.347577      2.633846      0.668945
  C      -1.265633      3.959746      0.431132
  C      -0.131338      4.678655     -0.225687
  H      -3.986531      0.459327      1.668011
  H      -5.065054      2.308192      0.537054
  C      -0.199914      1.743937      0.391465
  H       0.360179      1.852386     -0.525574
  C       0.164193      0.842172      1.305465
  H       0.342479      5.359066      0.483879
  H      -2.096350      4.578176      0.756719
  H       0.633904      4.002891     -0.594505
  H      -0.487173      5.286806     -1.057422
34
Coordinates from ORCA-job input E -620.926209143243
  C      -2.424416     -1.394254      0.773198
  C      -2.329436     -0.083298     -1.220730
  C      -1.709306     -2.405489      0.148199
  C      -1.621289     -1.092113     -1.852826
  C      -1.301010     -2.255851     -1.167777
  C      -2.732664     -0.214845      0.105598
  C      -3.455565      0.896594      0.825044
  C      -4.458079      1.632083     -0.058461
  H      -2.736779     -1.514938      1.800892
  H      -2.555269      0.823042     -1.763520
  H       1.019116      0.201583      1.148886
  H      -1.474493     -3.311080      0.689551
  H      -1.314279     -0.968124     -2.881767
  H      -5.117060      0.933913     -0.571591
  H      -3.950439      2.235713     -0.809128
  H      -0.746032     -3.042095     -1.659045
  H      -0.169418      0.157205      3.375571
  C      -0.594684      0.717548      2.554707
  C      -1.802598      1.267854      2.664376
  H      -2.385864      1.145413      3.567933
  C      -2.458166      1.961996      1.494834
  H      -3.108610      2.754028      1.868485
  C      -1.347430      2.631994      0.668338
  C      -1.264398      3.956603      0.426999
  C      -0.130066      4.673644     -0.231615
  H      -3.986582      0.457367      1.669653
  H      -5.068363      2.305280      0.541920
  C      -0.199217      1.742239      0.395763
  H       0.364955      1.851873     -0.518584
  C       0.163774      0.841366      1.311096
  H       0.346881      5.352546      0.477332
  H      -2.095105      4.575854      0.751195
  H       0.633007      3.997386     -0.603555
  H      -0.487196      5.283278     -1.061728
34
Coordinates from ORCA-job input E -620.926214260090
  C      -2.424306     -1.393999      0.772484
  C      -2.328939     -0.080709     -1.219944
  C      -1.708075     -2.404014      0.146842
  C      -1.619678     -1.088361     -1.852688
  C      -1.299041     -2.252627     -1.168728
  C      -2.732905     -0.214056      0.105969
  C      -3.456512      0.896292      0.826262
  C      -4.459690      1.631950     -0.056334
  H      -2.737215     -1.516026      1.799859
  H      -2.555014      0.826092     -1.761868
  H       1.019735      0.200992      1.153251
  H      -1.472911     -3.310024      0.687339
  H      -1.312098     -0.963018     -2.881293
  H      -5.117813      0.933839     -0.570657
  H      -3.952524      2.237343     -0.805912
  H      -0.743149     -3.037914     -1.660488
  H      -0.172829      0.154963      3.377866
  C      -0.596536      0.716160      2.556797
  C      -1.804002      1.267849      2.665238
  H      -2.388565      1.145810      3.568019
  C      -2.458269      1.962094      1.495312
  H      -3.107814      2.755276      1.868174
  C      -1.347095      2.630485      0.667990
  C      -1.263597      3.954514      0.424127
  C      -0.129935      4.671056     -0.236104
  H      -3.986800      0.456386      1.670892
  H      -5.070786      2.303490      0.545071
  C      -0.198746      1.740414      0.398147
  H       0.367687      1.850335     -0.514780
  C       0.163487      0.839868      1.314115
  H       0.350892      5.346986      0.473077
  H      -2.094505      4.574043      0.747474
  H       0.630645      3.994954     -0.613314
  H      -0.489177      5.283871     -1.062951
34
Coordinates from ORCA-job input E -620.926216383656
  C      -2.425083     -1.394062      0.772393
  C      -2.327869     -0.079306     -1.219037
  C      -1.708219     -2.403597      0.146716
  C      -1.617971     -1.086510     -1.851804
  C      -1.297983     -2.251268     -1.168377
  C      -2.733146     -0.213708      0.106371
  C      -3.457079      0.896189      0.826820
  C      -4.460464      1.631957     -0.055470
  H      -2.738863     -1.516759      1.799429
  H      -2.553421      0.827903     -1.760509
  H       1.020417      0.200771      1.154687
  H      -1.473444     -3.309955      0.686791
  H      -1.309417     -0.960434     -2.880028
  H      -5.117844      0.933925     -0.570846
  H      -3.953323      2.238485     -0.804162
  H      -0.741563     -3.036170     -1.660151
  H      -0.174466      0.153124      3.378311
  C      -0.597283      0.715044      2.557289
  C      -1.804505      1.267428      2.665254
  H      -2.389768      1.145395      3.567583
  C      -2.458208      1.962153      1.495357
  H      -3.107271      2.755920      1.867859
  C      -1.346798      2.629682      0.667669
  C      -1.263332      3.953529      0.422519
  C      -0.130427      4.670387     -0.238540
  H      -3.986867      0.456219      1.671691
  H      -5.072298      2.302381      0.546429
  C      -0.198287      1.739549      0.398997
  H       0.369269      1.849636     -0.513254
  C       0.163617      0.838985      1.315090
  H       0.355406      5.341193      0.472116
  H      -2.094501      4.572942      0.745557
  H       0.626808      3.994647     -0.623183
  H      -0.491897      5.288642     -1.060322
34
Coordinates from ORCA-job input E -620.926215865125
  C      -2.426132     -1.394373      0.772736
  C      -2.326617     -0.078998     -1.218223
  C      -1.709164     -2.404029      0.147355
  C      -1.616628     -1.086334     -1.850674
  C      -1.297787     -2.251473     -1.167347
  C      -2.733223     -0.213765      0.106753
  C      -3.457267      0.896151      0.826845
  C      -4.460606      1.631789     -0.055633
  H      -2.740774     -1.517170      1.799507
  H      -2.551295      0.828511     -1.759569
  H       1.021235      0.201347      1.154484
  H      -1.475173     -3.310642      0.687338
  H      -1.307116     -0.960079     -2.878589
  H      -5.117200      0.933723     -0.571953
  H      -3.953204      2.239006     -0.803604
  H      -0.741274     -3.036462     -1.658879
  H      -0.174869      0.152273      3.377788
  C      -0.597295      0.714650      2.556881
  C      -1.804482      1.267096      2.664764
  H      -2.390063      1.144810      3.566851
  C      -2.458131      1.962280      1.495030
  H      -3.107158      2.756163      1.867342
  C      -1.346662      2.629520      0.667339
  C      -1.263580      3.953423      0.421707
  C      -0.131155      4.670937     -0.239316
  H      -3.986673      0.456589      1.672161
  H      -5.073249      2.301442      0.546295
  C      -0.197852      1.739695      0.398912
  H       0.370153      1.849974     -0.513074
  C       0.164042      0.839005      1.314907
  H       0.361999      5.333140      0.474405
  H      -2.095002      4.572544      0.744724
  H       0.620874      3.995467     -0.634706
  H      -0.494753      5.298103     -1.053310
34
Coordinates from ORCA-job input E -620.926211462123
  C      -2.426917     -1.394799      0.773590
  C      -2.325707     -0.080259     -1.217861
  C      -1.710438     -2.405232      0.148857
  C      -1.616254     -1.088363     -1.849650
  C      -1.298545     -2.253496     -1.165757
  C      -2.733042     -0.214317      0.106986
  C      -3.457001      0.896173      0.826167
  C      -4.459978      1.631378     -0.057105
  H      -2.741987     -1.516896      1.800321
  H      -2.549565      0.827221     -1.759600
  H       1.021924      0.202955      1.152540
  H      -1.477252     -3.311795      0.689268
  H      -1.306269     -0.962757     -2.877501
  H      -5.115850      0.933110     -0.574054
  H      -3.952031      2.238642     -0.804681
  H      -0.742461     -3.039101     -1.656791
  H      -0.173827      0.153022      3.376305
  C      -0.596575      0.715371      2.555540
  C      -1.803985      1.267158      2.663811
  H      -2.389348      1.144436      3.565975
  C      -2.458184      1.962498      1.494311
  H      -3.107707      2.755931      1.866671
  C      -1.346960      2.630219      0.666967
  C      -1.264459      3.954393      0.421987
  C      -0.131825      4.672596     -0.237845
  H      -3.986359      0.457427      1.671959
  H      -5.073399      2.300829      0.544245
  C      -0.197769      1.741090      0.397754
  H       0.369936      1.851718     -0.514393
  C       0.164554      0.840247      1.313456
  H       0.371176      5.322164      0.480664
  H      -2.095925      4.573187      0.745481
  H       0.612774      3.997098     -0.647212
  H      -0.496823      5.312466     -1.041160
34
Coordinates from ORCA-job input E -620.926207056309
  C      -2.427197     -1.395262      0.774308
  C      -2.325536     -0.082277     -1.218112
  C      -1.711582     -2.406672      0.150137
  C      -1.616911     -1.091301     -1.849328
  C      -1.299885     -2.256179     -1.164664
  C      -2.732708     -0.215074      0.106924
  C      -3.456415      0.896194      0.825273
  C      -4.458811      1.631108     -0.058894
  H      -2.742211     -1.516426      1.801163
  H      -2.548932      0.824960     -1.760448
  H       1.022248      0.204882      1.150083
  H      -1.478981     -3.313031      0.691142
  H      -1.307052     -0.966663     -2.877336
  H      -5.114684      0.932690     -0.575628
  H      -3.950347      2.237624     -0.806725
  H      -0.744533     -3.042563     -1.655279
  H      -0.171681      0.154890      3.374726
  C      -0.595383      0.716759      2.554115
  C      -1.803181      1.267499      2.663096
  H      -2.387841      1.144322      3.565646
  C      -2.458279      1.962565      1.493836
  H      -3.108476      2.755229      1.866626
  C      -1.347583      2.631457      0.666865
  C      -1.265590      3.955917      0.423160
  C      -0.132157      4.674301     -0.235191
  H      -3.986342      0.458017      1.671042
  H      -5.072288      2.301238      0.541639
  C      -0.198119      1.743069      0.396325
  H       0.368748      1.854208     -0.516270
  C       0.164951      0.842133      1.311655
  H       0.376311      5.316071      0.486512
  H      -2.096927      4.574516      0.747216
  H       0.608025      3.998373     -0.651834
  H      -0.496733      5.321740     -1.032538
34
Coordinates from ORCA-job input E -620.926203174655
  C      -2.426706     -1.395303      0.774889
  C      -2.326106     -0.084167     -1.218747
  C      -1.711744     -2.407438      0.151149
  C      -1.618141     -1.093898     -1.849559
  C      -1.300893     -2.258225     -1.164059
  C      -2.732400     -0.215618      0.106689
  C      -3.455928      0.896257      0.824461
  C      -4.457817      1.631040     -0.060384
  H      -2.741138     -1.515538      1.802028
  H      -2.549713      0.822607     -1.761763
  H       1.022078      0.206147      1.148148
  H      -1.479055     -3.313377      0.692822
  H      -1.308958     -0.970254     -2.877890
  H      -5.114137      0.932530     -0.576426
  H      -3.949061      2.236587     -0.808793
  H      -0.746105     -3.045200     -1.654366
  H      -0.169988      0.156414      3.373482
  C      -0.594576      0.717839      2.553019
  C      -1.802657      1.267856      2.662630
  H      -2.386638      1.144384      3.565575
  C      -2.458445      1.962557      1.493548
  H      -3.109102      2.754601      1.866856
  C      -1.348236      2.632557      0.666822
  C      -1.266422      3.957196      0.424422
  C      -0.132073      4.675439     -0.232674
  H      -3.986638      0.458274      1.669866
  H      -5.070882      2.302160      0.539466
  C      -0.198709      1.744588      0.395215
  H       0.367442      1.856221     -0.517741
  C       0.164967      0.843551      1.310200
  H       0.378651      5.313394      0.490838
  H      -2.097540      4.575731      0.749025
  H       0.606093      3.998957     -0.651916
  H      -0.495504      5.326447     -1.027589
34
Coordinates from ORCA-job input E -620.926202716059
  C      -2.426355     -1.395173      0.774958
  C      -2.326463     -0.084540     -1.219022
  C      -1.711449     -2.407376      0.151286
  C      -1.618543     -1.094345     -1.849781
  C      -1.300960     -2.258452     -1.164075
  C      -2.732347     -0.215663      0.106561
  C      -3.455877      0.896277      0.824306
  C      -4.457635      1.631153     -0.060611
  H      -2.740524     -1.515229      1.802195
  H      -2.550342      0.822047     -1.762232
  H       1.021924      0.206206      1.147979
  H      -1.478536     -3.313153      0.693138
  H      -1.309682     -0.970929     -2.878235
  H      -5.114318      0.932681     -0.576249
  H      -3.948898      2.236342     -0.809316
  H      -0.746226     -3.045492     -1.654341
  H      -0.169753      0.156612      3.373369
  C      -0.594511      0.717961      2.552943
  C      -1.802635      1.267911      2.662628
  H      -2.386487      1.144426      3.565655
  C      -2.458501      1.962499      1.493569
  H      -3.109143      2.754490      1.867040
  C      -1.348387      2.632729      0.666824
  C      -1.266505      3.957368      0.424695
  C      -0.131970      4.675518     -0.232236
  H      -3.986917      0.458156      1.669432
  H      -5.070337      2.302688      0.539152
  C      -0.198932      1.744710      0.395111
  H       0.367126      1.856443     -0.517888
  C       0.164868      0.843683      1.310041
  H       0.378363      5.313766      0.491297
  H      -2.097578      4.575890      0.749421
  H       0.606448      3.998905     -0.650777
  H      -0.494998      5.326206     -1.027594
34
Coordinates from ORCA-job input E -620.929118981063
  C      -2.427097     -1.379444      0.770819
  C      -2.294800     -0.054631     -1.212217
  C      -1.716238     -2.394030      0.146376
  C      -1.590835     -1.066695     -1.843798
  C      -1.291510     -2.239189     -1.163872
  C      -2.714845     -0.191796      0.108432
  C      -3.434246      0.921898      0.827624
  C      -4.420095      1.673498     -0.061414
  H      -2.752424     -1.504185      1.794096
  H      -2.504371      0.858323     -1.750699
  H       1.012963      0.171514      1.154581
  H      -1.497612     -3.306253      0.683592
  H      -1.270770     -0.938532     -2.868318
  H      -5.078743      0.985499     -0.588735
  H      -3.898063      2.279312     -0.800579
  H      -0.739871     -3.028029     -1.654748
  H      -0.161364      0.158510      3.392218
  C      -0.589298      0.711814      2.567932
  C      -1.793696      1.271583      2.679957
  H      -2.373761      1.162376      3.587384
  C      -2.446828      1.958005      1.505211
  H      -3.090390      2.757469      1.875168
  C      -1.354905      2.593119      0.666702
  C      -1.304279      3.896393      0.423043
  C      -0.193243      4.635052     -0.252049
  H      -3.977850      0.482640      1.664266
  H      -5.031915      2.346579      0.537519
  C      -0.209752      1.703368      0.390145
  H       0.345714      1.801915     -0.531035
  C       0.160344      0.815303      1.315281
  H       0.314355      5.285950      0.462255
  H      -2.143229      4.499364      0.757228
  H       0.552913      3.971818     -0.678567
  H      -0.580340      5.275798     -1.044555
34
Coordinates from ORCA-job input E -620.929860490784
  C      -2.436414     -1.390873      0.751703
  C      -2.315389     -0.060695     -1.227912
  C      -1.735681     -2.406657      0.117835
  C      -1.622620     -1.074287     -1.869326
  C      -1.321455     -2.249576     -1.195456
  C      -2.721300     -0.198624      0.096997
  C      -3.426887      0.917460      0.827677
  C      -4.403970      1.685093     -0.057584
  H      -2.753322     -1.517326      1.777343
  H      -2.526330      0.854475     -1.761887
  H       1.075201      0.218132      1.245614
  H      -1.517212     -3.321774      0.649920
  H      -1.312364     -0.944929     -2.896648
  H      -5.064522      1.007531     -0.595503
  H      -3.874567      2.295751     -0.787368
  H      -0.778213     -3.039551     -1.693816
  H      -0.158243      0.160721      3.445907
  C      -0.576444      0.711941      2.615328
  C      -1.793077      1.247587      2.703095
  H      -2.387977      1.124847      3.598899
  C      -2.433017      1.943001      1.524578
  H      -3.077965      2.741528      1.894232
  C      -1.331662      2.591777      0.692980
  C      -1.311173      3.898668      0.398471
  C      -0.211375      4.642654     -0.290579
  H      -3.981032      0.471532      1.654481
  H      -5.014067      2.355419      0.546229
  C      -0.159737      1.724273      0.452627
  H       0.415637      1.830999     -0.454966
  C       0.205344      0.843151      1.386176
  H       0.269314      5.332681      0.405142
  H      -2.169159      4.492179      0.699050
  H       0.557532      3.984145     -0.682882
  H      -0.603935      5.243064     -1.111111
34
Coordinates from ORCA-job input E -620.930032101774
  C      -2.437083     -1.378898      0.760255
  C      -2.295833     -0.038703     -1.211367
  C      -1.725024     -2.389206      0.130465
  C      -1.589630     -1.046289     -1.848026
  C      -1.294799     -2.224509     -1.176726
  C      -2.722615     -0.186436      0.105930
  C      -3.437154      0.924905      0.835608
  C      -4.403826      1.702106     -0.052944
  H      -2.765259     -1.510780      1.781721
  H      -2.501991      0.878652     -1.743214
  H       1.049195      0.183877      1.214960
  H      -1.509061     -3.305591      0.661289
  H      -1.264914     -0.910181     -2.869964
  H      -5.060193      1.030455     -0.602968
  H      -3.866033      2.318041     -0.772102
  H      -0.741405     -3.009690     -1.671460
  H      -0.172633      0.100369      3.418755
  C      -0.589647      0.671206      2.600864
  C      -1.799071      1.218105      2.705478
  H      -2.390912      1.083711      3.601564
  C      -2.439022      1.938929      1.543927
  H      -3.076000      2.737508      1.927104
  C      -1.336530      2.589653      0.705901
  C      -1.314671      3.898968      0.390550
  C      -0.222687      4.628848     -0.325567
  H      -4.000552      0.473067      1.653161
  H      -5.018569      2.368501      0.550590
  C      -0.173669      1.715118      0.452255
  H       0.400962      1.831585     -0.454502
  C       0.184467      0.813066      1.368538
  H       0.271502      5.326314      0.353074
  H      -2.165311      4.500498      0.695174
  H       0.537173      3.961683     -0.720942
  H      -0.625284      5.219435     -1.148138
34
Coordinates from ORCA-job input E -620.930062498255
  C      -2.433563     -1.380095      0.756565
  C      -2.302045     -0.038724     -1.214946
  C      -1.722806     -2.389179      0.123419
  C      -1.597706     -1.045358     -1.855193
  C      -1.297826     -2.223129     -1.185373
  C      -2.721601     -0.186871      0.104578
  C      -3.436343      0.922917      0.836722
  C      -4.406063      1.698758     -0.049181
  H      -2.758511     -1.513443      1.778795
  H      -2.512402      0.878323     -1.745809
  H       1.056348      0.192687      1.233706
  H      -1.504133     -3.305878      0.652672
  H      -1.277979     -0.908627     -2.878644
  H      -5.062431      1.026031     -0.597974
  H      -3.870967      2.316043     -0.769199
  H      -0.745856     -3.007552     -1.682908
  H      -0.177529      0.106926      3.430182
  C      -0.591358      0.676632      2.609890
  C      -1.801567      1.222861      2.708274
  H      -2.397470      1.089059      3.601817
  C      -2.437938      1.939761      1.543180
  H      -3.074982      2.739757      1.923041
  C      -1.334697      2.588761      0.705020
  C      -1.313001      3.895387      0.385167
  C      -0.219051      4.623752     -0.328858
  H      -3.997302      0.470179      1.655187
  H      -5.020643      2.363652      0.556176
  C      -0.168304      1.717733      0.461562
  H       0.413724      1.837130     -0.440094
  C       0.187995      0.818354      1.381192
  H       0.272251      5.323732      0.349370
  H      -2.165295      4.496730      0.685478
  H       0.542697      3.956448     -0.720151
  H      -0.619726      5.211558     -1.154419
34
Coordinates from ORCA-job input E -620.930075414800
  C      -2.433003     -1.380232      0.755084
  C      -2.302428     -0.035767     -1.214438
  C      -1.721547     -2.387843      0.120481
  C      -1.597390     -1.041016     -1.856176
  C      -1.296651     -2.219523     -1.188098
  C      -2.721473     -0.186009      0.104972
  C      -3.437162      0.922257      0.838488
  C      -4.408201      1.698060     -0.045705
  H      -2.758223     -1.515523      1.776947
  H      -2.513563      0.881858     -1.743983
  H       1.058596      0.194387      1.241536
  H      -1.502343     -3.305245      0.648309
  H      -1.277849     -0.902589     -2.879460
  H      -5.064436      1.025157     -0.594519
  H      -3.874379      2.316642     -0.765556
  H      -0.744204     -3.002852     -1.686826
  H      -0.182442      0.103989      3.433594
  C      -0.593755      0.675309      2.613185
  C      -1.803361      1.223415      2.709414
  H      -2.401661      1.089441      3.601367
  C      -2.437444      1.940221      1.543740
  H      -3.073321      2.741667      1.922569
  C      -1.333959      2.587371      0.704369
  C      -1.311900      3.892382      0.380580
  C      -0.218199      4.619802     -0.334579
  H      -3.996767      0.468804      1.657291
  H      -5.022827      2.361614      0.561058
  C      -0.166724      1.717168      0.466162
  H       0.420051      1.839150     -0.432019
  C       0.188340      0.817972      1.386493
  H       0.273175      5.320990      0.342357
  H      -2.164760      4.493909      0.679191
  H       0.543632      3.952925     -0.726041
  H      -0.619901      5.206423     -1.160540
34
Coordinates from ORCA-job input E -620.930079778314
  C      -2.433483     -1.380246      0.754612
  C      -2.301494     -0.033836     -1.213528
  C      -1.721486     -2.387188      0.119584
  C      -1.595908     -1.038450     -1.855688
  C      -1.295653     -2.217591     -1.188543
  C      -2.721606     -0.185445      0.105377
  C      -3.437658      0.922140      0.839382
  C      -4.409204      1.698040     -0.044140
  H      -2.759381     -1.516497      1.776143
  H      -2.512207      0.884320     -1.742317
  H       1.059241      0.194015      1.243894
  H      -1.502527     -3.305053      0.646703
  H      -1.275581     -0.899012     -2.878586
  H      -5.065387      1.025176     -0.593087
  H      -3.875821      2.317151     -0.763860
  H      -0.742743     -3.000387     -1.687592
  H      -0.184717      0.101382      3.434377
  C      -0.594827      0.673790      2.614144
  C      -1.804027      1.223023      2.709744
  H      -2.403296      1.088978      3.601040
  C      -2.437183      1.940410      1.544096
  H      -3.072510      2.742493      1.922552
  C      -1.333466      2.586540      0.704230
  C      -1.311364      3.891081      0.378589
  C      -0.218454      4.618494     -0.337701
  H      -3.996540      0.468505      1.658522
  H      -5.023856      2.361016      0.563222
  C      -0.166167      1.716194      0.467730
  H       0.422209      1.838801     -0.429346
  C       0.188372      0.816875      1.388159
  H       0.273689      5.319700      0.338645
  H      -2.164574      4.492544      0.676501
  H       0.543040      3.952115     -0.730682
  H      -0.621511      5.205236     -1.162929
34
Coordinates from ORCA-job input E -620.930080893071
  C      -2.434286     -1.380429      0.754586
  C      -2.300546     -0.033186     -1.212892
  C      -1.722169     -2.387315      0.119601
  C      -1.594836     -1.037750     -1.854997
  C      -1.295442     -2.217294     -1.188177
  C      -2.721693     -0.185310      0.105635
  C      -3.437755      0.922173      0.839631
  C      -4.409411      1.698072     -0.043797
  H      -2.760809     -1.516954      1.775888
  H      -2.510558      0.885293     -1.741400
  H       1.059683      0.193971      1.243894
  H      -1.503778     -3.305452      0.646473
  H      -1.273754     -0.897964     -2.877610
  H      -5.065559      1.025238     -0.592823
  H      -3.876058      2.317238     -0.763491
  H      -0.742424     -3.000041     -1.687182
  H      -0.185269      0.099974      3.433981
  C      -0.594964      0.672988      2.613974
  C      -1.804009      1.222585      2.709570
  H      -2.403571      1.088351      3.600640
  C      -2.436978      1.940524      1.544135
  H      -3.072218      2.742694      1.922544
  C      -1.333206      2.586363      0.704208
  C      -1.311267      3.890858      0.378090
  C      -0.218947      4.618618     -0.338661
  H      -3.996285      0.468693      1.659086
  H      -5.024097      2.360930      0.563660
  C      -0.165852      1.716028      0.467939
  H       0.422896      1.838877     -0.428895
  C       0.188577      0.816472      1.388182
  H       0.274245      5.318951      0.337824
  H      -2.164686      4.492130      0.675851
  H       0.541919      3.952588     -0.733551
  H      -0.622974      5.206399     -1.162672
34
Coordinates from ORCA-job input E -620.930080501977
  C      -2.434813     -1.380623      0.754663
  C      -2.299943     -0.033147     -1.212585
  C      -1.722816     -2.387670      0.119779
  C      -1.594371     -1.037866     -1.854584
  C      -1.295618     -2.217619     -1.187832
  C      -2.721661     -0.185360      0.105763
  C      -3.437659      0.922203      0.839613
  C      -4.409344      1.697970     -0.043919
  H      -2.761668     -1.517130      1.775867
  H      -2.509458      0.885484     -1.741028
  H       1.060019      0.194257      1.243511
  H      -1.504867     -3.305942      0.646599
  H      -1.272896     -0.898053     -2.877072
  H      -5.065406      1.025088     -0.592985
  H      -3.875924      2.317055     -0.763635
  H      -0.742699     -3.000487     -1.686758
  H      -0.185261      0.099550      3.433571
  C      -0.594845      0.672811      2.613683
  C      -1.803867      1.222416      2.709356
  H      -2.403509      1.088042      3.600350
  C      -2.436860      1.940642      1.544047
  H      -3.072238      2.742703      1.922427
  C      -1.333097      2.586454      0.704223
  C      -1.311325      3.891003      0.378099
  C      -0.219285      4.619055     -0.338719
  H      -3.995976      0.468946      1.659342
  H      -5.024118      2.360839      0.563433
  C      -0.165650      1.716260      0.467842
  H       0.423124      1.839236     -0.428972
  C       0.188789      0.816547      1.387938
  H       0.275342      5.317842      0.338323
  H      -2.164833      4.492138      0.675893
  H       0.540576      3.953129     -0.735792
  H      -0.623925      5.208544     -1.161197
34
Coordinates from ORCA-job input E -620.930079111660
  C      -2.435020     -1.380763      0.754841
  C      -2.299707     -0.033536     -1.212551
  C      -1.723259     -2.388077      0.120091
  C      -1.594408     -1.038519     -1.854414
  C      -1.296002     -2.218289     -1.187521
  C      -2.721562     -0.185517      0.105799
  C      -3.437480      0.922229      0.839428
  C      -4.409127      1.697803     -0.044319
  H      -2.761937     -1.517047      1.776057
  H      -2.508956      0.885098     -1.741097
  H       1.060313      0.194845      1.243020
  H      -1.505559     -3.306348      0.647012
  H      -1.272853     -0.898910     -2.876903
  H      -5.065049      1.024832     -0.593436
  H      -3.875579      2.316767     -0.764048
  H      -0.743289     -3.001368     -1.686344
  H      -0.185019      0.099628      3.433143
  C      -0.594644      0.672970      2.613333
  C      -1.803716      1.222394      2.709126
  H      -2.403342      1.087861      3.600107
  C      -2.436826      1.940753      1.543906
  H      -3.072461      2.742593      1.922287
  C      -1.333123      2.586722      0.704255
  C      -1.311523      3.891358      0.378300
  C      -0.219453      4.619601     -0.338255
  H      -3.995704      0.469207      1.659358
  H      -5.024048      2.360734      0.562814
  C      -0.165529      1.716786      0.467649
  H       0.423186      1.839953     -0.429177
  C       0.188982      0.816955      1.387610
  H       0.277158      5.316046      0.339761
  H      -2.165058      4.492415      0.676162
  H       0.538920      3.953544     -0.737991
  H      -0.624408      5.211594     -1.158759
34
Coordinates from ORCA-job input E -620.931856125910
  C      -2.437375     -1.365527      0.749213
  C      -2.266126     -0.003599     -1.205641
  C      -1.729789     -2.375405      0.113850
  C      -1.564901     -1.011017     -1.848167
  C      -1.286583     -2.199535     -1.187761
  C      -2.703852     -0.161809      0.106913
  C      -3.415561      0.947733      0.841936
  C      -4.369202      1.741201     -0.045904
  H      -2.776788     -1.506633      1.765785
  H      -2.459633      0.921670     -1.728887
  H       1.052239      0.160600      1.250566
  H      -1.527810     -3.300389      0.635566
  H      -1.230799     -0.866516     -2.866043
  H      -5.026566      1.079918     -0.607624
  H      -3.821129      2.360249     -0.754792
  H      -0.737058     -2.984556     -1.687067
  H      -0.176355      0.102414      3.454145
  C      -0.589022      0.667447      2.630044
  C      -1.794653      1.226394      2.727908
  H      -2.390815      1.106323      3.623403
  C      -2.424575      1.936071      1.556271
  H      -3.053107      2.745306      1.930913
  C      -1.338876      2.547373      0.705369
  C      -1.349623      3.830738      0.378732
  C      -0.284333      4.578257     -0.359046
  H      -3.987576      0.494073      1.652125
  H      -4.983417      2.405864      0.560054
  C      -0.175488      1.675615      0.463416
  H       0.402569      1.785142     -0.442280
  C       0.185250      0.789052      1.394032
  H       0.209392      5.287629      0.307804
  H      -2.210438      4.415643      0.688330
  H       0.480945      3.925991     -0.768662
  H      -0.715025      5.158599     -1.175254
34
Coordinates from ORCA-job input E -620.932624861866
  C      -2.442422     -1.373235      0.731210
  C      -2.289646     -0.009802     -1.223527
  C      -1.745004     -2.384326      0.086617
  C      -1.599708     -1.018794     -1.875715
  C      -1.315999     -2.208193     -1.219625
  C      -2.709688     -0.166909      0.094850
  C      -3.408721      0.944342      0.840958
  C      -4.356372      1.750806     -0.041784
  H      -2.770737     -1.514560      1.751317
  H      -2.487615      0.916072     -1.743752
  H       1.111756      0.210963      1.340756
  H      -1.540454     -3.310696      0.604552
  H      -1.278395     -0.874709     -2.897677
  H      -5.015367      1.098094     -0.611121
  H      -3.803913      2.373692     -0.743514
  H      -0.775031     -2.994415     -1.726330
  H      -0.175871      0.102074      3.503679
  C      -0.578580      0.666979      2.674662
  C      -1.796141      1.201576      2.748581
  H      -2.407358      1.065568      3.631332
  C      -2.412262      1.922898      1.575230
  H      -3.043036      2.729609      1.951404
  C      -1.315356      2.550483      0.733614
  C      -1.354178      3.831810      0.355406
  C      -0.297436      4.579740     -0.395267
  H      -3.989680      0.484099      1.641679
  H      -4.968879      2.412574      0.569118
  C      -0.125995      1.702721      0.527743
  H       0.472481      1.823497     -0.362806
  C       0.228136      0.820046      1.464293
  H       0.167412      5.326299      0.251135
  H      -2.233353      4.406372      0.629757
  H       0.490520      3.932327     -0.768205
  H      -0.729189      5.117312     -1.239328
34
Coordinates from ORCA-job input E -620.932811653279
  C      -2.442427     -1.361551      0.738759
  C      -2.271352      0.011286     -1.207990
  C      -1.735638     -2.368048      0.097393
  C      -1.569977     -0.992649     -1.856251
  C      -1.292763     -2.185144     -1.203255
  C      -2.710581     -0.154895      0.102991
  C      -3.418132      0.951651      0.848452
  C      -4.357771      1.766028     -0.035571
  H      -2.780825     -1.507874      1.754895
  H      -2.464609      0.939368     -1.725770
  H       1.090402      0.181542      1.314382
  H      -1.533675     -3.295817      0.613738
  H      -1.235832     -0.842531     -2.873183
  H      -5.014326      1.118027     -0.612801
  H      -3.799699      2.391807     -0.730182
  H      -0.743418     -2.967391     -1.707082
  H      -0.189480      0.045527      3.477962
  C      -0.590418      0.629426      2.661274
  C      -1.801994      1.173369      2.750022
  H      -2.411453      1.024933      3.631912
  C      -2.417078      1.919642      1.593408
  H      -3.040651      2.725652      1.982929
  C      -1.318319      2.550807      0.746515
  C      -1.358010      3.832123      0.345309
  C      -0.307667      4.564826     -0.428711
  H      -4.006446      0.485980      1.640877
  H      -4.972835      2.425412      0.575424
  C      -0.136268      1.697203      0.529723
  H       0.463040      1.828353     -0.358671
  C       0.210706      0.794019      1.449373
  H       0.164991      5.321700      0.199736
  H      -2.232114      4.413986      0.619600
  H       0.475069      3.909258     -0.798204
  H      -0.746531      5.088291     -1.277761
34
Coordinates from ORCA-job input E -620.932842202133
  C      -2.441277     -1.363602      0.735050
  C      -2.275268      0.012179     -1.210097
  C      -1.736066     -2.369081      0.090442
  C      -1.575920     -0.990966     -1.861810
  C      -1.296202     -2.184042     -1.210988
  C      -2.709519     -0.155251      0.102323
  C      -3.417339      0.949782      0.850030
  C      -4.359637      1.762971     -0.031582
  H      -2.778218     -1.511990      1.751289
  H      -2.470720      0.940760     -1.726304
  H       1.097733      0.190653      1.331073
  H      -1.533309     -3.297902      0.604668
  H      -1.244962     -0.839583     -2.879622
  H      -5.017400      1.113833     -0.606285
  H      -3.804139      2.388605     -0.728394
  H      -0.748512     -2.965690     -1.717553
  H      -0.193206      0.049755      3.487217
  C      -0.591164      0.633561      2.669007
  C      -1.803409      1.176758      2.752421
  H      -2.416618      1.027794      3.631686
  C      -2.415490      1.920364      1.593302
  H      -3.038867      2.727565      1.980530
  C      -1.316321      2.550398      0.746027
  C      -1.356929      3.828705      0.339252
  C      -0.304960      4.560530     -0.432809
  H      -4.003500      0.483455      1.643393
  H      -4.973382      2.422226      0.580874
  C      -0.130717      1.700955      0.538883
  H       0.475464      1.835904     -0.344236
  C       0.214678      0.799456      1.460815
  H       0.162694      5.321739      0.194227
  H      -2.233174      4.409688      0.608718
  H       0.481262      3.905869     -0.796146
  H      -0.741685      5.078916     -1.286156
34
Coordinates from ORCA-job input E -620.932857173210
  C      -2.441592     -1.364176      0.733224
  C      -2.274935      0.015621     -1.209078
  C      -1.736071     -2.368272      0.086894
  C      -1.575317     -0.986228     -1.862559
  C      -1.295763     -2.180566     -1.214055
  C      -2.709330     -0.154354      0.102926
  C      -3.417997      0.949070      0.852128
  C      -4.362272      1.761761     -0.027415
  H      -2.779146     -1.514759      1.748932
  H      -2.470249      0.945224     -1.723471
  H       1.100651      0.193078      1.339143
  H      -1.533462     -3.298145      0.599287
  H      -1.244008     -0.832787     -2.879952
  H      -5.021641      1.111982     -0.599676
  H      -3.808842      2.386789     -0.726394
  H      -0.747922     -2.961187     -1.722038
  H      -0.198033      0.046290      3.490147
  C      -0.593191      0.632112      2.672058
  C      -1.804783      1.177298      2.753150
  H      -2.420651      1.027774      3.630504
  C      -2.414508      1.921084      1.593592
  H      -3.036598      2.729702      1.980001
  C      -1.315226      2.549218      0.745061
  C      -1.355893      3.825421      0.333750
  C      -0.303953      4.556742     -0.438523
  H      -4.002140      0.482292      1.646486
  H      -4.974299      2.421380      0.586344
  C      -0.128449      1.701140      0.543845
  H       0.482695      1.839108     -0.335333
  C       0.215672      0.799609      1.466284
  H       0.160324      5.321679      0.186478
  H      -2.233347      4.406011      0.600502
  H       0.484792      3.903477     -0.798456
  H      -0.740595      5.070926     -1.294541
34
Coordinates from ORCA-job input E -620.932861566396
  C      -2.442558     -1.364347      0.732781
  C      -2.273653      0.017267     -1.208059
  C      -1.736725     -2.368035      0.086168
  C      -1.573708     -0.984181     -1.861812
  C      -1.295183     -2.179238     -1.214212
  C      -2.709456     -0.153892      0.103329
  C      -3.418286      0.949051      0.852912
  C      -4.363105      1.761700     -0.026073
  H      -2.780968     -1.515713      1.748099
  H      -2.468075      0.947450     -1.721726
  H       1.101364      0.192931      1.340396
  H      -1.534770     -3.298416      0.597886
  H      -1.241345     -0.829850     -2.878725
  H      -5.023286      1.111859     -0.597354
  H      -3.810215      2.386168     -0.725965
  H      -0.747071     -2.959528     -1.722409
  H      -0.199605      0.043732      3.490135
  C      -0.593778      0.630670      2.672394
  C      -1.805013      1.176799      2.753132
  H      -2.421660      1.027020      3.629901
  C      -2.414103      1.921334      1.593794
  H      -3.035727      2.730351      1.980129
  C      -1.314737      2.548727      0.744903
  C      -1.355501      3.824499      0.332245
  C      -0.304360      4.555990     -0.440834
  H      -4.001667      0.482252      1.647774
  H      -4.974277      2.421790      0.588028
  C      -0.127904      1.700594      0.544866
  H       0.484376      1.839155     -0.333472
  C       0.215908      0.798810      1.467178
  H       0.158633      5.322556      0.183102
  H      -2.233379      4.404812      0.598341
  H       0.485480      3.903608     -0.800029
  H      -0.741727      5.068389     -1.297578
34
Coordinates from ORCA-job input E -620.932863465992
  C      -2.443319     -1.364504      0.732591
  C      -2.272724      0.017969     -1.207498
  C      -1.737440     -2.368147      0.085937
  C      -1.572725     -0.983417     -1.861271
  C      -1.295061     -2.178900     -1.214082
  C      -2.709508     -0.153711      0.103517
  C      -3.418286      0.949111      0.853213
  C      -4.363337      1.761697     -0.025619
  H      -2.782292     -1.516157      1.747688
  H      -2.466425      0.948472     -1.720848
  H       1.101735      0.192827      1.340436
  H      -1.536067     -3.298820      0.597346
  H      -1.239644     -0.828704     -2.877889
  H      -5.024009      1.111859     -0.596334
  H      -3.810606      2.385683     -0.726057
  H      -0.746886     -2.959133     -1.722298
  H      -0.200083      0.042495      3.489871
  C      -0.593861      0.629974      2.672341
  C      -1.804956      1.176419      2.753040
  H      -2.421896      1.026491      3.629579
  C      -2.413874      1.921477      1.593888
  H      -3.035445      2.730521      1.980221
  C      -1.314438      2.548597      0.744987
  C      -1.355312      3.824312      0.331929
  C      -0.304795      4.555997     -0.441709
  H      -4.001250      0.482387      1.648420
  H      -4.973995      2.422222      0.588531
  C      -0.127607      1.700398      0.545109
  H       0.484871      1.839015     -0.333115
  C       0.216110      0.798431      1.467270
  H       0.157276      5.323676      0.181535
  H      -2.233389      4.404444      0.597818
  H       0.485817      3.904188     -0.800343
  H      -0.742658      5.067146     -1.298956
34
Coordinates from ORCA-job input E -620.932864135853
  C      -2.443579     -1.364585      0.732476
  C      -2.272418      0.018148     -1.207372
  C      -1.737779     -2.368272      0.085780
  C      -1.572509     -0.983266     -1.861181
  C      -1.295177     -2.178913     -1.214137
  C      -2.709486     -0.153670      0.103544
  C      -3.418192      0.949138      0.853291
  C      -4.363362      1.761640     -0.025505
  H      -2.782692     -1.516293      1.747521
  H      -2.465849      0.948756     -1.720632
  H       1.101897      0.192860      1.340445
  H      -1.536634     -3.299053      0.597080
  H      -1.239238     -0.828454     -2.877723
  H      -5.024279      1.111791     -0.595918
  H      -3.810667      2.385327     -0.726236
  H      -0.747061     -2.959168     -1.722384
  H      -0.200172      0.042240      3.489864
  C      -0.593836      0.629844      2.672370
  C      -1.804903      1.176318      2.753047
  H      -2.421942      1.026370      3.629514
  C      -2.413779      1.921550      1.593931
  H      -3.035445      2.730523      1.980232
  C      -1.314289      2.548606      0.745118
  C      -1.355215      3.824330      0.331974
  C      -0.304938      4.556075     -0.441884
  H      -4.000951      0.482452      1.648676
  H      -4.973758      2.422443      0.588607
  C      -0.127431      1.700423      0.545224
  H       0.485023      1.838982     -0.333031
  C       0.216224      0.798380      1.467338
  H       0.156313      5.324637      0.180878
  H      -2.233359      4.404408      0.597768
  H       0.486294      3.904566     -0.799721
  H      -0.742891      5.066183     -1.299709
34
Coordinates from ORCA-job input E -620.933661836883
  C      -2.447359     -1.349651      0.725364
  C      -2.236929      0.048023     -1.200370
  C      -1.745802     -2.356034      0.078223
  C      -1.541152     -0.955956     -1.854672
  C      -1.285610     -2.160544     -1.214811
  C      -2.691510     -0.130088      0.103883
  C      -3.396018      0.974549      0.854908
  C      -4.321196      1.805922     -0.027942
  H      -2.800254     -1.506224      1.735078
  H      -2.413287      0.985409     -1.707773
  H       1.094770      0.159245      1.348863
  H      -1.561709     -3.293668      0.583757
  H      -1.194046     -0.796197     -2.865925
  H      -4.983068      1.168884     -0.611843
  H      -3.752846      2.429198     -0.716693
  H      -0.740726     -2.942840     -1.723411
  H      -0.191531      0.045801      3.512954
  C      -0.587994      0.624920      2.690708
  C      -1.795935      1.180575      2.773144
  H      -2.409933      1.045158      3.654238
  C      -2.401083      1.916746      1.606886
  H      -3.015658      2.733041      1.989264
  C      -1.319222      2.509701      0.747369
  C      -1.393676      3.764202      0.334593
  C      -0.373442      4.513538     -0.463405
  H      -3.993691      0.507803      1.639330
  H      -4.931022      2.468578      0.584742
  C      -0.136352      1.659701      0.541628
  H       0.465554      1.784294     -0.346186
  C       0.213302      0.771105      1.474857
  H       0.084259      5.294629      0.146524
  H      -2.278484      4.327669      0.614621
  H       0.424117      3.876405     -0.833426
  H      -0.838548      5.010419     -1.315232
34
Coordinates from ORCA-job input E -620.934432570187
  C      -2.447749     -1.353054      0.708567
  C      -2.262568      0.044144     -1.219471
  C      -1.755095     -2.359627      0.052204
  C      -1.576764     -0.960375     -1.883395
  C      -1.311903     -2.164366     -1.246670
  C      -2.696988     -0.132528      0.091764
  C      -3.390575      0.972422      0.853942
  C      -4.313309      1.813867     -0.022149
  H      -2.787313     -1.509413      1.722800
  H      -2.446525      0.980978     -1.724837
  H       1.148816      0.209949      1.437337
  H      -1.565215     -3.297417      0.554926
  H      -1.244558     -0.801405     -2.899657
  H      -4.976500      1.183435     -0.611246
  H      -3.743795      2.441149     -0.705596
  H      -0.774542     -2.947031     -1.762650
  H      -0.194818      0.042009      3.558019
  C      -0.581106      0.623000      2.732352
  C      -1.800064      1.155250      2.791550
  H      -2.428945      1.002419      3.658966
  C      -2.391004      1.905548      1.625777
  H      -3.008350      2.718148      2.011232
  C      -1.296253      2.516131      0.777204
  C      -1.394913      3.762806      0.312319
  C      -0.380758      4.506335     -0.499416
  H      -3.994962      0.498588      1.629570
  H      -4.921629      2.472781      0.596145
  C      -0.089530      1.690284      0.606933
  H       0.532533      1.827862     -0.264650
  C       0.252005      0.802769      1.543818
  H       0.047398      5.321984      0.085836
  H      -2.296401      4.315696      0.556260
  H       0.438052      3.874754     -0.830841
  H      -0.842751      4.957223     -1.377697
34
Coordinates from ORCA-job input E -620.934620557843
  C      -2.448913     -1.342770      0.713624
  C      -2.244449      0.066494     -1.203788
  C      -1.748193     -2.344584      0.058729
  C      -1.548393     -0.932744     -1.865443
  C      -1.291254     -2.141102     -1.234084
  C      -2.697858     -0.120600      0.099488
  C      -3.399490      0.978977      0.862210
  C      -4.317490      1.826078     -0.013145
  H      -2.798867     -1.505444      1.723333
  H      -2.422636      1.006584     -1.704876
  H       1.132732      0.186665      1.418254
  H      -1.561966     -3.284853      0.558076
  H      -1.203352     -0.766573     -2.876228
  H      -4.979705      1.198755     -0.606420
  H      -3.745304      2.454936     -0.692758
  H      -0.746616     -2.919709     -1.748563
  H      -0.207207     -0.006918      3.536550
  C      -0.591312      0.590990      2.721941
  C      -1.805744      1.130282      2.792945
  H      -2.434048      0.965552      3.658543
  C      -2.395023      1.903220      1.642644
  H      -3.005811      2.715078      2.040049
  C      -1.297955      2.517283      0.788961
  C      -1.398130      3.761188      0.299961
  C      -0.389514      4.487381     -0.533451
  H      -4.008664      0.499846      1.631040
  H      -4.926678      2.483459      0.606010
  C      -0.096766      1.686796      0.611151
  H       0.527498      1.834074     -0.257132
  C       0.238320      0.781635      1.533440
  H       0.042300      5.315344      0.031368
  H      -2.295575      4.321123      0.541671
  H       0.426854      3.848646     -0.856597
  H      -0.856871      4.919228     -1.418262
34
Coordinates from ORCA-job input E -620.934649982904
  C      -2.449546     -1.344817      0.709950
  C      -2.246582      0.068801     -1.204466
  C      -1.749857     -2.345350      0.052075
  C      -1.551937     -0.929328     -1.869284
  C      -1.293828     -2.138878     -1.240647
  C      -2.697068     -0.120421      0.099463
  C      -3.399107      0.977556      0.864329
  C      -4.319861      1.823147     -0.008857
  H      -2.799460     -1.510095      1.719183
  H      -2.425624      1.009915     -1.703461
  H       1.139365      0.194925      1.432890
  H      -1.563933     -3.287078      0.548863
  H      -1.208331     -0.761142     -2.880252
  H      -4.984137      1.194329     -0.598368
  H      -3.750405      2.450680     -0.692006
  H      -0.750360     -2.916644     -1.757636
  H      -0.210658     -0.005288      3.543576
  C      -0.591862      0.593498      2.728246
  C      -1.806643      1.132464      2.794888
  H      -2.438312      0.966566      3.657878
  C      -2.393339      1.904041      1.643090
  H      -3.003387      2.717191      2.038946
  C      -1.296033      2.516820      0.788662
  C      -1.396950      3.757537      0.293945
  C      -0.387299      4.482576     -0.538741
  H      -4.006073      0.497835      1.634255
  H      -4.926854      2.481497      0.611426
  C      -0.091621      1.690588      0.619715
  H       0.538863      1.841968     -0.243277
  C       0.241987      0.786331      1.543499
  H       0.038344      5.316094      0.022649
  H      -2.296117      4.316596      0.531613
  H       0.433196      3.845670     -0.854490
  H      -0.852652      4.906730     -1.428412
34
Coordinates from ORCA-job input E -620.934666866172
  C      -2.451488     -1.345829      0.707907
  C      -2.245081      0.072478     -1.202726
  C      -1.751786     -2.345240      0.048397
  C      -1.550475     -0.924576     -1.869210
  C      -1.294066     -2.135873     -1.243302
  C      -2.696929     -0.119494      0.100317
  C      -3.399587      0.977092      0.866590
  C      -4.322766      1.821641     -0.004566
  H      -2.802870     -1.513407      1.716266
  H      -2.422773      1.014939     -1.699594
  H       1.143356      0.198597      1.440496
  H      -1.567177     -3.288372      0.543018
  H      -1.205488     -0.754098     -2.879328
  H      -4.990081      1.191639     -0.589507
  H      -3.755905      2.446798     -0.692021
  H      -0.750635     -2.912784     -1.761612
  H      -0.215096     -0.009938      3.544916
  C      -0.593297      0.591569      2.730239
  C      -1.807378      1.132567      2.794795
  H      -2.441833      0.965417      3.655553
  C      -2.391813      1.905015      1.643099
  H      -3.000192      2.719674      2.038478
  C      -1.294706      2.515775      0.787315
  C      -1.395706      3.754316      0.288880
  C      -0.386662      4.479320     -0.544266
  H      -4.004102      0.497212      1.638085
  H      -4.926528      2.482014      0.616701
  C      -0.088777      1.691651      0.624396
  H       0.546831      1.846775     -0.234112
  C       0.243767      0.787117      1.548392
  H       0.032278      5.318905      0.013066
  H      -2.296020      4.312571      0.524599
  H       0.438452      3.845599     -0.853827
  H      -0.851549      4.895244     -1.438187
34
Coordinates from ORCA-job input E -620.934671951504
  C      -2.453193     -1.346332      0.707408
  C      -2.243271      0.073677     -1.201580
  C      -1.753653     -2.345746      0.047717
  C      -1.548777     -0.923344     -1.868212
  C      -1.294274     -2.135527     -1.243245
  C      -2.696956     -0.119227      0.100709
  C      -3.399536      0.977162      0.867226
  C      -4.323072      1.821666     -0.003589
  H      -2.805767     -1.514511      1.715262
  H      -2.419420      1.016790     -1.697740
  H       1.144731      0.199350      1.441172
  H      -1.570410     -3.289514      0.541625
  H      -1.202398     -0.752138     -2.877728
  H      -4.991759      1.191575     -0.586894
  H      -3.756661      2.445496     -0.692605
  H      -0.750915     -2.912406     -1.761678
  H      -0.215934     -0.012562      3.544147
  C      -0.593275      0.590244      2.730058
  C      -1.807126      1.131858      2.794456
  H      -2.442313      0.964037      3.654552
  C      -2.391135      1.905264      1.643218
  H      -2.999099      2.720153      2.038749
  C      -1.294119      2.515635      0.787208
  C      -1.395376      3.753906      0.288173
  C      -0.387552      4.479407     -0.545882
  H      -4.003413      0.497410      1.639268
  H      -4.925380      2.483282      0.617763
  C      -0.088015      1.691731      0.625058
  H       0.548564      1.847655     -0.232641
  C       0.244503      0.786913      1.548794
  H       0.027598      5.322363      0.009137
  H      -2.296151      4.311579      0.523649
  H       0.440249      3.847721     -0.852517
  H      -0.852774      4.890749     -1.441795
34
Coordinates from ORCA-job input E -620.934677327773
  C      -2.455391     -1.346943      0.706945
  C      -2.240969      0.074585     -1.200391
  C      -1.756346     -2.346724      0.047230
  C      -1.546917     -0.922728     -1.866995
  C      -1.295009     -2.135919     -1.242909
  C      -2.696928     -0.119036      0.101044
  C      -3.399150      0.977386      0.867696
  C      -4.322820      1.821948     -0.002994
  H      -2.809330     -1.515477      1.714282
  H      -2.415005      1.018400     -1.695943
  H       1.146230      0.200045      1.440767
  H      -1.574970     -3.291182      0.540489
  H      -1.198857     -0.750960     -2.875834
  H      -4.993235      1.191953     -0.584422
  H      -3.756591      2.443945     -0.693787
  H      -0.751963     -2.913022     -1.761333
  H      -0.216209     -0.015526      3.542763
  C      -0.592827      0.588728      2.729439
  C      -1.806498      1.130740      2.793980
  H      -2.442311      0.962055      3.653450
  C      -2.390303      1.905475      1.643432
  H      -2.998133      2.720268      2.039303
  C      -1.293345      2.515798      0.787506
  C      -1.395013      3.754093      0.288392
  C      -0.388974      4.480362     -0.546939
  H      -4.002466      0.497869      1.640314
  H      -4.923297      2.485346      0.618236
  C      -0.087160      1.691997      0.625342
  H       0.549844      1.848400     -0.232025
  C       0.245443      0.786689      1.548561
  H       0.019449      5.329054      0.004246
  H      -2.296323      4.310990      0.523783
  H       0.443479      3.851959     -0.847853
  H      -0.854186      4.883747     -1.446531
34
Coordinates from ORCA-job input E -620.934681116985
  C      -2.456949     -1.347397      0.706662
  C      -2.239505      0.074790     -1.199803
  C      -1.758480     -2.347664      0.047009
  C      -1.546009     -0.922937     -1.866311
  C      -1.295957     -2.136754     -1.242652
  C      -2.696867     -0.119014      0.101153
  C      -3.398650      0.977619      0.867838
  C      -4.322194      1.822309     -0.002926
  H      -2.811714     -1.515941      1.713720
  H      -2.411989      1.019020     -1.695103
  H       1.147033      0.200283      1.439551
  H      -1.578478     -3.292539      0.539964
  H      -1.196900     -0.750998     -2.874757
  H      -4.993867      1.192524     -0.583118
  H      -3.755822      2.442881     -0.694863
  H      -0.753324     -2.914184     -1.761021
  H      -0.215719     -0.017199      3.541546
  C      -0.592163      0.587838      2.728736
  C      -1.805775      1.129880      2.793664
  H      -2.441759      0.960650      3.652904
  C      -2.389706      1.905525      1.643661
  H      -2.997694      2.719985      2.039908
  C      -1.292812      2.516136      0.787973
  C      -1.394780      3.754683      0.289319
  C      -0.390017      4.481566     -0.546860
  H      -4.001774      0.498296      1.640739
  H      -4.921335      2.487143      0.618069
  C      -0.086652      1.692332      0.625145
  H       0.550099      1.848750     -0.232432
  C       0.246079      0.786567      1.547871
  H       0.010490      5.336687      0.000114
  H      -2.296387      4.311075      0.524828
  H       0.447728      3.856602     -0.840205
  H      -0.854230      4.875801     -1.451081
34
Coordinates from ORCA-job input E -620.934685418667
  C      -2.458132     -1.347700      0.706411
  C      -2.238733      0.074558     -1.199705
  C      -1.760424     -2.348588      0.046816
  C      -1.546012     -0.923706     -1.866143
  C      -1.297342     -2.137923     -1.242645
  C      -2.696815     -0.119039      0.101067
  C      -3.397966      0.977953      0.867813
  C      -4.321173      1.822917     -0.003088
  H      -2.813254     -1.515993      1.713396
  H      -2.409993      1.019016     -1.694999
  H       1.147188      0.199681      1.437307
  H      -1.581472     -3.293700      0.539690
  H      -1.196366     -0.751871     -2.874422
  H      -4.994132      1.193518     -0.582175
  H      -3.754401      2.442024     -0.695999
  H      -0.755292     -2.915778     -1.760987
  H      -0.214527     -0.018308      3.540253
  C      -0.591221      0.587094      2.727829
  C      -1.804793      1.129032      2.793487
  H      -2.440564      0.959558      3.652832
  C      -2.389098      1.905414      1.644016
  H      -2.997435      2.719325      2.040784
  C      -1.292282      2.516589      0.788702
  C      -1.394434      3.755637      0.291102
  C      -0.390754      4.483169     -0.545703
  H      -4.001153      0.498777      1.640788
  H      -4.918939      2.489303      0.617584
  C      -0.086340      1.692531      0.624507
  H       0.549507      1.848475     -0.233809
  C       0.246489      0.786182      1.546638
  H      -0.004570      5.349406     -0.006087
  H      -2.296221      4.311652      0.526846
  H       0.456254      3.863989     -0.824227
  H      -0.851680      4.861122     -1.458635
34
Coordinates from ORCA-job input E -620.934687213141
  C      -2.457636     -1.347384      0.706479
  C      -2.239981      0.073917     -1.200507
  C      -1.760185     -2.348470      0.046901
  C      -1.547588     -0.924551     -1.866968
  C      -1.298122     -2.138383     -1.243011
  C      -2.696968     -0.119049      0.100742
  C      -3.397710      0.978205      0.867584
  C      -4.320531      1.823573     -0.003316
  H      -2.811981     -1.515247      1.713805
  H      -2.411796      1.018058     -1.696226
  H       1.146172      0.197989      1.435275
  H      -1.580670     -3.293271      0.540167
  H      -1.198786     -0.753175     -2.875618
  H      -4.993784      1.194548     -0.582445
  H      -3.753358      2.442458     -0.696105
  H      -0.756312     -2.916387     -1.761380
  H      -0.213384     -0.018051      3.539759
  C      -0.590707      0.586879      2.727254
  C      -1.804246      1.128768      2.793581
  H      -2.439401      0.959726      3.653459
  C      -2.388925      1.905103      1.644232
  H      -2.997412      2.718715      2.041377
  C      -1.292145      2.516714      0.789130
  C      -1.394106      3.756194      0.292598
  C      -0.390230      4.483979     -0.543807
  H      -4.001309      0.498982      1.640241
  H      -4.917980      2.490313      0.617291
  C      -0.086591      1.692145      0.623694
  H       0.548195      1.847341     -0.235489
  C       0.246179      0.785437      1.545507
  H      -0.018300      5.360667     -0.011217
  H      -2.295838      4.312254      0.528403
  H       0.465654      3.870221     -0.806478
  H      -0.846296      4.846100     -1.465667
34
Coordinates from ORCA-job input E -620.934686172571
  C      -2.456229     -1.346807      0.706885
  C      -2.241848      0.073367     -1.201332
  C      -1.758359     -2.347601      0.047373
  C      -1.549053     -0.924880     -1.867766
  C      -1.297667     -2.137946     -1.243132
  C      -2.697199     -0.119065      0.100524
  C      -3.398063      0.978214      0.867321
  C      -4.320617      1.823856     -0.003539
  H      -2.809610     -1.514418      1.714574
  H      -2.415217      1.016978     -1.697520
  H       1.144682      0.196348      1.434301
  H      -1.577457     -3.291876      0.541152
  H      -1.201458     -0.753930     -2.876905
  H      -4.992845      1.194933     -0.583973
  H      -3.753274      2.443992     -0.695082
  H      -0.755562     -2.915766     -1.761466
  H      -0.212881     -0.016763      3.539997
  C      -0.590823      0.587297      2.727122
  C      -1.804354      1.129229      2.793737
  H      -2.438836      0.960894      3.654242
  C      -2.389296      1.904829      1.644121
  H      -2.997575      2.718607      2.041296
  C      -1.292585      2.516452      0.788843
  C      -1.394145      3.756086      0.292864
  C      -0.389107      4.483649     -0.542506
  H      -4.002191      0.498859      1.639487
  H      -4.919164      2.489407      0.617277
  C      -0.087387      1.691391      0.622896
  H       0.546756      1.846053     -0.236823
  C       0.245384      0.784814      1.544830
  H      -0.020562      5.362456     -0.011093
  H      -2.295559      4.312568      0.528814
  H       0.468745      3.870680     -0.800365
  H      -0.842726      4.842403     -1.466912
34
Coordinates from ORCA-job input E -620.934685331775
  C      -2.454750     -1.346176      0.707104
  C      -2.243503      0.073448     -1.201914
  C      -1.756319     -2.346431      0.047436
  C      -1.550185     -0.924349     -1.868542
  C      -1.296893     -2.136810     -1.243561
  C      -2.697412     -0.118894      0.100416
  C      -3.398544      0.978145      0.867340
  C      -4.321165      1.823925     -0.003283
  H      -2.807212     -1.513821      1.715098
  H      -2.418452      1.016671     -1.698290
  H       1.143657      0.195086      1.434910
  H      -1.573983     -3.290304      0.541465
  H      -1.203692     -0.753511     -2.878080
  H      -4.992404      1.194957     -0.584828
  H      -3.753986      2.445364     -0.693799
  H      -0.754360     -2.914257     -1.762008
  H      -0.213352     -0.015955      3.540885
  C      -0.591381      0.587566      2.727645
  C      -1.804843      1.129743      2.794026
  H      -2.439122      0.961973      3.654788
  C      -2.389640      1.904718      1.644024
  H      -2.997539      2.718916      2.040968
  C      -1.292811      2.515947      0.788514
  C      -1.393997      3.755443      0.292299
  C      -0.388039      4.482599     -0.542406
  H      -4.002845      0.498612      1.639246
  H      -4.920770      2.488161      0.617908
  C      -0.087849      1.690471      0.622903
  H       0.546236      1.844725     -0.236919
  C       0.244742      0.784190      1.545174
  H      -0.019814      5.361449     -0.010845
  H      -2.295282      4.312227      0.527995
  H       0.469931      3.869300     -0.798985
  H      -0.840498      4.841188     -1.467440
34
Coordinates from ORCA-job input E -620.934685488595
  C      -2.454340     -1.345978      0.707051
  C      -2.243931      0.073795     -1.201974
  C      -1.755650     -2.345935      0.047228
  C      -1.550343     -0.923727     -1.868754
  C      -1.296501     -2.136098     -1.243845
  C      -2.697518     -0.118756      0.100427
  C      -3.398756      0.978098      0.867505
  C      -4.321528      1.823922     -0.002921
  H      -2.806590     -1.513798      1.715084
  H      -2.419340      1.016984     -1.698246
  H       1.143453      0.194674      1.435601
  H      -1.572883     -3.289763      0.541184
  H      -1.204088     -0.752742     -2.878348
  H      -4.992439      1.194934     -0.584830
  H      -3.754514      2.445869     -0.693117
  H      -0.753759     -2.913330     -1.762395
  H      -0.213798     -0.015848      3.541432
  C      -0.591679      0.587591      2.728066
  C      -1.805092      1.129927      2.794197
  H      -2.439449      0.962324      3.654937
  C      -2.389724      1.904731      1.644022
  H      -2.997421      2.719171      2.040786
  C      -1.292785      2.515636      0.788387
  C      -1.393837      3.754997      0.291835
  C      -0.387719      4.481944     -0.542844
  H      -4.002958      0.498489      1.639432
  H      -4.921483      2.487624      0.618497
  C      -0.087899      1.689988      0.623126
  H       0.546282      1.844029     -0.236671
  C       0.244586      0.783897      1.545609
  H      -0.019585      5.360880     -0.011359
  H      -2.295153      4.311831      0.527297
  H       0.470303      3.868582     -0.799102
  H      -0.839941      4.840374     -1.468052
34
Coordinates from ORCA-job input E -620.934566835798
  C      -2.459229     -1.331096      0.698496
  C      -2.206570      0.103472     -1.194868
  C      -1.764770     -2.333848      0.038429
  C      -1.517093     -0.896717     -1.861936
  C      -1.286527     -2.118009     -1.244878
  C      -2.679176     -0.095255      0.099996
  C      -3.376325      1.003445      0.868171
  C      -4.277324      1.868886     -0.006274
  H      -2.826437     -1.503682      1.700509
  H      -2.363741      1.053415     -1.684751
  H       1.137196      0.161881      1.444649
  H      -1.600218     -3.284502      0.526083
  H      -1.155821     -0.720876     -2.865557
  H      -4.948772      1.253695     -0.602478
  H      -3.693663      2.489979     -0.683562
  H      -0.747001     -2.897356     -1.763623
  H      -0.205425     -0.011652      3.566300
  C      -0.585817      0.583223      2.747746
  C      -1.796414      1.134364      2.815334
  H      -2.428193      0.981243      3.680794
  C      -2.376744      1.899880      1.657338
  H      -2.977388      2.721558      2.050048
  C      -1.296997      2.477379      0.791584
  C      -1.432728      3.695553      0.296591
  C      -0.459784      4.437938     -0.564632
  H      -3.996418      0.524412      1.628018
  H      -4.876808      2.534487      0.613572
  C      -0.095818      1.649991      0.619988
  H       0.528025      1.789881     -0.249969
  C       0.242372      0.757397      1.553984
  H      -0.097582      5.327384     -0.046419
  H      -2.340048      4.235582      0.548813
  H       0.404920      3.840387     -0.836361
  H      -0.939759      4.781875     -1.481889
34
Coordinates from ORCA-job input E -620.935306002450
  C      -2.454183     -1.328984      0.683657
  C      -2.232787      0.104859     -1.213523
  C      -1.765917     -2.329919      0.014414
  C      -1.550159     -0.893693     -1.889986
  C      -1.306113     -2.113326     -1.275351
  C      -2.683997     -0.093512      0.088924
  C      -3.372931      1.003544      0.868153
  C      -4.277632      1.873353      0.001537
  H      -2.806709     -1.501997      1.690777
  H      -2.400787      1.053522     -1.701863
  H       1.181111      0.206805      1.527351
  H      -1.592153     -3.279843      0.499842
  H      -1.204682     -0.717789     -2.899012
  H      -4.951061      1.260381     -0.594244
  H      -3.698261      2.496984     -0.675836
  H      -0.771753     -2.891376     -1.801332
  H      -0.213685     -0.019339      3.605517
  C      -0.583910      0.579300      2.785141
  C      -1.803569      1.110393      2.831515
  H      -2.449131      0.940276      3.683309
  C      -2.369735      1.891870      1.676146
  H      -2.972991      2.709422      2.073028
  C      -1.275906      2.485907      0.821606
  C      -1.429685      3.691417      0.275830
  C      -0.459838      4.419820     -0.601200
  H      -3.996457      0.516368      1.620591
  H      -4.874999      2.535623      0.627111
  C      -0.055155      1.679661      0.682880
  H       0.587449      1.832340     -0.170922
  C       0.273546      0.785698      1.618533
  H      -0.120543      5.334401     -0.112489
  H      -2.349150      4.223900      0.495141
  H       0.418800      3.828073     -0.839347
  H      -0.933105      4.720177     -1.536653
34
Coordinates from ORCA-job input E -620.935465843963
  C      -2.457222     -1.320030      0.687722
  C      -2.214518      0.125154     -1.198289
  C      -1.762109     -2.317224      0.020135
  C      -1.522925     -0.869158     -1.872283
  C      -1.288003     -2.093212     -1.263136
  C      -2.684446     -0.082386      0.096001
  C      -3.380489      1.010255      0.875376
  C      -4.284406      1.881446      0.009868
  H      -2.820833     -1.498892      1.689841
  H      -2.375531      1.077129     -1.682201
  H       1.168918      0.189455      1.509566
  H      -1.593490     -3.269864      0.501968
  H      -1.164342     -0.686756     -2.875534
  H      -4.959785      1.268022     -0.583065
  H      -3.706400      2.502562     -0.670684
  H      -0.747328     -2.868023     -1.787443
  H      -0.223646     -0.061309      3.583833
  C      -0.592057      0.552507      2.773837
  C      -1.808210      1.088979      2.830692
  H      -2.453279      0.907661      3.680517
  C      -2.373065      1.891149      1.690180
  H      -2.970463      2.707660      2.098189
  C      -1.277444      2.488579      0.830650
  C      -1.432277      3.690453      0.264864
  C      -0.466798      4.401744     -0.630630
  H      -4.006756      0.518466      1.622788
  H      -4.879572      2.545412      0.635800
  C      -0.061155      1.678549      0.685256
  H       0.584024      1.840934     -0.164650
  C       0.262685      0.769395      1.607925
  H      -0.118591      5.321701     -0.158556
  H      -2.346361      4.231229      0.485001
  H       0.406409      3.802029     -0.868089
  H      -0.946617      4.690700     -1.566203
34
Coordinates from ORCA-job input E -620.935495047221
  C      -2.461764     -1.323248      0.684190
  C      -2.213014      0.126917     -1.197220
  C      -1.768039     -2.320089      0.014705
  C      -1.523090     -0.867152     -1.873284
  C      -1.291179     -2.093231     -1.267094
  C      -2.683731     -0.082665      0.096412
  C      -3.379770      1.009280      0.877170
  C      -4.285548      1.878999      0.012982
  H      -2.828077     -1.504575      1.684830
  H      -2.371577      1.080573     -1.678755
  H       1.176821      0.199769      1.520617
  H      -1.602789     -3.274753      0.493773
  H      -1.162953     -0.682758     -2.875640
  H      -4.964784      1.263773     -0.573802
  H      -3.710177      2.496116     -0.673533
  H      -0.751797     -2.867855     -1.793012
  H      -0.224765     -0.062157      3.586663
  C      -0.590964      0.553743      2.777246
  C      -1.807669      1.089122      2.831249
  H      -2.455416      0.904969      3.678488
  C      -2.370985      1.891755      1.690958
  H      -2.967582      2.708912      2.098897
  C      -1.275728      2.489409      0.830659
  C      -1.432127      3.688378      0.260051
  C      -0.466791      4.399396     -0.635644
  H      -4.004791      0.517343      1.625337
  H      -4.876556      2.546453      0.639138
  C      -0.055931      1.684611      0.692510
  H       0.594731      1.852532     -0.152017
  C       0.267383      0.775327      1.615343
  H      -0.120835      5.321397     -0.165819
  H      -2.347746      4.227854      0.477618
  H       0.407731      3.801171     -0.871432
  H      -0.946571      4.684997     -1.572338
34
Coordinates from ORCA-job input E -620.935509984198
  C      -2.466314     -1.325529      0.682304
  C      -2.208861      0.128771     -1.194728
  C      -1.773956     -2.322688      0.011892
  C      -1.520358     -0.865595     -1.871761
  C      -1.293503     -2.093922     -1.268249
  C      -2.683118     -0.082660      0.097317
  C      -3.379307      1.008922      0.878599
  C      -4.286875      1.877313      0.015381
  H      -2.835527     -1.508396      1.681655
  H      -2.363493      1.084071     -1.674229
  H       1.183209      0.207491      1.526800
  H      -1.612576     -3.279063      0.488872
  H      -1.157246     -0.679601     -2.872752
  H      -4.971610      1.260395     -0.563369
  H      -3.714352      2.488529     -0.678738
  H      -0.755101     -2.868744     -1.794884
  H      -0.226994     -0.067116      3.585158
  C      -0.590691      0.552167      2.777243
  C      -1.807204      1.088296      2.829793
  H      -2.457500      0.901293      3.674503
  C      -2.369044      1.892615      1.690550
  H      -2.964397      2.710514      2.098869
  C      -1.274543      2.489811      0.829389
  C      -1.431859      3.687056      0.256700
  C      -0.467920      4.399354     -0.639328
  H      -4.002628      0.517356      1.628205
  H      -4.871955      2.550145      0.641343
  C      -0.052379      1.688714      0.696494
  H       0.603257      1.861985     -0.143075
  C       0.270820      0.778774      1.618853
  H      -0.122497      5.321834     -0.170063
  H      -2.348891      4.224826      0.473154
  H       0.407002      3.802781     -0.877459
  H      -0.949669      4.684614     -1.575194
34
Coordinates from ORCA-job input E -620.935512164937
  C      -2.468535     -1.326373      0.681912
  C      -2.206369      0.129133     -1.193492
  C      -1.776662     -2.323981      0.011628
  C      -1.518224     -0.865585     -1.870334
  C      -1.294096     -2.094813     -1.267627
  C      -2.682990     -0.082784      0.097630
  C      -3.379011      1.008927      0.878828
  C      -4.286585      1.877263      0.015468
  H      -2.839221     -1.509491      1.680679
  H      -2.358788      1.085066     -1.672415
  H       1.185021      0.209509      1.526845
  H      -1.617262     -3.280964      0.488039
  H      -1.153298     -0.679172     -2.870584
  H      -4.973506      1.260265     -0.560624
  H      -3.714434      2.486005     -0.681089
  H      -0.756022     -2.869940     -1.794149
  H      -0.226885     -0.068936      3.583806
  C      -0.590116      0.551487      2.776579
  C      -1.806661      1.087593      2.829158
  H      -2.457481      0.899554      3.673245
  C      -2.368512      1.892741      1.690461
  H      -2.963773      2.710526      2.099124
  C      -1.274286      2.490150      0.829279
  C      -1.432050      3.687362      0.256699
  C      -0.469348      4.400304     -0.640038
  H      -4.002097      0.517615      1.628782
  H      -4.869309      2.552480      0.641064
  C      -0.051752      1.689665      0.696649
  H       0.604567      1.863975     -0.142238
  C       0.271843      0.779539      1.618693
  H      -0.122848      5.322197     -0.170423
  H      -2.349566      4.224349      0.473150
  H       0.405020      3.803882     -0.880822
  H      -0.952844      4.686768     -1.574641
34
Coordinates from ORCA-job input E -620.935512620084
  C      -2.470208     -1.326981      0.681723
  C      -2.204305      0.129045     -1.192694
  C      -1.778805     -2.325150      0.011727
  C      -1.516553     -0.866139     -1.869197
  C      -1.294625     -2.095975     -1.266885
  C      -2.682810     -0.082960      0.097752
  C      -3.378623      1.008983      0.878757
  C      -4.286021      1.877301      0.015050
  H      -2.841987     -1.510041      1.680114
  H      -2.354902      1.085365     -1.671402
  H       1.186252      0.211036      1.526207
  H      -1.621026     -3.282519      0.487891
  H      -1.150207     -0.679612     -2.868903
  H      -4.974859      1.260414     -0.558859
  H      -3.713898      2.483798     -0.683440
  H      -0.756892     -2.871490     -1.793184
  H      -0.226403     -0.069991      3.582648
  C      -0.589502      0.551144      2.775920
  C      -1.806169      1.086938      2.828667
  H      -2.457256      0.898066      3.672366
  C      -2.368238      1.892767      1.690424
  H      -2.963747      2.710173      2.099438
  C      -1.274162      2.490647      0.829485
  C      -1.432327      3.688060      0.257312
  C      -0.470708      4.401458     -0.640113
  H      -4.001685      0.517863      1.628859
  H      -4.866680      2.554746      0.640179
  C      -0.051412      1.690542      0.696484
  H       0.604971      1.865310     -0.142303
  C       0.272578      0.780234      1.618204
  H      -0.121945      5.322021     -0.169554
  H      -2.350151      4.224469      0.473921
  H       0.402364      3.804455     -0.884397
  H      -0.956138      4.690341     -1.572954
34
Coordinates from ORCA-job input E -620.935512136328
  C      -2.470625     -1.327168      0.681637
  C      -2.203628      0.128868     -1.192574
  C      -1.779404     -2.325582      0.011781
  C      -1.516038     -0.866511     -1.868921
  C      -1.294775     -2.096506     -1.266659
  C      -2.682688     -0.083058      0.097697
  C      -3.378441      1.008976      0.878633
  C      -4.285765      1.877243      0.014746
  H      -2.842701     -1.510138      1.679941
  H      -2.353636      1.085262     -1.671322
  H       1.186546      0.211634      1.525960
  H      -1.622134     -3.283035      0.487940
  H      -1.149275     -0.680004     -2.868477
  H      -4.975485      1.260449     -0.558184
  H      -3.713579      2.482720     -0.684564
  H      -0.757179     -2.872181     -1.792863
  H      -0.226090     -0.069858      3.582485
  C      -0.589279      0.551293      2.775811
  C      -1.806054      1.086788      2.828603
  H      -2.457174      0.897709      3.672230
  C      -2.368281      1.892741      1.690442
  H      -2.964067      2.709882      2.099566
  C      -1.274217      2.490903      0.829682
  C      -1.432510      3.688432      0.257682
  C      -0.471167      4.401846     -0.640002
  H      -4.001549      0.517850      1.628707
  H      -4.865473      2.555739      0.639635
  C      -0.051381      1.690944      0.696423
  H       0.604866      1.865714     -0.142476
  C       0.272754      0.780624      1.618082
  H      -0.120027      5.320975     -0.168387
  H      -2.350363      4.224751      0.474381
  H       0.400474      3.803811     -0.886934
  H      -0.957735      4.693203     -1.571460
34
Coordinates from ORCA-job input E -620.934410084909
  C      -2.476280     -1.312067      0.671627
  C      -2.164615      0.158126     -1.185223
  C      -1.789256     -2.313330      0.001687
  C      -1.481094     -0.839993     -1.861674
  C      -1.284301     -2.078613     -1.268038
  C      -2.663933     -0.059627      0.096569
  C      -3.355748      1.034267      0.878412
  C      -4.239866      1.922737      0.010458
  H      -2.864282     -1.499526      1.663172
  H      -2.295455      1.121032     -1.656966
  H       1.181174      0.179887      1.535348
  H      -1.651134     -3.277368      0.470929
  H      -1.098340     -0.648915     -2.854511
  H      -4.930027      1.320510     -0.577622
  H      -3.650188      2.527224     -0.675397
  H      -0.749887     -2.856455     -1.794299
  H      -0.218166     -0.065093      3.608878
  C      -0.583544      0.547483      2.796587
  C      -1.797821      1.091372      2.850545
  H      -2.446863      0.916619      3.698986
  C      -2.355158      1.887923      1.703927
  H      -2.943998      2.712199      2.108913
  C      -1.277815      2.453443      0.833658
  C      -1.471777      3.629730      0.264439
  C      -0.546473      4.356074     -0.661564
  H      -3.995517      0.544329      1.615423
  H      -4.819016      2.603028      0.633917
  C      -0.058347      1.651894      0.693584
  H       0.587897      1.812479     -0.156095
  C       0.271184      0.755046      1.627074
  H      -0.201826      5.285235     -0.204665
  H      -2.394853      4.149450      0.500093
  H       0.330862      3.773528     -0.925908
  H      -1.061616      4.631687     -1.583020
34
Coordinates from ORCA-job input E -620.935138406199
  C      -2.462223     -1.303389      0.657135
  C      -2.194197      0.167867     -1.204954
  C      -1.777949     -2.299140     -0.023768
  C      -1.513780     -0.824751     -1.892448
  C      -1.295670     -2.060791     -1.301447
  C      -2.667852     -0.052374      0.086018
  C      -3.354568      1.036396      0.880825
  C      -4.252411      1.922074      0.023868
  H      -2.832069     -1.493463      1.655005
  H      -2.341786      1.128939     -1.674968
  H       1.212828      0.215263      1.618485
  H      -1.624466     -3.261743      0.443131
  H      -1.149948     -0.631267     -2.891764
  H      -4.944516      1.316169     -0.557628
  H      -3.675410      2.530365     -0.667664
  H      -0.763492     -2.834332     -1.836234
  H      -0.234105     -0.071822      3.649140
  C      -0.588475      0.544151      2.834633
  C      -1.809425      1.072581      2.867429
  H      -2.471609      0.884521      3.702564
  C      -2.351389      1.884046      1.723071
  H      -2.942418      2.705176      2.130957
  C      -1.257875      2.461691      0.863397
  C      -1.462629      3.620116      0.242314
  C      -0.535763      4.321693     -0.701419
  H      -3.992484      0.535344      1.612534
  H      -4.829721      2.597262      0.654701
  C      -0.023872      1.676221      0.755859
  H       0.639899      1.845973     -0.078204
  C       0.293505      0.777932      1.691711
  H      -0.206622      5.271473     -0.277118
  H      -2.393518      4.137559      0.445800
  H       0.350716      3.738943     -0.933357
  H      -1.042787      4.555633     -1.638362
34
Coordinates from ORCA-job input E -620.935267294878
  C      -2.456008     -1.290355      0.655446
  C      -2.183613      0.198174     -1.192248
  C      -1.761496     -2.276361     -0.029174
  C      -1.491185     -0.784271     -1.882650
  C      -1.271738     -2.024557     -1.301388
  C      -2.668503     -0.036860      0.091864
  C      -3.363812      1.042375      0.892570
  C      -4.270667      1.925017      0.042701
  H      -2.831346     -1.490900      1.649121
  H      -2.331978      1.162716     -1.654527
  H       1.197503      0.194384      1.621785
  H      -1.605094     -3.241756      0.430842
  H      -1.119771     -0.579640     -2.876924
  H      -4.965710      1.314703     -0.530450
  H      -3.703579      2.533336     -0.656834
  H      -0.730600     -2.790165     -1.838588
  H      -0.253449     -0.102317      3.645323
  C      -0.603085      0.523924      2.836530
  C      -1.820037      1.059665      2.873370
  H      -2.483804      0.867105      3.706189
  C      -2.356701      1.886146      1.738314
  H      -2.941419      2.709225      2.151813
  C      -1.258084      2.460025      0.872393
  C      -1.459718      3.609372      0.223473
  C      -0.533429      4.281879     -0.741682
  H      -3.998441      0.532421      1.621367
  H      -4.844697      2.599257      0.677583
  C      -0.029179      1.667819      0.766587
  H       0.639792      1.841254     -0.062283
  C       0.280003      0.760035      1.695972
  H      -0.192246      5.237958     -0.341561
  H      -2.384026      4.139831      0.421728
  H       0.345379      3.685679     -0.967664
  H      -1.045340      4.499195     -1.679758
34
Coordinates from ORCA-job input E -620.935291460807
  C      -2.458134     -1.292435      0.650949
  C      -2.184609      0.201052     -1.192608
  C      -1.763890     -2.276839     -0.036198
  C      -1.492932     -0.779977     -1.885761
  C      -1.273417     -2.021662     -1.307494
  C      -2.668129     -0.036534      0.091578
  C      -3.363561      1.041111      0.894832
  C      -4.272924      1.922999      0.047560
  H      -2.834430     -1.495820      1.643635
  H      -2.333081      1.166625     -1.652659
  H       1.204270      0.203852      1.636890
  H      -1.608364     -3.243745      0.421028
  H      -1.121836     -0.573000     -2.879699
  H      -4.972086      1.311290     -0.519259
  H      -3.709413      2.528071     -0.657957
  H      -0.732802     -2.786151     -1.846819
  H      -0.256759     -0.101986      3.651218
  C      -0.603642      0.525553      2.842234
  C      -1.820908      1.060814      2.875192
  H      -2.487565      0.866816      3.705414
  C      -2.355297      1.886925      1.739292
  H      -2.938989      2.711346      2.151567
  C      -1.256399      2.459738      0.872821
  C      -1.458470      3.605399      0.218227
  C      -0.531821      4.275470     -0.748246
  H      -3.996289      0.530033      1.624299
  H      -4.842331      2.600145      0.683480
  C      -0.024048      1.672603      0.775868
  H       0.650695      1.850808     -0.047133
  C       0.283807      0.765320      1.706274
  H      -0.192334      5.233982     -0.352423
  H      -2.384392      4.134873      0.412616
  H       0.347823      3.679934     -0.971956
  H      -1.043823      4.487706     -1.687517
34
Coordinates from ORCA-job input E -620.935301883810
  C      -2.459663     -1.293213      0.648796
  C      -2.182914      0.203755     -1.191478
  C      -1.765873     -2.276948     -0.039766
  C      -1.491772     -0.776623     -1.886045
  C      -1.274088     -2.019742     -1.310144
  C      -2.667664     -0.035802      0.091928
  C      -3.363637      1.040611      0.896497
  C      -4.274732      1.922259      0.051004
  H      -2.837107     -1.498286      1.640752
  H      -2.330282      1.170148     -1.650014
  H       1.209174      0.210247      1.645872
  H      -1.611666     -3.244939      0.415623
  H      -1.119773     -0.568025     -2.879309
  H      -4.979380      1.309763     -0.508364
  H      -3.714381      2.522184     -0.661386
  H      -0.733737     -2.783662     -1.850535
  H      -0.261101     -0.106699      3.651804
  C      -0.605035      0.523822      2.843921
  C      -1.821815      1.060503      2.874899
  H      -2.491110      0.864730      3.702621
  C      -2.354169      1.887773      1.739318
  H      -2.936365      2.713487      2.151078
  C      -1.255506      2.459126      0.872233
  C      -1.457416      3.602788      0.215096
  C      -0.531928      4.271744     -0.753183
  H      -3.994495      0.528882      1.626852
  H      -4.837999      2.604139      0.687288
  C      -0.020971      1.675413      0.781457
  H       0.658973      1.858589     -0.036143
  C       0.286017      0.767670      1.711797
  H      -0.192246      5.231398     -0.360377
  H      -2.384564      4.131063      0.407562
  H       0.347446      3.676570     -0.978607
  H      -1.046303      4.481589     -1.691803
34
Coordinates from ORCA-job input E -620.935303173264
  C      -2.461098     -1.293711      0.648631
  C      -2.181198      0.203751     -1.190725
  C      -1.767718     -2.277882     -0.039739
  C      -1.490356     -0.777002     -1.885042
  C      -1.274559     -2.020646     -1.309558
  C      -2.667549     -0.035915      0.092067
  C      -3.363435      1.040598      0.896501
  C      -4.274140      1.922555      0.050789
  H      -2.839540     -1.498802      1.640199
  H      -2.327019      1.170488     -1.649021
  H       1.210735      0.212124      1.645944
  H      -1.614889     -3.246219      0.415370
  H      -1.117152     -0.568279     -2.877824
  H      -4.980712      1.310436     -0.506580
  H      -3.713806      2.520303     -0.663392
  H      -0.734494     -2.784872     -1.849801
  H      -0.261049     -0.108410      3.650537
  C      -0.604591      0.523151      2.843320
  C      -1.821419      1.059758      2.874350
  H      -2.491143      0.863040      3.701513
  C      -2.353827      1.887744      1.739269
  H      -2.935972      2.713341      2.151310
  C      -1.255416      2.459361      0.872240
  C      -1.457616      3.603187      0.215522
  C      -0.533259      4.272576     -0.753453
  H      -3.994327      0.529007      1.626893
  H      -4.835276      2.606527      0.686710
  C      -0.020558      1.676230      0.781608
  H       0.659981      1.860445     -0.035333
  C       0.286839      0.768321      1.711656
  H      -0.192734      5.231946     -0.360733
  H      -2.385147      4.130751      0.408124
  H       0.345596      3.677356     -0.981036
  H      -1.049233      4.483059     -1.691072
34
Coordinates from ORCA-job input E -620.935303689638
  C      -2.462592     -1.294226      0.648683
  C      -2.179402      0.203217     -1.190121
  C      -1.769722     -2.279096     -0.039233
  C      -1.488989     -0.778170     -1.883946
  C      -1.275178     -2.022207     -1.308563
  C      -2.667373     -0.036169      0.092118
  C      -3.363096      1.040676      0.896196
  C      -4.273258      1.922826      0.049991
  H      -2.842038     -1.499041      1.639935
  H      -2.323527      1.170203     -1.648426
  H       1.212015      0.213791      1.644868
  H      -1.618389     -3.247675      0.415851
  H      -1.114553     -0.569602     -2.876295
  H      -4.981602      1.311158     -0.505599
  H      -3.712629      2.518392     -0.665732
  H      -0.735503     -2.786940     -1.848480
  H      -0.260308     -0.109621      3.648954
  C      -0.603835      0.522717      2.842349
  C      -1.820833      1.058890      2.873683
  H      -2.490730      0.861182      3.700474
  C      -2.353595      1.887611      1.739219
  H      -2.936010      2.712764      2.151736
  C      -1.255425      2.459903      0.872409
  C      -1.458026      3.604152      0.216466
  C      -0.534699      4.274186     -0.752957
  H      -3.994258      0.529308      1.626509
  H      -4.832442      2.608921      0.685365
  C      -0.020351      1.677224      0.781203
  H       0.660191      1.862082     -0.035634
  C       0.287594      0.769073      1.710830
  H      -0.192541      5.232684     -0.359550
  H      -2.385794      4.131131      0.409526
  H       0.343155      3.678471     -0.983337
  H      -1.052339      4.486499     -1.689250
34
Coordinates from ORCA-job input E -620.935303605896
  C      -2.463339     -1.294560      0.648724
  C      -2.178546      0.202726     -1.189916
  C      -1.770770     -2.279850     -0.038907
  C      -1.488412     -0.779052     -1.883456
  C      -1.275577     -2.023241     -1.308034
  C      -2.667256     -0.036397      0.092091
  C      -3.362884      1.040692      0.895942
  C      -4.272773      1.922840      0.049428
  H      -2.843267     -1.499165      1.639841
  H      -2.321813      1.169803     -1.648313
  H       1.212554      0.214661      1.644087
  H      -1.620200     -3.248516      0.416242
  H      -1.113404     -0.570644     -2.875622
  H      -4.981974      1.311360     -0.505254
  H      -3.711933      2.517293     -0.667050
  H      -0.736145     -2.788280     -1.847758
  H      -0.259618     -0.109703      3.648248
  C      -0.603331      0.522767      2.841828
  C      -1.820492      1.058523      2.873346
  H      -2.490360      0.860371      3.700056
  C      -2.353547      1.887497      1.739166
  H      -2.936241      2.712306      2.151971
  C      -1.255507      2.460290      0.872497
  C      -1.458361      3.604777      0.216977
  C      -0.535328      4.275229     -0.752422
  H      -3.994252      0.529448      1.626179
  H      -4.831016      2.610032      0.684461
  C      -0.020291      1.677890      0.780877
  H       0.660072      1.862953     -0.036068
  C       0.287961      0.769628      1.710301
  H      -0.191564      5.232743     -0.358010
  H      -2.386187      4.131544      0.410330
  H       0.341546      3.678804     -0.984766
  H      -1.053824      4.489549     -1.687775
34
Coordinates from ORCA-job input E -620.933169044531
  C      -2.468997     -1.279306      0.637620
  C      -2.137512      0.231946     -1.182415
  C      -1.780100     -2.267389     -0.049708
  C      -1.450918     -0.752535     -1.875653
  C      -1.263303     -2.005224     -1.309283
  C      -2.647771     -0.012947      0.090301
  C      -3.340128      1.065847      0.894698
  C      -4.225883      1.968663      0.043781
  H      -2.865853     -1.488343      1.621333
  H      -2.261017      1.205435     -1.633460
  H       1.207423      0.183801      1.653448
  H      -1.649267     -3.242535      0.398177
  H      -1.058915     -0.539617     -2.860449
  H      -4.935539      1.372270     -0.526952
  H      -3.646698      2.562404     -0.658926
  H      -0.726640     -2.772398     -1.848748
  H      -0.252489     -0.104548      3.675498
  C      -0.598122      0.519405      2.863214
  C      -1.812989      1.063230      2.895679
  H      -2.481140      0.879240      3.727175
  C      -2.340643      1.882760      1.752675
  H      -2.916381      2.714536      2.161375
  C      -1.259048      2.423644      0.877257
  C      -1.498513      3.547071      0.225887
  C      -0.614012      4.227404     -0.773367
  H      -3.988899      0.556144      1.610967
  H      -4.783782      2.657320      0.677530
  C      -0.026907      1.639679      0.778234
  H       0.643730      1.810518     -0.050033
  C       0.286469      0.744839      1.719593
  H      -0.277296      5.194184     -0.395306
  H      -2.430854      4.058130      0.440373
  H       0.267610      3.645458     -1.024954
  H      -1.161698      4.425232     -1.696318
34
Coordinates from ORCA-job input E -620.933841102771
  C      -2.444767     -1.263703      0.626910
  C      -2.174310      0.240742     -1.207937
  C      -1.758599     -2.246697     -0.070398
  C      -1.491087     -0.738780     -1.911388
  C      -1.273292     -1.985083     -1.342341
  C      -2.649961     -0.002302      0.078378
  C      -3.338347      1.071437      0.894523
  C      -4.247013      1.962851      0.055264
  H      -2.816723     -1.472163      1.620323
  H      -2.322050      1.209176     -1.661793
  H       1.230430      0.212997      1.730922
  H      -1.605634     -3.217501      0.379337
  H      -1.125327     -0.526903     -2.906282
  H      -4.958491      1.355612     -0.501116
  H      -3.688825      2.559222     -0.659942
  H      -0.739041     -2.748346     -1.889688
  H      -0.273710     -0.112774      3.710342
  C      -0.607494      0.515761      2.896745
  C      -1.827081      1.047820      2.909121
  H      -2.508046      0.851909      3.727181
  C      -2.338196      1.883275      1.769362
  H      -2.916333      2.711918      2.180851
  C      -1.238797      2.434513      0.906609
  C      -1.483203      3.537901      0.208722
  C      -0.592661      4.189675     -0.804102
  H      -3.981317      0.549240      1.607593
  H      -4.803185      2.646822      0.695772
  C       0.003747      1.662946      0.837469
  H       0.690953      1.842042      0.024810
  C       0.302797      0.764572      1.779537
  H      -0.266161      5.170912     -0.456150
  H      -2.418941      4.050929      0.395317
  H       0.295097      3.604486     -1.025349
  H      -1.130516      4.351809     -1.739358
34
Coordinates from ORCA-job input E -620.933931917159
  C      -2.436329     -1.252213      0.624546
  C      -2.169924      0.265338     -1.200001
  C      -1.743529     -2.227044     -0.077521
  C      -1.479267     -0.706015     -1.907887
  C      -1.257376     -1.955113     -1.346936
  C      -2.650261      0.010640      0.082188
  C      -3.345457      1.075818      0.904203
  C      -4.263528      1.963593      0.072138
  H      -2.809400     -1.469010      1.615577
  H      -2.321348      1.235921     -1.647940
  H       1.221730      0.202456      1.741946
  H      -1.585757     -3.199618      0.366615
  H      -1.111735     -0.485723     -2.900280
  H      -4.978854      1.351065     -0.473218
  H      -3.716660      2.558751     -0.653192
  H      -0.717555     -2.711895     -1.897799
  H      -0.289535     -0.131912      3.711683
  C      -0.619153      0.503236      2.901455
  C      -1.836604      1.038843      2.914271
  H      -2.519582      0.839476      3.729782
  C      -2.342729      1.885313      1.781197
  H      -2.916186      2.715818      2.195995
  C      -1.238262      2.433230      0.913252
  C      -1.479833      3.526481      0.190745
  C      -0.586811      4.153002     -0.835575
  H      -3.984869      0.545472      1.615122
  H      -4.815073      2.647995      0.716202
  C       0.001825      1.658531      0.849639
  H       0.695136      1.841625      0.043273
  C       0.294095      0.754368      1.788218
  H      -0.253920      5.139423     -0.508638
  H      -2.410989      4.050071      0.369685
  H       0.296602      3.557866     -1.046304
  H      -1.124941      4.298523     -1.773198
34
Coordinates from ORCA-job input E -620.933953674985
  C      -2.439485     -1.254550      0.621723
  C      -2.170902      0.265115     -1.200718
  C      -1.747781     -2.229265     -0.081489
  C      -1.481613     -0.706289     -1.909936
  C      -1.260815     -1.956187     -1.350371
  C      -2.650348      0.009945      0.081690
  C      -3.345080      1.074876      0.904974
  C      -4.263435      1.963302      0.074349
  H      -2.813556     -1.472447      1.612099
  H      -2.321474      1.236243     -1.647636
  H       1.229513      0.213922      1.752103
  H      -1.591463     -3.202725      0.361306
  H      -1.114179     -0.485342     -2.902240
  H      -4.983646      1.350378     -0.464326
  H      -3.719165      2.553635     -0.657072
  H      -0.722118     -2.713005     -1.902287
  H      -0.289994     -0.133816      3.712561
  C      -0.617928      0.503645      2.903446
  C      -1.836191      1.037411      2.913928
  H      -2.521256      0.834552      3.726855
  C      -2.341478      1.885165      1.781880
  H      -2.914112      2.716029      2.197068
  C      -1.237091      2.434387      0.914005
  C      -1.479860      3.524653      0.187426
  C      -0.585871      4.151055     -0.838014
  H      -3.984406      0.544186      1.615568
  H      -4.809339      2.652115      0.718467
  C       0.006719      1.665938      0.856985
  H       0.704643      1.855582      0.056258
  C       0.298774      0.760905      1.794875
  H      -0.257744      5.140182     -0.514408
  H      -2.413405      4.045727      0.362409
  H       0.300143      3.558597     -1.044492
  H      -1.122138      4.290394     -1.777743
34
Coordinates from ORCA-job input E -620.933964979285
  C      -2.440630     -1.255039      0.621066
  C      -2.170427      0.265333     -1.200520
  C      -1.750052     -2.230116     -0.082665
  C      -1.482294     -0.706495     -1.910317
  C      -1.262910     -1.956949     -1.351491
  C      -2.650155      0.010085      0.081742
  C      -3.345126      1.074680      0.905363
  C      -4.264272      1.963193      0.075625
  H      -2.815056     -1.473142      1.611319
  H      -2.320082      1.236709     -1.647079
  H       1.234802      0.221173      1.757740
  H      -1.594659     -3.203948      0.359659
  H      -1.114733     -0.485419     -2.902547
  H      -4.991027      1.349828     -0.453965
  H      -3.723323      2.546386     -0.663786
  H      -0.725039     -2.714042     -1.903833
  H      -0.292362     -0.139239      3.709981
  C      -0.618063      0.501660      2.902706
  C      -1.836207      1.035819      2.912076
  H      -2.523348      0.829837      3.722508
  C      -2.340603      1.885394      1.781397
  H      -2.911764      2.716970      2.197101
  C      -1.236576      2.434497      0.913421
  C      -1.479468      3.523489      0.185655
  C      -0.585271      4.150762     -0.838925
  H      -3.983804      0.543842      1.616151
  H      -4.802669      2.658439      0.719112
  C       0.009608      1.670232      0.861029
  H       0.711597      1.865630      0.065257
  C       0.301536      0.764017      1.797910
  H      -0.260972      5.141827     -0.517579
  H      -2.414706      4.042374      0.358412
  H       0.302775      3.560797     -1.043429
  H      -1.120799      4.285732     -1.779851
34
Coordinates from ORCA-job input E -620.933967610149
  C      -2.442210     -1.255683      0.620675
  C      -2.168962      0.265333     -1.199871
  C      -1.752035     -2.231108     -0.082963
  C      -1.481129     -0.706796     -1.909542
  C      -1.263592     -1.957800     -1.351257
  C      -2.650254      0.009867      0.081757
  C      -3.345054      1.074502      0.905417
  C      -4.263833      1.963471      0.075621
  H      -2.817611     -1.473905      1.610523
  H      -2.317051      1.237117     -1.646064
  H       1.236658      0.223386      1.758286
  H      -1.597993     -3.205313      0.358994
  H      -1.112383     -0.485495     -2.901278
  H      -4.993053      1.350692     -0.451254
  H      -3.723156      2.543986     -0.666076
  H      -0.726030     -2.715148     -1.903547
  H      -0.291873     -0.140032      3.709279
  C      -0.617306      0.501505      2.902423
  C      -1.835661      1.035199      2.911556
  H      -2.523193      0.828277      3.721439
  C      -2.340295      1.885117      1.781181
  H      -2.911319      2.716627      2.197181
  C      -1.236505      2.434502      0.913214
  C      -1.479739      3.523592      0.185775
  C      -0.586219      4.151585     -0.838909
  H      -3.983860      0.543816      1.616191
  H      -4.799435      2.661241      0.718709
  C       0.010173      1.671013      0.861179
  H       0.712486      1.867102      0.065809
  C       0.302692      0.765020      1.798097
  H      -0.263573      5.143391     -0.518263
  H      -2.415701      4.041340      0.358081
  H       0.302788      3.562885     -1.043106
  H      -1.121854      4.285031     -1.780012
34
Coordinates from ORCA-job input E -620.933968775102
  C      -2.443150     -1.255898      0.620408
  C      -2.167871      0.265426     -1.199521
  C      -1.753205     -2.231603     -0.083080
  C      -1.480208     -0.706939     -1.909022
  C      -1.263873     -1.958271     -1.351021
  C      -2.650261      0.009889      0.081682
  C      -3.344968      1.074520      0.905405
  C      -4.263746      1.963571      0.075569
  H      -2.819141     -1.474119      1.610041
  H      -2.314870      1.237436     -1.645576
  H       1.237551      0.224359      1.758158
  H      -1.600052     -3.206020      0.358709
  H      -1.110637     -0.485513     -2.900422
  H      -4.995012      1.351231     -0.448944
  H      -3.723333      2.541844     -0.668047
  H      -0.726506     -2.715818     -1.903228
  H      -0.291460     -0.140335      3.708920
  C      -0.616804      0.501469      2.902249
  C      -1.835331      1.034719      2.911236
  H      -2.523099      0.827170      3.720767
  C      -2.340175      1.884937      1.781083
  H      -2.911251      2.716243      2.197412
  C      -1.236425      2.434595      0.913258
  C      -1.479838      3.523852      0.186107
  C      -0.586798      4.152125     -0.838758
  H      -3.983766      0.543818      1.616173
  H      -4.797041      2.663461      0.718291
  C       0.010400      1.671306      0.861061
  H       0.712532      1.867260      0.065466
  C       0.303291      0.765471      1.797998
  H      -0.265667      5.144668     -0.518907
  H      -2.416174      4.040992      0.358167
  H       0.303113      3.564477     -1.042220
  H      -1.122306      4.283989     -1.780168
34
Coordinates from ORCA-job input E -620.933969039978
  C      -2.443403     -1.255949      0.620254
  C      -2.167618      0.265439     -1.199515
  C      -1.753509     -2.231736     -0.083180
  C      -1.480002     -0.706993     -1.908966
  C      -1.263957     -1.958406     -1.351033
  C      -2.650276      0.009900      0.081589
  C      -3.344929      1.074524      0.905393
  C      -4.263744      1.963574      0.075580
  H      -2.819527     -1.474164      1.609842
  H      -2.314321      1.237492     -1.645580
  H       1.237627      0.224428      1.757944
  H      -1.600581     -3.206199      0.358581
  H      -1.110230     -0.485524     -2.900282
  H      -4.995719      1.351432     -0.448151
  H      -3.723341      2.541106     -0.668627
  H      -0.726639     -2.716004     -1.903218
  H      -0.291139     -0.139996      3.709068
  C      -0.616593      0.501633      2.902302
  C      -1.835224      1.034609      2.911226
  H      -2.522997      0.826977      3.720731
  C      -2.340186      1.884835      1.781080
  H      -2.911360      2.715998      2.197562
  C      -1.236416      2.434660      0.913334
  C      -1.479889      3.523967      0.186240
  C      -0.586867      4.152277     -0.838598
  H      -3.983706      0.543750      1.616141
  H      -4.796245      2.664195      0.718178
  C       0.010413      1.671339      0.860960
  H       0.712273      1.866939      0.065041
  C       0.303400      0.765588      1.797938
  H      -0.266845      5.145349     -0.519273
  H      -2.416317      4.040984      0.358172
  H       0.303722      3.565316     -1.041067
  H      -1.121935      4.282974     -1.780423
34
Coordinates from ORCA-job input E -620.930671915545
  C      -2.448795     -1.240793      0.608631
  C      -2.124824      0.294722     -1.192025
  C      -1.762081     -2.219252     -0.094215
  C      -1.440252     -0.680291     -1.900888
  C      -1.249926     -1.940227     -1.352113
  C      -2.630033      0.033261      0.079401
  C      -3.322052      1.099435      0.903424
  C      -4.216171      2.009492      0.068773
  H      -2.842629     -1.463537      1.590489
  H      -2.251361      1.273226     -1.630664
  H       1.232747      0.194572      1.767024
  H      -1.629288     -3.200210      0.340189
  H      -1.052699     -0.454187     -2.884536
  H      -4.948918      1.412729     -0.471853
  H      -3.656684      2.586839     -0.661721
  H      -0.714988     -2.699863     -1.903816
  H      -0.284716     -0.134422      3.736851
  C      -0.611892      0.498735      2.924041
  C      -1.828455      1.039423      2.933792
  H      -2.514835      0.845763      3.748063
  C      -2.327558      1.880176      1.794536
  H      -2.891791      2.718139      2.206971
  C      -1.240013      2.398844      0.918659
  C      -1.520969      3.467247      0.196990
  C      -0.668564      4.102596     -0.858926
  H      -3.978764      0.570549      1.599462
  H      -4.748427      2.711192      0.710398
  C       0.004075      1.634033      0.858290
  H       0.696498      1.815413      0.050555
  C       0.301962      0.741655      1.807274
  H      -0.356354      5.103775     -0.556985
  H      -2.461298      3.969541      0.391946
  H       0.226242      3.529320     -1.082517
  H      -1.233269      4.216420     -1.786255
34
Coordinates from ORCA-job input E -620.931305061009
  C      -2.418671     -1.219637      0.601417
  C      -2.163200      0.304247     -1.219114
  C      -1.734265     -2.193584     -0.109925
  C      -1.481563     -0.666345     -1.936680
  C      -1.257155     -1.917801     -1.381992
  C      -2.630335      0.047373      0.067638
  C      -3.319835      1.108702      0.901694
  C      -4.243964      1.999441      0.078122
  H      -2.784962     -1.439751      1.594365
  H      -2.317259      1.275897     -1.663284
  H       1.245996      0.214320      1.832491
  H      -1.576302     -3.168561      0.328891
  H      -1.123208     -0.443429     -2.931868
  H      -4.978350      1.385371     -0.440020
  H      -3.712612      2.575856     -0.671316
  H      -0.724409     -2.674016     -1.940465
  H      -0.309123     -0.146315      3.763253
  C      -0.624510      0.493215      2.950895
  C      -1.843517      1.026595      2.944048
  H      -2.541248      0.822424      3.745801
  C      -2.326241      1.884821      1.810037
  H      -2.892721      2.719474      2.225980
  C      -1.220377      2.412310      0.947647
  C      -1.501396      3.460222      0.185374
  C      -0.640606      4.062737     -0.882537
  H      -3.967876      0.566228      1.596031
  H      -4.774155      2.698649      0.724384
  C       0.029166      1.654536      0.911181
  H       0.735813      1.842703      0.117485
  C       0.311670      0.756014      1.858392
  H      -0.332296      5.073338     -0.610304
  H      -2.439463      3.970778      0.358595
  H       0.256655      3.482981     -1.078408
  H      -1.195758      4.145525     -1.818563
34
Coordinates from ORCA-job input E -620.931405911996
  C      -2.419097     -1.215985      0.595140
  C      -2.158338      0.322806     -1.211844
  C      -1.733349     -2.184251     -0.122531
  C      -1.474848     -0.642068     -1.935598
  C      -1.253360     -1.898447     -1.391250
  C      -2.631406      0.054814      0.070245
  C      -3.324297      1.109449      0.910446
  C      -4.253231      2.000097      0.093107
  H      -2.788732     -1.444421      1.584715
  H      -2.310281      1.298400     -1.648185
  H       1.250957      0.225029      1.853275
  H      -1.576610     -3.162779      0.308700
  H      -1.113290     -0.410911     -2.927714
  H      -4.992411      1.383559     -0.414944
  H      -3.729867      2.573726     -0.665099
  H      -0.719299     -2.650157     -1.954525
  H      -0.314676     -0.153815      3.768947
  C      -0.628096      0.489260      2.958550
  C      -1.848517      1.018126      2.948744
  H      -2.548287      0.807795      3.747102
  C      -2.328714      1.884360      1.820308
  H      -2.893313      2.719064      2.239188
  C      -1.218950      2.413893      0.953608
  C      -1.501028      3.448754      0.166927
  C      -0.636495      4.031755     -0.908595
  H      -3.971012      0.560835      1.602135
  H      -4.777205      2.701610      0.741929
  C       0.033784      1.661903      0.927652
  H       0.747149      1.857586      0.142014
  C       0.313047      0.760863      1.873433
  H      -0.332737      5.049271     -0.657431
  H      -2.439990      3.962225      0.327068
  H       0.263006      3.450338     -1.087147
  H      -1.186588      4.091629     -1.849128
34
Coordinates from ORCA-job input E -620.931426754961
  C      -2.419471     -1.216158      0.594107
  C      -2.159059      0.323358     -1.212249
  C      -1.735386     -2.184668     -0.124778
  C      -1.477187     -0.641755     -1.937243
  C      -1.256355     -1.898647     -1.393824
  C      -2.630898      0.055357      0.070267
  C      -3.324215      1.109482      0.911167
  C      -4.255457      1.999311      0.095536
  H      -2.788591     -1.444918      1.583851
  H      -2.310926      1.299042     -1.648142
  H       1.256446      0.234084      1.861085
  H      -1.579061     -3.163581      0.305811
  H      -1.116569     -0.410415     -2.929677
  H      -5.000347      1.381410     -0.402702
  H      -3.737051      2.566459     -0.670864
  H      -0.723776     -2.650635     -1.958132
  H      -0.317236     -0.159232      3.766391
  C      -0.628459      0.487675      2.958154
  C      -1.849055      1.015936      2.946926
  H      -2.550999      0.801259      3.742232
  C      -2.328187      1.884911      1.820692
  H      -2.891573      2.719957      2.240597
  C      -1.218083      2.415197      0.954026
  C      -1.500417      3.446970      0.163242
  C      -0.633531      4.029539     -0.910427
  H      -3.969895      0.560019      1.602940
  H      -4.772485      2.706366      0.743886
  C       0.037653      1.668843      0.933999
  H       0.755726      1.871863      0.154664
  C       0.315913      0.765497      1.877956
  H      -0.335274      5.049570     -0.662954
  H      -2.441112      3.958619      0.319386
  H       0.268826      3.451098     -1.083068
  H      -1.179992      4.082499     -1.853612
34
Coordinates from ORCA-job input E -620.931444828729
  C      -2.423471     -1.218371      0.593275
  C      -2.157339      0.321569     -1.211787
  C      -1.741855     -2.188427     -0.125814
  C      -1.477862     -0.645069     -1.937018
  C      -1.261264     -1.903040     -1.394423
  C      -2.630888      0.054237      0.070215
  C      -3.323683      1.108901      0.911014
  C      -4.255207      1.999274      0.096012
  H      -2.793978     -1.446801      1.582612
  H      -2.306066      1.297865     -1.647265
  H       1.264844      0.246153      1.867051
  H      -1.588675     -3.168077      0.304254
  H      -1.115872     -0.414026     -2.929021
  H      -5.008188      1.381839     -0.390780
  H      -3.740510      2.556922     -0.679721
  H      -0.730763     -2.656304     -1.958984
  H      -0.317343     -0.165116      3.761439
  C      -0.626585      0.486097      2.955921
  C      -1.847691      1.013158      2.943504
  H      -2.551878      0.793158      3.735438
  C      -2.326784      1.884596      1.819505
  H      -2.888832      2.719745      2.240898
  C      -1.217378      2.416309      0.953121
  C      -1.500903      3.446633      0.161371
  C      -0.633170      4.033057     -0.909420
  H      -3.969190      0.559836      1.603000
  H      -4.762468      2.714688      0.742831
  C       0.042043      1.676640      0.938381
  H       0.764376      1.887642      0.165156
  C       0.320978      0.771709      1.880741
  H      -0.343265      5.055843     -0.663730
  H      -2.444712      3.953639      0.314148
  H       0.273665      3.460464     -1.077581
  H      -1.176166      4.079574     -1.855100
34
Coordinates from ORCA-job input E -620.931449262325
  C      -2.425525     -1.219015      0.593125
  C      -2.155422      0.321284     -1.210990
  C      -1.744402     -2.189702     -0.125578
  C      -1.476354     -0.645951     -1.935817
  C      -1.262097     -1.904461     -1.393565
  C      -2.631003      0.054004      0.070276
  C      -3.323599      1.108882      0.910907
  C      -4.255029      1.999391      0.095761
  H      -2.797307     -1.447350      1.582015
  H      -2.302168      1.297982     -1.646257
  H       1.266878      0.248471      1.866824
  H      -1.592974     -3.169705      0.304290
  H      -1.112809     -0.414889     -2.927242
  H      -5.010893      1.382578     -0.387328
  H      -3.741026      2.553556     -0.682888
  H      -0.731966     -2.658197     -1.957844
  H      -0.316683     -0.166600      3.759671
  C      -0.625626      0.485589      2.954850
  C      -1.846920      1.012186      2.942346
  H      -2.551551      0.790811      3.733525
  C      -2.326352      1.884325      1.818954
  H      -2.888064      2.719326      2.241056
  C      -1.217260      2.416426      0.952643
  C      -1.501231      3.447038      0.161587
  C      -0.634097      4.034913     -0.908871
  H      -3.969118      0.560056      1.603030
  H      -4.758859      2.717918      0.741812
  C       0.042734      1.677723      0.938125
  H       0.765322      1.889663      0.165334
  C       0.322329      0.772777      1.880269
  H      -0.346732      5.058455     -0.663451
  H      -2.445815      3.952641      0.314046
  H       0.274170      3.464333     -1.076454
  H      -1.176630      4.079856     -1.854919
34
Coordinates from ORCA-job input E -620.931452477894
  C      -2.427496     -1.219663      0.592876
  C      -2.153850      0.320847     -1.210464
  C      -1.746582     -2.190889     -0.125309
  C      -1.474957     -0.646897     -1.934775
  C      -1.262585     -1.905788     -1.392677
  C      -2.631176      0.053708      0.070194
  C      -3.323464      1.108878      0.910728
  C      -4.254482      1.999639      0.095307
  H      -2.800488     -1.447882      1.581343
  H      -2.298920      1.297827     -1.645675
  H       1.268161      0.249799      1.865840
  H      -1.596674     -3.171160      0.304468
  H      -1.110005     -0.415863     -2.925690
  H      -5.012301      1.383598     -0.385638
  H      -3.740367      2.551426     -0.684983
  H      -0.732612     -2.659911     -1.956588
  H      -0.315457     -0.166898      3.758706
  C      -0.624554      0.485534      2.954158
  C      -1.846153      1.011359      2.941641
  H      -2.550916      0.789092      3.732462
  C      -2.326047      1.883937      1.818643
  H      -2.887770      2.718562      2.241469
  C      -1.217181      2.416708      0.952523
  C      -1.501648      3.447714      0.162188
  C      -0.635186      4.036646     -0.908210
  H      -3.969183      0.560280      1.602850
  H      -4.756029      2.720357      0.740714
  C       0.043072      1.678375      0.937522
  H       0.765198      1.890188      0.164223
  C       0.323322      0.773554      1.879565
  H      -0.349941      5.060833     -0.663013
  H      -2.446768      3.952340      0.314581
  H       0.274326      3.467811     -1.075208
  H      -1.177367      4.080258     -1.854525
34
Coordinates from ORCA-job input E -620.931453416119
  C      -2.428084     -1.219771      0.592845
  C      -2.153278      0.320740     -1.210287
  C      -1.747173     -2.191190     -0.125090
  C      -1.474372     -0.647181     -1.934348
  C      -1.262585     -1.906169     -1.392247
  C      -2.631234      0.053679      0.070157
  C      -3.323455      1.108948      0.910660
  C      -4.254346      1.999738      0.095128
  H      -2.801497     -1.447927      1.581175
  H      -2.297822      1.297767     -1.645575
  H       1.268197      0.249671      1.864925
  H      -1.597742     -3.171518      0.304719
  H      -1.108937     -0.416177     -2.925093
  H      -5.012824      1.383975     -0.385102
  H      -3.740088      2.550679     -0.685676
  H      -0.732582     -2.660406     -1.955979
  H      -0.314887     -0.166801      3.758411
  C      -0.624197      0.485509      2.953846
  C      -1.845910      1.011027      2.941425
  H      -2.550620      0.788586      3.732245
  C      -2.326018      1.883767      1.818580
  H      -2.887781      2.718179      2.241787
  C      -1.217219      2.416833      0.952513
  C      -1.501828      3.448041      0.162461
  C      -0.635523      4.037262     -0.907896
  H      -3.969221      0.560367      1.602765
  H      -4.755136      2.721250      0.740248
  C       0.042991      1.678385      0.937057
  H       0.764705      1.889816      0.163270
  C       0.323432      0.773553      1.879017
  H      -0.351372      5.061817     -0.662945
  H      -2.446993      3.952554      0.314937
  H       0.274652      3.469290     -1.074231
  H      -1.177333      4.080023     -1.854459
34
Coordinates from ORCA-job input E -620.931454329441
  C      -2.428438     -1.219870      0.592901
  C      -2.153124      0.320416     -1.210323
  C      -1.747566     -2.191485     -0.124810
  C      -1.474269     -0.647701     -1.934174
  C      -1.262737     -1.906667     -1.391920
  C      -2.631300      0.053572      0.070084
  C      -3.323430      1.108997      0.910521
  C      -4.254096      1.999890      0.094880
  H      -2.802019     -1.447873      1.581205
  H      -2.297429      1.297396     -1.645806
  H       1.268218      0.249586      1.864148
  H      -1.598361     -3.171782      0.305146
  H      -1.108671     -0.416847     -2.924894
  H      -5.012956      1.384339     -0.385003
  H      -3.739619      2.550306     -0.686160
  H      -0.732752     -2.661031     -1.955496
  H      -0.314376     -0.166778      3.758078
  C      -0.623905      0.485422      2.953507
  C      -1.845711      1.010705      2.941220
  H      -2.550338      0.788145      3.732076
  C      -2.325987      1.883587      1.818531
  H      -2.887790      2.717807      2.242082
  C      -1.217252      2.417006      0.952536
  C      -1.502001      3.448365      0.162701
  C      -0.635677      4.037970     -0.907434
  H      -3.969304      0.560454      1.602564
  H      -4.754448      2.721908      0.739777
  C       0.042978      1.678562      0.936763
  H       0.764439      1.889893      0.162728
  C       0.323519      0.773588      1.878552
  H      -0.352904      5.062980     -0.662780
  H      -2.447219      3.952772      0.315215
  H       0.275313      3.471037     -1.072774
  H      -1.176868      4.079645     -1.854401
34
Coordinates from ORCA-job input E -620.926892598556
  C      -2.433449     -1.204740      0.580892
  C      -2.108869      0.349607     -1.202800
  C      -1.755350     -2.178827     -0.136103
  C      -1.432646     -0.620893     -1.925931
  C      -1.247168     -1.888245     -1.392981
  C      -2.610348      0.076771      0.067656
  C      -3.300393      1.133607      0.908040
  C      -4.206033      2.045764      0.087069
  H      -2.825327     -1.437303      1.561227
  H      -2.232732      1.332960     -1.630760
  H       1.263772      0.220920      1.872836
  H      -1.626550     -3.165511      0.286371
  H      -1.048673     -0.385341     -2.908776
  H      -4.966266      1.445708     -0.410519
  H      -3.671866      2.596687     -0.680645
  H      -0.719240     -2.644484     -1.955981
  H      -0.308609     -0.160741      3.786343
  C      -0.619666      0.483037      2.975532
  C      -1.839668      1.015617      2.963979
  H      -2.543261      0.806785      3.759620
  C      -2.313637      1.879032      1.831898
  H      -2.868588      2.719896      2.251454
  C      -1.220864      2.382060      0.958285
  C      -1.543911      3.392542      0.175111
  C      -0.720046      3.986406     -0.927051
  H      -3.964572      0.587298      1.584769
  H      -4.706025      2.768430      0.731519
  C       0.037037      1.642300      0.933926
  H       0.749426      1.839487      0.147574
  C       0.322252      0.750637      1.887818
  H      -0.446082      5.018119     -0.700298
  H      -2.492472      3.883223      0.352301
  H       0.194890      3.432538     -1.115450
  H      -1.291144      4.010969     -1.857678
34
Coordinates from ORCA-job input E -620.927493780307
  C      -2.400777     -1.180745      0.579422
  C      -2.146869      0.352769     -1.232504
  C      -1.726700     -2.154488     -0.141836
  C      -1.475315     -0.617503     -1.960136
  C      -1.255524     -1.873885     -1.414990
  C      -2.608288      0.091345      0.055360
  C      -3.295986      1.146588      0.901609
  C      -4.235206      2.033437      0.089468
  H      -2.763947     -1.405637      1.572421
  H      -2.299422      1.326620     -1.671537
  H       1.271347      0.234102      1.921652
  H      -1.572780     -3.133247      0.289940
  H      -1.122486     -0.390514     -2.956368
  H      -4.996316      1.411584     -0.378827
  H      -3.733761      2.578594     -0.701433
  H      -0.731373     -2.630043     -1.981607
  H      -0.332658     -0.179896      3.798264
  C      -0.632576      0.473639      2.991186
  C      -1.853481      1.002050      2.967611
  H      -2.566914      0.781499      3.751034
  C      -2.312073      1.886284      1.844585
  H      -2.869853      2.722293      2.269992
  C      -1.201418      2.400070      0.986435
  C      -1.522391      3.393258      0.172200
  C      -0.689916      3.958483     -0.938141
  H      -3.951016      0.587375      1.577462
  H      -4.732955      2.756879      0.734981
  C       0.058575      1.663591      0.978794
  H       0.783094      1.868870      0.205703
  C       0.328430      0.761317      1.926452
  H      -0.412529      4.993618     -0.733520
  H      -2.464144      3.896282      0.335946
  H       0.223333      3.395521     -1.107468
  H      -1.254186      3.964202     -1.872906
34
Coordinates from ORCA-job input E -620.927622740568
  C      -2.412483     -1.185133      0.570975
  C      -2.139552      0.363867     -1.224585
  C      -1.741237     -2.156309     -0.156251
  C      -1.470333     -0.603732     -1.958129
  C      -1.262132     -1.866845     -1.424401
  C      -2.610940      0.092787      0.057304
  C      -3.298586      1.144289      0.908570
  C      -4.236452      2.035476      0.100475
  H      -2.783383     -1.417609      1.559053
  H      -2.282722      1.343310     -1.654676
  H       1.288464      0.264060      1.946240
  H      -1.595979     -3.140149      0.266816
  H      -1.110414     -0.369357     -2.950060
  H      -5.002810      1.415062     -0.360733
  H      -3.738147      2.577007     -0.696227
  H      -0.739900     -2.620899     -1.995576
  H      -0.326524     -0.180772      3.802918
  C      -0.627425      0.474872      2.997855
  C      -1.852947      0.991085      2.969878
  H      -2.567583      0.760250      3.749211
  C      -2.312616      1.882330      1.853201
  H      -2.871100      2.715862      2.282890
  C      -1.199488      2.405022      0.991616
  C      -1.525423      3.383089      0.154333
  C      -0.688978      3.938016     -0.958192
  H      -3.955745      0.581853      1.580879
  H      -4.727109      2.762495      0.747366
  C       0.068462      1.682972      0.997240
  H       0.799276      1.900456      0.233605
  C       0.338994      0.779484      1.943594
  H      -0.423901      4.979601     -0.770251
  H      -2.473716      3.879918      0.301572
  H       0.230895      3.381057     -1.109552
  H      -1.244547      3.920901     -1.897715
34
Coordinates from ORCA-job input E -620.927655665509
  C      -2.415773     -1.186238      0.574035
  C      -2.135559      0.360239     -1.222513
  C      -1.746968     -2.160347     -0.151467
  C      -1.468551     -0.610285     -1.954346
  C      -1.265634     -1.873765     -1.419445
  C      -2.610353      0.091738      0.058596
  C      -3.298462      1.145017      0.907411
  C      -4.235776      2.036402      0.098629
  H      -2.788619     -1.416655      1.561963
  H      -2.275275      1.339520     -1.653892
  H       1.293138      0.270729      1.941913
  H      -1.605209     -3.144200      0.272873
  H      -1.106438     -0.377950     -2.945986
  H      -5.008429      1.416129     -0.352399
  H      -3.740692      2.569071     -0.706050
  H      -0.745301     -2.630117     -1.989319
  H      -0.325884     -0.191771      3.789822
  C      -0.626031      0.469658      2.989153
  C      -1.851670      0.985493      2.963237
  H      -2.567092      0.748286      3.739947
  C      -2.312205      1.881820      1.851645
  H      -2.869336      2.714645      2.284680
  C      -1.200077      2.406973      0.989603
  C      -1.527227      3.385294      0.153030
  C      -0.689175      3.947158     -0.954658
  H      -3.956435      0.583767      1.579739
  H      -4.718427      2.770945      0.743029
  C       0.070459      1.690314      0.996814
  H       0.804476      1.917429      0.239156
  C       0.341354      0.782009      1.938549
  H      -0.427813      4.988936     -0.762595
  H      -2.477236      3.879064      0.299864
  H       0.232421      3.393336     -1.106040
  H      -1.242282      3.931668     -1.895733
34
Coordinates from ORCA-job input E -620.927675569186
  C      -2.424498     -1.190277      0.573916
  C      -2.130295      0.356266     -1.220156
  C      -1.758613     -2.167330     -0.150217
  C      -1.466024     -0.617186     -1.950709
  C      -1.271641     -1.882222     -1.416416
  C      -2.610587      0.089416      0.059204
  C      -3.297941      1.144569      0.906536
  C      -4.235046      2.036001      0.097242
  H      -2.801844     -1.419779      1.560371
  H      -2.263205      1.336613     -1.651218
  H       1.303599      0.285899      1.943633
  H      -1.623548     -3.152296      0.273760
  H      -1.099205     -0.385778     -2.940846
  H      -5.017734      1.416821     -0.338013
  H      -3.744917      2.555021     -0.719243
  H      -0.753784     -2.640938     -1.985405
  H      -0.322750     -0.200092      3.778602
  C      -0.621703      0.467315      2.982469
  C      -1.848268      0.980809      2.956735
  H      -2.565378      0.735585      3.729470
  C      -2.310485      1.881035      1.849437
  H      -2.866013      2.713159      2.285822
  C      -1.199747      2.409239      0.987661
  C      -1.529068      3.386424      0.151298
  C      -0.689858      3.956402     -0.951197
  H      -3.956508      0.584951      1.579346
  H      -4.704790      2.781985      0.737936
  C       0.075235      1.701359      0.999135
  H       0.813057      1.939757      0.248657
  C       0.348065      0.790138      1.937583
  H      -0.434336      4.998785     -0.754919
  H      -2.482868      3.873673      0.295283
  H       0.234652      3.407425     -1.102357
  H      -1.240032      3.941563     -1.894154
34
Coordinates from ORCA-job input E -620.927677129434
  C      -2.426374     -1.190582      0.573115
  C      -2.128625      0.357071     -1.219338
  C      -1.760506     -2.167708     -0.150930
  C      -1.464282     -0.616406     -1.949784
  C      -1.271780     -1.882066     -1.416336
  C      -2.611016      0.089607      0.059136
  C      -3.298234      1.144492      0.906924
  C      -4.236051      2.035829      0.098119
  H      -2.804848     -1.420482      1.559081
  H      -2.259807      1.337903     -1.649804
  H       1.305688      0.288745      1.945314
  H      -1.626815     -3.153082      0.272502
  H      -1.095862     -0.384454     -2.939193
  H      -5.021900      1.417350     -0.332376
  H      -3.747507      2.551043     -0.721726
  H      -0.753836     -2.640776     -1.985255
  H      -0.322730     -0.201152      3.777858
  C      -0.621138      0.467093      2.982255
  C      -1.847894      0.980038      2.955913
  H      -2.565682      0.733399      3.727607
  C      -2.310203      1.880885      1.849020
  H      -2.865212      2.712975      2.286098
  C      -1.199568      2.409174      0.987356
  C      -1.529140      3.385780      0.150522
  C      -0.690137      3.955852     -0.952087
  H      -3.956226      0.584767      1.580130
  H      -4.701752      2.785034      0.738003
  C       0.076165      1.702560      0.999902
  H       0.814332      1.941786      0.249975
  C       0.349477      0.791634      1.938482
  H      -0.434545      4.998165     -0.755538
  H      -2.483866      3.871520      0.293044
  H       0.234349      3.406921     -1.103836
  H      -1.240554      3.941400     -1.894909
34
Coordinates from ORCA-job input E -620.927677135947
  C      -2.427646     -1.190911      0.572142
  C      -2.128051      0.357239     -1.219489
  C      -1.761769     -2.168138     -0.151787
  C      -1.463649     -0.616275     -1.949794
  C      -1.272033     -1.882230     -1.416726
  C      -2.611381      0.089575      0.058634
  C      -3.298271      1.144262      0.907015
  C      -4.236369      2.035865      0.098666
  H      -2.806690     -1.420992      1.557861
  H      -2.258427      1.338209     -1.649842
  H       1.307486      0.291466      1.947324
  H      -1.628876     -3.153719      0.271391
  H      -1.094465     -0.384066     -2.938856
  H      -5.024686      1.418465     -0.328772
  H      -3.748364      2.548336     -0.723264
  H      -0.754012     -2.640940     -1.985575
  H      -0.322269     -0.200591      3.778676
  C      -0.620463      0.467659      2.983016
  C      -1.847655      0.979421      2.955664
  H      -2.566054      0.731737      3.726471
  C      -2.309996      1.880532      1.848771
  H      -2.864986      2.712319      2.286459
  C      -1.199357      2.409341      0.987597
  C      -1.529223      3.385497      0.150349
  C      -0.690417      3.955393     -0.952515
  H      -3.955827      0.584309      1.580421
  H      -4.698996      2.787466      0.737984
  C       0.077007      1.703687      1.000940
  H       0.815019      1.942748      0.250779
  C       0.350772      0.793354      1.939919
  H      -0.434032      4.997444     -0.755483
  H      -2.484805      3.869938      0.291381
  H       0.233721      3.406042     -1.105075
  H      -1.241316      3.941872     -1.895037
34
Coordinates from ORCA-job input E -620.927676313576
  C      -2.427391     -1.190685      0.571841
  C      -2.128154      0.357729     -1.219596
  C      -1.761254     -2.167698     -0.152159
  C      -1.463487     -0.615549     -1.949962
  C      -1.271556     -1.881527     -1.417044
  C      -2.611474      0.089803      0.058480
  C      -3.298464      1.144179      0.907175
  C      -4.236838      2.035763      0.099130
  H      -2.806388     -1.420973      1.557528
  H      -2.258728      1.338691     -1.649932
  H       1.307243      0.291300      1.947810
  H      -1.628147     -3.153285      0.270935
  H      -1.094328     -0.383111     -2.938980
  H      -5.025655      1.418648     -0.327765
  H      -3.748896      2.547788     -0.723119
  H      -0.753292     -2.640024     -1.985956
  H      -0.322342     -0.199676      3.779740
  C      -0.620580      0.468101      2.983700
  C      -1.847868      0.979574      2.955968
  H      -2.566378      0.732084      3.726730
  C      -2.310159      1.880458      1.848791
  H      -2.865151      2.712232      2.286524
  C      -1.199459      2.409078      0.987575
  C      -1.529189      3.385083      0.150061
  C      -0.690202      3.954461     -0.952949
  H      -3.955686      0.583894      1.580639
  H      -4.698859      2.787768      0.738407
  C       0.076830      1.703237      1.001005
  H       0.814603      1.941598      0.250388
  C       0.350597      0.793320      1.940363
  H      -0.432463      4.996123     -0.755533
  H      -2.484690      3.869750      0.290764
  H       0.233263      3.404143     -1.106107
  H      -1.241535      3.942033     -1.895209
34
Coordinates from ORCA-job input E -620.921579487565
  C      -2.432198     -1.175459      0.559374
  C      -2.082963      0.386524     -1.211984
  C      -1.768768     -2.154782     -0.163999
  C      -1.420851     -0.588980     -1.941708
  C      -1.255307     -1.863012     -1.418417
  C      -2.589991      0.112775      0.055906
  C      -3.275107      1.168518      0.904420
  C      -4.188167      2.081567      0.090663
  H      -2.829818     -1.410148      1.536872
  H      -2.192820      1.373639     -1.634578
  H       1.303570      0.264118      1.956144
  H      -1.656332     -3.146487      0.251346
  H      -1.032986     -0.351967     -2.922670
  H      -4.979167      1.479981     -0.354649
  H      -3.680117      2.594807     -0.718897
  H      -0.739039     -2.623250     -1.986825
  H      -0.317122     -0.193164      3.808626
  C      -0.616663      0.466267      3.006073
  C      -1.842462      0.984542      2.978962
  H      -2.560376      0.750445      3.754580
  C      -2.297968      1.876038      1.862029
  H      -2.846331      2.714327      2.295787
  C      -1.202866      2.375080      0.993572
  C      -1.571546      3.329993      0.163877
  C      -0.776640      3.901106     -0.971767
  H      -3.950814      0.610920      1.562081
  H      -4.649380      2.833808      0.730246
  C       0.071577      1.668271      0.997901
  H       0.800766      1.892720      0.234429
  C       0.349756      0.771549      1.949557
  H      -0.528160      4.948574     -0.792898
  H      -2.529781      3.801715      0.330604
  H       0.150141      3.363130     -1.149272
  H      -1.358150      3.871147     -1.896139
34
Coordinates from ORCA-job input E -620.922146880616
  C      -2.388168     -1.143799      0.564349
  C      -2.125949      0.387137     -1.247474
  C      -1.727606     -2.124727     -0.159487
  C      -1.467531     -0.590193     -1.978005
  C      -1.258735     -1.849042     -1.434466
  C      -2.585020      0.131159      0.042221
  C      -3.269448      1.186712      0.893890
  C      -4.225978      2.064336      0.089481
  H      -2.751116     -1.366161      1.557977
  H      -2.272450      1.360770     -1.688177
  H       1.298522      0.258024      1.991212
  H      -1.583276     -3.105276      0.271547
  H      -1.117239     -0.366700     -2.975917
  H      -5.014348      1.433386     -0.318087
  H      -3.759906      2.569351     -0.747484
  H      -0.745456     -2.610749     -2.003614
  H      -0.348920     -0.218687      3.811618
  C      -0.635690      0.452375      3.014175
  C      -1.859088      0.974141      2.978249
  H      -2.586232      0.732067      3.742524
  C      -2.297279      1.887981      1.871745
  H      -2.847569      2.722084      2.311255
  C      -1.182969      2.393626      1.020074
  C      -1.544849      3.336366      0.167772
  C      -0.739435      3.880323     -0.973444
  H      -3.932270      0.614205      1.552758
  H      -4.687732      2.817826      0.727346
  C       0.087465      1.680136      1.034424
  H       0.827165      1.908257      0.282238
  C       0.347393      0.770147      1.977839
  H      -0.475056      4.925848     -0.808171
  H      -2.488180      3.831468      0.330724
  H       0.179029      3.324929     -1.140757
  H      -1.318159      3.846995     -1.899093
34
Coordinates from ORCA-job input E -620.922350271576
  C      -2.404501     -1.152662      0.551588
  C      -2.120573      0.398188     -1.239499
  C      -1.746733     -2.129394     -0.180339
  C      -1.464563     -0.574806     -1.978097
  C      -1.268260     -1.841674     -1.449036
  C      -2.589886      0.129843      0.043584
  C      -3.272649      1.180922      0.902448
  C      -4.224399      2.067484      0.103055
  H      -2.776511     -1.385115      1.539163
  H      -2.256153      1.378851     -1.668592
  H       1.319860      0.298124      2.024624
  H      -1.612366     -3.116226      0.239325
  H      -1.106141     -0.341481     -2.970809
  H      -5.016956      1.441659     -0.303697
  H      -3.757490      2.573350     -0.734479
  H      -0.756783     -2.599955     -2.024344
  H      -0.337082     -0.208229      3.824990
  C      -0.626808      0.460753      3.026824
  C      -1.856522      0.965803      2.983482
  H      -2.584078      0.714534      3.744367
  C      -2.297974      1.881903      1.880266
  H      -2.850247      2.713483      2.322186
  C      -1.181667      2.397629      1.024349
  C      -1.548743      3.320973      0.146912
  C      -0.737380      3.855414     -0.994609
  H      -3.938474      0.605595      1.557262
  H      -4.680251      2.821663      0.744295
  C       0.098525      1.702708      1.055737
  H       0.843252      1.941429      0.311944
  C       0.361268      0.795812      2.001406
  H      -0.490207      4.907847     -0.846956
  H      -2.502704      3.804477      0.287996
  H       0.190671      3.309977     -1.139811
  H      -1.303557      3.795432     -1.926290
34
Coordinates from ORCA-job input E -620.922375695223
  C      -2.405335     -1.153182      0.555808
  C      -2.119698      0.393932     -1.238163
  C      -1.748429     -2.131973     -0.174107
  C      -1.464405     -0.581123     -1.974805
  C      -1.269841     -1.847329     -1.443493
  C      -2.590734      0.128280      0.044743
  C      -3.273794      1.180939      0.901331
  C      -4.222866      2.070758      0.101827
  H      -2.777202     -1.383313      1.544114
  H      -2.254557      1.373674     -1.669390
  H       1.322580      0.302033      2.019827
  H      -1.614400     -3.117925      0.247864
  H      -1.105268     -0.349925     -2.967793
  H      -5.021495      1.447903     -0.297732
  H      -3.757287      2.569733     -0.740770
  H      -0.758718     -2.607121     -2.017118
  H      -0.337191     -0.218582      3.812614
  C      -0.626468      0.455147      3.018202
  C      -1.856279      0.959962      2.976770
  H      -2.584305      0.703455      3.735469
  C      -2.298650      1.880246      1.878053
  H      -2.849129      2.711687      2.322751
  C      -1.183318      2.397376      1.020994
  C      -1.551001      3.321399      0.144420
  C      -0.736833      3.864463     -0.990917
  H      -3.941022      0.607124      1.555876
  H      -4.670686      2.831114      0.741450
  C       0.099083      1.707237      1.053997
  H       0.846473      1.954463      0.315743
  C       0.362086      0.796172      1.995680
  H      -0.493336      4.916905     -0.837100
  H      -2.507464      3.800795      0.284061
  H       0.192950      3.322258     -1.136059
  H      -1.299543      3.807733     -1.924905
34
Coordinates from ORCA-job input E -620.922382978257
  C      -2.407749     -1.154002      0.555270
  C      -2.119025      0.394239     -1.237068
  C      -1.751198     -2.132835     -0.174790
  C      -1.463895     -0.580863     -1.973936
  C      -1.271131     -1.847690     -1.443557
  C      -2.591623      0.128209      0.045082
  C      -3.275159      1.180396      0.901918
  C      -4.226589      2.070098      0.104519
  H      -2.780996     -1.384858      1.542871
  H      -2.252290      1.374480     -1.667729
  H       1.327529      0.310215      2.025158
  H      -1.618492     -3.119228      0.246617
  H      -1.103321     -0.349074     -2.966276
  H      -5.033052      1.448427     -0.281185
  H      -3.767868      2.559572     -0.747316
  H      -0.760250     -2.607538     -2.017319
  H      -0.338209     -0.222957      3.808067
  C      -0.625764      0.454307      3.016014
  C      -1.855802      0.958271      2.973389
  H      -2.585444      0.697393      3.729111
  C      -2.298605      1.880150      1.876573
  H      -2.846614      2.712610      2.322423
  C      -1.183281      2.396464      1.018568
  C      -1.550898      3.317666      0.139354
  C      -0.733406      3.864589     -0.991609
  H      -3.941295      0.606296      1.557094
  H      -4.663437      2.838240      0.742338
  C       0.101696      1.711962      1.056709
  H       0.852405      1.966183      0.324224
  C       0.364875      0.800008      1.997515
  H      -0.491908      4.916983     -0.834522
  H      -2.509602      3.793404      0.274954
  H       0.197276      3.323681     -1.135534
  H      -1.292960      3.809518     -1.927682
34
Coordinates from ORCA-job input E -620.922382204221
  C      -2.408979     -1.154492      0.554024
  C      -2.120173      0.393330     -1.238534
  C      -1.752868     -2.133642     -0.175968
  C      -1.465507     -0.582098     -1.975402
  C      -1.272889     -1.848847     -1.444855
  C      -2.592281      0.127871      0.043940
  C      -3.275201      1.180027      0.901485
  C      -4.227807      2.070031      0.105446
  H      -2.782016     -1.385176      1.541758
  H      -2.253220      1.373416     -1.669498
  H       1.331748      0.317279      2.031021
  H      -1.620446     -3.119998      0.245590
  H      -1.105153     -0.350551     -2.967867
  H      -5.038667      1.449794     -0.273296
  H      -3.772191      2.554521     -0.750917
  H      -0.762394     -2.608963     -2.018609
  H      -0.338350     -0.224110      3.807693
  C      -0.624872      0.454597      3.016540
  C      -1.855495      0.956878      2.972072
  H      -2.586524      0.693058      3.725490
  C      -2.298129      1.879791      1.875972
  H      -2.845536      2.712108      2.322736
  C      -1.182467      2.397163      1.019083
  C      -1.550372      3.316598      0.138247
  C      -0.731906      3.864399     -0.991579
  H      -3.940783      0.605603      1.556800
  H      -4.658610      2.842262      0.742416
  C       0.104266      1.716142      1.060391
  H       0.856278      1.973171      0.330196
  C       0.367777      0.804288      2.001207
  H      -0.490729      4.916677     -0.833323
  H      -2.510922      3.789344      0.270614
  H       0.198939      3.323677     -1.135395
  H      -1.290599      3.810167     -1.928234
34
Coordinates from ORCA-job input E -620.922380609778
  C      -2.408684     -1.153759      0.552614
  C      -2.120345      0.395523     -1.238705
  C      -1.752014     -2.132082     -0.177977
  C      -1.465086     -0.579055     -1.976162
  C      -1.271999     -1.846128     -1.446585
  C      -2.592702      0.128866      0.043451
  C      -3.275847      1.179819      0.902237
  C      -4.230230      2.069498      0.107718
  H      -2.781612     -1.385369      1.540181
  H      -2.253537      1.375893     -1.669006
  H       1.332680      0.319277      2.035413
  H      -1.619201     -3.118663      0.242900
  H      -1.104615     -0.346524     -2.968346
  H      -5.043610      1.450007     -0.266769
  H      -3.776864      2.551384     -0.751326
  H      -0.761000     -2.605559     -2.020796
  H      -0.339587     -0.223015      3.810294
  C      -0.625349      0.455478      3.018710
  C      -1.856128      0.957143      2.972618
  H      -2.588051      0.692865      3.725035
  C      -2.298253      1.879867      1.875953
  H      -2.845063      2.712558      2.322736
  C      -1.182219      2.396396      1.019101
  C      -1.549673      3.314442      0.136595
  C      -0.730757      3.860131     -0.993960
  H      -3.940107      0.604379      1.557934
  H      -4.657578      2.843815      0.744472
  C       0.104920      1.716097      1.062274
  H       0.857220      1.972503      0.332126
  C       0.368357      0.805459      2.004254
  H      -0.486915      4.911828     -0.835790
  H      -2.510660      3.786691      0.266805
  H       0.198717      3.317215     -1.138594
  H      -1.290288      3.807337     -1.930160
34
Coordinates from ORCA-job input E -620.922380252332
  C      -2.408399     -1.153694      0.552251
  C      -2.120902      0.395347     -1.239390
  C      -1.751643     -2.132001     -0.178308
  C      -1.465575     -0.579198     -1.976805
  C      -1.271977     -1.846126     -1.447049
  C      -2.592786      0.128826      0.042984
  C      -3.275825      1.179627      0.902076
  C      -4.230133      2.069622      0.107809
  H      -2.781007     -1.385226      1.539951
  H      -2.254519      1.375539     -1.669944
  H       1.333002      0.320148      2.036515
  H      -1.618515     -3.118480      0.242706
  H      -1.105476     -0.346738     -2.969142
  H      -5.044090      1.450822     -0.266515
  H      -3.776420      2.551070     -0.751316
  H      -0.760913     -2.605519     -2.021253
  H      -0.339391     -0.221841      3.811653
  C      -0.625229      0.456124      3.019646
  C      -1.856277      0.957042      2.972877
  H      -2.588429      0.692638      3.725019
  C      -2.298321      1.879598      1.875912
  H      -2.845341      2.712089      2.322845
  C      -1.182263      2.396383      1.019383
  C      -1.549682      3.314414      0.136820
  C      -0.730737      3.859715     -0.993928
  H      -3.939902      0.603929      1.557736
  H      -4.656842      2.844326      0.744524
  C       0.105001      1.716239      1.062758
  H       0.857031      1.972019      0.332112
  C       0.368579      0.806113      2.005162
  H      -0.484845      4.910836     -0.834929
  H      -2.510810      3.786522      0.266541
  H       0.197702      3.315342     -1.139789
  H      -1.291148      3.808811     -1.929667
34
Coordinates from ORCA-job input E -620.922379711549
  C      -2.407605     -1.153376      0.552124
  C      -2.121488      0.395580     -1.239807
  C      -1.750555     -2.131459     -0.178494
  C      -1.465890     -0.578733     -1.977273
  C      -1.271449     -1.845500     -1.447418
  C      -2.592849      0.128973      0.042742
  C      -3.276034      1.179481      0.902099
  C      -4.230343      2.069648      0.108104
  H      -2.779773     -1.384960      1.539976
  H      -2.255739      1.375620     -1.670522
  H       1.332520      0.319846      2.036989
  H      -1.616769     -3.117802      0.242629
  H      -1.106236     -0.346195     -2.969757
  H      -5.044405      1.451225     -0.266587
  H      -3.776218      2.551199     -0.750754
  H      -0.760141     -2.604686     -2.021680
  H      -0.339483     -0.220558      3.813062
  C      -0.625465      0.456708      3.020506
  C      -1.856636      0.957274      2.973314
  H      -2.588866      0.693232      3.725496
  C      -2.298602      1.879438      1.875928
  H      -2.845742      2.711890      2.322828
  C      -1.182515      2.396034      1.019361
  C      -1.549715      3.314073      0.136697
  C      -0.730493      3.858843     -0.994141
  H      -3.939859      0.603429      1.557725
  H      -4.657016      2.844291      0.744916
  C       0.104615      1.715600      1.062720
  H       0.856374      1.970548      0.331514
  C       0.368187      0.806001      2.005613
  H      -0.481638      4.909117     -0.834003
  H      -2.510658      3.786625      0.266231
  H       0.196421      3.312299     -1.141572
[truncated: 509,172 more chars]
