# Supplementary material for: AIMNet2‐NSE: A Transferable Reactive Neural Network Potential for Open‐Shell Chemistry
Source: Angew Chem Int Ed Engl. 2025 Dec 16;65(5):e16763. doi: 10.1002/anie.202516763 (PMC12851018; doi:10.1002/anie.202516763)
Supplement: Supplementary file 2 — Supporting Information [file ANIE-65-e16763-s001.zip › styrene/singlet_scan/relaxscanscf.dat]

7.93989878699517	-620.897574947597
7.7434508340921155	-620.906798776263
7.546864445788128	-620.914657434496
7.350370248133587	-620.921113696096
7.15382126192891	-620.926202716059
6.957256496087754	-620.93007911166
6.760707422127316	-620.932864135853
6.564210618974781	-620.934685488595
6.36765644331973	-620.935512136328
6.171107970737969	-620.935303605896
5.974537090804638	-620.933969039978
5.778085491733223	-620.931454329441
5.581538998563725	-620.927676313576
5.384987548374196	-620.922379711549
5.188564384103306	-620.91533606865
4.991919435244369	-620.913641230944
4.795426466940289	-620.904558098028
4.598869473750526	-620.892364793724
4.402305459377445	-620.876774178085
4.205797062372059	-620.857233006812
4.009255259083003	-620.833151944757
3.812681705904556	-620.804690481136
3.6161813610366074	-620.77282445389
3.4196216585543446	-620.739661995448
3.223102186760765	-620.979193435406
3.026481467116607	-620.98537766057
2.8300036420597166	-620.984855481947
