# Supplementary material for: AIMNet2‐NSE: A Transferable Reactive Neural Network Potential for Open‐Shell Chemistry
Source: Angew Chem Int Ed Engl. 2025 Dec 16;65(5):e16763. doi: 10.1002/anie.202516763 (PMC12851018; doi:10.1002/anie.202516763)
Supplement: Supplementary file 2 — Supporting Information [file ANIE-65-e16763-s001.zip › styrene/singlet_uks_scan/input.001.xyz]

34
Coordinates from ORCA-job input
  C   -3.46772509042737     -1.43298191200460      0.86502091517193
  C   -2.20515647255646     -0.40904948282524     -0.92115385454815
  C   -2.66485252860331     -2.54960294405702      0.79142265767298
  C   -1.40783615920380     -1.53324686715088     -0.98820692865558
  C   -1.62903990211598     -2.61207498086748     -0.13938431746733
  C   -3.26604869900230     -0.32623110626964      0.00758877859669
  C   -4.09496214570736      0.81012971457428      0.10123379523342
  C   -3.97414069718922      2.00220084670460     -0.77962161138268
  H   -4.27096148324097     -1.38949469882400      1.58833582092105
  H   -2.00197790561498      0.42863674498494     -1.57131248450177
  H   1.64763199642468      0.94749191742888     -0.13702473747965
  H   -2.84129680574704     -3.38218379057883      1.45783835476930
  H   -0.59627555886639     -1.56828915232796     -1.70129432892615
  H   -4.79719407055662      2.69426615357273     -0.62164398508794
  H   -3.96450431239996      1.72285263533817     -1.83542189702324
  H   -1.00086560459014     -3.48882551673200     -0.19688308252837
  H   0.79115369794878     -0.70372362867082      1.49179920050539
  C   0.32568101640168      0.26670839092831      1.40834928500719
  C   -0.76842870373295      0.58841806557555      2.20592119401535
  H   -1.15193733068507     -0.13604600626145      2.90931506959250
  C   -1.37875621318722      1.81740257024304      2.08639985021130
  H   -2.23494893652110      2.05928640059344      2.70116834462875
  C   -0.91623710664341      2.77948292845257      1.15794776827520
  C   -1.56259057575635      4.02629663137219      1.04110847876487
  C   -1.16211407296774      5.08504517595697      0.07334385120580
  H   -4.85988941068562      0.80633806759575      0.86513063666565
  H   -3.04452410111465      2.54627037452799     -0.58856580765283
  C   0.19543896195876      2.42785082925222      0.35650401453296
  H   0.57389354609399      3.13518457111458     -0.36684961885382
  C   0.80102436534000      1.19563647690944      0.48758224676725
  H   -0.10632238869033      5.34745698045279      0.17302702399689
  H   -2.41246048306286      4.20894723584131      1.68346688279936
  H   -1.30445108385035      4.75953985708875     -0.96171888158521
  H   -1.74540574144824      5.99062251806131      0.21582136635888
