# Supplementary material for: AIMNet2‐NSE: A Transferable Reactive Neural Network Potential for Open‐Shell Chemistry
Source: Angew Chem Int Ed Engl. 2025 Dec 16;65(5):e16763. doi: 10.1002/anie.202516763 (PMC12851018; doi:10.1002/anie.202516763)
Supplement: Supplementary file 2 — Supporting Information [file ANIE-65-e16763-s001.zip › styrene/singlet_uks_scan/input.002.xyz]

34
Coordinates from ORCA-job input
  C   -3.47294666607758     -1.36484226425874      0.87534649281611
  C   -2.20499204244305     -0.37164120869150     -0.92457939409557
  C   -2.66934639720721     -2.48212802313385      0.82373951535476
  C   -1.40650216098569     -1.49613479674226     -0.96892521466446
  C   -1.62987998321517     -2.55981707930602     -0.10179523116039
  C   -3.26843804785616     -0.27288015128608     -0.00022471219301
  C   -4.09694913389350      0.86525082089455      0.07159172336688
  C   -3.97392655081364      2.04041866716501     -0.83149060690451
  H   -4.27854753851913     -1.30904342225349      1.59516725421770
  H   -2.00068667389933      0.45397594539438     -1.58957727309396
  H   1.67567387523589      0.94794074719412     -0.14945806022036
  H   -2.84783128374160     -3.30328518569323      1.50366084325821
  H   -0.59237933254367     -1.54309772417361     -1.67835532975314
  H   -4.79209210962443      2.74021957833735     -0.68270149242344
  H   -3.97079117014453      1.74183306417174     -1.88213312754987
  H   -1.00085393494861     -3.43694543573698     -0.14157225932658
  H   0.86991736355642     -0.72003647623067      1.48763867062971
  C   0.38140323949218      0.23925505743681      1.40644174072754
  C   -0.71379275556502      0.53675139750195      2.21213934876245
  H   -1.07509451926071     -0.19510849665513      2.91956931531166
  C   -1.35220965877142      1.75149483547086      2.09672141347520
  H   -2.20926962657649      1.97456491213371      2.71734059267577
  C   -0.91884723744297      2.72266161325890      1.16405267275240
  C   -1.59330604042569      3.95501783029342      1.05321679507176
  C   -1.22255970612937      5.02243820688104      0.08316296772597
  H   -4.86382475275483      0.87517057848601      0.83346531520029
  H   -3.04022576828339      2.58177375694800     -0.65432855765237
  C   0.19374779021201      2.39556094156421      0.35387005907645
  H   0.55063538171238      3.11108988247258     -0.37240996955577
  C   0.82842570160857      1.17751060704994      0.48137576316342
  H   -0.17760813868018      5.32302869912347      0.19098691374382
  H   -2.44097562219088      4.11959919623943      1.70323694988449
  H   -1.34286809768714      4.68649616654269     -0.95132279072263
  H   -1.83913840213584      5.90722275960122      0.21539367210144
