# Supplementary material for: AIMNet2‐NSE: A Transferable Reactive Neural Network Potential for Open‐Shell Chemistry
Source: Angew Chem Int Ed Engl. 2025 Dec 16;65(5):e16763. doi: 10.1002/anie.202516763 (PMC12851018; doi:10.1002/anie.202516763)
Supplement: Supplementary file 2 — Supporting Information [file ANIE-65-e16763-s001.zip › styrene/singlet_uks_scan/input.003.xyz]

34
Coordinates from ORCA-job input
  C   -3.65419313037799     -1.17057661405654      0.93263906951975
  C   -2.22486798783812     -0.48700125355772     -0.89162469010908
  C   -2.91420608184227     -2.32270635698278      1.07853003267108
  C   -1.49275925307371     -1.64602514321056     -0.73965386000481
  C   -1.82736465249225     -2.57260357662778      0.24170957892675
  C   -3.33287816889119     -0.21297583941872     -0.05854493307821
  C   -4.09032645610826      0.96744703497607     -0.18588586779267
  C   -3.78641574829640      2.03924867461383     -1.17352868744025
  H   -4.49640907078907     -0.98025758743008      1.58423385911082
  H   -1.94001570403533      0.22859205268717     -1.64798227211167
  H   1.81456035828896      1.30510395548802     -0.39056604202652
  H   -3.17912062191782     -3.03733828886367      1.84515345155363
  H   -0.64451756321167     -1.82864566819454     -1.38411227915372
  H   -4.42445238300673      2.90635042782506     -1.02499876166176
  H   -3.92744076612429      1.69334569655275     -2.20163864448020
  H   -1.24871582127717     -3.47754085979342      0.35593151036766
  H   1.28039311886531     -0.59183313578202      1.10270631380530
  C   0.68284865791635      0.30715963968677      1.13244564395473
  C   -0.40399429612448      0.39613740274696      1.99990535059201
  H   -0.65585104979704     -0.44043338854068      2.63498169263747
  C   -1.17379332230604      1.53580371735380      2.03355538711203
  H   -2.02354946304099      1.59570250184480      2.69962666580897
  C   -0.88823762120461      2.64162736998778      1.19707274768385
  C   -1.68124691167866      3.80508148773236      1.25726602528973
  C   -1.47348565959869      4.99938708246617      0.39298456082484
  H   -4.92881943845147      1.10058068487567      0.48312071741061
  H   -2.74782910618908      2.36748387343447     -1.09090971814586
  C   0.20914573019540      2.52074160932012      0.31338830901646
  H   0.45318585208122      3.33993260766325     -0.34711607219031
  C   0.97784866262834      1.37337801816088      0.29052188665015
  H   -0.44677041121477      5.36764730064458      0.44900476042171
  H   -2.50691542312576      3.80878629563747      1.95466833433030
  H   -1.66356924180702      4.77041669445723     -0.66044721270634
  H   -2.13631702615409      5.81229858430293      0.67680714321339
