# Supplementary material for: AIMNet2‐NSE: A Transferable Reactive Neural Network Potential for Open‐Shell Chemistry
Source: Angew Chem Int Ed Engl. 2025 Dec 16;65(5):e16763. doi: 10.1002/anie.202516763 (PMC12851018; doi:10.1002/anie.202516763)
Supplement: Supplementary file 2 — Supporting Information [file ANIE-65-e16763-s001.zip › styrene/singlet_uks_scan/input.004.xyz]

34
Coordinates from ORCA-job input
  C   -3.73379843927092     -0.98918075644965      0.93219694303715
  C   -2.22079551300028     -0.41161297682592     -0.86082611932265
  C   -3.00536175159230     -2.13216637606977      1.17626031358895
  C   -1.50142944096401     -1.56117223229612     -0.61094272525957
  C   -1.88463797992376     -2.43155936066977      0.40336407900380
  C   -3.36654433185787     -0.09115116630346     -0.09803259852682
  C   -4.12213673237372      1.07286024078546     -0.33779783535535
  C   -3.76995284282804      2.08303476460986     -1.37373755519823
  H   -4.60393280718002     -0.76193646300540      1.53343696436380
  H   -1.89965889695045      0.25800881810743     -1.64418743256179
  H   1.82758803362933      1.37067753153815     -0.52601469040836
  H   -3.30633032895065     -2.80111810301718      1.97030224606050
  H   -0.62479722832466     -1.77931306357633     -1.20397837412776
  H   -4.40660741981666      2.96097979296224     -1.30324934601037
  H   -3.87046979236513      1.67840707659702     -2.38505770526908
  H   -1.31477599970909     -3.32912021771973      0.59447576618051
  H   1.51955511178892     -0.56609478023007      0.97865963060080
  C   0.85986765441103      0.28606570820104      1.04943231663070
  C   -0.17890007428339      0.29298950502047      1.97856363768487
  H   -0.33207109379934     -0.56153287173124      2.62105435296837
  C   -1.02425137897745      1.37400899996284      2.06783541986285
  H   -1.83504840021933      1.36962238635745      2.78318717154508
  C   -0.86298378137843      2.50459087075973      1.23069503319962
  C   -1.71867970961324      3.61647039997603      1.35736432397889
  C   -1.63204303679361      4.83196366858257      0.50200119721929
  H   -4.99533946046603      1.24111448441938      0.27652721290019
  H   -2.73250227039019      2.40872701214913     -1.26863267886905
  C   0.18514730306222      2.46545903796647      0.28251117980910
  H   0.33483477110953      3.30564514321899     -0.37980959784932
  C   1.02899361211977      1.37486646511387      0.20260273321016
  H   -0.64656393705090      5.30062274597103      0.56199689188612
  H   -2.49340732522564      3.56674736280086      2.10913582694910
  H   -1.79778971563494      4.59419589596000     -0.55309809713902
  H   -2.37125679718005      5.57321545683418      0.79300551521739
