# Supplementary material for: AIMNet2‐NSE: A Transferable Reactive Neural Network Potential for Open‐Shell Chemistry
Source: Angew Chem Int Ed Engl. 2025 Dec 16;65(5):e16763. doi: 10.1002/anie.202516763 (PMC12851018; doi:10.1002/anie.202516763)
Supplement: Supplementary file 2 — Supporting Information [file ANIE-65-e16763-s001.zip › styrene/singlet_uks_scan/input.005.xyz]

34
Coordinates from ORCA-job input
  C   -3.74139316449137     -0.91208306812564      0.93826559002392
  C   -2.21663277874555     -0.37805227685433     -0.85825707306414
  C   -3.02293098522137     -2.05642051693753      1.20528385961769
  C   -1.50702690971312     -1.52826863508940     -0.58487622877955
  C   -1.90129256956355     -2.37772073637103      0.44290389457216
  C   -3.36318949274389     -0.03523361020586     -0.10620646851008
  C   -4.10974259475101      1.12943359462987     -0.37030043080205
  C   -3.75107537394547      2.11650163163856     -1.42570454889530
  H   -4.61236265788643     -0.66780712201532      1.53159125960339
  H   -1.88804986556905      0.27316784624144     -1.65382979549725
  H   1.83435329535682      1.38655947352770     -0.55091186374705
  H   -3.33256220002932     -2.70904201710643      2.00951972573560
  H   -0.62963004352634     -1.76354600526602     -1.17006209494622
  H   -4.34759297342611      3.02112813220756     -1.34089233259645
  H   -3.90492677549834      1.71031120824188     -2.42998617573329
  H   -1.33895114030167     -3.27587157950850      0.65263791257218
  H   1.60963443246567     -0.55002581190974      0.96821177046663
  C   0.92240823755198      0.27987096363900      1.04209970091648
  C   -0.10443462054929      0.25806610295532      1.98409982763468
  H   -0.22085462024887     -0.59677875343410      2.63387047393720
  C   -0.98389890361519      1.31113590131676      2.07826395403624
  H   -1.78534819386613      1.28453523008806      2.80347060456648
  C   -0.86855280067211      2.44279106737218      1.23515632363848
  C   -1.75584174081718      3.52848394929080      1.36953337431849
  C   -1.70546798033447      4.75009537658171      0.51987986360416
  H   -4.98732531720750      1.31180793416331      0.23367042383227
  H   -2.69812699514570      2.39839412044936     -1.35974590018671
  C   0.16823364203570      2.43259945929226      0.27391967915048
  H   0.28314889016110      3.27437780843196     -0.39332027494419
  C   1.04512912823001      1.36889344123246      0.18763385166700
  H   -0.74213523219662      5.26008134409667      0.60273480246765
  H   -2.51954264281413      3.45821861476346      2.13080542824985
  H   -1.83863880386649      4.51115345389573     -0.53915613161779
  H   -2.48146024905425      5.45755847876738      0.79894099870887
