# Supplementary material for: AIMNet2‐NSE: A Transferable Reactive Neural Network Potential for Open‐Shell Chemistry
Source: Angew Chem Int Ed Engl. 2025 Dec 16;65(5):e16763. doi: 10.1002/anie.202516763 (PMC12851018; doi:10.1002/anie.202516763)
Supplement: Supplementary file 2 — Supporting Information [file ANIE-65-e16763-s001.zip › styrene/singlet_uks_scan/input.006.xyz]

34
Coordinates from ORCA-job input
  C   -3.73768997298153     -0.84415451761032      0.94978349214315
  C   -2.21209645270714     -0.35839143112195     -0.85953591957281
  C   -3.03322177782807     -1.99353719914851      1.23258035255229
  C   -1.51589656227890     -1.51275704916543     -0.56962210842782
  C   -1.91787305293722     -2.34080538258509      0.47259492378827
  C   -3.35193216502143      0.01104276685330     -0.10980726372400
  C   -4.08455424200032      1.18095630433166     -0.38993205935602
  C   -3.72378172254291      2.14317839488931     -1.46696393756798
  H   -4.60371169999523     -0.57949345274927      1.54164299255148
  H   -1.87835393421104      0.27455810953345     -1.66752854288931
  H   1.83617352292914      1.40449086773978     -0.56913775360060
  H   -3.34895977687950     -2.62943986727930      2.04776591719350
  H   -0.64312890315406     -1.76829777222847     -1.15317905074845
  H   -4.28698550393666      3.06832608228744     -1.37482450108731
  H   -3.92333068654292      1.73218834539088     -2.46139114140790
  H   -1.36606000033172     -3.24233010797601      0.69538033969332
  H   1.67514436935305     -0.53355863631334      0.95611378952423
  C   0.96653248182099      0.27786449272051      1.03341073016156
  C   -0.05188353766631      0.23111117226259      1.98356657320789
  H   -0.14044563362277     -0.62473043337745      2.63646121470621
  C   -0.95827703583181      1.26074044078028      2.08255171833930
  H   -1.75318620345046      1.21467822853354      2.81383220740776
  C   -0.87865707203327      2.39360235005330      1.23724744734257
  C   -1.79307043712741      3.45582180901466      1.37702893638710
  C   -1.76977554159220      4.68474500038291      0.53685999418618
  H   -4.95824251084391      1.38310495836589      0.21338922694845
  H   -2.66061560260109      2.38948208296278     -1.43718356764494
  C   0.15035994433641      2.40886595459853      0.26788959090623
  H   0.23821317405013      3.25232841295369     -0.40135452259942
  C   1.05365224339049      1.36792614390411      0.17581117548884
  H   -0.82645297514397      5.22710372900696      0.64346530167855
  H   -2.54993315541404      3.36619202429576      2.14300741754745
  H   -1.87305185764720      4.45048381565800     -0.52617067723757
  H   -2.57498771955625      5.36301936303530      0.80549170410966
