# Supplementary material for: AIMNet2‐NSE: A Transferable Reactive Neural Network Potential for Open‐Shell Chemistry
Source: Angew Chem Int Ed Engl. 2025 Dec 16;65(5):e16763. doi: 10.1002/anie.202516763 (PMC12851018; doi:10.1002/anie.202516763)
Supplement: Supplementary file 2 — Supporting Information [file ANIE-65-e16763-s001.zip › styrene/singlet_uks_scan/input.007.xyz]

34
Coordinates from ORCA-job input
  C   -3.72825809086074     -0.77168549088279      0.96612814971052
  C   -2.20710997027609     -0.34616468901338     -0.86185610713512
  C   -3.04383198913612     -1.92968704507748      1.26344871576490
  C   -1.53011828687345     -1.50805596047225     -0.55651816721320
  C   -1.94050150170790     -2.31061074065713      0.50225285292945
  C   -3.33478810579620      0.05701722433780     -0.11131283278820
  C   -4.04758045865299      1.23535395818948     -0.40811524468743
  C   -3.68467794880602      2.16234240524877     -1.51456623367310
  H   -4.58491974007065     -0.48053018774123      1.55920326951345
  H   -1.86747644737356      0.26623556874304     -1.68308818360724
  H   1.82425846124714      1.42489734392067     -0.59893547565494
  H   -3.36591927733034     -2.54558329166857      2.09140943931568
  H   -0.66603768364182     -1.78976217351217     -1.14094035877495
  H   -4.23705789616582      3.09590386795042     -1.44521144246207
  H   -3.89547031779249      1.72450621408944     -2.49506341208150
  H   -1.40413005032064     -3.21838600243752      0.73699417903256
  H   1.72950222210339     -0.51571929501133      0.92858542809896
  C   1.00211356122930      0.27806282300863      1.01425968941547
  C   -0.00309943358869      0.20676172940960      1.97688507123934
  H   -0.06282728129718     -0.65053513600475      2.63119286728263
  C   -0.93292887365824      1.21420337891147      2.08717554674930
  H   -1.71724579387939      1.14948753905599      2.82828941565129
  C   -0.89097999786164      2.34833492421961      1.24122071061697
  C   -1.82972540066487      3.38752240446339      1.39290355691860
  C   -1.83685548198046      4.62476007505703      0.56489469976027
  H   -4.91162994918462      1.46666839257843      0.19853179538442
  H   -2.61855577547797      2.39804465793452     -1.50056875412415
  C   0.12526377589522      2.38875962608605      0.25942257664394
  H   0.18474592718692      3.23428029429126     -0.41036248523871
  C   1.05208505759591      1.36969030872669      0.15558921762024
  H   -0.91816215538815      5.20256806755079      0.69932584720949
  H   -2.57413528045551      3.27888979836067      2.16849446314885
  H   -1.90603942610131      4.39859588496414     -0.50213120353439
  H   -2.67398639091408      5.26814852538017      0.82170640896846
