# Supplementary material for: AIMNet2‐NSE: A Transferable Reactive Neural Network Potential for Open‐Shell Chemistry
Source: Angew Chem Int Ed Engl. 2025 Dec 16;65(5):e16763. doi: 10.1002/anie.202516763 (PMC12851018; doi:10.1002/anie.202516763)
Supplement: Supplementary file 2 — Supporting Information [file ANIE-65-e16763-s001.zip › styrene/singlet_uks_scan/input.008.xyz]

34
Coordinates from ORCA-job input
  C   -3.71976378161341     -0.71414862930450      0.98111060238765
  C   -2.20010281559093     -0.34791622895259     -0.86054664258000
  C   -3.06066466827672     -1.88395133412571      1.28980070059253
  C   -1.54759594387486     -1.52070573134268     -0.54317794267522
  C   -1.97023698291351     -2.29965138962247      0.52829814657890
  C   -3.31389298391753      0.09072579427023     -0.10947718390452
  C   -4.00061228126782      1.28199299717156     -0.41740975033178
  C   -3.62859307886584      2.17992274332504     -1.54426822133606
  H   -4.56614654068817     -0.39539477340242      1.57479704353836
  H   -1.85134700904766      0.24541136407040     -1.69184964431559
  H   1.81248296667905      1.45615415152755     -0.62693296646049
  H   -3.39254520156681     -2.48149312165968      2.12728040914681
  H   -0.69342418200878     -1.82981529216846     -1.12833962636273
  H   -4.15267664733716      3.13016820556208     -1.48163085965494
  H   -3.86709834484956      1.73310608750812     -2.51429541454123
  H   -1.45350904182881     -3.21630712147138      0.77232530352943
  H   1.77302796222872     -0.49025878060155      0.89569706209308
  C   1.02961352544032      0.28750229378089      0.99019412145338
  C   0.03526639649641      0.19236891516798      1.96202462981459
  H   -0.00007941960531     -0.66746711999494      2.61481702129447
  C   -0.91464769223279      1.17972125833344      2.08374962575744
  H   -1.69012811217581      1.09706753733702      2.83224218891403
  C   -0.90508702841536      2.31601541575979      1.24013813129685
  C   -1.86761396081365      3.33198559157130      1.40196159442541
  C   -1.90349499659517      4.57800528028906      0.58808856205004
  H   -4.85553319765205      1.54126740426420      0.19083223885767
  H   -2.55583368872589      2.38420783748877     -1.54998443045638
  C   0.10114532447358      2.38132902302757      0.24973929585270
  H   0.13690020223281      3.23010069840854     -0.41763683286329
  C   1.04850169590374      1.38236640870664      0.13430203940246
  H   -1.01141742617655      5.18928728361579      0.75218718723036
  H   -2.60109665659770      3.20382622951733      2.18491282689586
  H   -1.93893901048300      4.36377399794880     -0.48254614074976
  H   -2.77093738033280      5.18511800399367      0.83284092511980
