# Supplementary material for: AIMNet2‐NSE: A Transferable Reactive Neural Network Potential for Open‐Shell Chemistry
Source: Angew Chem Int Ed Engl. 2025 Dec 16;65(5):e16763. doi: 10.1002/anie.202516763 (PMC12851018; doi:10.1002/anie.202516763)
Supplement: Supplementary file 2 — Supporting Information [file ANIE-65-e16763-s001.zip › styrene/singlet_uks_scan/input.009.xyz]

34
Coordinates from ORCA-job input
  C   -3.71198723209879     -0.65683660171103      0.99771527665325
  C   -2.19666839153886     -0.34954850898957     -0.85774880661878
  C   -3.07951684718100     -1.83880467272011      1.31613997069718
  C   -1.56969723543006     -1.53356391254718     -0.52990910599778
  C   -2.00407770846796     -2.28939621571485      0.55332792950002
  C   -3.29489591162590      0.12415237957321     -0.10550168753077
  C   -3.95519893752196      1.32808563257985     -0.42365720759873
  C   -3.58082792198915      2.19221996812033     -1.57564045771675
  H   -4.54653503201846     -0.31045884446515      1.59272392388019
  H   -1.83922679697304      0.22569774636804     -1.69802728200269
  H   1.81286192318751      1.49625522966613     -0.64475154503577
  H   -3.42057194958290     -2.41825610795309      2.16259333492438
  H   -0.72676453583815     -1.86995860102305     -1.11635543886663
  H   -4.09275700511825      3.15012323962992     -1.53460710966511
  H   -3.83215455354889      1.72238192705534     -2.53140128201883
  H   -1.50803350987602     -3.21529642239300      0.80518091599599
  H   1.82071474651234     -0.46083624772320      0.86483850659853
  C   1.06120834160343      0.30018540283095      0.96732648569020
  C   0.07360835139821      0.17809676449234      1.94291847079569
  H   0.05961389656093     -0.68603319173852      2.59089052391435
  C   -0.89660339818562      1.14444671204996      2.07486378653372
  H   -1.66643214274486      1.04110628272863      2.82648132046771
  C   -0.91542398820111      2.28501605440526      1.23772722533099
  C   -1.90369350003119      3.27516799314791      1.40716546261772
  C   -1.96458915115355      4.53263066695481      0.61282706075786
  H   -4.79871393859250      1.61584102811001      0.18760626243359
  H   -2.50552257217611      2.38291458259287     -1.59604262502440
  C   0.08554733941000      2.37889515056996      0.24460262714849
  H   0.10088265291781      3.23286072334755     -0.41689372124463
  C   1.05355916226693      1.40101880491877      0.11876818323575
  H   -1.09816977112770      5.17123060182808      0.80849806799655
  H   -2.63080776580192      3.12341562805414      2.19180545310060
  H   -1.96750325123096      4.33572698083078     -0.46126957433344
  H   -2.85770336580123      5.10583482712329      0.84704905538135
