# Supplementary material for: AIMNet2‐NSE: A Transferable Reactive Neural Network Potential for Open‐Shell Chemistry
Source: Angew Chem Int Ed Engl. 2025 Dec 16;65(5):e16763. doi: 10.1002/anie.202516763 (PMC12851018; doi:10.1002/anie.202516763)
Supplement: Supplementary file 2 — Supporting Information [file ANIE-65-e16763-s001.zip › styrene/singlet_uks_scan/input.010.xyz]

34
Coordinates from ORCA-job input
  C   -3.70937073778251     -0.60603834274274      1.01530642289922
  C   -2.19549457757655     -0.35593648968419     -0.84927283015609
  C   -3.10535776793505     -1.80028908542038      1.34354225480381
  C   -1.59611559535554     -1.55164942279733     -0.51125421116052
  C   -2.04458996012797     -2.28523047783341      0.58138588044411
  C   -3.27869929309505      0.15184804164469     -0.09820001667035
  C   -3.91031303893091      1.36925871048882     -0.42577957675912
  C   -3.53055996243281      2.20144770392987     -1.59907550365902
  H   -4.53207612546614     -0.23224148553431      1.61025242041997
  H   -1.82717883257851      0.20238533606657     -1.69628795233079
  H   1.82198396025624      1.54826734439655     -0.65912028409017
  H   -3.45723772659855     -2.36224345428855      2.19732677125784
  H   -0.76404759213469     -1.91475414371120     -1.09733195544166
  H   -4.03656870217564      3.16311395137048     -1.58331501453061
  H   -3.78435213816491      1.70756740013248     -2.54182600029205
  H   -1.57067826351991     -3.22056271811291      0.84087151890390
  H   1.87039905545411     -0.42482795930245      0.82887053120157
  C   1.09479234414418      0.31867604117025      0.93918482176325
  C   0.11043952158979      0.16614076033068      1.91359379419270
  H   0.11496222223662     -0.70427801670652      2.55328143894090
  C   -0.88018355919852      1.11053309845408      2.05511958762281
  H   -1.64706592714993      0.98322537703568      2.80590218876493
  C   -0.92386248541219      2.25787276746801      1.22887337520794
  C   -1.93879780630144      3.22038976293028      1.40429638257800
  C   -2.02092011365979      4.49321422114250      0.63695646249377
  H   -4.74366201431520      1.68390945601018      0.18603031182410
  H   -2.45393341651492      2.38562788737375     -1.62477595026336
  C   0.07575533089736      2.38426157166118      0.23840822550345
  H   0.07366943857453      3.24571667749985     -0.41343806417736
  C   1.06441796760767      1.42839494655160      0.10264866475492
  H   -1.18217674624723      5.15524193336807      0.87227196777416
  H   -2.66277366636730      3.04100591665481      2.18598735528419
  H   -1.98760264352763      4.32350557205763     -0.44086454237496
  H   -2.93888114819055      5.03076211839530      0.85967552527030
