# Supplementary material for: AIMNet2‐NSE: A Transferable Reactive Neural Network Potential for Open‐Shell Chemistry
Source: Angew Chem Int Ed Engl. 2025 Dec 16;65(5):e16763. doi: 10.1002/anie.202516763 (PMC12851018; doi:10.1002/anie.202516763)
Supplement: Supplementary file 2 — Supporting Information [file ANIE-65-e16763-s001.zip › styrene/singlet_uks_scan/input.011.xyz]

34
Coordinates from ORCA-job input
  C   -3.73437757394780     -0.53860292109058      1.03318267947713
  C   -2.19706790050395     -0.39051059867696     -0.82226066869225
  C   -3.18319144076895     -1.74960667859360      1.39185788792031
  C   -1.65115696524795     -1.60365920154889     -0.45484955594349
  C   -2.13832679671191     -2.29470629567039      0.64858043674202
  C   -3.26436368660037      0.17603425325194     -0.09211269998088
  C   -3.84183509904484      1.41316071454161     -0.44870228123095
  C   -3.42158709222935      2.19878191691880     -1.63972036075636
  H   -4.54479262802484     -0.11770697832411      1.61339142407167
  H   -1.79766698821690      0.13634808771347     -1.67548236138980
  H   1.82838949313596      1.66941139141269     -0.70780671729410
  H   -3.56455803426717     -2.27833290612714      2.25414772601266
  H   -0.83065758059660     -2.01328528497710     -1.02647652779242
  H   -3.93073834092606      3.15778862125653     -1.68280809059217
  H   -3.63710017676411      1.66416567631482     -2.56929507448440
  H   -1.70647356847248     -3.24367965035114      0.93096238495529
  H   1.95021784077087     -0.34620525579166      0.71846455360228
  C   1.15224027482352      0.36842628939359      0.85675625165907
  C   0.18187188201558      0.15713752191798      1.83389836632683
  H   0.21936794250909     -0.73066659228542      2.44820440364599
  C   -0.83742024724500      1.06495449088620      2.01034632292253
  H   -1.59345257503284      0.88991924503941      2.76234793074812
  C   -0.92535448817061      2.23270275839178      1.21746055949285
  C   -1.97694865937334      3.14997871829740      1.42239020616301
  C   -2.10983907040017      4.44592271146814      0.70238672903896
  H   -4.66834174939793      1.77256662717251      0.14725120271101
  H   -2.34456261320531      2.38717775478154     -1.63294293350702
  C   0.06320620919223      2.42102971260745      0.22591375412001
  H   0.03057199025859      3.30224059949886     -0.39793737476671
  C   1.08070953592226      1.50165931593058      0.05472328089194
  H   -1.33150217135386      5.15242278371710      1.00710524991895
  H   -2.68480560555769      2.92245260023616      2.20639290893519
  H   -2.01433695982187      4.32662641933902     -0.37772751335134
  H   -3.07219715674505      4.91036915334872      0.90160190042583
