# Supplementary material for: AIMNet2‐NSE: A Transferable Reactive Neural Network Potential for Open‐Shell Chemistry
Source: Angew Chem Int Ed Engl. 2025 Dec 16;65(5):e16763. doi: 10.1002/anie.202516763 (PMC12851018; doi:10.1002/anie.202516763)
Supplement: Supplementary file 2 — Supporting Information [file ANIE-65-e16763-s001.zip › styrene/singlet_uks_scan/input.012.xyz]

34
Coordinates from ORCA-job input
  C   -3.78198063570074     -0.49383044214586      1.04724179431910
  C   -2.20826007985211     -0.43149147862625     -0.78104509408689
  C   -3.28467412034746     -1.71987903328723      1.43246552419437
  C   -1.71786644754003     -1.66122003568526     -0.38906676903026
  C   -2.24997479948791     -2.31654051492512      0.71476617897730
  C   -3.26350140265226      0.18642545574008     -0.07733496593433
  C   -3.78175328545701      1.44471526601878     -0.45610538827710
  C   -3.31013721086993      2.19699583980685     -1.64907630261751
  H   -4.58525297737319     -0.03376298286833      1.60735022749097
  H   -1.77261240472664      0.06785165050821     -1.63317185370872
  H   1.85894269715941      1.81573432118429     -0.74210086725501
  H   -3.70122866476153     -2.22133938422959      2.29475127572642
  H   -0.90571707038207     -2.11114586310227     -0.94209522160943
  H   -3.77957443199060      3.17482832810284     -1.71216179185299
  H   -3.53168118182212      1.66022732353254     -2.57599060084291
  H   -1.86176289339373     -3.27817829805691      1.01701804180759
  H   2.04953415851903     -0.24253513479756      0.61525213960048
  C   1.22681847514577      0.43873788547055      0.77555900777473
  C   0.26398626958499      0.16248662117149      1.74331087726712
  H   0.33220471133000     -0.74293285253539      2.32874059821438
  C   -0.78721961659911      1.02779848162757      1.94746262065788
  H   -1.53802442927064      0.79998441311682      2.69048475692168
  C   -0.91660959807598      2.21630278089916      1.19259529249791
  C   -2.00721237424842      3.08309562979575      1.41904705234306
  C   -2.19065877205124      4.39851591044446      0.74689879344966
  H   -4.61142063484960      1.83806089406794      0.11332350397533
  H   -2.22619342336714      2.33978054251704     -1.62399931955143
  C   0.06746614855802      2.47252954848048      0.21200661484453
  H   0.00687725243849      3.37291338962331     -0.38149123366011
  C   1.11669765075835      1.59557127703273      0.01244246004123
  H   -1.50407866180054      5.15036017249107      1.14903627991620
  H   -2.69976122489519      2.80910372832612      2.20196536223513
  H   -1.99919128489568      4.34293835980531     -0.32458940228009
  H   -3.20225973708197      4.77221320049564      0.88575440845146
