# Supplementary material for: AIMNet2‐NSE: A Transferable Reactive Neural Network Potential for Open‐Shell Chemistry
Source: Angew Chem Int Ed Engl. 2025 Dec 16;65(5):e16763. doi: 10.1002/anie.202516763 (PMC12851018; doi:10.1002/anie.202516763)
Supplement: Supplementary file 2 — Supporting Information [file ANIE-65-e16763-s001.zip › styrene/singlet_uks_scan/input.013.xyz]

34
Coordinates from ORCA-job input
  C   -4.00028273562570     -0.40688483518533      1.04319321720051
  C   -2.27514694575909     -0.57110213173317     -0.63595726653760
  C   -3.64762420596756     -1.64772058107863      1.52580478765744
  C   -1.93398133437685     -1.81946260915168     -0.15071353217468
  C   -2.61178380394264     -2.36730857767381      0.92995147898205
  C   -3.32607656727015      0.16907188618616     -0.05746617425614
  C   -3.68552568182783      1.45229595896084     -0.52995411896617
  C   -3.04415486877288      2.10200526466562     -1.70367886155249
  H   -4.80506136005546      0.14739854692982      1.50770288969550
  H   -1.72055222609307     -0.15096000753576     -1.46152859404524
  H   1.99923010387652      2.36391150757199     -0.73458229164049
  H   -4.17864543420766     -2.06651969963818      2.36901845600736
  H   -1.12170506728057     -2.36487718931995     -0.60983300413487
  H   -3.46549844371430      3.08599744061938     -1.89027800879368
  H   -3.17220260733367      1.50739885999396     -2.61224915438670
  H   -2.33890541608962     -3.34137909068328      1.30868937455032
  H   2.36663580364770      0.15371359386181      0.31176422624589
  C   1.47415463123357      0.71898931798897      0.53723259481340
  C   0.52256843565329      0.20845271529516      1.41506782262024
  H   0.66823264572668     -0.76295983054837      1.86521063471048
  C   -0.61874239427246      0.92535052268656      1.70218819774191
  H   -1.36483884710367      0.51167778495906      2.36626762662804
  C   -0.84874995854224      2.19585435249043      1.12860726405079
  C   -2.02825217450917      2.91001640974250      1.43313092161544
  C   -2.32650462154321      4.27756542445310      0.92538360975470
  H   -4.52357027099609      1.94371193669991     -0.05707419320286
  H   -1.96594106214394      2.21540305076384     -1.55473206041154
  C   0.12815371252444      2.69291093593505      0.23626018293451
  H   -0.00912950710869      3.66286467050997     -0.21894138203714
  C   1.26482885149241      1.96230509933367     -0.05051663596577
  H   -1.67102735859834      5.02659647471828      1.38050910199135
  H   -2.70315904804188      2.46730507691702      2.15082970990056
  H   -2.18017274175535      4.35011393816815     -0.15325180494708
  H   -3.35264950122122      4.56257878309612      1.14318898595170
