# Supplementary material for: AIMNet2‐NSE: A Transferable Reactive Neural Network Potential for Open‐Shell Chemistry
Source: Angew Chem Int Ed Engl. 2025 Dec 16;65(5):e16763. doi: 10.1002/anie.202516763 (PMC12851018; doi:10.1002/anie.202516763)
Supplement: Supplementary file 2 — Supporting Information [file ANIE-65-e16763-s001.zip › styrene/singlet_uks_scan/input.014.xyz]

34
Coordinates from ORCA-job input
  C   -3.98720676584652     -0.39409131449027      1.05838830636262
  C   -2.26942026768209     -0.55923999604833     -0.62623656801687
  C   -3.64561820808764     -1.64290282587626      1.52876777467010
  C   -1.93879065824342     -1.81599532904909     -0.15356907387754
  C   -2.61849655572269     -2.36698492044432      0.92353871909349
  C   -3.31075289750177      0.18476172402918     -0.03826505730636
  C   -3.65634140665670      1.47985882588024     -0.49588419521031
  C   -3.03375434742626      2.11829318788263     -1.68584742679219
  H   -4.78532177987420      0.16360396056520      1.53034442655504
  H   -1.71396826049088     -0.13748275110496     -1.45040647746467
  H   2.00118035162825      2.36304890247606     -0.73314564440426
  H   -4.17873674589579     -2.06424183291636      2.36939065098229
  H   -1.13334541748528     -2.36490082100407     -0.62048439505227
  H   -3.43888291145948      3.11148695643531     -1.85883394844484
  H   -3.20131189605134      1.52841917963418     -2.59121326085443
  H   -2.35419106563154     -3.34721386905197      1.29237149542337
  H   2.38272002373677      0.16407407695440      0.33203534383181
  C   1.48273666464043      0.72186465983566      0.54610876858923
  C   0.52979314330994      0.20856565655484      1.42014619736700
  H   0.68173295495595     -0.75767662951469      1.87928907085330
  C   -0.62111303589496      0.91646777819594      1.69319332822988
  H   -1.36727313258013      0.50072897723757      2.35587352599265
  C   -0.85906636652902      2.17964351868370      1.10873090835029
  C   -2.05207948325459      2.88261151983537      1.39650274922137
  C   -2.34530923805833      4.25667229333862      0.90301333493111
  H   -4.50076630213508      1.96573434398981     -0.02875490689564
  H   -1.94960864252334      2.20793090474987     -1.56792212712577
  C   0.11912184525416      2.67976236848714      0.22080321958341
  H   -0.02294419252938      3.64565142579245     -0.24135867882180
  C   1.26553301026625      1.95849288787889     -0.05217528667075
  H   -1.71696429069957      5.00288712045378      1.39941205070763
  H   -2.71754871044618      2.44591210325753      2.12654022226503
  H   -2.15752191533444      4.35225679166860     -0.16680621725147
  H   -3.38256349974981      4.52631612568260      1.08569717117925
