# Supplementary material for: AIMNet2‐NSE: A Transferable Reactive Neural Network Potential for Open‐Shell Chemistry
Source: Angew Chem Int Ed Engl. 2025 Dec 16;65(5):e16763. doi: 10.1002/anie.202516763 (PMC12851018; doi:10.1002/anie.202516763)
Supplement: Supplementary file 2 — Supporting Information [file ANIE-65-e16763-s001.zip › styrene/singlet_uks_scan/input.015.xyz]

34
Coordinates from ORCA-job input
  C   -3.98818350218027     -0.38271019268974      1.06641179146400
  C   -2.26019305603505     -0.55238746952902     -0.60455621811701
  C   -3.66474050330628     -1.63936467362219      1.52928273381208
  C   -1.94722243534710     -1.81788163849595     -0.14030026253102
  C   -2.64102933826617     -2.36993097247916      0.92617872634195
  C   -3.29693034830841      0.19676962818148     -0.01914559790039
  C   -3.62120886485777      1.50540565915723     -0.46544429557329
  C   -3.01015258092824      2.12718007516148     -1.67031207719055
  H   -4.78381004052490      0.18006479395444      1.53664398830298
  H   -1.69389384925684     -0.13012141407737     -1.42105898602517
  H   1.99950712610900      2.38033032502812     -0.74156656276544
  H   -4.20958285412865     -2.06164584470497      2.36187336792944
  H   -1.14434918937109     -2.37156040005882     -0.60601394263032
  H   -3.39535512537493      3.12955449578431     -1.83569194879996
  H   -3.21398290745887      1.54022811230873     -2.57026219828240
  H   -2.39092586677353     -3.35627383377769      1.28860286713297
  H   2.40547370779305      0.19041623060752      0.33344221999378
  C   1.49669557275912      0.73653579555367      0.54040882147644
  C   0.54664489961619      0.21400217406075      1.41110814112842
  H   0.70933605612586     -0.74802523638788      1.87542706413047
  C   -0.61567530320128      0.90783395518699      1.67542307562692
  H   -1.35870384226524      0.48523007314590      2.33729719121111
  C   -0.86677020673971      2.16477884172857      1.08602499525014
  C   -2.07595308566874      2.85134728400934      1.36266590362993
  C   -2.36526613289716      4.23563332221196      0.89488682175052
  H   -4.48032485283958      1.98358634160286     -0.01747285405049
  H   -1.92187780539955      2.19087042182794     -1.57816994462640
  C   0.10806149105228      2.67449732935786      0.20170452556217
  H   -0.04348373373870      3.63737540395746     -0.26355633096338
  C   1.26585006961185      1.96776946928939     -0.06328014973704
  H   -1.75667516789447      4.97231696897055      1.42888018395194
  H   -2.72413249629759      2.41952382644970      2.11099487020437
  H   -2.14786571895952      4.35938743503924     -0.16588250367195
  H   -3.40936011504632      4.49357871324646      1.05470058396488
