# Supplementary material for: AIMNet2‐NSE: A Transferable Reactive Neural Network Potential for Open‐Shell Chemistry
Source: Angew Chem Int Ed Engl. 2025 Dec 16;65(5):e16763. doi: 10.1002/anie.202516763 (PMC12851018; doi:10.1002/anie.202516763)
Supplement: Supplementary file 2 — Supporting Information [file ANIE-65-e16763-s001.zip › styrene/singlet_uks_scan/input.016.xyz]

34
Coordinates from ORCA-job input
  C   -4.09210583771406     -0.31760793625926      1.04706436924827
  C   -2.29194300771658     -0.65932184137670     -0.51486129264894
  C   -3.87763503163508     -1.57207905472510      1.57339499391084
  C   -2.08783544029534     -1.92493974635909      0.01224503955452
  C   -2.87075869124207     -2.38841468931042      1.05749439721649
  C   -3.30387557265050      0.17571242221831     -0.01336072969662
  C   -3.50878556018791      1.49879834683185     -0.50329409450485
  C   -2.80464605188272      2.03952665172871     -1.69600678704401
  H   -4.87357859667750      0.31284565158393      1.45054948259305
  H   -1.65966765190174     -0.30954896337076     -1.31692095437915
  H   2.02013389396867      2.71286563676366     -0.72908939527100
  H   -4.49414561499026     -1.92597479523996      2.38757939943248
  H   -1.30109109746965     -2.54731155067647     -0.39021310119733
  H   -3.07473081273827      3.07717975841673     -1.87462215030492
  H   -3.05256339835739      1.47290967671228     -2.59825464878471
  H   -2.70555250491887     -3.37331119164154      1.46919377716790
  H   2.54722265713639      0.45772342993823      0.13816600334350
  C   1.60656226593331      0.92777436816000      0.38557362458666
  C   0.68507833678342      0.27209821603843      1.19321145436625
  H   0.90288872788154     -0.71687969734564      1.57052256533324
  C   -0.51849532387491      0.87070043880534      1.50997704748748
  H   -1.23489062886617      0.34984452900595      2.12993239031733
  C   -0.83915444100979      2.15830136646971      1.03459404834269
  C   -2.09683322954354      2.74211390833439      1.35206225798870
  C   -2.45128913411753      4.15439060506611      1.03203343199115
  H   -4.38464669429072      2.02152608245978     -0.14608632875823
  H   -1.71944468887240      1.98715936045186     -1.57755090152178
  C   0.10709250320197      2.80383612516699      0.21225884690236
  H   -0.10192041149941      3.79293471996508     -0.16799320499613
  C   1.30790375415183      2.19573288717359     -0.10164172811558
  H   -1.87108563873591      4.85765235720024      1.63780087325864
  H   -2.70073614663317      2.22452786678718      2.08297010091266
  H   -2.25116245791834      4.39855927169438     -0.01113133064459
  H   -3.50438847331587      4.34499078933133      1.22364654391333
