# Supplementary material for: AIMNet2‐NSE: A Transferable Reactive Neural Network Potential for Open‐Shell Chemistry
Source: Angew Chem Int Ed Engl. 2025 Dec 16;65(5):e16763. doi: 10.1002/anie.202516763 (PMC12851018; doi:10.1002/anie.202516763)
Supplement: Supplementary file 2 — Supporting Information [file ANIE-65-e16763-s001.zip › styrene/singlet_uks_scan/input.017.xyz]

34
Coordinates from ORCA-job input
  C   -4.07608702822153     -0.33150597784548      1.04886699079531
  C   -2.25902580303347     -0.61865751301406     -0.49919429555180
  C   -3.85641910255667     -1.59688552730088      1.54781822268926
  C   -2.04837252618812     -1.89655263480679     -0.00104461673121
  C   -2.83730936249486     -2.39161570444697      1.02312725032483
  C   -3.28313720654037      0.19136068603519      0.00953363366588
  C   -3.49372840100320      1.53291426397999     -0.45180239783374
  C   -2.83291299874360      2.06827549393898     -1.67264997439152
  H   -4.86747304623919      0.28233029633967      1.45872477202825
  H   -1.62184943647858     -0.24408059603492     -1.28600564822436
  H   1.99899441562489      2.63392785452723     -0.76866077506894
  H   -4.47865460389083     -1.97547457943685      2.34638916969154
  H   -1.25117014006366     -2.50103367248107     -0.41004775754729
  H   -3.10573418288177      3.10685745191455     -1.84225425922486
  H   -3.11836508297074      1.50078105303397     -2.56302368678888
  H   -2.66781670738188     -3.38489012241182      1.41250708211747
  H   2.52885002572330      0.41358083355948      0.18301158001970
  C   1.58778198803132      0.89188278917305      0.41258237261998
  C   0.66809957816101      0.26756976286916      1.24464918003890
  H   0.88612538035035     -0.70614087736393      1.65959259728758
  C   -0.53676432815234      0.87806151246595      1.53862558855947
  H   -1.25180560163500      0.38070008789892      2.17911223807793
  C   -0.85602125171410      2.14536477945349      1.01814043869639
  C   -2.12387373559487      2.73957991013566      1.31206932832143
  C   -2.44087467505287      4.16459988800578      1.00185458639146
  H   -4.40251817718003      2.01573529908094     -0.12014625023620
  H   -1.74442850883549      2.01130532497542     -1.59520971720274
  C   0.08683707022677      2.75932766272745      0.17225873689192
  H   -0.12093430605747      3.73492858641326     -0.24191167719161
  C   1.28795942085955      2.13987445191369     -0.12158378801272
  H   -1.85049745994154      4.84535024214981      1.62308275294498
  H   -2.70024574392565      2.26444987402820      2.09317166655684
  H   -2.22324810220760      4.41461727736615     -0.03585150319468
  H   -3.49146035999024      4.37777682315586      1.18351215948112
