# Supplementary material for: AIMNet2‐NSE: A Transferable Reactive Neural Network Potential for Open‐Shell Chemistry
Source: Angew Chem Int Ed Engl. 2025 Dec 16;65(5):e16763. doi: 10.1002/anie.202516763 (PMC12851018; doi:10.1002/anie.202516763)
Supplement: Supplementary file 2 — Supporting Information [file ANIE-65-e16763-s001.zip › styrene/singlet_uks_scan/input.018.xyz]

34
Coordinates from ORCA-job input
  C   -4.05396576973047     -0.35502548031777      1.04769737811737
  C   -2.22061724374919     -0.56629997173576     -0.48700331594433
  C   -3.82072254096820     -1.63271881205385      1.51045243958040
  C   -1.99449815902446     -1.85751262460729     -0.02719389900634
  C   -2.78539231830205     -2.39536443964357      0.97169268447556
  C   -3.26103847385534      0.20782447811299      0.03385438662945
  C   -3.48646754293705      1.57158425158095     -0.39049702248700
  C   -2.88682055765891      2.10082083831143     -1.64777702668568
  H   -4.85851416481977      0.23434416314260      1.46781718280592
  H   -1.58122122282826     -0.15712830893447     -1.25458726063443
  H   1.97474584779080      2.52168974409117     -0.80956438241910
  H   -4.44538759589407     -2.04471093719254      2.29037152564922
  H   -1.18318730264426     -2.43581668640969     -0.44604344046970
  H   -3.17995082005581      3.13432167668103     -1.81496565424983
  H   -3.20558453580269      1.51923625824731     -2.51696313292970
  H   -2.60492218994655     -3.39786708719751      1.33159292437031
  H   2.49809516280362      0.34775027489997      0.24743317284302
  C   1.55948830533908      0.84076966396192      0.45518010168133
  C   0.64014410008548      0.26229017777647      1.31791198392148
  H   0.85402265974235     -0.69136271053517      1.77892637818378
  C   -0.56236845836567      0.89300641810683      1.58391316751074
  H   -1.27830105103327      0.42986658354916      2.24864753833804
  C   -0.87412068524245      2.13358986341930      1.00735766286132
  C   -2.15213082182023      2.74728802619219      1.27221716237328
  C   -2.41553533766328      4.18552777394571      0.96032649973497
  H   -4.43059685107351      2.00136096540912     -0.08311953849421
  H   -1.79552549630624      2.05719272157826     -1.61747310871848
  C   0.06614801509740      2.70163936655218      0.13230133107840
  H   -0.13598004673346      3.65954532955031     -0.32372266422548
  C   1.26375121668138      2.06213817057607     -0.13751353592542
  H   -1.79885544541508      4.84154845762230      1.58192341377652
  H   -2.69354761529953      2.33244592545356      2.11163427423864
  H   -2.18957495449698      4.42547075605300     -0.07747811513528
  H   -3.45764810587173      4.43687017381282      1.14189488915487
