# Supplementary material for: AIMNet2‐NSE: A Transferable Reactive Neural Network Potential for Open‐Shell Chemistry
Source: Angew Chem Int Ed Engl. 2025 Dec 16;65(5):e16763. doi: 10.1002/anie.202516763 (PMC12851018; doi:10.1002/anie.202516763)
Supplement: Supplementary file 2 — Supporting Information [file ANIE-65-e16763-s001.zip › styrene/singlet_uks_scan/input.019.xyz]

34
Coordinates from ORCA-job input
  C   -4.04109100951024     -0.34504479701424      1.06317702714724
  C   -2.23465115155677     -0.56818002039802     -0.49807024659563
  C   -3.82099514532027     -1.63207705209384      1.51054224728185
  C   -2.01916767270631     -1.86604397077282     -0.05344939970567
  C   -2.80416069008481     -2.40265034421141      0.95166764097808
  C   -3.25331040501655      0.21531639271132      0.04735217516177
  C   -3.45972501045909      1.59719263486412     -0.35468501233847
  C   -2.89464287038582      2.10833147688053     -1.63846825146779
  H   -4.83129965914126      0.25153878515949      1.50012713028820
  H   -1.59980663003527     -0.16025319487152     -1.27010285063081
  H   1.98903013797000      2.52630365065857     -0.79983421860816
  H   -4.44192495781254     -2.04283718970436      2.29407735078066
  H   -1.22229809107487     -2.45175071213188     -0.48937906499732
  H   -3.17181686891051      3.14717725377012     -1.79993405419984
  H   -3.26003542673259      1.52975335340362     -2.49063561082931
  H   -2.63274417560704     -3.41101192321839      1.29949967670165
  H   2.53116258107666      0.37464742144534      0.29225067274439
  C   1.58410202427676      0.85792727266149      0.48405508945298
  C   0.66463266411739      0.27962187548013      1.34705224934729
  H   0.88745516778660     -0.66348482662858      1.82520288372879
  C   -0.54817670736699      0.89902106506035      1.59253705997122
  H   -1.26478257243964      0.43558240382001      2.25640585330505
  C   -0.87158149521803      2.12288662350746      0.99193178493102
  C   -2.17216138591226      2.72027226141632      1.23067219773742
  C   -2.42587268903277      4.16661278354684      0.93927278623009
  H   -4.41134010429179      2.01679680067616     -0.05391778120749
  H   -1.80507581035087      2.04255213427526     -1.64789653258220
  C   0.06793861982369      2.69234232246556      0.12122436387920
  H   -0.14399535952250      3.63940895200575     -0.35270304132349
  C   1.27804531020032      2.06616109381766     -0.12818320437945
  H   -1.82154936009275      4.80825839820753      1.58656168758115
  H   -2.69595686923900      2.31822266178817      2.08814012925838
  H   -2.17875093256428      4.42553059658534     -0.08875752065479
  H   -3.47153345486498      4.41619081683695      1.10351078301366
