# Supplementary material for: AIMNet2‐NSE: A Transferable Reactive Neural Network Potential for Open‐Shell Chemistry
Source: Angew Chem Int Ed Engl. 2025 Dec 16;65(5):e16763. doi: 10.1002/anie.202516763 (PMC12851018; doi:10.1002/anie.202516763)
Supplement: Supplementary file 2 — Supporting Information [file ANIE-65-e16763-s001.zip › styrene/singlet_uks_scan/input.020.xyz]

34
Coordinates from ORCA-job input
  C   -4.03408871862316     -0.33529110632430      1.07629534236700
  C   -2.24885466895573     -0.57383492862265     -0.50382754392064
  C   -3.83338198422853     -1.63210989513806      1.50812131561653
  C   -2.05062152697887     -1.87931291508118     -0.07482432574543
  C   -2.83562760686067     -2.41315171116599      0.93256111873361
  C   -3.24566579652891      0.22110918663348      0.06180847264258
  C   -3.42888024591344      1.62072043718455     -0.31963441454709
  C   -2.89574212368086      2.11153199898894     -1.62842663231857
  H   -4.80970807863955      0.27022441435305      1.52700870028273
  H   -1.61399343627975     -0.16847289262264     -1.27720343345016
  H   2.00200016093442      2.54207109678003     -0.79479064657004
  H   -4.45497195630901     -2.04035734483627      2.29243923440737
  H   -1.26871484410599     -2.47430438502207     -0.52502713427837
  H   -3.15547232370071      3.15530987763890     -1.78737263874820
  H   -3.30487566999758      1.53569040520871     -2.46170163942000
  H   -2.67839410791869     -3.42801953944165      1.26802440529755
  H   2.57064610912193      0.41534348003795      0.33186344715939
  C   1.61381272737489      0.88505734316238      0.50839070863504
  C   0.69674312489313      0.30344964847023      1.37190382495075
  H   0.93180526580099     -0.62804946317431      1.86665757796146
  C   -0.52818473269492      0.90661660136008      1.59775017607944
  H   -1.24336132679312      0.44038403231985      2.26126958443882
  C   -0.86703948436032      2.11298335908604      0.97466042940805
  C   -2.19040632889784      2.69059849795931      1.19057404854483
  C   -2.43663287069485      4.14559312405618      0.92395541547563
  H   -4.38881386704193      2.03088353662495     -0.02931015803413
  H   -1.80967288777620      2.02248430065929     -1.67428002480781
  C   0.06914427912936      2.68698429818977      0.10702858511584
  H   -0.15584769980743      3.62215164704773     -0.38425284749942
  C   1.29314971173102      2.07885998290789     -0.12299453294966
  H   -1.84232988013970      4.77131003088305      1.59464700374205
  H   -2.69372583329996      2.29968761986960      2.06627310679653
  H   -2.17347836906049      4.42508715760027     -0.09435516127178
  H   -3.48489500969585      4.39308710440586      1.07601263590575
