# Supplementary material for: AIMNet2‐NSE: A Transferable Reactive Neural Network Potential for Open‐Shell Chemistry
Source: Angew Chem Int Ed Engl. 2025 Dec 16;65(5):e16763. doi: 10.1002/anie.202516763 (PMC12851018; doi:10.1002/anie.202516763)
Supplement: Supplementary file 2 — Supporting Information [file ANIE-65-e16763-s001.zip › styrene/singlet_uks_scan/input.021.xyz]

34
Coordinates from ORCA-job input
  C   -4.04448704290886     -0.32074398748926      1.08607367030695
  C   -2.27089783961109     -0.59655696275329     -0.49834459520801
  C   -3.88004218808188     -1.62706873564708      1.50764207897838
  C   -2.10710574706532     -1.90995437132007     -0.07964283781422
  C   -2.90537194376503     -2.43007384950183      0.92521123323238
  C   -3.24223221558774      0.22097120445936      0.07694603218365
  C   -3.38706124350883      1.63757550887383     -0.29027122905527
  C   -2.87186566893448      2.10067172412347     -1.62005710969464
  H   -4.80285946806525      0.30205444664053      1.54266200809462
  H   -1.62672751886941     -0.20327428088980     -1.27027234797164
  H   2.02096645033879      2.60884743402685     -0.78401415555324
  H   -4.51241379767715     -2.02407060934286      2.28908896146776
  H   -1.34343644557770     -2.52318179571264     -0.53665572774794
  H   -3.10436361893700      3.15038095858800     -1.78262020991041
  H   -3.32085908696300      1.52950364577785     -2.43504847201050
  H   -2.77583133452355     -3.45161848789498      1.25221294526845
  H   2.63199260348677      0.49820132894813      0.35054348491914
  C   1.66139720404099      0.94309953187657      0.51598028218173
  C   0.75055422729893      0.33882380663876      1.37059349209679
  H   1.00535965791999     -0.58464805724103      1.87063220713208
  C   -0.49185252375234      0.91131857240519      1.58246220456352
  H   -1.20161850672451      0.42841625976223      2.23989077868324
  C   -0.85488043675614      2.10535442216891      0.95231817407433
  C   -2.20413424415354      2.65049779651363      1.15268683781660
  C   -2.45353075350507      4.11464222161003      0.92462994103647
  H   -4.35450573525989      2.04622185205792     -0.01937365512119
  H   -1.79107873510399      1.98024985417329     -1.69200572332937
  C   0.07428693270139      2.70298494988060      0.09621253493176
  H   -0.17095435716341      3.63014861127132     -0.40060341037179
  C   1.31722375229529      2.12753749919140     -0.11963308331300
  H   -1.86544568991335      4.72232464147802      1.61595642621108
  H   -2.68327704614975      2.25910952539831      2.04279834541232
  H   -2.18712128843535      4.42299093603540     -0.08426795180906
  H   -3.50390635108678      4.35357940589219      1.07751287031867
