# Supplementary material for: AIMNet2‐NSE: A Transferable Reactive Neural Network Potential for Open‐Shell Chemistry
Source: Angew Chem Int Ed Engl. 2025 Dec 16;65(5):e16763. doi: 10.1002/anie.202516763 (PMC12851018; doi:10.1002/anie.202516763)
Supplement: Supplementary file 2 — Supporting Information [file ANIE-65-e16763-s001.zip › styrene/singlet_uks_scan/input.022.xyz]

34
Coordinates from ORCA-job input
  C   -4.05407476619870     -0.30713601081790      1.09492638533625
  C   -2.29151360183307     -0.61746570985601     -0.49290266311229
  C   -3.92635416626823     -1.62224754409493      1.50452302494033
  C   -2.16305573857922     -1.93852204505947     -0.08648610720991
  C   -2.97505722858318     -2.44594469786657      0.91437969023739
  C   -3.23779622465061      0.22088092989757      0.09192477114288
  C   -3.34481404385923      1.65315550625329     -0.26056452964549
  C   -2.84831882001889      2.08989981704312     -1.61053854796706
  H   -4.79517964087427      0.33171272518989      1.55775662267089
  H   -1.63757076059060     -0.23546073909686     -1.26227215456895
  H   2.03474510423077      2.67059437705177     -0.77841671483220
  H   -4.56962717161473     -2.00871974331593      2.28232571083819
  H   -1.41752924814772     -2.56855206612384     -0.55054960759296
  H   -3.05418529063543      3.14462444349926     -1.77714701477442
  H   -3.33562494560616      1.52483307155583     -2.40669360275194
  H   -2.87376331499111     -3.47378179192440      1.23155956930298
  H   2.69070950798574      0.58261030300199      0.37282045953883
  C   1.70672437273162      1.00181725952125      0.52591400794291
  C   0.80386579735732      0.37737516207870      1.37447036437812
  H   1.07899680559987     -0.53555866339487      1.88303349212898
  C   -0.45574872278859      0.91789428847232      1.57055124820620
  H   -1.15869025250886      0.42003055975198      2.22417693930868
  C   -0.84383739141644      2.09656558348830      0.92934772499270
  C   -2.21719836157105      2.60978323005122      1.11444068021883
  C   -2.46767146203940      4.08305961681957      0.92654372259545
  H   -4.32035976958485      2.05885519907936     -0.01033558416859
  H   -1.77416846152873      1.93879631690311     -1.70796533313065
  C   0.07660120933861      2.71520340978028      0.08140285854498
  H   -0.18942482954658      3.63184332108837     -0.42420837188374
  C   1.33761253473614      2.17323923146017     -0.11891623388385
  H   -1.88363262385623      4.67031625089231      1.63748250610665
  H   -2.67153224327967      2.21910355667804      2.01905435027544
  H   -2.19907565254100      4.42057588434311     -0.07220907018605
  H   -3.51953059886573      4.31493396764887      1.08181540700107
