# Supplementary material for: AIMNet2‐NSE: A Transferable Reactive Neural Network Potential for Open‐Shell Chemistry
Source: Angew Chem Int Ed Engl. 2025 Dec 16;65(5):e16763. doi: 10.1002/anie.202516763 (PMC12851018; doi:10.1002/anie.202516763)
Supplement: Supplementary file 2 — Supporting Information [file ANIE-65-e16763-s001.zip › styrene/singlet_uks_scan/input.023.xyz]

34
Coordinates from ORCA-job input
  C   -4.04310776735972     -0.30197222543461      1.10153356167164
  C   -2.29201214003936     -0.60850831281518     -0.49731761667667
  C   -3.93025210247274     -1.62570026816142      1.49013341794168
  C   -2.17738079172062     -1.93711244222132     -0.11270143574636
  C   -2.99177322493427     -2.45083317504091      0.88346278156861
  C   -3.22491023487806      0.23106492279940      0.10489648162883
  C   -3.31582238033555      1.67808628930447     -0.22337397917988
  C   -2.86229006880349      2.10214935755634     -1.59683367676329
  H   -4.77503153487976      0.33799030288913      1.57738303248447
  H   -1.63572998063865     -0.22193852202153     -1.26246146000031
  H   2.02855204940125      2.63973530125007     -0.80832657541946
  H   -4.57542999140352     -2.01650669428358      2.26418505108407
  H   -1.44136862276333     -2.56855366193594     -0.58981834191636
  H   -3.05785853623441      3.15929924865280     -1.76077827773136
  H   -3.39002538931282      1.54114607950280     -2.36884409507985
  H   -2.90148499935780     -3.48478297578150      1.18371548225001
  H   2.71513612940691      0.60761856812538      0.42299511693862
  C   1.72378402348611      1.01586696389609      0.55709292269639
  C   0.82833714642609      0.40864488420149      1.42555590212398
  H   1.11667582563297     -0.47989070108526      1.96878320487621
  C   -0.44081417572295      0.93587645077694      1.59688185628697
  H   -1.13868861577303      0.45028436664096      2.26511726407406
  C   -0.84524098576624      2.08184013094260      0.91107710914023
  C   -2.23506467282897      2.58104004549931      1.07483080424890
  C   -2.46836212093846      4.06429916156271      0.91573469095869
  H   -4.30055885203673      2.06805348948444      0.02077907023295
  H   -1.79586309931972      1.93411457030971     -1.73557985178196
  C   0.06698257636784      2.68386192601781      0.04467548020232
  H   -0.21278056857656      3.57560140759443     -0.49684088808521
  C   1.33772322025647      2.15586205859500     -0.13234894868439
  H   -1.89070265763430      4.62741535881243      1.64982552010381
  H   -2.66894510460804      2.20485873498907      1.99674367505444
  H   -2.18103326151141      4.42266266515901     -0.07021429196177
  H   -3.52073909112534      4.30274169421773      1.05928101345965
