# Supplementary material for: AIMNet2‐NSE: A Transferable Reactive Neural Network Potential for Open‐Shell Chemistry
Source: Angew Chem Int Ed Engl. 2025 Dec 16;65(5):e16763. doi: 10.1002/anie.202516763 (PMC12851018; doi:10.1002/anie.202516763)
Supplement: Supplementary file 2 — Supporting Information [file ANIE-65-e16763-s001.zip › styrene/singlet_uks_scan/input.024.xyz]

34
Coordinates from ORCA-job input
  C   -4.04146292710715     -0.29461545155246      1.10794221034046
  C   -2.29823913961633     -0.61100334423852     -0.49562947478552
  C   -3.95405923432904     -1.62641487632340      1.47746521550989
  C   -2.20822212121540     -1.94688251744184     -0.13072524151003
  C   -3.03214632562472     -2.45988460476697      0.85834024359642
  C   -3.21430450367194      0.23666779945839      0.11945996172302
  C   -3.28020730644925      1.69747345843204     -0.18821945276005
  C   -2.86255379800484      2.10353311583519     -1.58331985450614
  H   -4.76139791782637      0.35170933573457      1.59351525282321
  H   -1.63483011924658     -0.22586299539889     -1.25536262213570
  H   2.02897499533780      2.64526212642448     -0.82662752490745
  H   -4.60649738585795     -2.01603524050921      2.24599766516108
  H   -1.48485218031829     -2.58522748184155     -0.61786291601495
  H   -3.04183444264950      3.16334576073333     -1.74927341196539
  H   -3.42904897181602      1.54787078569377     -2.33039096582781
  H   -2.96137493792473     -3.49976217182185      1.14300969511852
  H   2.75251159415847      0.66177069332973      0.46199887570049
  C   1.75164134957732      1.05148476113726      0.57962470589277
  C   0.86445180669679      0.44781767476218      1.45881314060317
  H   1.16910782533847     -0.41923361715714      2.02724191189279
  C   -0.41708122224592      0.95192455430151      1.60872805471725
  H   -1.10850268833427      0.46864106593489      2.28537147825787
  C   -0.84192101325361      2.06885143872746      0.89031163198746
  C   -2.24976803914973      2.54642096402986      1.03618025334627
  C   -2.47167159240912      4.03892621633281      0.91082877921969
  H   -4.27330528545163      2.07655077600972      0.04506649909842
  H   -1.80569169411050      1.91308904115332     -1.75774271555288
  C   0.06163161112304      2.66796235348409      0.01446057026555
  H   -0.23442126981420      3.53825017093823     -0.55276351732874
  C   1.34500490132808      2.16401383483202     -0.14184850410029
  H   -1.89677485757922      4.57833214937915      1.66349628725833
  H   -2.66103283691307      2.17944807705953      1.97351270611176
  H   -2.17406816658560      4.41968511109378     -0.06347984574733
  H   -3.52413410605317      4.28020603623340      1.05112490851750
