# Supplementary material for: AIMNet2‐NSE: A Transferable Reactive Neural Network Potential for Open‐Shell Chemistry
Source: Angew Chem Int Ed Engl. 2025 Dec 16;65(5):e16763. doi: 10.1002/anie.202516763 (PMC12851018; doi:10.1002/anie.202516763)
Supplement: Supplementary file 2 — Supporting Information [file ANIE-65-e16763-s001.zip › styrene/singlet_uks_scan/input.025.xyz]

34
Coordinates from ORCA-job input
  C   -4.04371311351735     -0.28915400890099      1.11323151384284
  C   -2.30206876130416     -0.61390834052984     -0.48889754650785
  C   -3.98460662088015     -1.62885508611435      1.46135769331036
  C   -2.23956183343621     -1.95698223503229     -0.14582242806312
  C   -3.07762663137025     -2.46992887122000      0.83170188227741
  C   -3.20332491622825      0.24108401393377      0.13679389621057
  C   -3.24366506100071      1.71490561479754     -0.15019441709663
  C   -2.86388525723092      2.10215259669947     -1.56680880188167
  H   -4.75296152842860      0.36303798722722      1.60676469334565
  H   -1.62827251780621     -0.22970619570186     -1.23997570291626
  H   2.03128834559801      2.65619959161688     -0.84336364330211
  H   -4.64777858290417     -2.01785032156651      2.22095047122317
  H   -1.52747673829423     -2.60161081099579     -0.64123163222365
  H   -3.03157183631393      3.16311517762947     -1.73800218301441
  H   -3.46476113887159      1.54831840680826     -2.28692420458013
  H   -3.02866144836539     -3.51567484214316      1.09898266757365
  H   2.79081115116288      0.72159483271702      0.49828376267533
  C   1.78062716683880      1.09128978108609      0.59993222077808
  C   0.90138880406687      0.48962360467432      1.48822350508282
  H   1.22183772489980     -0.35569496676772      2.08021483981764
  C   -0.39233072184255      0.96852825469977      1.61729520840978
  H   -1.07722228845998      0.48638039873018      2.30141518609062
  C   -0.83738112039968      2.05613470370891      0.86845177845520
  C   -2.26257183506879      2.51166607530791      0.99821398750263
  C   -2.47215951780339      4.01299462749798      0.90451042135744
  H   -4.24481330938821      2.08311431854980      0.07310488021677
  H   -1.81703388658685      1.89338259453299     -1.77518417824493
  C   0.05817728592645      2.65406352537832     -0.01528522743039
  H   -0.25301875931832      3.50338011059805     -0.60577893169050
  C   1.35386772939028      2.17612506131462     -0.15127869352468
  H   -1.89766878428059      4.52949590528288      1.67231952840289
  H   -2.64946671136069      2.15558270763841      1.95166796530879
  H   -2.16638956493445      4.41310876285466     -0.05937077316556
  H   -3.52408572248559      4.25840202568684      1.04394626175986
