# Supplementary material for: AIMNet2‐NSE: A Transferable Reactive Neural Network Potential for Open‐Shell Chemistry
Source: Angew Chem Int Ed Engl. 2025 Dec 16;65(5):e16763. doi: 10.1002/anie.202516763 (PMC12851018; doi:10.1002/anie.202516763)
Supplement: Supplementary file 2 — Supporting Information [file ANIE-65-e16763-s001.zip › styrene/singlet_uks_scan/input.026.xyz]

34
Coordinates from ORCA-job input
  C   -4.04354128384213     -0.28416671834555      1.12039717949116
  C   -2.30480956536876     -0.61636475169381     -0.48235390714717
  C   -4.01235042903507     -1.63088523131596      1.44625590528574
  C   -2.26947822102509     -1.96588976576771     -0.16177055601665
  C   -3.12073799447200     -2.47872782495945      0.80467342350943
  C   -3.19081247547100      0.24506209951790      0.15530709755296
  C   -3.20733884639858      1.73110615546110     -0.11087598452137
  C   -2.86756507604521      2.10020472847949     -1.54843417903084
  H   -4.74139870370505      0.37345275954925      1.62304050857193
  H   -1.62139511371323     -0.23305578119910     -1.22523142883780
  H   2.03667130362920      2.66927549886723     -0.85303579638629
  H   -4.68549046853408     -2.01935616649594      2.19728383492339
  H   -1.56896749726814     -2.61612229985366     -0.66627150103765
  H   -3.02960926070873      3.16090718980639     -1.72657538549686
  H   -3.49839817831910      1.54459580927577     -2.24005779492602
  H   -3.09331055138057     -3.52970957753296      1.05394257863048
  H   2.82583441659035      0.78093622399255      0.53701424262662
  C   1.80692019843963      1.13047849502559      0.62150910721612
  C   0.93283020764931      0.52929120597301      1.51497509435139
  H   1.26619976020153     -0.29537895687660      2.12857700947757
  C   -0.37224749544127      0.98278906822512      1.62189707108211
  H   -1.05256607698809      0.50075213924314      2.31068981542791
  C   -0.83403391381311      2.04268187829349      0.84524960890989
  C   -2.27546290145663      2.47779400027588      0.95981863484739
  C   -2.47054339159320      3.98778357716434      0.89431114345981
  H   -4.21691230666096      2.08671481683038      0.10296294416457
  H   -1.83077461047100      1.87820151103657     -1.78961962683464
  C   0.05638626572681      2.64101841301320     -0.04254335138652
  H   -0.26674247257401      3.47112676449699     -0.65362841262450
  C   1.36353847333419      2.18906367799910     -0.15687002395104
  H   -1.89189923655484      4.48229010903790      1.67245079502730
  H   -2.63658802332939      2.13582987056413      1.93027748071693
  H   -2.16061499462834      4.40347008890819     -0.06149329637374
  H   -3.52087153677152      4.23914599300286      1.03737176929800
