# Supplementary material for: AIMNet2‐NSE: A Transferable Reactive Neural Network Potential for Open‐Shell Chemistry
Source: Angew Chem Int Ed Engl. 2025 Dec 16;65(5):e16763. doi: 10.1002/anie.202516763 (PMC12851018; doi:10.1002/anie.202516763)
Supplement: Supplementary file 2 — Supporting Information [file ANIE-65-e16763-s001.zip › styrene/singlet_uks_scan/input.027.xyz]

34
Coordinates from ORCA-job input
  C   -4.04388185354318     -0.28114046644703      1.12434999319998
  C   -2.30080684356254     -0.61480127988088     -0.47267689772026
  C   -4.03863721996484     -1.63424954126171      1.42621731620446
  C   -2.29065128261825     -1.97011476888739     -0.17612616359539
  C   -3.15774859392884     -2.48549512238781      0.77516757832788
  C   -3.17654590260732      0.24976667347481      0.17435296324256
  C   -3.17193626031817      1.74778826367086     -0.06936014210006
  C   -2.87776109304163      2.10044626353099     -1.52773838337702
  H   -4.73371223692515      0.37946475363572      1.63429550661988
  H   -1.60569361225069     -0.23020820189200     -1.20404875598213
  H   2.03967262892907      2.67027003779249     -0.86848427727320
  H   -4.72367573718452     -2.02430117363641      2.16555869287278
  H   -1.59799082872064     -2.62335235953814     -0.68753770115279
  H   -3.03521722802314      3.16093633252204     -1.71142589233287
  H   -3.53972794059014      1.54420335070643     -2.18813385221995
  H   -3.15011942640120     -3.54117824245321      1.00527530006886
  H   2.85543668113529      0.83461233726746      0.57602915659130
  C   1.82889708497937      1.16512491578495      0.64309656023160
  C   0.95956540613344      0.56937481093660      1.54463433574251
  H   1.30437052543920     -0.23190773717144      2.18245047352106
  C   -0.35539322156405      0.99891900991997      1.62899340835272
  H   -1.03144181054034      0.52093492637531      2.32485018789707
  C   -0.83212185953040      2.02805017000373      0.82158810577059
  C   -2.28854704635400      2.44517582837230      0.92224163273275
  C   -2.46529111534355      3.96416194576664      0.88343268740104
  H   -4.18977200233772      2.08928717687877      0.13841080054409
  H   -1.85322491840923      1.86492941953759     -1.80512767612725
  C   0.05335521231702      2.62141378329753     -0.07377061457603
  H   -0.28023164358907      3.42964212192174     -0.70815188395703
  C   1.37051714817159      2.19387909581974     -0.16588000185572
  H   -1.88290256019566      4.43560929607761      1.67215770846814
  H   -2.62308102575324      2.11946406586158      1.90992996851466
  H   -2.14809360090517      4.39384029470013     -0.06366292372296
  H   -3.51368782290041      4.22376901969986      1.02833678968838
