# Supplementary material for: AIMNet2‐NSE: A Transferable Reactive Neural Network Potential for Open‐Shell Chemistry
Source: Angew Chem Int Ed Engl. 2025 Dec 16;65(5):e16763. doi: 10.1002/anie.202516763 (PMC12851018; doi:10.1002/anie.202516763)
Supplement: Supplementary file 2 — Supporting Information [file ANIE-65-e16763-s001.zip › styrene/singlet_uks_scan/input_trj.xyz]

34
Coordinates from ORCA-job input E -620.823395654409
  C      -3.565953     -1.353763      0.865396
  C      -2.246832     -0.313977     -0.871981
  C      -2.709054     -2.432155      0.868246
  C      -1.396041     -1.399300     -0.861903
  C      -1.617594     -2.466771      0.001977
  C      -3.363012     -0.258149     -0.007192
  C      -4.244148      0.840947      0.005099
  C      -4.098425      2.024126     -0.884776
  H      -4.412372     -1.331540      1.538647
  H      -2.046417      0.514423     -1.534501
  H       1.807523      0.997689     -0.157410
  H      -2.886431     -3.256660      1.544420
  H      -0.542152     -1.412007     -1.524092
  H      -4.887888      2.750370     -0.710913
  H      -4.130473      1.739684     -1.939910
  H      -0.946623     -3.313200      0.005701
  H       1.027127     -0.715258      1.445119
  C       0.509707      0.229093      1.366545
  C      -0.611028      0.480355      2.154338
  H      -0.965246     -0.273838      2.841562
  C      -1.282615      1.676110      2.044921
  H      -2.158828      1.863261      2.650502
  C      -0.859458      2.675960      1.139216
  C      -1.558986      3.895105      1.054870
  C      -1.202914      4.999942      0.120576
  H      -5.068540      0.813799      0.703775
  H      -3.142190      2.523739     -0.723805
  C       0.273903      2.393544      0.341088
  H       0.621435      3.130410     -0.368118
  C       0.942813      1.192276      0.461448
  H      -0.153542      5.288046      0.214330
  H      -2.420583      4.019395      1.695426
  H      -1.352115      4.709961     -0.924212
  H      -1.809128      5.882698      0.304854
34
Coordinates from ORCA-job input E -620.827103212870
  C      -3.559508     -1.383136      0.851481
  C      -2.236125     -0.327267     -0.876470
  C      -2.705782     -2.461863      0.843801
  C      -1.388185     -1.415385     -0.872324
  C      -1.612885     -2.491541     -0.021162
  C      -3.353202     -0.275813     -0.009411
  C      -4.228223      0.822648      0.028400
  C      -4.110544      2.021832     -0.829025
  H      -4.406905     -1.367081      1.523589
  H      -2.031976      0.505317     -1.532824
  H       1.799733      1.011204     -0.134943
  H      -2.885750     -3.292075      1.512325
  H      -0.530792     -1.422275     -1.530226
  H      -4.920147      2.721440     -0.641077
  H      -4.127551      1.763343     -1.891068
  H      -0.939082     -3.335395     -0.019753
  H       0.989454     -0.705227      1.455909
  C       0.474251      0.240159      1.371507
  C      -0.647527      0.495378      2.153774
  H      -1.006179     -0.257968      2.839769
  C      -1.314534      1.695782      2.041961
  H      -2.189252      1.888228      2.647493
  C      -0.876386      2.698552      1.130285
  C      -1.560021      3.911661      1.017691
  C      -1.165006      5.010958      0.091805
  H      -5.048603      0.774504      0.730870
  H      -3.161791      2.556221     -0.659364
  C       0.273779      2.409404      0.346677
  H       0.634148      3.142540     -0.359724
  C       0.927278      1.208844      0.471922
  H      -0.111308      5.279809      0.203369
  H      -2.416619      4.062663      1.661414
  H      -1.303495      4.723878     -0.954374
  H      -1.757348      5.904974      0.266947
34
Coordinates from ORCA-job input E -620.830362005715
  C      -3.548147     -1.416925      0.837023
  C      -2.217042     -0.352955     -0.881476
  C      -2.704427     -2.501079      0.817473
  C      -1.381169     -1.451144     -0.887982
  C      -1.612392     -2.533846     -0.049573
  C      -3.331055     -0.297889     -0.009904
  C      -4.191274      0.806988      0.054884
  C      -4.109754      2.017653     -0.773684
  H      -4.395632     -1.401344      1.508938
  H      -2.004339      0.483778     -1.530448
  H       1.777731      1.021507     -0.119437
  H      -2.891432     -3.335775      1.478696
  H      -0.521224     -1.456475     -1.542760
  H      -4.941220      2.686937     -0.572822
  H      -4.109084      1.785702     -1.842225
  H      -0.938787     -3.377296     -0.050440
  H       0.933175     -0.697937      1.457411
  C       0.423503      0.250645      1.369392
  C      -0.692277      0.516800      2.150312
  H      -1.056336     -0.235371      2.834979
  C      -1.348662      1.726910      2.043900
  H      -2.215268      1.929764      2.656862
  C      -0.895772      2.732644      1.128967
  C      -1.557572      3.941679      0.991542
  C      -1.132675      5.032249      0.066282
  H      -5.003858      0.741758      0.766286
  H      -3.177219      2.598477     -0.604661
  C       0.266934      2.427820      0.352135
  H       0.641675      3.157264     -0.349841
  C       0.899512      1.226143      0.477010
  H      -0.076043      5.284572      0.186955
  H      -2.405361      4.123703      1.640524
  H      -1.269098      4.742786     -0.978619
  H      -1.711490      5.936573      0.233544
34
Coordinates from ORCA-job input E -620.833072670123
  C      -3.534525     -1.447562      0.829525
  C      -2.198730     -0.382128     -0.883598
  C      -2.703552     -2.540047      0.797165
  C      -1.376707     -1.491567     -0.903421
  C      -1.614840     -2.578752     -0.075079
  C      -3.306973     -0.320653     -0.005964
  C      -4.150814      0.794132      0.082030
  C      -4.090992      2.013625     -0.728715
  H      -4.380177     -1.428988      1.503648
  H      -1.978742      0.457742     -1.526307
  H       1.749316      1.021905     -0.114480
  H      -2.897876     -3.377944      1.452327
  H      -0.516614     -1.498027     -1.558209
  H      -4.938761      2.661116     -0.524789
  H      -4.071170      1.800828     -1.801426
  H      -0.944596     -3.424586     -0.080346
  H       0.874156     -0.694639      1.451787
  C       0.372174      0.257730      1.361065
  C      -0.735674      0.539219      2.142941
  H      -1.105947     -0.209285      2.828448
  C      -1.378784      1.759076      2.041155
  H      -2.235819      1.975319      2.662706
  C      -0.913132      2.764238      1.126226
  C      -1.557558      3.975198      0.974128
  C      -1.111935      5.061915      0.051537
  H      -4.955682      0.720734      0.802245
  H      -3.176434      2.629163     -0.555706
  C       0.255463      2.443035      0.353238
  H       0.642970      3.170218     -0.344060
  C       0.868464      1.236042      0.474894
  H      -0.054380      5.304254      0.181400
  H      -2.400400      4.178172      1.623845
  H      -1.244674      4.773015     -0.993550
  H      -1.683133      5.971816      0.214584
34
Coordinates from ORCA-job input E -620.835778934320
  C      -3.518601     -1.475134      0.826340
  C      -2.179335     -0.413032     -0.883759
  C      -2.702796     -2.578040      0.780594
  C      -1.373742     -1.535189     -0.919885
  C      -1.619853     -2.625141     -0.099633
  C      -3.279867     -0.343029      0.001068
  C      -4.106764      0.783651      0.110008
  C      -4.061819      2.008924     -0.692393
  H      -4.361038     -1.451046      1.504346
  H      -1.952044      0.429343     -1.520665
  H       1.714968      1.016499     -0.117129
  H      -2.904880     -3.418139      1.430584
  H      -0.515393     -1.545088     -1.576925
  H      -4.923874      2.638755     -0.492298
  H      -4.022936      1.807574     -1.766930
  H      -0.955749     -3.475561     -0.110870
  H       0.811772     -0.693772      1.440185
  C       0.319246      0.263255      1.348402
  C      -0.778600      0.562820      2.134130
  H      -1.155706     -0.180630      2.821602
  C      -1.405771      1.792714      2.037349
  H      -2.251546      2.024459      2.668677
  C      -0.927978      2.794639      1.124731
  C      -1.558302      4.011003      0.964141
  C      -1.098329      5.095241      0.043670
  H      -4.903916      0.707808      0.839002
  H      -3.166867      2.653317     -0.513141
  C       0.240747      2.457301      0.352837
  H       0.639669      3.183328     -0.339472
  C       0.834215      1.241780      0.468290
  H      -0.040553      5.330706      0.181042
  H      -2.398003      4.228776      1.612857
  H      -1.227623      4.807801     -1.002094
  H      -1.664811      6.008426      0.204583
34
Coordinates from ORCA-job input E -620.838554064698
  C      -3.500661     -1.498832      0.827283
  C      -2.159311     -0.443236     -0.881889
  C      -2.701746     -2.613490      0.767552
  C      -1.372047     -1.578828     -0.937219
  C      -1.626986     -2.670153     -0.123186
  C      -3.250606     -0.364017      0.010993
  C      -4.061367      0.775117      0.138646
  C      -4.025004      2.003086     -0.664863
  H      -4.338609     -1.467670      1.510630
  H      -1.925043      0.401098     -1.513512
  H       1.675532      1.006735     -0.126377
  H      -2.911449     -3.455161      1.412975
  H      -0.517334     -1.593843     -1.598626
  H      -4.900185      2.618564     -0.475430
  H      -3.967262      1.804277     -1.738852
  H      -0.971559     -3.527073     -0.142118
  H       0.747445     -0.694109      1.423598
  C       0.265807      0.268252      1.332496
  C      -0.820463      0.587271      2.125052
  H      -1.204681     -0.150086      2.815341
  C      -1.429701      1.826874      2.033016
  H      -2.263126      2.075273      2.674596
  C      -0.940096      2.822666      1.124153
  C      -1.559562      4.047041      0.960526
  C      -1.090003      5.129330      0.041714
  H      -4.851234      0.701631      0.875821
  H      -3.150575      2.670344     -0.475820
  C       0.223306      2.470759      0.351319
  H       0.632260      3.196460     -0.335904
  C       0.797458      1.244111      0.458224
  H      -0.032256      5.359580      0.185263
  H      -2.397753      4.273745      1.607171
  H      -1.215703      4.844193     -1.005213
  H      -1.653567      6.044406      0.201885
34
Coordinates from ORCA-job input E -620.882189824797
  C      -3.481133     -1.518100      0.832314
  C      -2.139568     -0.468477     -0.877685
  C      -2.699780     -2.644603      0.756702
  C      -1.370973     -1.616780     -0.954221
  C      -1.634880     -2.709533     -0.145966
  C      -3.221331     -0.381631      0.023658
  C      -4.017504      0.768254      0.167768
  C      -3.984765      1.994241     -0.644566
  H      -4.313300     -1.480326      1.522430
  H      -1.899424      0.377685     -1.504376
  H       1.631840      0.996774     -0.140706
  H      -2.916188     -3.488336      1.397013
  H      -0.521588     -1.637429     -1.621983
  H      -4.873232      2.596603     -0.473059
  H      -3.906887      1.788690     -1.715447
  H      -0.990573     -3.574654     -0.175452
  H       0.683077     -0.693239      1.404419
  C       0.213122      0.274796      1.315828
  C      -0.861440      0.611518      2.117317
  H      -1.252254     -0.119638      2.810513
  C      -1.453057      1.859339      2.028900
  H      -2.274455      2.123115      2.680042
  C      -0.951185      2.848021      1.123427
  C      -1.560402      4.080730      0.961590
  C      -1.082828      5.159378      0.043355
  H      -4.800637      0.700767      0.912306
  H      -3.129906      2.679469     -0.440493
  C       0.203433      2.483918      0.348200
  H       0.621713      3.209025     -0.334294
  C       0.758584      1.245807      0.446123
  H      -0.024503      5.383519      0.191423
  H      -2.398056      4.312489      1.606349
  H      -1.205398      4.875965     -1.004570
  H      -1.642602      6.076959      0.202384
34
Coordinates from ORCA-job input E -620.884489975818
  C      -3.468310     -1.518034      0.850787
  C      -2.134882     -0.479187     -0.870754
  C      -2.702120     -2.657098      0.761282
  C      -1.381456     -1.635925     -0.973462
  C      -1.654436     -2.725881     -0.159852
  C      -3.202792     -0.391539      0.042967
  C      -3.997601      0.768361      0.194552
  C      -3.922473      1.982417     -0.669155
  H      -4.290809     -1.471189      1.552075
  H      -1.894949      0.366350     -1.497011
  H       1.592653      0.969015     -0.171393
  H      -2.918636     -3.502265      1.398894
  H      -0.544669     -1.662703     -1.654707
  H      -4.815345      2.593894     -0.550701
  H      -3.822814      1.724841     -1.724651
  H      -1.026636     -3.603135     -0.203512
  H       0.640805     -0.694310      1.375076
  C       0.188084      0.282200      1.295837
  C      -0.875160      0.636808      2.118368
  H      -1.273405     -0.084863      2.817468
  C      -1.442116      1.889819      2.026883
  H      -2.255049      2.167826      2.684178
  C      -0.933993      2.852609      1.125942
  C      -1.566847      4.101614      0.982501
  C      -1.104919      5.181260      0.066373
  H      -4.780565      0.727428      0.938482
  H      -3.081945      2.640974     -0.415633
  C       0.188433      2.492828      0.346072
  H       0.604762      3.219796     -0.336442
  C       0.733763      1.230292      0.430418
  H      -0.049640      5.415071      0.221972
  H      -2.414804      4.303140      1.619106
  H      -1.210821      4.902630     -0.986307
  H      -1.677388      6.091271      0.223592
34
Coordinates from ORCA-job input E -620.885359103169
  C      -3.477750     -1.517449      0.850500
  C      -2.150946     -0.466920     -0.872230
  C      -2.704677     -2.652897      0.756703
  C      -1.383543     -1.613170     -0.963940
  C      -1.650641     -2.710181     -0.155429
  C      -3.222990     -0.387269      0.039532
  C      -4.019756      0.769876      0.184598
  C      -3.908329      1.991241     -0.657878
  H      -4.298560     -1.476868      1.553875
  H      -1.915000      0.382526     -1.495732
  H       1.605745      0.970577     -0.165251
  H      -2.917736     -3.502661      1.389651
  H      -0.547345     -1.636442     -1.647826
  H      -4.790300      2.618778     -0.547102
  H      -3.794946      1.744608     -1.714659
  H      -1.027178     -3.590572     -0.211184
  H       0.666620     -0.688924      1.395740
  C       0.216722      0.289386      1.318866
  C      -0.861397      0.631866      2.127810
  H      -1.260750     -0.092508      2.822686
  C      -1.437758      1.879261      2.026265
  H      -2.267258      2.145512      2.666458
  C      -0.937833      2.841613      1.116239
  C      -1.573901      4.090972      0.977137
  C      -1.116294      5.169055      0.057460
  H      -4.800737      0.736875      0.931437
  H      -3.049371      2.615114     -0.377746
  C       0.185464      2.483272      0.334560
  H       0.595390      3.203122     -0.358656
  C       0.749200      1.230255      0.440711
  H      -0.061569      5.409176      0.211178
  H      -2.426661      4.286196      1.611436
  H      -1.220170      4.882385     -0.993123
  H      -1.691820      6.078508      0.207158
34
Coordinates from ORCA-job input E -620.885890039571
  C      -3.480398     -1.511711      0.853278
  C      -2.162102     -0.457633     -0.874464
  C      -2.708668     -2.648286      0.749371
  C      -1.390671     -1.598872     -0.963642
  C      -1.655379     -2.702781     -0.161920
  C      -3.234292     -0.378799      0.040065
  C      -4.027892      0.778943      0.177820
  C      -3.903271      1.990610     -0.667073
  H      -4.294965     -1.472600      1.563843
  H      -1.924576      0.397393     -1.490063
  H       1.614250      0.971515     -0.158898
  H      -2.920965     -3.501443      1.378248
  H      -0.559709     -1.624465     -1.655161
  H      -4.779348      2.627243     -0.569142
  H      -3.781869      1.736570     -1.721253
  H      -1.045754     -3.591480     -0.237571
  H       0.685004     -0.686590      1.416646
  C       0.246443      0.297634      1.348761
  C      -0.843591      0.632510      2.144543
  H      -1.248135     -0.094603      2.832796
  C      -1.424336      1.877296      2.036926
  H      -2.271545      2.133483      2.657618
  C      -0.932291      2.838711      1.121953
  C      -1.571687      4.087384      0.991011
  C      -1.132219      5.158530      0.053619
  H      -4.794622      0.762701      0.940267
  H      -3.032609      2.589295     -0.383627
  C       0.187394      2.477608      0.333743
  H       0.590602      3.188777     -0.372023
  C       0.764337      1.231677      0.456149
  H      -0.079180      5.413283      0.195695
  H      -2.429380      4.274577      1.622482
  H      -1.238978      4.852940     -0.991386
  H      -1.715679      6.064896      0.190631
34
Coordinates from ORCA-job input E -620.886019198558
  C      -3.479565     -1.505756      0.852860
  C      -2.165531     -0.453410     -0.878480
  C      -2.710544     -2.643532      0.744539
  C      -1.397082     -1.595720     -0.972596
  C      -1.661957     -2.700941     -0.171963
  C      -3.236257     -0.373291      0.039072
  C      -4.029474      0.784618      0.174419
  C      -3.904309      1.994384     -0.674924
  H      -4.290273     -1.465556      1.567906
  H      -1.925595      0.403966     -1.489461
  H       1.621466      0.974887     -0.149966
  H      -2.922417     -3.496512      1.373861
  H      -0.570886     -1.624251     -1.669583
  H      -4.782222      2.629344     -0.585371
  H      -3.776115      1.737132     -1.727632
  H      -1.059849     -3.593748     -0.256070
  H       0.697499     -0.684914      1.431568
  C       0.263145      0.301369      1.367350
  C      -0.831033      0.633785      2.158811
  H      -1.238574     -0.094500      2.844245
  C      -1.414519      1.876996      2.048760
  H      -2.269981      2.128849      2.660360
  C      -0.925794      2.838035      1.132454
  C      -1.567404      4.084837      1.003133
  C      -1.144902      5.144643      0.046192
  H      -4.788309      0.774675      0.944845
  H      -3.033866      2.592833     -0.387850
  C       0.192596      2.477413      0.342797
  H       0.592389      3.185862     -0.367783
  C       0.773692      1.233819      0.468571
  H      -0.092411      5.408954      0.173792
  H      -2.425440      4.270436      1.634140
  H      -1.259360      4.820392     -0.992530
  H      -1.733196      6.049217      0.173779
34
Coordinates from ORCA-job input E -620.886105773695
  C      -3.477137     -1.496760      0.855175
  C      -2.167616     -0.452048     -0.883433
  C      -2.711150     -2.636112      0.746297
  C      -1.404580     -1.597460     -0.982548
  C      -1.669488     -2.700280     -0.177972
  C      -3.235627     -0.367726      0.037654
  C      -4.029972      0.789849      0.168382
  C      -3.911330      1.994889     -0.690970
  H      -4.284219     -1.453074      1.574247
  H      -1.924848      0.405432     -1.492996
  H       1.629130      0.980154     -0.143787
  H      -2.921630     -3.486101      1.380131
  H      -0.583821     -1.630914     -1.685360
  H      -4.793329      2.625098     -0.608295
  H      -3.779713      1.731076     -1.741468
  H      -1.072380     -3.596056     -0.264832
  H       0.713401     -0.683268      1.442865
  C       0.278063      0.302552      1.379017
  C      -0.818167      0.632548      2.168965
  H      -1.226056     -0.096809      2.853326
  C      -1.406488      1.873310      2.057579
  H      -2.267623      2.120922      2.663211
  C      -0.921265      2.836049      1.141560
  C      -1.563713      4.082232      1.015599
  C      -1.153092      5.136142      0.046642
  H      -4.781537      0.786139      0.945922
  H      -3.045179      2.600960     -0.406555
  C       0.197049      2.477841      0.351147
  H       0.594116      3.186118     -0.361171
  C       0.781157      1.235663      0.475964
  H      -0.100819      5.406045      0.163269
  H      -2.419795      4.267627      1.648926
  H      -1.274379      4.800819     -0.987828
  H      -1.744044      6.039458      0.170581
34
Coordinates from ORCA-job input E -620.886164243109
  C      -3.475162     -1.487149      0.859209
  C      -2.171063     -0.451372     -0.888534
  C      -2.710075     -2.627179      0.752992
  C      -1.411486     -1.599056     -0.989293
  C      -1.674478     -2.697453     -0.177720
  C      -3.236232     -0.362876      0.035382
  C      -4.033572      0.793295      0.160046
  C      -3.919930      1.994158     -0.707973
  H      -4.279544     -1.439840      1.581107
  H      -1.927695      0.404120     -1.500618
  H       1.637117      0.985415     -0.140450
  H      -2.917563     -3.473169      1.393097
  H      -0.595388     -1.637039     -1.696956
  H      -4.805558      2.620084     -0.630210
  H      -3.786245      1.724253     -1.756472
  H      -1.078381     -3.594069     -0.262645
  H       0.732103     -0.680977      1.450985
  C       0.290729      0.301879      1.383915
  C      -0.806845      0.628548      2.173840
  H      -1.212216     -0.101633      2.858996
  C      -1.401655      1.865976      2.061140
  H      -2.266000      2.109419      2.663913
  C      -0.919905      2.831329      1.145806
  C      -1.562583      4.077892      1.023551
  C      -1.156147      5.131681      0.052520
  H      -4.781419      0.794258      0.941096
  H      -3.058431      2.608924     -0.426107
  C       0.199045      2.476901      0.355120
  H       0.593578      3.186549     -0.357262
  C       0.787322      1.236478      0.478671
  H      -0.103877      5.403102      0.165182
  H      -2.416096      4.263457      1.660068
  H      -1.280632      4.794072     -0.980803
  H      -1.747794      6.034336      0.177649
34
Coordinates from ORCA-job input E -620.886216254469
  C      -3.473847     -1.476798      0.864394
  C      -2.177033     -0.450462     -0.894517
  C      -2.707487     -2.616527      0.762960
  C      -1.418075     -1.598892     -0.993021
  C      -1.676736     -2.691715     -0.172569
  C      -3.239269     -0.358034      0.031972
  C      -4.040784      0.795950      0.149474
  C      -3.930065      1.992600     -0.725675
  H      -4.275858     -1.426031      1.588649
  H      -1.935803      0.401364     -1.512571
  H       1.646040      0.989969     -0.138656
  H      -2.910499     -3.458083      1.410262
  H      -0.606098     -1.640963     -1.705022
  H      -4.817947      2.615950     -0.650959
  H      -3.796003      1.716899     -1.772428
  H      -1.078962     -3.587664     -0.253118
  H       0.754026     -0.677907      1.458454
  C       0.303128      0.300170      1.385561
  C      -0.796083      0.622354      2.175511
  H      -1.196805     -0.108458      2.862757
  C      -1.398471      1.855799      2.061095
  H      -2.264608      2.094963      2.662885
  C      -0.920254      2.824118      1.146599
  C      -1.563137      4.071429      1.028397
  C      -1.155739      5.129347      0.062233
  H      -4.786968      0.801035      0.932030
  H      -3.072027      2.614009     -0.446979
  C       0.199627      2.474145      0.355579
  H       0.591343      3.185718     -0.356427
  C       0.793840      1.236313      0.479086
  H      -0.103635      5.400613      0.176819
  H      -2.414647      4.256363      1.667785
  H      -1.279498      4.795517     -0.972346
  H      -1.747744      6.031226      0.191032
34
Coordinates from ORCA-job input E -620.886263528471
  C      -3.473278     -1.466855      0.869041
  C      -2.185211     -0.447345     -0.900714
  C      -2.702798     -2.604545      0.773362
  C      -1.422664     -1.593933     -0.993476
  C      -1.674583     -2.681699     -0.164517
  C      -3.245168     -0.352953      0.027796
  C      -4.051855      0.797981      0.138755
  C      -3.941431      1.992015     -0.739948
  H      -4.273516     -1.414139      1.595046
  H      -1.949347      0.400205     -1.526688
  H       1.655499      0.991558     -0.136566
  H      -2.900249     -3.442386      1.427141
  H      -0.613520     -1.638194     -1.708584
  H      -4.829482      2.615337     -0.665666
  H      -3.808774      1.712803     -1.785876
  H      -1.072807     -3.575445     -0.240098
  H       0.775277     -0.675770      1.466101
  C       0.314280      0.297086      1.386467
  C      -0.787388      0.614482      2.175313
  H      -1.183115     -0.116678      2.865004
  C      -1.396451      1.844324      2.058690
  H      -2.263448      2.079977      2.660489
  C      -0.920840      2.814909      1.144904
  C      -1.564313      4.062721      1.029606
  C      -1.153210      5.126152      0.071275
  H      -4.798262      0.805281      0.921042
  H      -3.084098      2.615513     -0.463945
  C       0.200316      2.468985      0.354084
  H       0.589488      3.182167     -0.357687
  C       0.801009      1.234169      0.479482
  H      -0.101694      5.397243      0.191872
  H      -2.415543      4.245934      1.669998
  H      -1.272635      4.798537     -0.965753
  H      -1.746267      6.026877      0.203296
34
Coordinates from ORCA-job input E -620.886307175203
  C      -3.473071     -1.457665      0.872019
  C      -2.194598     -0.440799     -0.906641
  C      -2.695657     -2.591272      0.782212
  C      -1.424371     -1.582818     -0.991686
  C      -1.667582     -2.666951     -0.155763
  C      -3.253239     -0.347213      0.023321
  C      -4.065958      0.799823      0.129425
  C      -3.954734      1.993348     -0.749338
  H      -4.272313     -1.405192      1.599091
  H      -1.966979      0.402786     -1.540948
  H       1.665229      0.988777     -0.132485
  H      -2.886854     -3.426622      1.441013
  H      -0.616519     -1.626672     -1.708418
  H      -4.840970      2.618924     -0.672385
  H      -3.825811      1.713549     -1.795635
  H      -1.059908     -3.557091     -0.226793
  H       0.792782     -0.676396      1.474494
  C       0.323578      0.292055      1.388718
  C      -0.781290      0.605393      2.174883
  H      -1.173223     -0.125803      2.866573
  C      -1.394759      1.832773      2.055707
  H      -2.262130      2.066335      2.657711
  C      -0.920272      2.804356      1.142380
  C      -1.564862      4.052091      1.027903
  C      -1.149964      5.119975      0.076413
  H      -4.813786      0.806682      0.910348
  H      -3.095000      2.614322     -0.476052
  C       0.202589      2.461296      0.352768
  H       0.590101      3.175357     -0.359020
  C       0.808791      1.229276      0.481642
  H      -0.099513      5.392018      0.204386
  H      -2.417643      4.232926      1.667069
  H      -1.262946      4.797579     -0.962956
  H      -1.745199      6.019164      0.209289
34
Coordinates from ORCA-job input E -620.886346415492
  C      -3.472703     -1.449029      0.872980
  C      -2.204090     -0.430164     -0.911806
  C      -2.685916     -2.576530      0.788597
  C      -1.423042     -1.565278     -0.989011
  C      -1.656148     -2.647457     -0.147933
  C      -3.262368     -0.340372      0.019094
  C      -4.082053      0.801857      0.122247
  C      -3.970731      1.996751     -0.754289
  H      -4.271823     -1.399244      1.600377
  H      -1.986740      0.410441     -1.553567
  H       1.674976      0.981242     -0.125443
  H      -2.870339     -3.410665      1.450878
  H      -0.615077     -1.605986     -1.705957
  H      -4.853649      2.626100     -0.671528
  H      -3.848363      1.718855     -1.802047
  H      -1.040957     -3.532714     -0.215099
  H       0.804901     -0.681163      1.483710
  C       0.330913      0.284595      1.393466
  C      -0.777526      0.595410      2.175581
  H      -1.167869     -0.135557      2.868315
  C      -1.392726      1.821706      2.053642
  H      -2.260489      2.054752      2.655296
  C      -0.917900      2.792870      1.140410
  C      -1.564013      4.039998      1.024421
  C      -1.146896      5.109690      0.076118
  H      -4.831888      0.805472      0.901259
  H      -3.105962      2.611877     -0.484670
  C       0.207072      2.451203      0.353270
  H       0.594147      3.165323     -0.358703
  C       0.816814      1.221212      0.486433
  H      -0.097795      5.384105      0.210357
  H      -2.419518      4.218626      1.660633
  H      -1.253186      4.789148     -0.964545
  H      -1.745139      6.007242      0.206759
34
Coordinates from ORCA-job input E -620.886378524162
  C      -3.471892     -1.441742      0.871954
  C      -2.211922     -0.416911     -0.915484
  C      -2.674943     -2.562169      0.791608
  C      -1.419378     -1.544284     -0.986960
  C      -1.642611     -2.626132     -0.142816
  C      -3.270563     -0.333149      0.015846
  C      -4.097277      0.804022      0.118050
  C      -3.987859      2.001220     -0.755631
  H      -4.271759     -1.396651      1.598881
  H      -2.004833      0.422291     -1.562396
  H       1.683322      0.970363     -0.116132
  H      -2.852889     -3.396315      1.455673
  H      -0.610257     -1.579801     -1.702957
  H      -4.866687      2.634870     -0.664492
  H      -3.874817      1.726474     -1.805487
  H      -1.019278     -3.505863     -0.206998
  H       0.810027     -0.689720      1.492617
  C       0.335533      0.275610      1.400395
  C      -0.775802      0.586169      2.178278
  H      -1.167067     -0.144287      2.870993
  C      -1.390226      1.812712      2.053782
  H      -2.258481      2.046759      2.654417
  C      -0.914027      2.782236      1.140092
  C      -1.561688      4.028372      1.020466
  C      -1.144536      5.096598      0.070558
  H      -4.849105      0.802370      0.895141
  H      -3.116659      2.609377     -0.491507
  C       0.213108      2.440288      0.356223
  H       0.601020      3.153723     -0.356008
  C       0.823708      1.211147      0.493349
  H      -0.096697      5.374310      0.208055
  H      -2.419934      4.205998      1.653207
  H      -1.245806      4.773597     -0.969874
  H      -1.745806      5.992832      0.196405
34
Coordinates from ORCA-job input E -620.886403367703
  C      -3.470528     -1.435763      0.869889
  C      -2.217499     -0.402660     -0.917479
  C      -2.663867     -2.549165      0.791982
  C      -1.414607     -1.522722     -0.986173
  C      -1.629136     -2.605259     -0.140503
  C      -3.276839     -0.326053      0.013885
  C      -4.110275      0.806189      0.116243
  C      -4.004704      2.005443     -0.755540
  H      -4.271705     -1.396521      1.595763
  H      -2.019228      0.436662     -1.566967
  H       1.689520      0.958074     -0.106150
  H      -2.835917     -3.384122      1.456599
  H      -0.603937     -1.552118     -1.700656
  H      -4.879164      2.643389     -0.654537
  H      -3.903300      1.733409     -1.807503
  H      -0.997798     -3.479388     -0.202364
  H       0.809525     -0.700527      1.500463
  C       0.337852      0.266170      1.408360
  C      -0.775149      0.578505      2.182908
  H      -1.169109     -0.151140      2.874970
  C      -1.387477      1.805966      2.056112
  H      -2.256413      2.041887      2.655120
  C      -0.909673      2.773131      1.141308
  C      -1.558514      4.018244      1.016923
  C      -1.142654      5.082652      0.062058
  H      -4.863824      0.798604      0.891610
  H      -3.126835      2.607159     -0.499045
  C       0.219304      2.429661      0.360830
  H       0.608825      3.141892     -0.351759
  C       0.828719      1.200366      0.501053
  H      -0.095722      5.363630      0.199886
  H      -2.418590      4.196481      1.646864
  H      -1.241122      4.754104     -0.976927
  H      -1.746239      5.978134      0.182024
34
Coordinates from ORCA-job input E -620.886420668834
  C      -3.468911     -1.430834      0.868155
  C      -2.220925     -0.389813     -0.918047
  C      -2.654315     -2.538456      0.791443
  C      -1.410319     -1.504205     -0.986351
  C      -1.618110     -2.587572     -0.139833
  C      -3.280969     -0.319789      0.013070
  C      -4.120379      0.808075      0.115302
  C      -4.019085      2.008279     -0.756274
  H      -4.271434     -1.397142      1.592839
  H      -2.028900      0.450475     -1.568163
  H       1.693346      0.947152     -0.097998
  H      -2.821424     -3.374358      1.456135
  H      -0.598432     -1.528181     -1.699539
  H      -4.889335      2.650240     -0.645686
  H      -3.929993      1.737253     -1.809765
  H      -0.979971     -3.456871     -0.199809
  H       0.807139     -0.710597      1.506782
  C       0.339115      0.257912      1.415477
  C      -0.774292      0.572830      2.188312
  H      -1.171039     -0.155783      2.879912
  C      -1.384996      1.800894      2.059399
  H      -2.254761      2.038513      2.656577
  C      -0.906266      2.765817      1.143004
  C      -1.555661      4.010251      1.014354
  C      -1.140920      5.070613      0.054353
  H      -4.875529      0.795497      0.889006
  H      -3.135392      2.605098     -0.508564
  C       0.223865      2.420533      0.365108
  H       0.614835      3.131420     -0.348048
  C       0.831683      1.190770      0.507480
  H      -0.094458      5.353833      0.191140
  H      -2.416241      4.190275      1.642966
  H      -1.238280      4.736288     -0.982895
  H      -1.745727      5.965898      0.169402
34
Coordinates from ORCA-job input E -620.886430173037
  C      -3.467789     -1.428164      0.867247
  C      -2.221943     -0.382044     -0.917524
  C      -2.648911     -2.532736      0.790592
  C      -1.407745     -1.493694     -0.986906
  C      -1.612232     -2.577667     -0.140228
  C      -3.282568     -0.316116      0.013122
  C      -4.125675      0.809083      0.114808
  C      -4.027065      2.009067     -0.757689
  H      -4.271254     -1.398024      1.591027
  H      -2.032406      0.459403     -1.566894
  H       1.694034      0.940551     -0.094286
  H      -2.813260     -3.369384      1.455019
  H      -0.595270     -1.514534     -1.699429
  H      -4.893787      2.654481     -0.639838
  H      -3.948150      1.737407     -1.811907
  H      -0.970263     -3.444231     -0.199170
  H       0.804984     -0.716442      1.510596
  C       0.339449      0.253286      1.419731
  C      -0.773201      0.570435      2.192788
  H      -1.171368     -0.157101      2.884735
  C      -1.383516      1.798442      2.062279
  H      -2.253728      2.037072      2.658397
  C      -0.904886      2.761871      1.144190
  C      -1.554193      4.006053      1.013062
  C      -1.139609      5.064004      0.050210
  H      -4.882214      0.793799      0.887065
  H      -3.139186      2.602718     -0.517616
  C       0.225390      2.415124      0.367182
  H       0.616960      3.124876     -0.346777
  C       0.832219      1.185035      0.510660
  H      -0.093251      5.348018      0.186115
  H      -2.414218      4.188032      1.641829
  H      -1.236794      4.726255     -0.985925
  H      -1.744634      5.959439      0.162777
34
Coordinates from ORCA-job input E -620.886436388589
  C      -3.467163     -1.426815      0.866633
  C      -2.221685     -0.377091     -0.916439
  C      -2.646039     -2.529888      0.789506
  C      -1.406002     -1.487562     -0.987252
  C      -1.609182     -2.572153     -0.141019
  C      -3.283026     -0.313919      0.013433
  C      -4.128628      0.809538      0.114181
  C      -4.030909      2.008879     -0.759396
  H      -4.271362     -1.399062      1.589653
  H      -2.032564      0.465538     -1.564422
  H       1.692578      0.936166     -0.093667
  H      -2.808978     -3.367255      1.453355
  H      -0.593227     -1.506563     -1.699433
  H      -4.893541      2.658499     -0.634697
  H      -3.962135      1.735924     -1.814054
  H      -0.965232     -3.437313     -0.199577
  H       0.803810     -0.719332      1.513741
  C       0.339507      0.250950      1.422548
  C      -0.771705      0.569972      2.197021
  H      -1.169935     -0.156267      2.890306
  C      -1.382552      1.797417      2.064963
  H      -2.252736      2.036711      2.660821
  C      -0.904845      2.759629      1.144852
  C      -1.553747      4.003789      1.012370
  C      -1.138736      5.060479      0.048258
  H      -4.886915      0.792713      0.884641
  H      -3.138715      2.598893     -0.526812
  C       0.224754      2.411560      0.367438
  H       0.616107      3.120137     -0.347800
  C       0.831316      1.181422      0.511777
  H      -0.092375      5.344655      0.183843
  H      -2.412715      4.187596      1.642075
  H      -1.235824      4.720973     -0.987287
  H      -1.743676      5.956098      0.159684
34
Coordinates from ORCA-job input E -620.886440071615
  C      -3.467159     -1.426823      0.865778
  C      -2.220372     -0.374560     -0.915062
  C      -2.645518     -2.529639      0.787846
  C      -1.404696     -1.484995     -0.987150
  C      -1.608348     -2.570460     -0.142209
  C      -3.282694     -0.313065      0.013689
  C      -4.129578      0.809535      0.113481
  C      -4.030784      2.008365     -0.760621
  H      -4.271982     -1.400427      1.588119
  H      -2.030172      0.469187     -1.561290
  H       1.689153      0.933357     -0.095658
  H      -2.808418     -3.367809      1.450675
  H      -0.591660     -1.503124     -1.699059
  H      -4.888299      2.663384     -0.628951
  H      -3.972478      1.734323     -1.815712
  H      -0.964143     -3.435442     -0.201153
  H       0.803589     -0.719536      1.516756
  C       0.339282      0.250652      1.424480
  C      -0.770044      0.571183      2.201161
  H      -1.166967     -0.153540      2.896779
  C      -1.381884      1.797863      2.067664
  H      -2.251329      2.037778      2.664307
  C      -0.905758      2.758900      1.145183
  C      -1.554120      4.003164      1.012229
  C      -1.138767      5.059268      0.047632
  H      -4.890099      0.791818      0.881669
  H      -3.133421      2.593181     -0.535363
  C       0.222362      2.409496      0.366174
  H       0.612692      3.116797     -0.350874
  C       0.829222      1.179551      0.511301
  H      -0.092402      5.343492      0.183207
  H      -2.411846      4.188419      1.643263
  H      -1.235745      4.719079     -0.987679
  H      -1.743699      5.954942      0.158631
34
Coordinates from ORCA-job input E -620.886441809473
  C      -3.467802     -1.428157      0.864107
  C      -2.217911     -0.373818     -0.913464
  C      -2.647140     -2.531706      0.785039
  C      -1.403402     -1.485097     -0.986662
  C      -1.609234     -2.571950     -0.144155
  C      -3.281619     -0.313282      0.013715
  C      -4.128658      0.809260      0.112739
  C      -4.026865      2.007993     -0.761078
  H      -4.273301     -1.402344      1.585697
  H      -2.025438      0.471096     -1.557495
  H       1.683474      0.931274     -0.099892
  H      -2.811393     -3.370924      1.446203
  H      -0.589925     -1.502948     -1.698120
  H      -4.877321      2.670430     -0.621130
  H      -3.980912      1.733564     -1.816816
  H      -0.966334     -3.437835     -0.204355
  H       0.804034     -0.717502      1.520311
  C       0.338710      0.252055      1.426325
  C      -0.768166      0.574035      2.205996
  H      -1.162364     -0.148797      2.905118
  C      -1.381095      1.799977      2.071192
  H      -2.248817      2.040848      2.669926
  C      -0.907318      2.759526      1.145675
  C      -1.555066      4.003999      1.012889
  C      -1.140286      5.059438      0.047393
  H      -4.892131      0.790810      0.877927
  H      -3.122438      2.584770     -0.544006
  C       0.218320      2.408443      0.363770
  H       0.606723      3.114194     -0.355844
  C       0.825801      1.178840      0.509681
  H      -0.093932      5.344010      0.182502
  H      -2.411286      4.190468      1.645675
  H      -1.237513      4.718660     -0.987693
  H      -1.745474      5.954983      0.158074
34
Coordinates from ORCA-job input E -620.886440901422
  C      -3.468868     -1.430413      0.861969
  C      -2.215088     -0.375414     -0.912474
  C      -2.650515     -2.535509      0.781819
  C      -1.402662     -1.488212     -0.986340
  C      -1.611737     -2.576434     -0.146498
  C      -3.279975     -0.314564      0.013371
  C      -4.125661      0.808961      0.112322
  C      -4.020343      2.008023     -0.760643
  H      -4.274852     -1.404038      1.583009
  H      -2.020036      0.470263     -1.554715
  H       1.677536      0.930726     -0.104536
  H      -2.817166     -3.375586      1.441297
  H      -0.588663     -1.506522     -1.697247
  H      -4.864293      2.677224     -0.614015
  H      -3.984321      1.734172     -1.817059
  H      -0.971272     -3.443992     -0.208343
  H       0.804679     -0.714077      1.523018
  C       0.337907      0.254668      1.427661
  C      -0.766777      0.577660      2.210012
  H      -1.157868     -0.143641      2.912448
  C      -1.380168      1.803386      2.074804
  H      -2.245632      2.045397      2.676346
  C      -0.908722      2.761567      1.146657
  C      -1.556059      4.006298      1.014641
  C      -1.143266      5.060766      0.047325
  H      -4.891465      0.790266      0.875147
  H      -3.109422      2.576679     -0.549896
  C       0.214234      2.408980      0.361540
  H       0.600476      3.113510     -0.360435
  C       0.822187      1.179623      0.507730
  H      -0.096872      5.346024      0.180843
  H      -2.410923      4.193375      1.649098
  H      -1.241617      4.719073     -0.987361
  H      -1.748856      5.956078      0.157748
34
Coordinates from ORCA-job input E -620.886439534230
  C      -3.469681     -1.431837      0.860399
  C      -2.213454     -0.377430     -0.912568
  C      -2.653196     -2.538125      0.779895
  C      -1.402556     -1.491339     -0.986425
  C      -1.613862     -2.580168     -0.147936
  C      -3.278817     -0.315627      0.012739
  C      -4.122961      0.808992      0.111934
  C      -4.015575      2.008427     -0.760390
  H      -4.275859     -1.404461      1.581215
  H      -2.017092      0.468344     -1.554270
  H       1.674244      0.931110     -0.107077
  H      -2.821650     -3.378450      1.438612
  H      -0.588155     -1.510280     -1.696878
  H      -4.855857      2.681405     -0.610441
  H      -3.984502      1.735453     -1.817282
  H      -0.975138     -3.448918     -0.210659
  H       0.805391     -0.711687      1.524159
  C       0.337569      0.256510      1.428395
  C      -0.766035      0.579874      2.212067
  H      -1.155096     -0.140813      2.916266
  C      -1.379220      1.805853      2.077313
  H      -2.243023      2.048695      2.680928
  C      -0.909255      2.763259      1.147817
  C      -1.556521      4.008190      1.016655
  C      -1.146089      5.061675      0.047307
  H      -4.889649      0.790396      0.873875
  H      -3.100921      2.572040     -0.552762
  C       0.212020      2.409933      0.360664
  H       0.596805      3.113999     -0.362551
  C       0.820132      1.180645      0.506645
  H      -0.099591      5.347568      0.178693
  H      -2.410533      4.195339      1.652200
  H      -1.246037      4.718896     -0.986884
  H      -1.751916      5.956848      0.157591
34
Coordinates from ORCA-job input E -620.886437767594
  C      -3.470199     -1.432593      0.859457
  C      -2.212405     -0.379059     -0.912851
  C      -2.655001     -2.539725      0.778859
  C      -1.402657     -1.493783     -0.986759
  C      -1.615422     -2.582727     -0.148752
  C      -3.277894     -0.316323      0.012271
  C      -4.120845      0.809157      0.111587
  C      -4.012420      2.008662     -0.760635
  H      -4.276529     -1.404385      1.580087
  H      -2.015312      0.466653     -1.554413
  H       1.672288      0.931696     -0.108559
  H      -2.824656     -3.380048      1.437273
  H      -0.587962     -1.513285     -1.696852
  H      -4.850785      2.683630     -0.609142
  H      -3.983833      1.736116     -1.817760
  H      -0.977665     -3.452151     -0.211708
  H       0.805518     -0.710465      1.524065
  C       0.337336      0.257582      1.428624
  C      -0.765520      0.581217      2.213220
  H      -1.153474     -0.139300      2.918218
  C      -1.378342      1.807513      2.079241
  H      -2.241071      2.050883      2.684198
  C      -0.909411      2.764528      1.148976
  C      -1.556712      4.009592      1.018470
  C      -1.148220      5.062241      0.047408
  H      -4.887852      0.790806      0.873220
  H      -3.095827      2.569635     -0.554642
  C       0.210755      2.410815      0.360456
  H       0.594568      3.114726     -0.363437
  C       0.818808      1.181462      0.505951
  H      -0.101509      5.348355      0.176577
  H      -2.409920      4.196901      1.655005
  H      -1.250021      4.718493     -0.986294
  H      -1.753889      5.957495      0.157882
34
Coordinates from ORCA-job input E -620.886436584674
  C      -3.470459     -1.432765      0.859243
  C      -2.211937     -0.380217     -0.913133
  C      -2.655934     -2.540390      0.778809
  C      -1.402875     -1.495433     -0.986951
  C      -1.616345     -2.584128     -0.148766
  C      -3.277376     -0.316702      0.011990
  C      -4.119642      0.809301      0.111167
  C      -4.010766      2.008643     -0.761274
  H      -4.276851     -1.403945      1.579782
  H      -2.014502      0.465302     -1.554847
  H       1.671417      0.932391     -0.109500
  H      -2.826160     -3.380524      1.437317
  H      -0.588053     -1.515441     -1.696870
  H      -4.848595      2.684224     -0.609604
  H      -3.982718      1.736060     -1.818412
  H      -0.978965     -3.453841     -0.211503
  H       0.805474     -0.710013      1.523141
  C       0.337253      0.258057      1.428233
  C      -0.765185      0.581725      2.213416
  H      -1.152698     -0.138908      2.918550
  C      -1.377824      1.808192      2.080160
  H      -2.240085      2.051678      2.685742
  C      -0.909490      2.765214      1.149654
  C      -1.556852      4.010353      1.019670
  C      -1.149317      5.062771      0.047954
  H      -4.886621      0.791367      0.872843
  H      -3.093676      2.568910     -0.555678
  C       0.210132      2.411490      0.360391
  H       0.593440      3.115472     -0.363700
  C       0.818156      1.182068      0.505358
  H      -0.102385      5.348690      0.175714
  H      -2.409522      4.197730      1.656888
  H      -1.252508      4.718780     -0.985536
  H      -1.754611      5.958205      0.158998
34
Coordinates from ORCA-job input E -620.886435311237
  C      -3.470772     -1.432658      0.859308
  C      -2.211534     -0.381690     -0.913529
  C      -2.656894     -2.540816      0.779380
  C      -1.403178     -1.497434     -0.986928
  C      -1.617328     -2.585559     -0.148142
  C      -3.276894     -0.317084      0.011600
  C      -4.118443      0.809501      0.110305
  C      -4.008923      2.008509     -0.762541
  H      -4.277225     -1.403015      1.579740
  H      -2.013764      0.463429     -1.555674
  H       1.670484      0.933433     -0.110999
  H      -2.827666     -3.380543      1.438262
  H      -0.588232     -1.518206     -1.696666
  H      -4.846362      2.684616     -0.611048
  H      -3.981056      1.735665     -1.819615
  H      -0.980252     -3.455540     -0.210306
  H       0.805479     -0.709666      1.521281
  C       0.337248      0.258469      1.427202
  C      -0.764677      0.581988      2.213196
  H      -1.151721     -0.138938      2.918302
  C      -1.377231      1.808586      2.080973
  H      -2.239041      2.051998      2.687228
  C      -0.909649      2.765845      1.150341
  C      -1.557124      4.011061      1.021160
  C      -1.150462      5.063585      0.049194
  H      -4.885355      0.792282      0.872070
  H      -3.091534      2.568327     -0.557106
  C       0.209385      2.412328      0.360176
  H       0.592104      3.116527     -0.364016
  C       0.817465      1.182834      0.504318
  H      -0.103206      5.348976      0.175393
  H      -2.409186      4.198379      1.659196
  H      -1.255427      4.719814     -0.984198
  H      -1.755109      5.959310      0.161390
34
Coordinates from ORCA-job input E -620.886433062910
  C      -3.471278     -1.432533      0.859551
  C      -2.210823     -0.384119     -0.913985
  C      -2.658456     -2.541567      0.780472
  C      -1.403597     -1.500725     -0.986601
  C      -1.618885     -2.587955     -0.146919
  C      -3.276140     -0.317768      0.011057
  C      -4.116552      0.809746      0.108925
  C      -4.005780      2.008155     -0.764591
  H      -4.277805     -1.401569      1.579836
  H      -2.012329      0.460359     -1.556756
  H       1.668710      0.935118     -0.113934
  H      -2.830122     -3.380649      1.439943
  H      -0.588498     -1.522796     -1.696117
  H      -4.842561      2.685162     -0.613443
  H      -3.978174      1.734743     -1.821519
  H      -0.982450     -3.458472     -0.208244
  H       0.805313     -0.709040      1.517999
  C       0.337091      0.259215      1.425190
  C      -0.763917      0.582424      2.212636
  H      -1.150205     -0.138948      2.917714
  C      -1.376455      1.809161      2.081988
  H      -2.237557      2.052359      2.689330
  C      -0.910008      2.766896      1.151245
  C      -1.557648      4.012201      1.023417
  C      -1.152120      5.065198      0.051495
  H      -4.883456      0.793781      0.870726
  H      -3.087919      2.567258     -0.559380
  C       0.208079      2.413756      0.359588
  H       0.589918      3.118314     -0.364714
  C       0.816264      1.184139      0.502342
  H      -0.104368      5.349639      0.175587
  H      -2.408917      4.199249      1.662588
  H      -1.259686      4.722236     -0.981909
  H      -1.755751      5.961348      0.165727
34
Coordinates from ORCA-job input E -620.886425359076
  C      -3.472845     -1.432240      0.860333
  C      -2.208458     -0.391916     -0.915278
  C      -2.663449     -2.544063      0.783990
  C      -1.404828     -1.511273     -0.985268
  C      -1.623790     -2.595749     -0.142941
  C      -3.273719     -0.320027      0.009384
  C      -4.110414      0.810499      0.104613
  C      -3.995365      2.006945     -0.771061
  H      -4.279538     -1.397060      1.580223
  H      -2.007397      0.450530     -1.559929
  H       1.662471      0.940284     -0.123950
  H      -2.837998     -3.381102      1.445294
  H      -0.589357     -1.537534     -1.694202
  H      -4.829764      2.687122     -0.620898
  H      -3.968897      1.731600     -1.827510
  H      -0.989712     -3.468165     -0.201828
  H       0.804489     -0.706913      1.507526
  C       0.336316      0.261716      1.418575
  C      -0.761616      0.583916      2.210807
  H      -1.145423     -0.138758      2.915928
  C      -1.374167      1.811063      2.084998
  H      -2.232913      2.053551      2.695943
  C      -0.911225      2.770333      1.153998
  C      -1.559337      4.015894      1.030599
  C      -1.157412      5.070582      0.059034
  H      -4.877426      0.798623      0.866380
  H      -3.075722      2.563396     -0.566815
  C       0.203751      2.418335      0.357485
  H       0.582859      3.124019     -0.367145
  C       0.812204      1.188290      0.495754
  H      -0.108143      5.351990      0.176668
  H      -2.408260      4.201871      1.673198
  H      -1.273098      4.730574     -0.974507
  H      -1.757892      5.967986      0.179849
34
Coordinates from ORCA-job input E -620.886423273155
  C      -3.473339     -1.431543      0.861036
  C      -2.207858     -0.394744     -0.915876
  C      -2.664876     -2.544175      0.786315
  C      -1.405155     -1.514881     -0.984173
  C      -1.625110     -2.598002     -0.140371
  C      -3.273128     -0.320631      0.008615
  C      -4.108613      0.810906      0.102462
  C      -3.991819      2.006436     -0.774222
  H      -4.280045     -1.394695      1.580825
  H      -2.005996      0.446643     -1.561655
  H       1.660118      0.942199     -0.128399
  H      -2.840231     -3.380171      1.448725
  H      -0.589629     -1.542875     -1.692989
  H      -4.825284      2.687884     -0.624612
  H      -3.965726      1.730116     -1.830423
  H      -0.991797     -3.471059     -0.198007
  H       0.804161     -0.706538      1.502665
  C       0.336073      0.262283      1.415339
  C      -0.760715      0.583778      2.209453
  H      -1.143649     -0.139558      2.914366
  C      -1.373421      1.811028      2.085591
  H      -2.231368      2.052963      2.697875
  C      -0.911706      2.771200      1.154853
  C      -1.560012      4.016823      1.033445
  C      -1.159214      5.072675      0.062674
  H      -4.875665      0.800795      0.864208
  H      -3.071472      2.561834     -0.570411
  C       0.202220      2.419924      0.356543
  H       0.580415      3.126240     -0.367947
  C       0.810804      1.189700      0.492810
  H      -0.109310      5.352554      0.178077
  H      -2.408372      4.201972      1.677032
  H      -1.278067      4.734641     -0.971169
  H      -1.758293      5.970596      0.186587
34
Coordinates from ORCA-job input E -620.886417899689
  C      -3.474363     -1.429463      0.863157
  C      -2.206251     -0.402147     -0.917319
  C      -2.668298     -2.544092      0.792986
  C      -1.405767     -1.524218     -0.980758
  C      -1.628176     -2.603723     -0.133059
  C      -3.271591     -0.322120      0.006652
  C      -4.103901      0.812027      0.096791
  C      -3.982393      2.005011     -0.782736
  H      -4.280992     -1.388164      1.582797
  H      -2.002060      0.436305     -1.566159
  H       1.653447      0.947075     -0.140853
  H      -2.845666     -3.377216      1.458481
  H      -0.590331     -1.556870     -1.689524
  H      -4.812971      2.690233     -0.634346
  H      -3.957931      1.725927     -1.838260
  H      -0.997193     -3.478655     -0.187538
  H       0.802797     -0.705700      1.489386
  C       0.335025      0.263667      1.406264
  C      -0.758722      0.583094      2.205366
  H      -1.139415     -0.141978      2.909670
  C      -1.371911      1.810610      2.086498
  H      -2.227735      2.050901      2.702396
  C      -0.913053      2.773375      1.156906
  C      -1.561730      4.019165      1.041056
  C      -1.163835      5.078375      0.072756
  H      -4.871204      0.806631      0.858313
  H      -3.059700      2.557046     -0.580637
  C       0.198184      2.424110      0.353929
  H       0.574212      3.132249     -0.369910
  C       0.806953      1.193345      0.484659
  H      -0.112164      5.353733      0.182291
  H      -2.409135      4.201662      1.686685
  H      -1.291291      4.746398     -0.962070
  H      -1.758917      5.977724      0.205371
34
Coordinates from ORCA-job input E -620.886417445915
  C      -3.474223     -1.429269      0.863438
  C      -2.206017     -0.402931     -0.917466
  C      -2.668474     -2.544095      0.793679
  C      -1.405774     -1.525231     -0.980478
  C      -1.628379     -2.604397     -0.132432
  C      -3.271291     -0.322275      0.006524
  C      -4.103206      0.812157      0.096407
  C      -3.981326      2.004788     -0.783558
  H      -4.280762     -1.387490      1.583163
  H      -2.001487      0.435205     -1.566607
  H       1.652553      0.947457     -0.142099
  H      -2.846006     -3.376915      1.459510
  H      -0.590506     -1.558359     -1.689423
  H      -4.811207      2.690775     -0.634876
  H      -3.957800      1.725356     -1.839024
  H      -0.997806     -3.479630     -0.186747
  H       0.802278     -0.705625      1.488133
  C       0.334596      0.263816      1.405374
  C      -0.758863      0.583055      2.204895
  H      -1.139393     -0.142141      2.909151
  C      -1.372039      1.810659      2.086434
  H      -2.227612      2.050797      2.702751
  C      -0.913236      2.773693      1.157129
  C      -1.561827      4.019554      1.041923
  C      -1.164289      5.079058      0.073790
  H      -4.870573      0.807202      0.857865
  H      -3.057954      2.555948     -0.582273
  C       0.197767      2.424570      0.353752
  H       0.573703      3.132929     -0.369921
  C       0.806397      1.193693      0.483876
  H      -0.112309      5.353568      0.182404
  H      -2.409320      4.201690      1.687541
  H      -1.293061      4.747980     -0.961167
  H      -1.758637      5.978723      0.207577
34
Coordinates from ORCA-job input E -620.886417240418
  C      -3.473695     -1.429449      0.863595
  C      -2.205750     -0.403373     -0.917545
  C      -2.668294     -2.544432      0.793646
  C      -1.405790     -1.525909     -0.980821
  C      -1.628433     -2.605063     -0.132812
  C      -3.270785     -0.322466      0.006670
  C      -4.102389      0.812139      0.096814
  C      -3.980616      2.004578     -0.783453
  H      -4.280033     -1.387467      1.583547
  H      -2.000932      0.434703     -1.566674
  H       1.652008      0.947515     -0.142024
  H      -2.845848     -3.377205      1.459530
  H      -0.590880     -1.559174     -1.690166
  H      -4.809603      2.691423     -0.633868
  H      -3.958737      1.725028     -1.838945
  H      -0.998291     -3.480581     -0.187420
  H       0.801382     -0.705474      1.488172
  C       0.333829      0.264026      1.405397
  C      -0.759671      0.583341      2.204767
  H      -1.140348     -0.141798      2.908998
  C      -1.372678      1.811084      2.086235
  H      -2.228184      2.051249      2.702641
  C      -0.913464      2.774142      1.157230
  C      -1.561761      4.020155      1.042246
  C      -1.164383      5.079520      0.073895
  H      -4.869746      0.807226      0.858279
  H      -3.056304      2.554606     -0.583471
  C       0.197563      2.424878      0.353929
  H       0.573681      3.133306     -0.369585
  C       0.805890      1.193884      0.483944
  H      -0.111995      5.352888      0.181365
  H      -2.409472      4.202214      1.687595
  H      -1.294668      4.749062     -0.961081
  H      -1.757684      5.979741      0.208615
34
Coordinates from ORCA-job input E -620.886415577267
  C      -3.473227     -1.429593      0.863998
  C      -2.205090     -0.405433     -0.918041
  C      -2.668806     -2.545252      0.794327
  C      -1.406118     -1.528727     -0.981162
  C      -1.629325     -2.607246     -0.132537
  C      -3.269701     -0.323165      0.006495
  C      -4.100247      0.812207      0.096467
  C      -3.977777      2.004080     -0.784523
  H      -4.279288     -1.386564      1.584204
  H      -1.999650      0.432134     -1.567635
  H       1.650205      0.948544     -0.143576
  H      -2.846793     -3.377539      1.460701
  H      -0.591615     -1.562959     -1.690918
  H      -4.805160      2.692600     -0.633865
  H      -3.958264      1.724072     -1.839960
  H      -0.999998     -3.483357     -0.186949
  H       0.799977     -0.704961      1.486270
  C       0.332642      0.264704      1.404235
  C      -0.760374      0.583966      2.204250
  H      -1.140871     -0.141384      2.908362
  C      -1.373121      1.811958      2.086572
  H      -2.228174      2.052030      2.703646
  C      -0.914047      2.775328      1.157861
  C      -1.562063      4.021574      1.043875
  C      -1.165371      5.081107      0.075454
  H      -4.867520      0.808150      0.858017
  H      -3.051969      2.552256     -0.586361
  C       0.196463      2.426092      0.353814
  H       0.572316      3.134787     -0.369575
  C       0.804462      1.194872      0.482914
  H      -0.112137      5.352219      0.180095
  H      -2.409585      4.203402      1.689534
  H      -1.299379      4.752029     -0.959515
  H      -1.756474      5.982387      0.212768
34
Coordinates from ORCA-job input E -620.886416684995
  C      -3.471687     -1.430014      0.864465
  C      -2.205298     -0.405535     -0.918579
  C      -2.667248     -2.545572      0.793939
  C      -1.406341     -1.528837     -0.982720
  C      -1.628633     -2.607396     -0.133948
  C      -3.269038     -0.323444      0.006921
  C      -4.099582      0.811848      0.097784
  C      -3.978016      2.003669     -0.783374
  H      -4.277144     -1.387124      1.585359
  H      -2.000395      0.432050     -1.568327
  H       1.650513      0.948107     -0.141047
  H      -2.844503     -3.377940      1.460403
  H      -0.592669     -1.562861     -1.693431
  H      -4.804137      2.693216     -0.630596
  H      -3.961554      1.723762     -1.838909
  H      -0.999300     -3.483468     -0.188961
  H       0.798071     -0.705081      1.487868
  C       0.331103      0.264715      1.405398
  C      -0.762655      0.584387      2.204179
  H      -1.144169     -0.140822      2.907885
  C      -1.374907      1.812595      2.085806
  H      -2.230473      2.052861      2.702090
  C      -0.914510      2.775786      1.157603
  C      -1.561937      4.022280      1.043026
  C      -1.164264      5.081544      0.074703
  H      -4.866408      0.807479      0.859776
  H      -3.050964      2.550485     -0.587500
  C       0.196705      2.426113      0.354685
  H       0.573401      3.134694     -0.368369
  C       0.804120      1.194726      0.484455
  H      -0.110227      5.350042      0.177745
  H      -2.410197      4.204293      1.687657
  H      -1.300769      4.753596     -0.960319
  H      -1.752968      5.984159      0.213574
34
Coordinates from ORCA-job input E -620.886415191394
  C      -3.470655     -1.430929      0.864796
  C      -2.204657     -0.407886     -0.919371
  C      -2.667352     -2.547301      0.793712
  C      -1.406932     -1.532039     -0.984175
  C      -1.629579     -2.610207     -0.135018
  C      -3.267535     -0.324657      0.006967
  C      -4.096925      0.811464      0.098281
  C      -3.974811      2.002974     -0.783228
  H      -4.275534     -1.387150      1.586276
  H      -1.999556      0.429400     -1.569444
  H       1.648630      0.948913     -0.141218
  H      -2.844872     -3.379441      1.460389
  H      -0.593920     -1.566942     -1.695592
  H      -4.798879      2.694489     -0.628272
  H      -3.961857      1.722937     -1.838797
  H      -1.001062     -3.486850     -0.190358
  H       0.795722     -0.704218      1.487327
  C       0.329148      0.265794      1.405233
  C      -0.764340      0.585885      2.204229
  H      -1.146114     -0.139338      2.907790
  C      -1.376021      1.814406      2.086290
  H      -2.231379      2.054930      2.702755
  C      -0.915391      2.777557      1.158120
  C      -1.562398      4.024293      1.043744
  C      -1.164598      5.083533      0.075480
  H      -4.863391      0.807795      0.860634
  H      -3.045979      2.547653     -0.589806
  C       0.195496      2.427470      0.354901
  H       0.572225      3.135951     -0.368228
  C       0.802382      1.195800      0.484381
  H      -0.109530      5.348966      0.175448
  H      -2.410701      4.206395      1.688303
  H      -1.305388      4.757014     -0.959455
  H      -1.750326      5.987655      0.217149
34
Coordinates from ORCA-job input E -620.886416879156
  C      -3.469072     -1.431801      0.865036
  C      -2.205143     -0.407922     -0.920194
  C      -2.665595     -2.548038      0.792662
  C      -1.407320     -1.531903     -0.986264
  C      -1.628835     -2.610355     -0.137145
  C      -3.266993     -0.325219      0.007369
  C      -4.096508      0.810767      0.099847
  C      -3.975206      2.002595     -0.781279
  H      -4.273187     -1.388409      1.587375
  H      -2.001240      0.429568     -1.570386
  H       1.648973      0.948065     -0.138048
  H      -2.842238     -3.380463      1.459215
  H      -0.595080     -1.566527     -1.698583
  H      -4.798263      2.694800     -0.623985
  H      -3.965012      1.722999     -1.837005
  H      -1.000097     -3.486792     -0.193394
  H       0.793700     -0.704173      1.490035
  C       0.327563      0.265983      1.407153
  C      -0.766664      0.586816      2.204875
  H      -1.149600     -0.138086      2.908137
  C      -1.377720      1.815509      2.085926
  H      -2.233761      2.056568      2.701220
  C      -0.915849      2.778142      1.157766
  C      -1.562458      4.024951      1.041978
  C      -1.162970      5.083955      0.074127
  H      -4.862322      0.806716      0.862849
  H      -3.045547      2.546448     -0.589724
  C       0.195775      2.427334      0.355863
  H       0.573464      3.135290     -0.367273
  C       0.802118      1.195500      0.486517
  H      -0.107345      5.347242      0.173520
  H      -2.411666      4.207386      1.685264
  H      -1.305173      4.758201     -0.960871
  H      -1.746809      5.989168      0.216659
34
Coordinates from ORCA-job input E -620.886416810838
  C      -3.468388     -1.432485      0.865157
  C      -2.205112     -0.408895     -0.920733
  C      -2.665355     -2.549035      0.792186
  C      -1.407725     -1.533125     -0.987308
  C      -1.629155     -2.611621     -0.138190
  C      -3.266394     -0.325917      0.007485
  C      -4.095458      0.810385      0.100507
  C      -3.974234      2.002247     -0.780551
  H      -4.272021     -1.388865      1.588014
  H      -2.001509      0.428595     -1.571018
  H       1.648349      0.948152     -0.137515
  H      -2.841942     -3.381472      1.458740
  H      -0.595889     -1.568103     -1.700080
  H      -4.796964      2.694702     -0.622594
  H      -3.964847      1.722710     -1.836299
  H      -1.000784     -3.488284     -0.194979
  H       0.792387     -0.703740      1.490610
  C       0.326543      0.266545      1.407559
  C      -0.767695      0.587732      2.205147
  H      -1.150991     -0.137053      2.908328
  C      -1.378387      1.816567      2.086035
  H      -2.234544      2.057938      2.701041
  C      -0.916155      2.779028      1.157837
  C      -1.562640      4.025840      1.041617
  C      -1.162567      5.084895      0.074041
  H      -4.860802      0.806608      0.863983
  H      -3.044366      2.545901     -0.589583
  C       0.195541      2.427892      0.356172
  H       0.573587      3.135614     -0.367009
  C       0.801538      1.195879      0.486992
  H      -0.106679      5.347180      0.173068
  H      -2.412243      4.208269      1.684391
  H      -1.305610      4.759681     -0.961021
  H      -1.745571      5.990547      0.217213
34
Coordinates from ORCA-job input E -620.886416984363
  C      -3.467836     -1.432951      0.865198
  C      -2.205130     -0.409414     -0.921122
  C      -2.665075     -2.549672      0.791749
  C      -1.407968     -1.533751     -0.988082
  C      -1.629279     -2.612374     -0.139056
  C      -3.266006     -0.326342      0.007586
  C      -4.094798      0.810131      0.101077
  C      -3.973784      2.002059     -0.779919
  H      -4.271097     -1.389254      1.588467
  H      -2.001791      0.428134     -1.571413
  H       1.647859      0.948011     -0.137108
  H      -2.841584     -3.382149      1.458277
  H      -0.596433     -1.568927     -1.701191
  H      -4.796542      2.694438     -0.621754
  H      -3.964568      1.722583     -1.835687
  H      -1.001170     -3.489189     -0.196346
  H       0.791366     -0.703539      1.491225
  C       0.325789      0.266859      1.407971
  C      -0.768429      0.588358      2.205472
  H      -1.151977     -0.136280      2.908666
  C      -1.378835      1.817314      2.086148
  H      -2.235072      2.058981      2.700933
  C      -0.916306      2.779594      1.157899
  C      -1.562693      4.026407      1.041295
  C      -1.162219      5.085400      0.073798
  H      -4.859758      0.806495      0.864941
  H      -3.043950      2.545824     -0.589132
  C       0.195445      2.428167      0.356450
  H       0.573820      3.135678     -0.366768
  C       0.801129      1.195997      0.487401
  H      -0.106249      5.347278      0.172919
  H      -2.412616      4.208865      1.683638
  H      -1.305364      4.760369     -0.961309
  H      -1.744961      5.991214      0.217021
34
Coordinates from ORCA-job input E -620.886417416840
  C      -3.467725     -1.432982      0.865021
  C      -2.205156     -0.409049     -0.921154
  C      -2.664853     -2.549603      0.791423
  C      -1.407836     -1.533247     -0.988207
  C      -1.629040     -2.612075     -0.139384
  C      -3.266049     -0.326231      0.007589
  C      -4.094962      0.810130      0.101234
  C      -3.974141      2.002201     -0.779622
  H      -4.270961     -1.389495      1.588336
  H      -2.001978      0.428637     -1.571312
  H       1.647632      0.947492     -0.137025
  H      -2.841297     -3.382184      1.457838
  H      -0.596276     -1.568289     -1.701294
  H      -4.797194      2.694266     -0.621644
  H      -3.964504      1.722853     -1.835422
  H      -1.000866     -3.488826     -0.196883
  H       0.791154     -0.703724      1.491799
  C       0.325681      0.266708      1.408349
  C      -0.768429      0.588418      2.205921
  H      -1.151937     -0.136046      2.909315
  C      -1.378756      1.817403      2.086400
  H      -2.234949      2.059286      2.701168
  C      -0.916237      2.779483      1.157948
  C      -1.562591      4.026297      1.041108
  C      -1.162114      5.085045      0.073344
  H      -4.859889      0.806338      0.865131
  H      -3.044524      2.546270     -0.588566
  C       0.195439      2.427851      0.356504
  H       0.573894      3.135185     -0.366850
  C       0.801024      1.195636      0.487582
  H      -0.106322      5.347457      0.173027
  H      -2.412460      4.208947      1.683467
  H      -1.304451      4.759540     -0.961719
  H      -1.745406      5.990623      0.215821
34
Coordinates from ORCA-job input E -620.883530046581
  C      -3.456597     -1.397621      0.862476
  C      -2.179588     -0.380609     -0.917768
  C      -2.666062     -2.522886      0.787091
  C      -1.396276     -1.513938     -0.986186
  C      -1.629257     -2.593266     -0.141535
  C      -3.239605     -0.288093      0.007850
  C      -4.061621      0.853035      0.102646
  C      -3.957866      2.006706     -0.767143
  H      -4.261922     -1.348527      1.583135
  H      -1.965417      0.456279     -1.565521
  H       1.639002      0.933807     -0.141191
  H      -2.853526     -3.356059      1.449848
  H      -0.583841     -1.554158     -1.698024
  H      -4.782751      2.696837     -0.610237
  H      -3.952115      1.724925     -1.822335
  H      -1.009828     -3.476170     -0.200740
  H       0.795929     -0.712064      1.502645
  C       0.327299      0.256130      1.411535
  C      -0.764649      0.582854      2.210362
  H      -1.143033     -0.132749      2.921425
  C      -1.379022      1.809366      2.087055
  H      -2.224285      2.055453      2.707814
  C      -0.935019      2.756678      1.154403
  C      -1.588875      3.982692      1.034980
  C      -1.187211      5.049412      0.065436
  H      -4.832662      0.841788      0.865674
  H      -3.064487      2.523569     -0.586099
  C       0.177180      2.405087      0.350991
  H       0.548384      3.111726     -0.376835
  C       0.792952      1.179476      0.485156
  H      -0.131624      5.313532      0.162793
  H      -2.430847      4.166678      1.679538
  H      -1.327829      4.729980     -0.969270
  H      -1.771012      5.954447      0.209274
34
Coordinates from ORCA-job input E -620.885935097805
  C      -3.453712     -1.401324      0.869069
  C      -2.184201     -0.384881     -0.916196
  C      -2.662969     -2.526060      0.790659
  C      -1.398328     -1.517112     -0.986863
  C      -1.628457     -2.596087     -0.141328
  C      -3.241594     -0.293207      0.014276
  C      -4.064177      0.848785      0.110002
  C      -3.966919      2.017841     -0.779516
  H      -4.257097     -1.352823      1.591828
  H      -1.973099      0.452127     -1.564933
  H       1.643752      0.935286     -0.138755
  H      -2.848239     -3.359475      1.453679
  H      -0.587554     -1.556951     -1.700749
  H      -4.789662      2.711268     -0.622156
  H      -3.963644      1.735790     -1.836179
  H      -1.008678     -3.478552     -0.202104
  H       0.796025     -0.715176      1.500390
  C       0.327362      0.253237      1.411934
  C      -0.764537      0.576061      2.211917
  H      -1.143167     -0.143657      2.922513
  C      -1.378113      1.803557      2.090000
  H      -2.226805      2.049362      2.713070
  C      -0.930939      2.757285      1.152320
  C      -1.594039      3.985232      1.026298
  C      -1.189086      5.051998      0.065557
  H      -4.829527      0.837730      0.874094
  H      -3.042828      2.548266     -0.590273
  C       0.184509      2.408533      0.351580
  H       0.558683      3.115591     -0.374318
  C       0.796628      1.180816      0.486165
  H      -0.134793      5.316937      0.172062
  H      -2.442729      4.166321      1.667969
  H      -1.322653      4.731892     -0.970337
  H      -1.775495      5.955705      0.207568
34
Coordinates from ORCA-job input E -620.886230762429
  C      -3.452637     -1.402670      0.872043
  C      -2.188730     -0.387391     -0.917510
  C      -2.661714     -2.527153      0.792015
  C      -1.401797     -1.519023     -0.989716
  C      -1.629730     -2.597463     -0.142799
  C      -3.244025     -0.296129      0.016030
  C      -4.065305      0.846527      0.113225
  C      -3.963428      2.024303     -0.783229
  H      -4.253982     -1.353846      1.597127
  H      -1.980167      0.449432     -1.567203
  H       1.646801      0.936561     -0.134639
  H      -2.844877     -3.360223      1.456013
  H      -0.592807     -1.559253     -1.705507
  H      -4.782984      2.720282     -0.625572
  H      -3.959852      1.742080     -1.838306
  H      -1.010006     -3.479901     -0.204599
  H       0.798095     -0.715800      1.499880
  C       0.328671      0.252468      1.413828
  C      -0.763193      0.572724      2.214444
  H      -1.140586     -0.148658      2.924159
  C      -1.378162      1.799391      2.092490
  H      -2.228449      2.044121      2.714674
  C      -0.929240      2.756579      1.153039
  C      -1.597444      3.986912      1.022138
  C      -1.193243      5.053054      0.063608
  H      -4.828934      0.838848      0.878489
  H      -3.030201      2.558842     -0.591571
  C       0.186942      2.409599      0.353535
  H       0.561238      3.116308     -0.372545
  C       0.798969      1.181869      0.489404
  H      -0.139917      5.320314      0.174819
  H      -2.449895      4.165510      1.661646
  H      -1.322931      4.730935     -0.973580
  H      -1.782559      5.955168      0.203416
34
Coordinates from ORCA-job input E -620.886282040250
  C      -3.452814     -1.402953      0.872869
  C      -2.191835     -0.389139     -0.919660
  C      -2.661649     -2.527336      0.792688
  C      -1.404829     -1.520635     -0.992280
  C      -1.631371     -2.598317     -0.143799
  C      -3.245984     -0.297439      0.015437
  C      -4.065843      0.845849      0.113525
  C      -3.957041      2.027199     -0.782611
  H      -4.252536     -1.353346      1.599703
  H      -1.984726      0.447133     -1.570427
  H       1.648451      0.938146     -0.132233
  H      -2.843232     -3.359670      1.458035
  H      -0.597206     -1.561777     -1.709520
  H      -4.775090      2.724768     -0.624516
  H      -3.952857      1.744381     -1.837079
  H      -1.011799     -3.480860     -0.205824
  H       0.801165     -0.714656      1.500355
  C       0.330587      0.253160      1.415309
  C      -0.761822      0.571920      2.215784
  H      -1.138254     -0.150296      2.925149
  C      -1.378786      1.797355      2.093146
  H      -2.230408      2.040710      2.713731
  C      -0.929158      2.755788      1.154266
  C      -1.598947      3.987295      1.021391
  C      -1.196509      5.052848      0.062238
  H      -4.829005      0.841980      0.879229
  H      -3.022327      2.562892     -0.590707
  C       0.186863      2.410235      0.355230
  H       0.560145      3.116932     -0.371403
  C       0.800246      1.182968      0.491537
  H      -0.143877      5.322380      0.175012
  H      -2.453170      4.163877      1.659412
  H      -1.324320      4.729269     -0.975133
  H      -1.788143      5.953652      0.200391
34
Coordinates from ORCA-job input E -620.886318090781
  C      -3.453576     -1.402753      0.873111
  C      -2.195242     -0.391671     -0.922993
  C      -2.662221     -2.527173      0.793641
  C      -1.408662     -1.523305     -0.995426
  C      -1.633812     -2.599624     -0.144553
  C      -3.248257     -0.298599      0.013599
  C      -4.066041      0.845751      0.112489
  C      -3.947107      2.030575     -0.780248
  H      -4.251202     -1.351551      1.602127
  H      -1.989444      0.443520     -1.575455
  H       1.650265      0.940533     -0.130183
  H      -2.841988     -3.358101      1.461228
  H      -0.602757     -1.566219     -1.714462
  H      -4.763887      2.729622     -0.621267
  H      -3.942217      1.746953     -1.834369
  H      -1.014571     -3.482431     -0.206317
  H       0.806322     -0.712350      1.501770
  C       0.333767      0.254565      1.417159
  C      -0.759920      0.571333      2.216921
  H      -1.135169     -0.151905      2.925917
  C      -1.380090      1.794853      2.092963
  H      -2.234010      2.035806      2.710992
  C      -0.929763      2.754575      1.155857
  C      -1.600184      3.987497      1.022140
  C      -1.201143      5.052181      0.060824
  H      -4.828516      0.847433      0.878800
  H      -3.012522      2.567143     -0.588688
  C       0.185907      2.410958      0.357050
  H       0.557314      3.117842     -0.370392
  C       0.801763      1.184483      0.493554
  H      -0.149416      5.325176      0.174099
  H      -2.456313      4.161251      1.658568
  H      -1.327421      4.726826     -0.976431
  H      -1.795967      5.951121      0.197221
34
Coordinates from ORCA-job input E -620.886330292044
  C      -3.454298     -1.402172      0.872636
  C      -2.196330     -0.393304     -0.925000
  C      -2.663124     -2.526834      0.794223
  C      -1.410390     -1.525319     -0.996736
  C      -1.635316     -2.600630     -0.144439
  C      -3.248960     -0.298813      0.011985
  C      -4.065459      0.846352      0.110953
  C      -3.941482      2.032462     -0.778382
  H      -4.250990     -1.349649      1.602573
  H      -1.990591      0.441077     -1.578504
  H       1.651127      0.942106     -0.129954
  H      -2.842380     -3.356720      1.463241
  H      -0.605228     -1.569598     -1.716521
  H      -4.758214      2.731607     -0.618681
  H      -3.936375      1.748646     -1.832614
  H      -1.016387     -3.483699     -0.205592
  H       0.810015     -0.710563      1.503410
  C       0.335998      0.255592      1.418152
  C      -0.758819      0.571082      2.217071
  H      -1.133492     -0.152729      2.925836
  C      -1.381137      1.793394      2.092107
  H      -2.236778      2.032476      2.708460
  C      -0.930572      2.753834      1.156446
  C      -1.600170      3.987566      1.023973
  C      -1.203981      5.051571      0.060440
  H      -4.827119      0.851046      0.878034
  H      -3.007768      2.569279     -0.587292
  C       0.185022      2.411210      0.357468
  H       0.555202      3.118355     -0.370359
  C       0.802580      1.185374      0.493965
  H      -0.152693      5.326777      0.172477
  H      -2.456970      4.159797      1.659966
  H      -1.330492      4.725288     -0.976534
  H      -1.800508      5.949453      0.196436
34
Coordinates from ORCA-job input E -620.886336067600
  C      -3.454877     -1.401456      0.871954
  C      -2.196205     -0.394287     -0.926093
  C      -2.664150     -2.526488      0.794492
  C      -1.410928     -1.526779     -0.997056
  C      -1.636291     -2.601419     -0.144046
  C      -3.248779     -0.298572      0.010784
  C      -4.064425      0.847230      0.109525
  C      -3.938877      2.033794     -0.777338
  H      -4.251354     -1.347922      1.602052
  H      -1.989901      0.439568     -1.580127
  H       1.651707      0.943243     -0.130244
  H      -2.843695     -3.355708      1.464260
  H      -0.605927     -1.572021     -1.716972
  H      -4.756083      2.732368     -0.617110
  H      -3.933767      1.750236     -1.831828
  H      -1.017678     -3.484745     -0.204563
  H       0.812843     -0.709202      1.505225
  C       0.337669      0.256290      1.418838
  C      -0.758075      0.570811      2.216915
  H      -1.132445     -0.153384      2.925470
  C      -1.381908      1.792348      2.091182
  H      -2.238887      2.029873      2.706390
  C      -0.931352      2.753333      1.156464
  C      -1.599511      3.987684      1.026162
  C      -1.205886      5.050909      0.060400
  H      -4.824936      0.853296      0.877759
  H      -3.005791      2.570684     -0.586606
  C       0.184382      2.411136      0.357211
  H       0.553851      3.118560     -0.370710
  C       0.803132      1.185925      0.493829
  H      -0.154749      5.327566      0.170203
  H      -2.456291      4.159306      1.662354
  H      -1.333710      4.723871     -0.976170
  H      -1.803185      5.948267      0.196638
34
Coordinates from ORCA-job input E -620.886339402539
  C      -3.455289     -1.400769      0.871328
  C      -2.195587     -0.394653     -0.926544
  C      -2.665129     -2.526206      0.794418
  C      -1.410859     -1.527587     -0.996948
  C      -1.636957     -2.601913     -0.143788
  C      -3.248241     -0.298125      0.010058
  C      -4.063323      0.848115      0.108560
  C      -3.938299      2.034894     -0.777090
  H      -4.251968     -1.346618      1.601163
  H      -1.988545      0.438970     -1.580684
  H       1.652338      0.944104     -0.130281
  H      -2.845354     -3.355155      1.464339
  H      -0.605693     -1.573365     -1.716657
  H      -4.756043      2.732773     -0.616580
  H      -3.933219      1.751822     -1.831820
  H      -1.018661     -3.485483     -0.203883
  H       0.815080     -0.708244      1.507025
  C       0.338982      0.256697      1.419505
  C      -0.757427      0.570457      2.216894
  H      -1.131592     -0.154041      2.925249
  C      -1.382335      1.791484      2.090611
  H      -2.240312      2.027758      2.705032
  C      -0.931940      2.752921      1.156322
  C      -1.598615      3.987853      1.028197
  C      -1.207282      5.050062      0.060225
  H      -4.822413      0.854573      0.878249
  H      -3.005343      2.571814     -0.586562
  C       0.184022      2.410863      0.356862
  H       0.553146      3.118542     -0.370988
  C       0.803638      1.186268      0.493806
  H      -0.156116      5.327657      0.167343
  H      -2.455006      4.159552      1.664876
  H      -1.336995      4.722011     -0.975789
  H      -1.804745      5.947282      0.196798
34
Coordinates from ORCA-job input E -620.886341570559
  C      -3.455623     -1.400151      0.870780
  C      -2.194964     -0.394513     -0.926708
  C      -2.666032     -2.525960      0.793984
  C      -1.410636     -1.527791     -0.996837
  C      -1.637523     -2.602080     -0.143886
  C      -3.247733     -0.297579      0.009637
  C      -4.062416      0.848941      0.108060
  C      -3.938787      2.035915     -0.777394
  H      -4.252681     -1.345731      1.600179
  H      -1.987276      0.439106     -1.580684
  H       1.653226      0.944851     -0.129702
  H      -2.847020     -3.354947      1.463652
  H      -0.605168     -1.573768     -1.716198
  H      -4.756895      2.733287     -0.616844
  H      -3.933689      1.753360     -1.832280
  H      -1.019540     -3.485872     -0.203824
  H       0.817140     -0.707531      1.508819
  C       0.340237      0.256925      1.420385
  C      -0.756630      0.570051      2.217281
  H      -1.130585     -0.154720      2.925449
  C      -1.382375      1.790685      2.090625
  H      -2.241124      2.025941      2.704447
  C      -0.932261      2.752495      1.156384
  C      -1.597698      3.988007      1.029965
  C      -1.208542      5.048868      0.059633
  H      -4.819900      0.855412      0.879391
  H      -3.005577      2.572836     -0.586977
  C       0.183924      2.410519      0.356832
  H       0.552863      3.118415     -0.370905
  C       0.804289      1.186521      0.494250
  H      -0.157249      5.327135      0.163803
  H      -2.453515      4.160260      1.667246
  H      -1.340480      4.719227     -0.975602
  H      -1.805842      5.946200      0.196284
34
Coordinates from ORCA-job input E -620.886342440341
  C      -3.455933     -1.399736      0.870303
  C      -2.194696     -0.393900     -0.926746
  C      -2.666706     -2.525765      0.793201
  C      -1.410518     -1.527319     -0.996953
  C      -1.637960     -2.601827     -0.144443
  C      -3.247588     -0.297042      0.009441
  C      -4.062071      0.849572      0.108048
  C      -3.939680      2.036635     -0.777928
  H      -4.253351     -1.345427      1.599315
  H      -1.986674      0.439915     -1.580369
  H       1.654272      0.945371     -0.128536
  H      -2.848223     -3.355036      1.462377
  H      -0.604747     -1.573155     -1.715983
  H      -4.757823      2.733930     -0.617565
  H      -3.934545      1.754367     -1.832841
  H      -1.020190     -3.485759     -0.204522
  H       0.818916     -0.707078      1.510433
  C       0.341399      0.257029      1.421505
  C      -0.755719      0.569753      2.218159
  H      -1.129480     -0.155203      2.926228
  C      -1.381992      1.790116      2.091315
  H      -2.241185      2.024770      2.704753
  C      -0.932202      2.752092      1.156848
  C      -1.596993      3.988009      1.031131
  C      -1.209609      5.047413      0.058576
  H      -4.818173      0.856083      0.880765
  H      -3.006085      2.573488     -0.587610
  C       0.184094      2.410214      0.357300
  H       0.552894      3.118202     -0.370414
  C       0.805059      1.186672      0.495196
  H      -0.158165      5.326075      0.160133
  H      -2.452193      4.161075      1.669006
  H      -1.343604      4.715783     -0.975770
  H      -1.806610      5.944996      0.194890
34
Coordinates from ORCA-job input E -620.886342850693
  C      -3.456226     -1.399479      0.869890
  C      -2.194785     -0.393070     -0.926779
  C      -2.667097     -2.525549      0.792351
  C      -1.410544     -1.526439     -0.997230
  C      -1.638227     -2.601260     -0.145170
  C      -3.247810     -0.296568      0.009321
  C      -4.062310      0.849983      0.108206
  C      -3.940490      2.036977     -0.778472
  H      -4.253865     -1.345478      1.598679
  H      -1.986735      0.441001     -1.580053
  H       1.655182      0.945577     -0.127302
  H      -2.848804     -3.355152      1.461065
  H      -0.604552     -1.571971     -1.716025
  H      -4.758424      2.734547     -0.618404
  H      -3.935349      1.754724     -1.833330
  H      -1.020529     -3.485228     -0.205506
  H       0.820183     -0.706935      1.511526
  C       0.342335      0.257005      1.422558
  C      -0.754801      0.569600      2.219261
  H      -1.128402     -0.155424      2.927339
  C      -1.381257      1.789840      2.092452
  H      -2.240574      2.024315      2.705756
  C      -0.931786      2.751784      1.157670
  C      -1.596610      3.987804      1.031719
  C      -1.210454      5.045965      0.057389
  H      -4.817597      0.856680      0.881718
  H      -3.006611      2.573709     -0.588253
  C       0.184478      2.410036      0.358137
  H       0.553136      3.117997     -0.369667
  C       0.805799      1.186694      0.496281
  H      -0.158879      5.324807      0.157032
  H      -2.451271      4.161631      1.670103
  H      -1.346002      4.712397     -0.976133
  H      -1.807201      5.943795      0.193114
34
Coordinates from ORCA-job input E -620.886343182543
  C      -3.456683     -1.399080      0.869269
  C      -2.195118     -0.391805     -0.926911
  C      -2.667480     -2.525078      0.791251
  C      -1.410660     -1.524989     -0.997656
  C      -1.638463     -2.600214     -0.146111
  C      -3.248376     -0.295864      0.009040
  C      -4.063075      0.850503      0.108216
  C      -3.941353      2.037286     -0.779220
  H      -4.254507     -1.345522      1.597882
  H      -1.987182      0.442580     -1.579801
  H       1.656247      0.945580     -0.125828
  H      -2.849206     -3.355059      1.459489
  H      -0.604417     -1.570084     -1.716189
  H      -4.758887      2.735411     -0.619563
  H      -3.936283      1.754891     -1.833987
  H      -1.020735     -3.484147     -0.206742
  H       0.821680     -0.706984      1.512657
  C       0.343565      0.256843      1.423918
  C      -0.753427      0.569422      2.220913
  H      -1.126812     -0.155614      2.929091
  C      -1.379913      1.789601      2.094337
  H      -2.239211      2.024043      2.707629
  C      -0.930907      2.751393      1.159146
  C      -1.596266      3.987265      1.032365
  C      -1.211682      5.043856      0.055734
  H      -4.817717      0.857653      0.882324
  H      -3.007255      2.573811     -0.589165
  C       0.185174      2.409846      0.359525
  H       0.553571      3.117696     -0.368505
  C       0.806801      1.186579      0.497724
  H      -0.159957      5.322912      0.153023
  H      -2.450181      4.161984      1.671496
  H      -1.349147      4.707663     -0.976679
  H      -1.808221      5.941938      0.190572
34
Coordinates from ORCA-job input E -620.886343618248
  C      -3.457182     -1.398453      0.868583
  C      -2.195485     -0.390478     -0.927139
  C      -2.667727     -2.524278      0.790421
  C      -1.410715     -1.523410     -0.997942
  C      -1.638511     -2.598913     -0.146718
  C      -3.249065     -0.295024      0.008554
  C      -4.064138      0.851083      0.107722
  C      -3.941975      2.037625     -0.780066
  H      -4.255120     -1.345237      1.597094
  H      -1.987698      0.444098     -1.579815
  H       1.656995      0.945247     -0.124897
  H      -2.849330     -3.354465      1.458435
  H      -0.604240     -1.568154     -1.716232
  H      -4.759115      2.736312     -0.620724
  H      -3.937080      1.755063     -1.834779
  H      -1.020620     -3.482730     -0.207431
  H       0.822951     -0.707346      1.513379
  C       0.344744      0.256474      1.425052
  C      -0.751930      0.569134      2.222553
  H      -1.125085     -0.155859      2.930905
  C      -1.378264      1.789368      2.096407
  H      -2.237405      2.023866      2.709856
  C      -0.929774      2.750974      1.160867
  C      -1.596003      3.986434      1.033118
  C      -1.213129      5.041614      0.054238
  H      -4.818600      0.858774      0.881958
  H      -3.007820      2.573934     -0.590184
  C       0.185973      2.409596      0.360949
  H       0.554041      3.117295     -0.367380
  C       0.807715      1.186242      0.498884
  H      -0.161290      5.320952      0.149233
  H      -2.449110      4.161799      1.673145
  H      -1.352439      4.702978     -0.977123
  H      -1.809651      5.939801      0.188321
34
Coordinates from ORCA-job input E -620.886344468292
  C      -3.457700     -1.397369      0.867840
  C      -2.195746     -0.389012     -0.927453
  C      -2.667785     -2.522905      0.790056
  C      -1.410540     -1.521626     -0.997904
  C      -1.638240     -2.597200     -0.146720
  C      -3.249789     -0.293900      0.007788
  C      -4.065479      0.851831      0.106428
  C      -3.942486      2.038200     -0.781240
  H      -4.255754     -1.344336      1.596240
  H      -1.988083      0.445571     -1.580152
  H       1.657294      0.944412     -0.124769
  H      -2.849192     -3.353065      1.458155
  H      -0.603795     -1.566147     -1.715903
  H      -4.759307      2.737346     -0.622034
  H      -3.937894      1.755581     -1.835969
  H      -1.020013     -3.480801     -0.207163
  H       0.823971     -0.708211      1.513588
  C       0.345881      0.255722      1.425853
  C      -0.750231      0.568541      2.224149
  H      -1.123105     -0.156365      2.932747
  C      -1.376218      1.788979      2.098693
  H      -2.235043      2.023562      2.712535
  C      -0.928366      2.750408      1.162825
  C      -1.595726      3.985201      1.034215
  C      -1.214982      5.039098      0.053003
  H      -4.820275      0.860000      0.880292
  H      -3.008389      2.574302     -0.591515
  C       0.186834      2.409094      0.362272
  H       0.554493      3.116627     -0.366415
  C       0.808480      1.185518      0.499595
  H      -0.163065      5.318873      0.145514
  H      -2.447863      4.160928      1.675430
  H      -1.356260      4.698254     -0.977358
  H      -1.811708      5.937204      0.186623
34
Coordinates from ORCA-job input E -620.886345913766
  C      -3.458077     -1.395826      0.867244
  C      -2.195722     -0.387592     -0.927765
  C      -2.667521     -2.520973      0.790448
  C      -1.409974     -1.519864     -0.997354
  C      -1.637510     -2.595202     -0.145828
  C      -3.250324     -0.292580      0.006854
  C      -4.066834      0.852674      0.104356
  C      -3.942968      2.039082     -0.782762
  H      -4.256319     -1.342770      1.595441
  H      -1.988122      0.446756     -1.580788
  H       1.656916      0.943026     -0.125717
  H      -2.848734     -3.350831      1.458973
  H      -0.602918     -1.564350     -1.715009
  H      -4.759659      2.738396     -0.623407
  H      -3.938747      1.756652     -1.837603
  H      -1.018784     -3.478498     -0.205577
  H       0.824435     -0.709646      1.513081
  C       0.346700      0.254524      1.426034
  C      -0.748628      0.567561      2.225349
  H      -1.121182     -0.157244      2.934228
  C      -1.374123      1.788337      2.100773
  H      -2.232468      2.023010      2.715264
  C      -0.926988      2.749643      1.164571
  C      -1.595411      3.983702      1.035595
  C      -1.216970      5.036714      0.052405
  H      -4.822508      0.860946      0.877342
  H      -3.008968      2.575045     -0.593121
  C       0.187477      2.408194      0.363045
  H       0.554703      3.115600     -0.365983
  C       0.808826      1.184340      0.499537
  H      -0.165025      5.317054      0.142613
  H      -2.446532      4.159415      1.678159
  H      -1.360040      4.694466     -0.977247
  H      -1.814079      5.934553      0.186097
34
Coordinates from ORCA-job input E -620.886348187615
  C      -3.458266     -1.393717      0.866844
  C      -2.195373     -0.386062     -0.928045
  C      -2.666825     -2.518330      0.791649
  C      -1.408894     -1.517914     -0.996220
  C      -1.636175     -2.592703     -0.143952
  C      -3.250649     -0.290971      0.005777
  C      -4.068220      0.853653      0.101509
  C      -3.943660      2.040356     -0.784821
  H      -4.256870     -1.340512      1.594639
  H      -1.987831      0.447821     -1.581694
  H       1.655815      0.940946     -0.127725
  H      -2.847859     -3.347650      1.460890
  H      -0.601437     -1.562494     -1.713425
  H      -4.760399      2.739536     -0.625013
  H      -3.939851      1.758413     -1.839861
  H      -1.016746     -3.475578     -0.202560
  H       0.824367     -0.711773      1.511883
  C       0.347204      0.252748      1.425627
  C      -0.747072      0.566074      2.226239
  H      -1.119207     -0.158621      2.935452
  C      -1.371980      1.787295      2.102720
  H      -2.229618      2.022098      2.718182
  C      -0.925734      2.748492      1.166034
  C      -1.594988      3.981896      1.037297
  C      -1.219065      5.034360      0.052446
  H      -4.825318      0.861467      0.873115
  H      -3.009712      2.576252     -0.595193
  C       0.187745      2.406669      0.363147
  H       0.554455      3.113991     -0.366231
  C       0.808685      1.182552      0.498709
  H      -0.167133      5.315400      0.140473
  H      -2.445011      4.157322      1.681393
  H      -1.363807      4.691503     -0.976785
  H      -1.816655      5.931796      0.186743
34
Coordinates from ORCA-job input E -620.886351180410
  C      -3.458243     -1.391268      0.866679
  C      -2.194790     -0.384394     -0.928249
  C      -2.665699     -2.515203      0.793417
  C      -1.407373     -1.515724     -0.994671
  C      -1.634290     -2.589756     -0.141388
  C      -3.250789     -0.289191      0.004708
  C      -4.069560      0.854680      0.098366
  C      -3.944716      2.041857     -0.787288
  H      -4.257428     -1.337951      1.593831
  H      -1.987409      0.448903     -1.582710
  H       1.654153      0.938322     -0.130376
  H      -2.846552     -3.343897      1.463482
  H      -0.599433     -1.560403     -1.711329
  H      -4.761607      2.740697     -0.626815
  H      -3.941289      1.760597     -1.842559
  H      -1.013988     -3.472106     -0.198582
  H       0.823951     -0.714345      1.510339
  C       0.347420      0.250552      1.424865
  C      -0.745649      0.564227      2.226929
  H      -1.117228     -0.160358      2.936544
  C      -1.370042      1.785868      2.104451
  H      -2.226768      2.020899      2.721136
  C      -0.924867      2.746892      1.167018
  C      -1.594459      3.979963      1.039090
  C      -1.220914      5.032157      0.053018
  H      -4.828427      0.861431      0.868281
  H      -3.010711      2.577748     -0.597639
  C       0.187441      2.404509      0.362536
  H       0.553499      3.111772     -0.367244
  C       0.808059      1.180252      0.497332
  H      -0.169015      5.313918      0.139215
  H      -2.443411      4.155061      1.684691
  H      -1.367041      4.689405     -0.976075
  H      -1.818904      5.929204      0.188245
34
Coordinates from ORCA-job input E -620.886354195089
  C      -3.458074     -1.389477      0.866740
  C      -2.194319     -0.383142     -0.928347
  C      -2.664613     -2.512836      0.794879
  C      -1.406084     -1.514003     -0.993444
  C      -1.632632     -2.587428     -0.139326
  C      -3.250797     -0.287924      0.004045
  C      -4.070420      0.855374      0.096288
  C      -3.945825      2.042914     -0.789220
  H      -4.257846     -1.336212      1.593245
  H      -1.987210      0.449737     -1.583430
  H       1.652701      0.936214     -0.132415
  H      -2.845314     -3.341130      1.465483
  H      -0.597758     -1.558676     -1.709671
  H      -4.762848      2.741429     -0.628174
  H      -3.942608      1.762153     -1.844624
  H      -1.011625     -3.469352     -0.195453
  H       0.823704     -0.716194      1.509423
  C       0.347460      0.248877      1.424318
  C      -0.744756      0.562816      2.227398
  H      -1.115750     -0.161674      2.937407
  C      -1.369057      1.784583      2.105410
  H      -2.225002      2.019889      2.723091
  C      -0.924816      2.745354      1.167153
  C      -1.594030      3.978661      1.040241
  C      -1.221698      5.030860      0.053796
  H      -4.830634      0.860928      0.864923
  H      -3.011676      2.578856     -0.599583
  C       0.186575      2.402493      0.361485
  H       0.551965      3.109703     -0.368700
  C       0.807263      1.178347      0.496110
  H      -0.169825      5.313067      0.139225
  H      -2.442382      4.153660      1.686667
  H      -1.368367      4.688697     -0.975437
  H      -1.819781      5.927753      0.189741
34
Coordinates from ORCA-job input E -620.886359370613
  C      -3.457924     -1.385634      0.866541
  C      -2.193616     -0.379654     -0.928560
  C      -2.662221     -2.507546      0.797387
  C      -1.403306     -1.509240     -0.991035
  C      -1.628891     -2.581631     -0.135399
  C      -3.251270     -0.284915      0.002560
  C      -4.072891      0.857011      0.092139
  C      -3.948780      2.044961     -0.793592
  H      -4.259066     -1.332914      1.591564
  H      -1.987402      0.452555     -1.584775
  H       1.649706      0.931397     -0.136283
  H      -2.842366     -3.335233      1.468894
  H      -0.594041     -1.553511     -1.706218
  H      -4.765788      2.743194     -0.631541
  H      -3.946102      1.764907     -1.849167
  H      -1.006167     -3.462479     -0.189373
  H       0.823998     -0.719992      1.508359
  C       0.348035      0.245261      1.423935
  C      -0.742272      0.559854      2.229350
  H      -1.111691     -0.164298      2.940514
  C      -1.366617      1.781684      2.108213
  H      -2.220719      2.017797      2.728149
  C      -0.924716      2.741614      1.167801
  C      -1.593059      3.975574      1.042654
  C      -1.223210      5.027258      0.054889
  H      -4.835936      0.860156      0.858025
  H      -3.014307      2.580882     -0.604177
  C       0.184549      2.397836      0.359540
  H       0.548098      3.104695     -0.371917
  C       0.805708      1.174013      0.494006
  H      -0.171336      5.310251      0.138363
  H      -2.439939      4.150979      1.690909
  H      -1.371330      4.685395     -0.974264
  H      -1.821212      5.924088      0.191754
34
Coordinates from ORCA-job input E -620.886361818776
  C      -3.458022     -1.384608      0.866274
  C      -2.193698     -0.378190     -0.928657
  C      -2.661463     -2.505949      0.797677
  C      -1.402545     -1.507198     -0.990547
  C      -1.627684     -2.579467     -0.134634
  C      -3.251734     -0.283941      0.002106
  C      -4.073990      0.857534      0.091269
  C      -3.950117      2.045284     -0.795000
  H      -4.259651     -1.332366      1.590785
  H      -1.988003      0.453995     -1.585051
  H       1.648851      0.929825     -0.137121
  H      -2.841276     -3.333658      1.469249
  H      -0.592944     -1.551067     -1.705370
  H      -4.766939      2.743685     -0.632778
  H      -3.947659      1.765069     -1.850508
  H      -1.004306     -3.459890     -0.188084
  H       0.825056     -0.720674      1.509162
  C       0.348661      0.244357      1.424536
  C      -0.741124      0.559153      2.230632
  H      -1.109655     -0.164740      2.942520
  C      -1.365986      1.780659      2.109265
  H      -2.219432      2.017158      2.729941
  C      -0.925095      2.740075      1.167846
  C      -1.592800      3.974584      1.043199
  C      -1.223118      5.025919      0.055098
  H      -4.837796      0.860020      0.856387
  H      -3.015532      2.581166     -0.605841
  C       0.183453      2.396090      0.358807
  H       0.546015      3.102625     -0.373449
  C       0.805238      1.172583      0.493635
  H      -0.171210      5.308960      0.138267
  H      -2.439301      4.150584      1.691788
  H      -1.371433      4.683773     -0.973930
  H      -1.820844      5.922963      0.191770
34
Coordinates from ORCA-job input E -620.886366603620
  C      -3.458626     -1.382683      0.865235
  C      -2.194347     -0.374625     -0.928922
  C      -2.660183     -2.502753      0.797443
  C      -1.401285     -1.502258     -0.989926
  C      -1.625424     -2.574631     -0.133837
  C      -3.253290     -0.281821      0.001028
  C      -4.076963      0.858684      0.089688
  C      -3.953329      2.045503     -0.798039
  H      -4.261165     -1.331703      1.588818
  H      -1.989848      0.457760     -1.585400
  H       1.647315      0.926627     -0.138467
  H      -2.839124     -3.330733      1.468918
  H      -0.590941     -1.544987     -1.703964
  H      -4.769531      2.744635     -0.635742
  H      -3.951522      1.764326     -1.853255
  H      -1.000590     -3.454084     -0.186427
  H       0.828978     -0.721186      1.512602
  C       0.350901      0.242940      1.426885
  C      -0.737854      0.558108      2.234385
  H      -1.103909     -0.164923      2.948442
  C      -1.364460      1.778495      2.111878
  H      -2.216510      2.015800      2.734106
  C      -0.926029      2.736611      1.168113
  C      -1.592436      3.972290      1.044183
  C      -1.222501      5.022610      0.055236
  H      -4.842123      0.860394      0.853387
  H      -3.018597      2.581255     -0.609702
  C       0.180982      2.392351      0.357440
  H       0.540992      3.097850     -0.377047
  C       0.804563      1.169694      0.493321
  H      -0.170483      5.305497      0.137925
  H      -2.438114      4.150006      1.693372
  H      -1.371084      4.679001     -0.973242
  H      -1.819542      5.920265      0.190810
34
Coordinates from ORCA-job input E -620.886368709921
  C      -3.459142     -1.381622      0.864524
  C      -2.194733     -0.372758     -0.929051
  C      -2.659836     -2.501113      0.797203
  C      -1.400792     -1.499757     -0.989585
  C      -1.624560     -2.572252     -0.133536
  C      -3.254244     -0.280660      0.000344
  C      -4.078778      0.859311      0.088465
  C      -3.954993      2.045601     -0.799785
  H      -4.261988     -1.331144      1.587806
  H      -1.990632      0.459711     -1.585535
  H       1.646626      0.925108     -0.139352
  H      -2.838389     -3.329170      1.468682
  H      -0.590064     -1.541963     -1.703214
  H      -4.770918      2.745101     -0.637540
  H      -3.953630      1.763805     -1.854850
  H      -0.999035     -3.451240     -0.185694
  H       0.831585     -0.721191      1.514706
  C       0.352472      0.242362      1.428232
  C      -0.735688      0.557662      2.236525
  H      -1.100281     -0.164760      2.951964
  C      -1.363292      1.777436      2.113353
  H      -2.214677      2.014958      2.736395
  C      -0.926176      2.734993      1.168517
  C      -1.592398      3.970877      1.044787
  C      -1.222444      5.020734      0.055323
  H      -4.844575      0.861034      0.851484
  H      -3.020268      2.581303     -0.611924
  C       0.180041      2.390608      0.356912
  H       0.538760      3.095484     -0.378789
  C       0.804474      1.168346      0.493157
  H      -0.170384      5.303533      0.137679
  H      -2.437509      4.149309      1.694508
  H      -1.371231      4.676135     -0.972783
  H      -1.819380      5.918534      0.190315
34
Coordinates from ORCA-job input E -620.886371244704
  C      -3.459940     -1.380230      0.863645
  C      -2.195176     -0.370642     -0.929153
  C      -2.659794     -2.499161      0.796998
  C      -1.400365     -1.497029     -0.989044
  C      -1.623913     -2.569674     -0.133114
  C      -3.255450     -0.279239     -0.000553
  C      -4.081161      0.860027      0.086452
  C      -3.957071      2.045747     -0.802196
  H      -4.262996     -1.330116      1.586731
  H      -1.991242      0.461847     -1.585659
  H       1.645947      0.923523     -0.140745
  H      -2.838042     -3.327201      1.468574
  H      -0.589174     -1.538761     -1.702174
  H      -4.772815      2.745540     -0.640106
  H      -3.956271      1.763152     -1.857090
  H      -0.997694     -3.448192     -0.184751
  H       0.835325     -0.720934      1.517395
  C       0.354802      0.241825      1.429801
  C      -0.732590      0.557182      2.239107
  H      -1.095226     -0.164333      2.956477
  C      -1.361545      1.776173      2.115034
  H      -2.212207      2.013654      2.739090
  C      -0.926047      2.733257      1.169086
  C      -1.592556      3.968957      1.045551
  C      -1.222617      5.018554      0.055698
  H      -4.847613      0.862105      0.848776
  H      -3.022409      2.581466     -0.614939
  C       0.179253      2.388716      0.356275
  H       0.536542      3.092830     -0.380838
  C       0.804645      1.166933      0.492810
  H      -0.170546      5.301270      0.137852
  H      -2.436871      4.147919      1.696143
  H      -1.371480      4.672889     -0.972030
  H      -1.819784      5.916263      0.190142
34
Coordinates from ORCA-job input E -620.886373059981
  C      -3.460570     -1.379094      0.863199
  C      -2.195378     -0.369398     -0.929150
  C      -2.660037     -2.497775      0.797164
  C      -1.400148     -1.495523     -0.988440
  C      -1.623765     -2.568174     -0.132541
  C      -3.256216     -0.278249     -0.001177
  C      -4.082847      0.860454      0.084579
  C      -3.958654      2.045951     -0.804218
  H      -4.263719     -1.328997      1.586192
  H      -1.991296      0.462979     -1.585755
  H       1.645678      0.922695     -0.141995
  H      -2.838273     -3.325675      1.468912
  H      -0.588624     -1.537111     -1.701204
  H      -4.774473      2.745706     -0.642299
  H      -3.958152      1.762866     -1.859018
  H      -0.997221     -3.446479     -0.183776
  H       0.838247     -0.720679      1.519034
  C       0.356701      0.241496      1.430617
  C      -0.730145      0.556778      2.240644
  H      -1.091357     -0.164053      2.959433
  C      -1.360137      1.775206      2.115952
  H      -2.210357      2.012377      2.740749
  C      -0.925771      2.732173      1.169368
  C      -1.592793      3.967483      1.046078
  C      -1.222934      5.017301      0.056343
  H      -4.849616      0.862870      0.846581
  H      -3.024030      2.581777     -0.617383
  C       0.178948      2.387527      0.355686
  H       0.535420      3.091230     -0.382217
  C       0.804985      1.166125      0.492354
  H      -0.170913      5.300060      0.138697
  H      -2.436486      4.146442      1.697466
  H      -1.371557      4.671343     -0.971321
  H      -1.820591      5.914684      0.190692
34
Coordinates from ORCA-job input E -620.886374699584
  C      -3.461122     -1.378253      0.863154
  C      -2.195487     -0.368915     -0.929057
  C      -2.660587     -2.496944      0.797594
  C      -1.400202     -1.495058     -0.987831
  C      -1.624120     -2.567611     -0.131902
  C      -3.256701     -0.277680     -0.001528
  C      -4.083997      0.860595      0.082993
  C      -3.959953      2.046066     -0.805925
  H      -4.264298     -1.327931      1.586104
  H      -1.991058      0.463266     -1.585806
  H       1.645995      0.922699     -0.142920
  H      -2.839041     -3.324642      1.469532
  H      -0.588457     -1.536749     -1.700340
  H      -4.776043      2.745550     -0.644294
  H      -3.959456      1.762628     -1.860654
  H      -0.997584     -3.445932     -0.182883
  H       0.840760     -0.720257      1.519894
  C       0.358402      0.241452      1.430875
  C      -0.728184      0.556484      2.241297
  H      -1.088397     -0.163887      2.961051
  C      -1.359091      1.774436      2.116139
  H      -2.209124      2.011069      2.741423
  C      -0.925487      2.731561      1.169284
  C      -1.593126      3.966418      1.046270
  C      -1.223180      5.016932      0.057266
  H      -4.850661      0.863372      0.845119
  H      -3.025332      2.582087     -0.619429
  C       0.179003      2.386966      0.355112
  H       0.535107      3.090589     -0.383057
  C       0.805594      1.165937      0.491894
  H      -0.171282      5.299857      0.140445
  H      -2.436411      4.144989      1.698287
  H      -1.371033      4.671410     -0.970662
  H      -1.821531      5.913813      0.191799
34
Coordinates from ORCA-job input E -620.886376065906
  C      -3.461591     -1.377876      0.863515
  C      -2.195602     -0.369283     -0.928901
  C      -2.661395     -2.496814      0.798217
  C      -1.400593     -1.495678     -0.987322
  C      -1.624951     -2.568037     -0.131279
  C      -3.256942     -0.277648     -0.001555
  C      -4.084506      0.860434      0.082053
  C      -3.960819      2.045964     -0.807048
  H      -4.264749     -1.327161      1.586455
  H      -1.990758      0.462664     -1.585823
  H       1.647066      0.923708     -0.143224
  H      -2.840212     -3.324289      1.470334
  H      -0.588768     -1.537683     -1.699726
  H      -4.777289      2.745064     -0.645878
  H      -3.960002      1.762235     -1.861705
  H      -0.998726     -3.446585     -0.182178
  H       0.842618     -0.719671      1.519765
  C       0.359749      0.241753      1.430523
  C      -0.726984      0.556325      2.240901
  H      -1.086811     -0.163971      2.960922
  C      -1.358587      1.773923      2.115535
  H      -2.208729      2.009878      2.740942
  C      -0.925269      2.731449      1.168835
  C      -1.593498      3.965924      1.046049
  C      -1.223224      5.017517      0.058329
  H      -4.850581      0.863621      0.844799
  H      -3.026177      2.582238     -0.620821
  C       0.179441      2.387198      0.354719
  H       0.535621      3.091129     -0.383137
  C       0.806512      1.166495      0.491573
  H      -0.171528      5.300773      0.142981
  H      -2.436694      4.143820      1.698367
  H      -1.369731      4.673090     -0.970165
  H      -1.822370      5.913812      0.193193
34
Coordinates from ORCA-job input E -620.886378139834
  C      -3.462352     -1.376902      0.864021
  C      -2.195881     -0.369302     -0.928717
  C      -2.662195     -2.495902      0.799454
  C      -1.400841     -1.495756     -0.986271
  C      -1.625556     -2.567683     -0.129788
  C      -3.257543     -0.277235     -0.001765
  C      -4.085628      0.860473      0.080528
  C      -3.962493      2.045895     -0.809112
  H      -4.265779     -1.325827      1.586626
  H      -1.990791      0.462275     -1.586034
  H       1.648616      0.924770     -0.143761
  H      -2.841325     -3.323023      1.471929
  H      -0.588754     -1.538066     -1.698354
  H      -4.779372      2.744615     -0.648642
  H      -3.961221      1.761639     -1.863629
  H      -0.999446     -3.446341     -0.180224
  H       0.845291     -0.719385      1.519068
  C       0.361787      0.241709      1.429884
  C      -0.725095      0.555563      2.240350
  H      -1.084382     -0.164868      2.960503
  C      -1.357636      1.772668      2.115007
  H      -2.207736      2.007843      2.740762
  C      -0.924997      2.730625      1.168301
  C      -1.593783      3.964830      1.046010
  C      -1.223349      5.017803      0.059859
  H      -4.851106      0.863999      0.843896
  H      -3.027782      2.582500     -0.623414
  C       0.179881      2.387048      0.354128
  H       0.535811      3.091490     -0.383378
  C       0.807835      1.166846      0.491023
  H      -0.171992      5.301835      0.146447
  H      -2.436739      4.141951      1.698854
  H      -1.367978      4.674893     -0.969409
  H      -1.823549      5.913337      0.195092
34
Coordinates from ORCA-job input E -620.886380264688
  C      -3.463280     -1.376323      0.864826
  C      -2.196448     -0.369969     -0.928478
  C      -2.663247     -2.495455      0.800967
  C      -1.401465     -1.496527     -0.985178
  C      -1.626490     -2.567895     -0.128076
  C      -3.258263     -0.277262     -0.001742
  C      -4.086455      0.860368      0.079708
  C      -3.963845      2.045416     -0.810720
  H      -4.266990     -1.324809      1.587074
  H      -1.991224      0.461222     -1.586241
  H       1.651195      0.926963     -0.143673
  H      -2.842650     -3.322187      1.473852
  H      -0.589189     -1.539261     -1.697016
  H      -4.781082      2.743906     -0.651327
  H      -3.961881      1.760325     -1.865009
  H      -1.000562     -3.446718     -0.178006
  H       0.847608     -0.718977      1.517118
  C       0.363703      0.241963      1.428531
  C      -0.723825      0.554703      2.238623
  H      -1.083200     -0.166455      2.957996
  C      -1.357105      1.771435      2.113739
  H      -2.207498      2.005714      2.739429
  C      -0.924707      2.730093      1.167561
  C      -1.594051      3.964119      1.045693
  C      -1.223197      5.018747      0.061566
  H      -4.850926      0.864512      0.844093
  H      -3.029100      2.582394     -0.625660
  C       0.180876      2.387771      0.353927
  H       0.536779      3.093122     -0.382730
  C       0.809717      1.167984      0.490605
  H      -0.172334      5.303951      0.150791
  H      -2.437127      4.140272      1.698654
  H      -1.365206      4.677734     -0.968687
  H      -1.824610      5.913437      0.197038
34
Coordinates from ORCA-job input E -620.886383841420
  C      -3.464958     -1.374967      0.865941
  C      -2.197663     -0.370365     -0.928153
  C      -2.664472     -2.493876      0.803732
  C      -1.402162     -1.496635     -0.983049
  C      -1.627206     -2.566979     -0.124659
  C      -3.259891     -0.276879     -0.001935
  C      -4.088340      0.860624      0.078251
  C      -3.966207      2.044643     -0.813676
  H      -4.269300     -1.322981      1.587440
  H      -1.992630      0.460188     -1.586784
  H       1.655159      0.930000     -0.143884
  H      -2.843911     -3.319926      1.477450
  H      -0.589424     -1.539840     -1.694322
  H      -4.783720      2.743167     -0.656075
  H      -3.963430      1.757836     -1.867511
  H      -1.000981     -3.445670     -0.173246
  H       0.851288     -0.718892      1.513454
  C       0.366787      0.241850      1.426122
  C      -0.721710      0.552657      2.235774
  H      -1.081189     -0.169947      2.953631
  C      -1.356023      1.768882      2.112027
  H      -2.206795      2.001901      2.737656
  C      -0.924159      2.728640      1.166732
  C      -1.594220      3.962526      1.045745
  C      -1.222984      5.019406      0.064307
  H      -4.851738      0.865783      0.843690
  H      -3.031454      2.582161     -0.629835
  C       0.182424      2.388559      0.353762
  H       0.537873      3.095315     -0.381770
  C       0.812691      1.169335      0.489725
  H      -0.172974      5.306824      0.157295
  H      -2.437453      4.137373      1.698867
  H      -1.361015      4.680765     -0.967236
  H      -1.826293      5.912835      0.199779
34
Coordinates from ORCA-job input E -620.886387567937
  C      -3.466783     -1.373614      0.867124
  C      -2.199214     -0.370745     -0.927792
  C      -2.665505     -2.492081      0.806885
  C      -1.402898     -1.496491     -0.980654
  C      -1.627600     -2.565685     -0.120722
  C      -3.261815     -0.276506     -0.002059
  C      -4.090267      0.861114      0.077158
  C      -3.968156      2.043668     -0.816467
  H      -4.271719     -1.321192      1.587926
  H      -1.994581      0.459127     -1.587404
  H       1.659318      0.933325     -0.144225
  H      -2.844697     -3.317374      1.481596
  H      -0.589685     -1.540138     -1.691348
  H      -4.785704      2.742598     -0.660853
  H      -3.964818      1.754700     -1.869739
  H      -1.000700     -3.443991     -0.167586
  H       0.854502     -0.719096      1.508723
  C       0.369560      0.241577      1.422995
  C      -0.720125      0.550114      2.232020
  H      -1.080042     -0.174398      2.947720
  C      -1.355151      1.766058      2.109914
  H      -2.206599      1.997762      2.735111
  C      -0.923442      2.727251      1.166129
  C      -1.594231      3.960989      1.046206
  C      -1.222668      5.019908      0.067202
  H      -4.852946      0.867551      0.843267
  H      -3.033494      2.581727     -0.633972
  C       0.184371      2.389768      0.353966
  H       0.539424      3.098054     -0.380273
  C       0.815796      1.170875      0.488642
  H      -0.173629      5.309913      0.163785
  H      -2.437910      4.134502      1.699117
  H      -1.356667      4.682998     -0.965398
  H      -1.828007      5.912047      0.202253
34
Coordinates from ORCA-job input E -620.886392463668
  C      -3.469078     -1.371568      0.868677
  C      -2.201334     -0.370862     -0.927282
  C      -2.666419     -2.489215      0.811337
  C      -1.403649     -1.495697     -0.977268
  C      -1.627554     -2.563312     -0.115142
  C      -3.264422     -0.275747     -0.002190
  C      -4.092822      0.862108      0.075703
  C      -3.970297      2.042526     -0.820209
  H      -4.274666     -1.318611      1.588718
  H      -1.997304      0.458031     -1.588305
  H       1.664127      0.937222     -0.145339
  H      -2.845036     -3.313444      1.487499
  H      -0.589797     -1.539866     -1.687192
  H      -4.787706      2.742206     -0.667064
  H      -3.966721      1.750534     -1.872695
  H      -0.999359     -3.440828     -0.159408
  H       0.858256     -0.719774      1.502166
  C       0.372745      0.240813      1.418459
  C      -0.718412      0.546287      2.226728
  H      -1.078867     -0.180776      2.939552
  C      -1.354111      1.762057      2.106997
  H      -2.206639      1.991963      2.731388
  C      -0.922338      2.725446      1.165690
  C      -1.594071      3.958914      1.047564
  C      -1.222330      5.020077      0.071130
  H      -4.855382      0.870222      0.841864
  H      -3.035832      2.581289     -0.639465
  C       0.186946      2.391261      0.354307
  H       0.541603      3.101452     -0.378261
  C       0.819478      1.172574      0.486822
  H      -0.174562      5.313524      0.171635
  H      -2.438489      4.130692      1.699975
  H      -1.351630      4.684302     -0.962391
  H      -1.830406      5.910518      0.205243
34
Coordinates from ORCA-job input E -620.886397171241
  C      -3.470901     -1.369357      0.870243
  C      -2.203137     -0.370653     -0.926727
  C      -2.666892     -2.486184      0.815669
  C      -1.404149     -1.494619     -0.974029
  C      -1.627180     -2.560754     -0.109837
  C      -3.266617     -0.274756     -0.002170
  C      -4.095019      0.863288      0.074208
  C      -3.971890      2.041744     -0.823840
  H      -4.276897     -1.315864      1.589801
  H      -1.999559      0.457222     -1.589154
  H       1.667719      0.940249     -0.147088
  H      -2.844924     -3.309376      1.493239
  H      -0.589764     -1.539294     -1.683308
  H      -4.789159      2.742080     -0.672679
  H      -3.968525      1.747023     -1.875611
  H      -0.997659     -3.437435     -0.151632
  H       0.861449     -0.720646      1.496279
  C       0.375295      0.239773      1.414071
  C      -0.717053      0.542477      2.221749
  H      -1.077813     -0.186711      2.932229
  C      -1.353268      1.758186      2.104146
  H      -2.206974      1.986271      2.727608
  C      -0.921215      2.723912      1.165509
  C      -1.593814      3.957032      1.049503
  C      -1.222162      5.019950      0.074936
  H      -4.858349      0.872714      0.839561
  H      -3.037655      2.581194     -0.644590
  C       0.189167      2.392402      0.354447
  H       0.543764      3.104226     -0.376551
  C       0.822339      1.173768      0.484754
  H      -0.175493      5.316380      0.178246
  H      -2.439038      4.127120      1.701301
  H      -1.347845      4.684188     -0.959003
  H      -1.832865      5.908761      0.207964
34
Coordinates from ORCA-job input E -620.886401699901
  C      -3.472211     -1.367101      0.872063
  C      -2.204527     -0.370474     -0.926045
  C      -2.667266     -2.483370      0.819827
  C      -1.404651     -1.493875     -0.971081
  C      -1.627022     -2.558660     -0.105055
  C      -3.268212     -0.273700     -0.001818
  C      -4.096643      0.864460      0.072773
  C      -3.973025      2.041214     -0.827366
  H      -4.278334     -1.312938      1.591440
  H      -2.001090      0.456333     -1.589831
  H       1.670588      0.942941     -0.149096
  H      -2.844930     -3.305573      1.498690
  H      -0.589939     -1.539187     -1.679947
  H      -4.790334      2.741885     -0.677765
  H      -3.970058      1.744159     -1.878503
  H      -0.996542     -3.434741     -0.144834
  H       0.864482     -0.721325      1.491230
  C       0.377500      0.238777      1.409914
  C      -0.715925      0.538959      2.216996
  H      -1.076821     -0.191879      2.925694
  C      -1.352707      1.754576      2.101082
  H      -2.207766      1.980664      2.723430
  C      -0.920136      2.722815      1.165295
  C      -1.593555      3.955534      1.051695
  C      -1.222101      5.020057      0.078753
  H      -4.861341      0.874757      0.836755
  H      -3.039031      2.581400     -0.649338
  C       0.191110      2.393427      0.354294
  H       0.546174      3.106768     -0.374992
  C       0.824660      1.174827      0.482608
  H      -0.176371      5.318952      0.184210
  H      -2.439712      4.123767      1.702745
  H      -1.344903      4.683674     -0.955315
  H      -1.835438      5.907195      0.210737
34
Coordinates from ORCA-job input E -620.886404586434
  C      -3.472730     -1.365615      0.873700
  C      -2.205140     -0.370706     -0.925441
  C      -2.667736     -2.481901      0.822547
  C      -1.405239     -1.494149     -0.969388
  C      -1.627522     -2.558095     -0.102313
  C      -3.268763     -0.273078     -0.001217
  C      -4.097208      0.865106      0.071920
  C      -3.973549      2.040914     -0.829714
  H      -4.278712     -1.310777      1.593185
  H      -2.001508      0.455319     -1.590131
  H       1.672574      0.945049     -0.150253
  H      -2.845446     -3.303441      1.502200
  H      -0.590557     -1.540127     -1.678246
  H      -4.791141      2.741430     -0.680919
  H      -3.970745      1.742616     -1.880490
  H      -0.996974     -3.434160     -0.141277
  H       0.866746     -0.721359      1.488358
  C       0.379031      0.238392      1.407268
  C      -0.715215      0.536964      2.213779
  H      -1.076208     -0.194683      2.921581
  C      -1.352566      1.752381      2.098617
  H      -2.208723      1.976877      2.720028
  C      -0.919459      2.722469      1.164888
  C      -1.593432      3.954916      1.053071
  C      -1.222104      5.020744      0.081478
  H      -4.863057      0.875614      0.834780
  H      -3.039712      2.581689     -0.652322
  C       0.192370      2.394285      0.353973
  H       0.548259      3.108754     -0.373817
  C       0.826184      1.175793      0.481266
  H      -0.176925      5.320955      0.188335
  H      -2.440380      4.121544      1.703492
  H      -1.343150      4.683986     -0.952674
  H      -1.837341      5.906610      0.212978
34
Coordinates from ORCA-job input E -620.886405436715
  C      -3.472616     -1.365252      0.874401
  C      -2.204985     -0.370988     -0.925121
  C      -2.668186     -2.481940      0.823000
  C      -1.405648     -1.494857     -0.969274
  C      -1.628324     -2.558723     -0.102201
  C      -3.268467     -0.272940     -0.000762
  C      -4.096945      0.865190      0.071800
  C      -3.973555      2.040860     -0.830356
  H      -4.278389     -1.310057      1.594086
  H      -2.001026      0.454842     -1.589949
  H       1.673320      0.945892     -0.150181
  H      -2.846221     -3.303358      1.502720
  H      -0.591201     -1.541207     -1.678378
  H      -4.791424      2.741019     -0.681520
  H      -3.970690      1.742535     -1.881099
  H      -0.998366     -3.435199     -0.141545
  H       0.867795     -0.720906      1.488327
  C       0.379703      0.238619      1.406968
  C      -0.714834      0.536874      2.213204
  H      -1.075834     -0.194702      2.921081
  C      -1.352567      1.752058      2.097837
  H      -2.209124      1.975959      2.718884
  C      -0.919274      2.722655      1.164610
  C      -1.593390      3.955063      1.053315
  C      -1.222274      5.021363      0.082145
  H      -4.863306      0.875384      0.834177
  H      -3.039757      2.581860     -0.652988
  C       0.192696      2.394634      0.353784
  H       0.549144      3.109454     -0.373398
  C       0.826711      1.176289      0.481194
  H      -0.177145      5.321618      0.189157
  H      -2.440622      4.120975      1.703546
  H      -1.343200      4.684506     -0.951985
  H      -1.838078      5.906796      0.213764
34
Coordinates from ORCA-job input E -620.886406193269
  C      -3.472803     -1.364779      0.875103
  C      -2.205024     -0.371304     -0.924790
  C      -2.668762     -2.481756      0.823766
  C      -1.406086     -1.495483     -0.968860
  C      -1.629096     -2.559121     -0.101588
  C      -3.268495     -0.272782     -0.000446
  C      -4.097047      0.865305      0.071491
  C      -3.973889      2.040667     -0.831300
  H      -4.278500     -1.309201      1.594834
  H      -2.000884      0.454294     -1.589857
  H       1.674663      0.947074     -0.150022
  H      -2.847028     -3.302938      1.503714
  H      -0.591797     -1.542227     -1.678117
  H      -4.791979      2.740577     -0.682586
  H      -3.970859      1.742117     -1.881964
  H      -0.999595     -3.435923     -0.141034
  H       0.869089     -0.720570      1.487581
  C       0.380724      0.238803      1.406360
  C      -0.714193      0.536524      2.212313
  H      -1.075337     -0.195260      2.919900
  C      -1.352328      1.751460      2.097029
  H      -2.209213      1.974767      2.717812
  C      -0.918986      2.722544      1.164273
  C      -1.593327      3.954907      1.053441
  C      -1.222448      5.021961      0.083017
  H      -4.863797      0.875325      0.833493
  H      -3.040139      2.581921     -0.654107
  C       0.193301      2.395093      0.353724
  H       0.550074      3.110424     -0.372804
  C       0.827697      1.176921      0.481085
  H      -0.177480      5.322558      0.190649
  H      -2.440821      4.119957      1.703562
  H      -1.342809      4.685573     -0.951330
  H      -1.838905      5.906887      0.214902
34
Coordinates from ORCA-job input E -620.886406241235
  C      -3.472947     -1.364842      0.875346
  C      -2.204992     -0.371641     -0.924579
  C      -2.669346     -2.482128      0.823740
  C      -1.406502     -1.496135     -0.968925
  C      -1.629880     -2.559817     -0.101795
  C      -3.268438     -0.272880     -0.000225
  C      -4.096949      0.865251      0.071592
  C      -3.973927      2.040419     -0.831491
  H      -4.278548     -1.309043      1.595167
  H      -2.000687      0.453976     -1.589577
  H       1.675674      0.947941     -0.149458
  H      -2.847831     -3.303285      1.503661
  H      -0.592379     -1.543098     -1.678355
  H      -4.792092      2.740220     -0.682701
  H      -3.970791      1.741833     -1.882133
  H      -1.000854     -3.436945     -0.141572
  H       0.869917     -0.720036      1.487639
  C       0.381403      0.239255      1.406442
  C      -0.713793      0.536751      2.212139
  H      -1.075095     -0.195108      2.919569
  C      -1.352210      1.751495      2.096721
  H      -2.209270      1.974565      2.717341
  C      -0.918847      2.722662      1.164053
  C      -1.593306      3.955018      1.053217
  C      -1.222560      5.022438      0.083163
  H      -4.863825      0.875171      0.833465
  H      -3.040226      2.581774     -0.654329
  C       0.193748      2.395561      0.353870
  H       0.550635      3.111090     -0.372410
  C       0.828426      1.177511      0.481376
  H      -0.177608      5.323029      0.190987
  H      -2.440976      4.119599      1.703237
  H      -1.342868      4.686496     -0.951323
  H      -1.839138      5.907223      0.215394
34
Coordinates from ORCA-job input E -620.884499418208
  C      -3.456498     -1.329354      0.880187
  C      -2.175672     -0.352775     -0.923786
  C      -2.668155     -2.457557      0.826304
  C      -1.393103     -1.488524     -0.968218
  C      -1.630106     -2.548661     -0.099998
  C      -3.234483     -0.237609      0.003851
  C      -4.050473      0.908878      0.075057
  C      -3.961104      2.050673     -0.830734
  H      -4.261770     -1.264522      1.599676
  H      -1.961282      0.469174     -1.590240
  H       1.664566      0.936371     -0.156464
  H      -2.858238     -3.277638      1.504481
  H      -0.580983     -1.547663     -1.679141
  H      -4.777757      2.751407     -0.678015
  H      -3.974180      1.747202     -1.880036
  H      -1.013617     -3.434729     -0.140909
  H       0.875150     -0.729645      1.493150
  C       0.379353      0.225469      1.406420
  C      -0.714045      0.522973      2.214138
  H      -1.066884     -0.198435      2.930100
  C      -1.361367      1.731601      2.089989
  H      -2.216771      1.951983      2.713861
  C      -0.940612      2.699671      1.157343
  C      -1.620109      3.922778      1.048842
  C      -1.247347      4.999244      0.081600
  H      -4.808547      0.925005      0.845709
  H      -3.059756      2.568037     -0.659591
  C       0.173691      2.375640      0.346783
  H       0.526003      3.093260     -0.379686
  C       0.816700      1.161883      0.475017
  H      -0.202806      5.300967      0.190247
  H      -2.465973      4.085846      1.700806
  H      -1.365210      4.670361     -0.954593
  H      -1.864697      5.883004      0.217094
34
Coordinates from ORCA-job input E -620.886044685740
  C      -3.453912     -1.333684      0.886478
  C      -2.188477     -0.360666     -0.927385
  C      -2.666168     -2.461785      0.828799
  C      -1.405409     -1.496004     -0.976422
  C      -1.634797     -2.554365     -0.104705
  C      -3.239990     -0.244657      0.008004
  C      -4.054506      0.903141      0.083497
  C      -3.960405      2.056295     -0.836083
  H      -4.255405     -1.268271      1.609888
  H      -1.980006      0.460562     -1.596778
  H       1.675962      0.948310     -0.145175
  H      -2.852198     -3.281310      1.508722
  H      -0.598775     -1.555786     -1.693450
  H      -4.776725      2.758526     -0.685754
  H      -3.969911      1.752103     -1.885792
  H      -1.018409     -3.440232     -0.148751
  H       0.881026     -0.723102      1.495446
  C       0.384241      0.231545      1.410005
  C      -0.713669      0.523274      2.213732
  H      -1.068702     -0.204828      2.927677
  C      -1.362528      1.731816      2.090925
  H      -2.222309      1.948832      2.710256
  C      -0.938722      2.702909      1.157213
  C      -1.625342      3.923138      1.041256
  C      -1.247779      4.998606      0.080911
  H      -4.809267      0.919640      0.858202
  H      -3.031022      2.587696     -0.658275
  C       0.181612      2.384344      0.352922
  H       0.536360      3.103113     -0.371280
  C       0.825205      1.171640      0.483072
  H      -0.204966      5.302160      0.199199
  H      -2.476051      4.083157      1.686245
  H      -1.356590      4.667381     -0.954640
  H      -1.868445      5.880819      0.211284
34
Coordinates from ORCA-job input E -620.886218538356
  C      -3.454887     -1.335867      0.887960
  C      -2.195908     -0.364192     -0.929806
  C      -2.667384     -2.464029      0.828850
  C      -1.412190     -1.499066     -0.980351
  C      -1.639207     -2.557384     -0.107985
  C      -3.245854     -0.248732      0.007472
  C      -4.058542      0.900585      0.085918
  C      -3.952869      2.060569     -0.835546
  H      -4.253238     -1.269078      1.614836
  H      -1.989561      0.456973     -1.599803
  H       1.682944      0.953892     -0.138879
  H      -2.850359     -3.282428      1.510928
  H      -0.607420     -1.558749     -1.699459
  H      -4.767423      2.764307     -0.685999
  H      -3.958108      1.756844     -1.884256
  H      -1.022411     -3.442900     -0.152872
  H       0.886949     -0.719700      1.497767
  C       0.388999      0.234430      1.412879
  C      -0.710819      0.523211      2.214983
  H      -1.065921     -0.207733      2.926492
  C      -1.361664      1.730817      2.092806
  H      -2.223308      1.945917      2.709948
  C      -0.937390      2.703215      1.157818
  C      -1.629274      3.922527      1.037255
  C      -1.252190      4.997978      0.078654
  H      -4.811171      0.920599      0.862127
  H      -3.016690      2.595483     -0.656686
  C       0.185216      2.387409      0.355739
  H       0.539697      3.105961     -0.368685
  C       0.830607      1.175943      0.487736
  H      -0.210675      5.304371      0.201416
  H      -2.483472      4.079879      1.679556
  H      -1.356578      4.664864     -0.957812
  H      -1.875980      5.878398      0.206243
34
Coordinates from ORCA-job input E -620.886255182571
  C      -3.456445     -1.336462      0.887838
  C      -2.199224     -0.365139     -0.930909
  C      -2.668614     -2.464473      0.828941
  C      -1.414903     -1.499558     -0.981277
  C      -1.641224     -2.557912     -0.108611
  C      -3.249473     -0.250144      0.006288
  C      -4.061632      0.899726      0.085627
  C      -3.945939      2.063524     -0.833226
  H      -4.252812     -1.268524      1.616857
  H      -1.993348      0.455932     -1.601055
  H       1.686222      0.955847     -0.136559
  H      -2.849766     -3.281865      1.512692
  H      -0.610259     -1.558950     -1.700535
  H      -4.759476      2.768381     -0.683417
  H      -3.948540      1.760134     -1.881755
  H      -1.023928     -3.443084     -0.153316
  H       0.890660     -0.718616      1.498526
  C       0.391835      0.235098      1.413830
  C      -0.708928      0.522434      2.215210
  H      -1.064069     -0.210153      2.925029
  C      -1.361081      1.729296      2.093325
  H      -2.223502      1.943619      2.709516
  C      -0.936720      2.702162      1.158197
  C      -1.631328      3.921261      1.035613
  C      -1.256305      4.997021      0.076842
  H      -4.813551      0.923044      0.862064
  H      -3.008463      2.599312     -0.654840
  C       0.186161      2.387803      0.356537
  H       0.539572      3.106096     -0.368656
  C       0.833158      1.177106      0.489383
  H      -0.215696      5.305863      0.201245
  H      -2.487301      4.076304      1.676716
  H      -1.358687      4.663355     -0.960170
  H      -1.882475      5.875877      0.203296
34
Coordinates from ORCA-job input E -620.886266581329
  C      -3.458231     -1.336386      0.886944
  C      -2.200311     -0.365368     -0.931398
  C      -2.670063     -2.464289      0.829071
  C      -1.415880     -1.499661     -0.980987
  C      -1.642446     -2.557890     -0.108100
  C      -3.251330     -0.250326      0.005078
  C      -4.063322      0.899742      0.084277
  C      -3.940602      2.065770     -0.830817
  H      -4.253637     -1.267507      1.616949
  H      -1.993941      0.455504     -1.601581
  H       1.687930      0.956632     -0.136143
  H      -2.850614     -3.280923      1.513870
  H      -0.610730     -1.559016     -1.699675
  H      -4.753684      2.771197     -0.680398
  H      -3.941897      1.762562     -1.879519
  H      -1.024954     -3.442957     -0.152274
  H       0.893762     -0.718065      1.498951
  C       0.394095      0.235202      1.414136
  C      -0.707219      0.521621      2.215218
  H      -1.062294     -0.212048      2.923934
  C      -1.360439      1.727847      2.093356
  H      -2.223141      1.941806      2.709248
  C      -0.936247      2.700931      1.158536
  C      -1.632091      3.920145      1.035487
  C      -1.259918      4.996104      0.075534
  H      -4.815664      0.925286      0.860061
  H      -3.003547      2.601632     -0.653269
  C       0.186138      2.387390      0.356473
  H       0.538157      3.105499     -0.369601
  C       0.834625      1.177298      0.489688
  H      -0.219920      5.307062      0.199855
  H      -2.488933      4.073226      1.676187
  H      -1.361804      4.662658     -0.961811
  H      -1.887929      5.873636      0.201962
34
Coordinates from ORCA-job input E -620.886269194125
  C      -3.459582     -1.336010      0.885982
  C      -2.199713     -0.364981     -0.931068
  C      -2.671245     -2.463881      0.829106
  C      -1.415430     -1.499364     -0.979895
  C      -1.642824     -2.557557     -0.107139
  C      -3.251607     -0.249810      0.004436
  C      -4.063593      0.900240      0.083045
  C      -3.938525      2.067144     -0.829572
  H      -4.255168     -1.266799      1.615754
  H      -1.992454      0.455807     -1.601085
  H       1.688320      0.956578     -0.136925
  H      -2.852275     -3.280310      1.514019
  H      -0.609583     -1.558778     -1.697797
  H      -4.751569      2.772614     -0.678653
  H      -3.939759      1.764023     -1.878487
  H      -1.025341     -3.442659     -0.150790
  H       0.895690     -0.717948      1.499114
  C       0.395454      0.235000      1.414065
  C      -0.706001      0.520973      2.215210
  H      -1.060874     -0.213162      2.923528
  C      -1.359848      1.726838      2.093279
  H      -2.222487      1.940664      2.709323
  C      -0.935962      2.700032      1.158727
  C      -1.631775      3.919537      1.036265
  C      -1.262042      4.995293      0.074841
  H      -4.817031      0.926166      0.857752
  H      -3.002012      2.602810     -0.652622
  C       0.185781      2.386692      0.355965
  H       0.536714      3.104725     -0.370735
  C       0.835168      1.176965      0.489200
  H      -0.222242      5.307440      0.197926
  H      -2.488720      4.071602      1.677126
  H      -1.364667      4.662281     -0.962596
  H      -1.890876      5.872150      0.201946
34
Coordinates from ORCA-job input E -620.886270297433
  C      -3.461015     -1.335524      0.884895
  C      -2.198503     -0.364035     -0.930181
  C      -2.672536     -2.463352      0.828920
  C      -1.414346     -1.498520     -0.978282
  C      -1.642892     -2.556861     -0.106007
  C      -3.251504     -0.248957      0.004063
  C      -4.063547      0.900979      0.081947
  C      -3.937936      2.068507     -0.828937
  H      -4.257460     -1.266425      1.613725
  H      -1.990176      0.456848     -1.599776
  H       1.688449      0.956224     -0.138087
  H      -2.854582     -3.279938      1.513378
  H      -0.607602     -1.557868     -1.695184
  H      -4.751002      2.773899     -0.677638
  H      -3.939539      1.765475     -1.878036
  H      -1.025399     -3.441984     -0.149122
  H       0.897651     -0.717945      1.499393
  C       0.396868      0.234689      1.414055
  C      -0.704540      0.520293      2.215452
  H      -1.059014     -0.214117      2.923663
  C      -1.358980      1.725840      2.093446
  H      -2.221433      1.939514      2.709828
  C      -0.935619      2.699109      1.158928
  C      -1.630979      3.918959      1.037420
  C      -1.263842      4.994054      0.074094
  H      -4.818526      0.926281      0.855235
  H      -3.001617      2.603896     -0.652470
  C       0.185455      2.385773      0.355319
  H       0.535306      3.103751     -0.371979
  C       0.835626      1.176428      0.488534
  H      -0.224053      5.307108      0.195116
  H      -2.487746      4.070413      1.678651
  H      -1.367991      4.661274     -0.963260
  H      -1.893057      5.870526      0.202143
34
Coordinates from ORCA-job input E -620.886270896532
  C      -3.463019     -1.334861      0.883421
  C      -2.196924     -0.362142     -0.928647
  C      -2.674278     -2.462542      0.828325
  C      -1.412693     -1.496612     -0.975962
  C      -1.642786     -2.555412     -0.104666
  C      -3.251549     -0.247630      0.003789
  C      -4.063822      0.902044      0.080784
  C      -3.938355      2.070333     -0.828714
  H      -4.261077     -1.266410      1.610529
  H      -1.987326      0.459105     -1.597427
  H       1.688802      0.955630     -0.139442
  H      -2.857818     -3.279669      1.511741
  H      -0.604646     -1.555570     -1.691430
  H      -4.751328      2.775733     -0.677150
  H      -3.940521      1.767437     -1.877976
  H      -1.025122     -3.440446     -0.147147
  H       0.900553     -0.717993      1.500098
  C       0.399051      0.234236      1.414390
  C      -0.702143      0.519403      2.216261
  H      -1.055867     -0.215211      2.924611
  C      -1.357389      1.724524      2.094185
  H      -2.219552      1.937921      2.711088
  C      -0.935007      2.697794      1.159303
  C      -1.629788      3.917990      1.038945
  C      -1.266000      4.991747      0.072829
  H      -4.820956      0.925845      0.852095
  H      -3.001780      2.605266     -0.652752
  C       0.185301      2.384419      0.354611
  H       0.533786      3.102313     -0.373446
  C       0.836464      1.175638      0.487892
  H      -0.226089      5.305723      0.190561
  H      -2.486189      4.069056      1.680725
  H      -1.372707      4.658632     -0.964165
  H      -1.895307      5.868026      0.201988
34
Coordinates from ORCA-job input E -620.886271199692
  C      -3.465671     -1.333973      0.881539
  C      -2.195362     -0.358952     -0.926514
  C      -2.676373     -2.461274      0.827187
  C      -1.410611     -1.493106     -0.973037
  C      -1.642435     -2.552783     -0.103283
  C      -3.252173     -0.245736      0.003574
  C      -4.065101      0.903395      0.079553
  C      -3.939901      2.072556     -0.829032
  H      -4.266036     -1.266847      1.606215
  H      -1.984522      0.463011     -1.594039
  H       1.689671      0.954732     -0.140652
  H      -2.861610     -3.279357      1.509005
  H      -0.600830     -1.551130     -1.686618
  H      -4.752510      2.778264     -0.677406
  H      -3.942666      1.769852     -1.878416
  H      -1.024280     -3.437506     -0.145072
  H       0.904644     -0.718184      1.501416
  C       0.402246      0.233545      1.415302
  C      -0.698532      0.518259      2.217903
  H      -1.051093     -0.216407      2.926763
  C      -1.354819      1.722818      2.095776
  H      -2.216590      1.935815      2.713367
  C      -0.933992      2.695920      1.159957
  C      -1.628418      3.916283      1.040595
  C      -1.268537      4.988011      0.070862
  H      -4.824798      0.925014      0.848477
  H      -3.002574      2.606721     -0.653589
  C       0.185517      2.382544      0.354027
  H       0.532392      3.100276     -0.374963
  C       0.837912      1.174519      0.487538
  H      -0.228360      5.302814      0.184099
  H      -2.484277      4.067302      1.683084
  H      -1.378832      4.653534     -0.965354
  H      -1.897561      5.864386      0.200981
34
Coordinates from ORCA-job input E -620.886271466569
  C      -3.469051     -1.332728      0.879206
  C      -2.194215     -0.354344     -0.924003
  C      -2.678747     -2.459324      0.825533
  C      -1.408348     -1.487764     -0.969666
  C      -1.641871     -2.548696     -0.101910
  C      -3.253750     -0.243196      0.003244
  C      -4.067979      0.905009      0.078016
  C      -3.942598      2.075036     -0.830062
  H      -4.272249     -1.267568      1.600912
  H      -1.982333      0.468649     -1.589923
  H       1.691383      0.953602     -0.141441
  H      -2.865604     -3.278678      1.505384
  H      -0.596422     -1.544237     -1.680926
  H      -4.754459      2.781523     -0.678590
  H      -3.945908      1.772605     -1.879545
  H      -1.022814     -3.432823     -0.142920
  H       0.910252     -0.718549      1.503414
  C       0.406740      0.232563      1.416922
  C      -0.693409      0.516811      2.220542
  H      -1.044321     -0.217674      2.930399
  C      -1.351003      1.720641      2.098396
  H      -2.212283      1.933113      2.716845
  C      -0.932411      2.693363      1.161030
  C      -1.627117      3.913505      1.042205
  C      -1.271511      4.982655      0.068207
  H      -4.830425      0.924106      0.844311
  H      -3.004122      2.607991     -0.655118
  C       0.186310      2.380158      0.353776
  H       0.531365      3.097637     -0.376320
  C       0.840230      1.173079      0.487681
  H      -0.230935      5.298099      0.175878
  H      -2.482254      4.064815      1.685577
  H      -1.386337      4.645502     -0.966714
  H      -1.899884      5.859434      0.198903
34
Coordinates from ORCA-job input E -620.886272161939
  C      -3.473646     -1.330666      0.876124
  C      -2.193623     -0.347660     -0.921033
  C      -2.681561     -2.456025      0.823468
  C      -1.405758     -1.479722     -0.965399
  C      -1.640962     -2.542291     -0.100098
  C      -3.256766     -0.239538      0.002503
  C      -4.073355      0.907104      0.075458
  C      -3.946767      2.078003     -0.832185
  H      -4.280321     -1.268177      1.594180
  H      -1.980884      0.476657     -1.585011
  H       1.694383      0.952091     -0.141900
  H      -2.869895     -3.276914      1.501060
  H      -0.591018     -1.533855     -1.673604
  H      -4.757317      2.785952     -0.680989
  H      -3.950657      1.776049     -1.881810
  H      -1.020367     -3.425390     -0.139972
  H       0.918385     -0.719286      1.506155
  C       0.413340      0.230988      1.419347
  C      -0.685908      0.514631      2.224432
  H      -1.034435     -0.219382      2.935957
  C      -1.345268      1.717448      2.102337
  H      -2.205882      1.929205      2.721941
  C      -0.929901      2.689582      1.162751
  C      -1.625940      3.908901      1.043906
  C      -1.275416      4.974902      0.064751
  H      -4.839006      0.923402      0.838590
  H      -3.006774      2.609022     -0.657715
  C       0.187923      2.376898      0.353917
  H       0.530716      3.094010     -0.377578
  C       0.843905      1.171041      0.488328
  H      -0.234295      5.290809      0.165290
  H      -2.480043      4.060732      1.688534
  H      -1.396167      4.633441     -0.968171
  H      -1.902797      5.852357      0.195681
34
Coordinates from ORCA-job input E -620.886273868574
  C      -3.478817     -1.327665      0.872823
  C      -2.193938     -0.340030     -0.918391
  C      -2.684247     -2.451335      0.821905
  C      -1.403380     -1.470232     -0.960771
  C      -1.639783     -2.534253     -0.097557
  C      -3.260993     -0.235178      0.001103
  C      -4.080806      0.909401      0.071506
  C      -3.951800      2.080993     -0.835515
  H      -4.288820     -1.267829      1.587358
  H      -1.980708      0.485427     -1.580749
  H       1.698448      0.950509     -0.142142
  H      -2.873463     -3.273459      1.497750
  H      -0.585609     -1.521763     -1.665655
  H      -4.760625      2.790909     -0.684456
  H      -3.956318      1.779813     -1.885382
  H      -1.017138     -3.415984     -0.135794
  H       0.928202     -0.720423      1.508838
  C       0.421336      0.228872      1.421930
  C      -0.676937      0.511684      2.228712
  H      -1.022654     -0.221674      2.942302
  C      -1.338324      1.713322      2.106797
  H      -2.198204      1.924221      2.727695
  C      -0.926677      2.684903      1.164914
  C      -1.625253      3.902750      1.045489
  C      -1.279815      4.965945      0.061484
  H      -4.849683      0.923379      0.831356
  H      -3.010319      2.609544     -0.661275
  C       0.190251      2.373223      0.354457
  H       0.530660      3.089969     -0.378474
  C       0.848593      1.168659      0.489222
  H      -0.238132      5.282030      0.154713
  H      -2.478104      4.054969      1.691695
  H      -1.406814      4.619548     -0.969121
  H      -1.906208      5.844068      0.192474
34
Coordinates from ORCA-job input E -620.886276964301
  C      -3.484009     -1.323584      0.869826
  C      -2.195119     -0.332504     -0.916590
  C      -2.686379     -2.445218      0.821798
  C      -1.401427     -1.460530     -0.955989
  C      -1.638326     -2.525273     -0.093757
  C      -3.265964     -0.230472     -0.001086
  C      -4.089510      0.911726      0.065841
  C      -3.957177      2.083838     -0.840115
  H      -4.296693     -1.265761      1.581491
  H      -1.981779      0.493461     -1.578243
  H       1.703191      0.949070     -0.142584
  H      -2.875747     -3.267812      1.497021
  H      -0.580755     -1.509753     -1.657646
  H      -4.764087      2.795907     -0.688735
  H      -3.962484      1.783858     -1.890384
  H      -1.013263     -3.405395     -0.129646
  H       0.938925     -0.721974      1.510684
  C       0.430030      0.226250      1.423950
  C      -0.667412      0.507828      2.232437
  H      -1.010198     -0.224940      2.948074
  C      -1.330975      1.708202      2.110878
  H      -2.190172      1.918086      2.733064
  C      -0.923058      2.679570      1.167188
  C      -1.625118      3.895453      1.046996
  C      -1.284392      4.956904      0.059326
  H      -4.861596      0.924174      0.822362
  H      -3.014483      2.609648     -0.665694
  C       0.193020      2.369416      0.355149
  H       0.531088      3.085940     -0.379051
  C       0.853869      1.166100      0.489898
  H      -0.242229      5.272950      0.146135
  H      -2.476573      4.047512      1.695085
  H      -1.417126      4.606267     -0.969159
  H      -1.910151      5.835371      0.190722
34
Coordinates from ORCA-job input E -620.886281715990
  C      -3.488235     -1.318902      0.867897
  C      -2.196772     -0.326663     -0.915988
  C      -2.687500     -2.438502      0.823731
  C      -1.400102     -1.452634     -0.951642
  C      -1.636728     -2.516965     -0.088784
  C      -3.270593     -0.226243     -0.003723
  C      -4.097549      0.913722      0.059174
  C      -3.962005      2.086246     -0.845411
  H      -4.302546     -1.261942      1.577782
  H      -1.983663      0.498872     -1.578233
  H       1.707709      0.948079     -0.143526
  H      -2.876389     -3.260553      1.499741
  H      -0.577202     -1.500499     -1.650767
  H      -4.767255      2.800084     -0.693095
  H      -3.968267      1.787814     -1.896204
  H      -1.009296     -3.395516     -0.121781
  H       0.948735     -0.723684      1.511078
  C       0.437882      0.223520      1.424715
  C      -0.659149      0.503450      2.234512
  H      -0.999468     -0.229149      2.951529
  C      -1.324769      1.702652      2.113445
  H      -2.183533      1.911401      2.736627
  C      -0.919835      2.674380      1.168949
  C      -1.625372      3.888332      1.048393
  C      -1.288354      4.949610      0.059047
  H      -4.872630      0.925439      0.812582
  H      -3.018526      2.609607     -0.670351
  C       0.195591      2.366046      0.355588
  H       0.531675      3.082636     -0.379442
  C       0.858753      1.163788      0.489905
  H      -0.245900      5.265561      0.141637
  H      -2.475529      4.039466      1.698399
  H      -1.425170      4.596994     -0.968212
  H      -1.914087      5.827868      0.191670
34
Coordinates from ORCA-job input E -620.886288758033
  C      -3.491795     -1.313372      0.867003
  C      -2.198775     -0.322013     -0.916244
  C      -2.687724     -2.430785      0.827819
  C      -1.399060     -1.445904     -0.947185
  C      -1.634761     -2.508727     -0.082184
  C      -3.275056     -0.222219     -0.006768
  C      -4.105183      0.915572      0.051352
  C      -3.966825      2.088547     -0.851737
  H      -4.307105     -1.256394      1.575742
  H      -1.986230      0.502215     -1.580304
  H       1.712253      0.947431     -0.145131
  H      -2.875661     -3.251377      1.505858
  H      -0.574377     -1.493229     -1.644233
  H      -4.770605      2.803783     -0.697795
  H      -3.974304      1.792096     -1.903171
  H      -1.004812     -3.385606     -0.111540
  H       0.958289     -0.725637      1.510162
  C       0.445381      0.220506      1.424271
  C      -0.651687      0.498188      2.234973
  H      -0.989883     -0.234820      2.952605
  C      -1.319490      1.696182      2.114521
  H      -2.178113      1.903491      2.738402
  C      -0.917004      2.668885      1.170073
  C      -1.625778      3.881051      1.049854
  C      -1.291853      4.943553      0.060550
  H      -4.883452      0.926879      0.801467
  H      -3.022729      2.609639     -0.675592
  C       0.197979      2.362712      0.355562
  H       0.532202      3.079711     -0.379921
  C       0.863516      1.161526      0.489139
  H      -0.249262      5.259469      0.140737
  H      -2.474679      4.030486      1.701877
  H      -1.431422      4.591400     -0.966450
  H      -1.918075      5.821076      0.195528
34
Coordinates from ORCA-job input E -620.886298095326
  C      -3.495780     -1.306189      0.866750
  C      -2.201271     -0.317076     -0.916766
  C      -2.687570     -2.420831      0.834210
  C      -1.397850     -1.438434     -0.941435
  C      -1.632142     -2.498749     -0.072947
  C      -3.280269     -0.217491     -0.010441
  C      -4.113872      0.917768      0.041480
  C      -3.972852      2.091429     -0.860051
  H      -4.312300     -1.248863      1.574060
  H      -1.989638      0.505076     -1.583706
  H       1.718006      0.947068     -0.147471
  H      -2.874267     -3.239204      1.515265
  H      -0.571247     -1.485621     -1.636203
  H      -4.775026      2.807994     -0.703675
  H      -3.981990      1.797601     -1.912276
  H      -0.999054     -3.373515     -0.097391
  H       0.970076     -0.727926      1.508446
  C       0.454459      0.216794      1.422977
  C      -0.643116      0.491163      2.234307
  H      -0.979011     -0.242995      2.951882
  C      -1.313907      1.687507      2.114573
  H      -2.172722      1.892623      2.738943
  C      -0.914126      2.661835      1.170648
  C      -1.626091      3.872238      1.051715
  C      -1.295655      4.937005      0.063496
  H      -4.896425      0.928242      0.787181
  H      -3.027891      2.609945     -0.682385
  C       0.200608      2.358538      0.354929
  H       0.532466      3.076369     -0.380833
  C       0.869346      1.158908      0.487650
  H      -0.253038      5.253150      0.141979
  H      -2.473614      4.019123      1.706087
  H      -1.437591      4.587512     -0.964056
  H      -1.922728      5.813320      0.202301
34
Coordinates from ORCA-job input E -620.886307491715
  C      -3.500337     -1.298466      0.866844
  C      -2.203892     -0.311703     -0.916803
  C      -2.687689     -2.410041      0.841426
  C      -1.396459     -1.430273     -0.934658
  C      -1.629399     -2.487855     -0.062439
  C      -3.285944     -0.212436     -0.013997
  C      -4.123023      0.920170      0.031235
  C      -3.979770      2.094645     -0.869195
  H      -4.318744     -1.241079      1.571950
  H      -1.993319      0.508274     -1.586768
  H       1.724913      0.947285     -0.149919
  H      -2.873286     -3.226148      1.525502
  H      -0.567711     -1.477325     -1.626860
  H      -4.780259      2.812485     -0.710093
  H      -3.990738      1.803567     -1.922176
  H      -0.992893     -3.360270     -0.081441
  H       0.983725     -0.729933      1.506795
  C       0.464830      0.213023      1.421441
  C      -0.633678      0.483340      2.233028
  H      -0.967165     -0.252564      2.949975
  C      -1.308246      1.677558      2.113874
  H      -2.167635      1.879775      2.738418
  C      -0.911519      2.653802      1.170495
  C      -1.626130      3.862734      1.053665
  C      -1.299377      4.930043      0.066938
  H      -4.910586      0.929015      0.771733
  H      -3.033572      2.610437     -0.689973
  C       0.203318      2.353863      0.353715
  H       0.532318      3.072859     -0.382214
  C       0.876076      1.156371      0.485875
  H      -0.256843      5.246799      0.144085
  H      -2.472439      4.006791      1.710219
  H      -1.443325      4.584507     -0.961688
  H      -1.927281      5.805066      0.210254
34
Coordinates from ORCA-job input E -620.886315018916
  C      -3.504251     -1.293060      0.867258
  C      -2.206007     -0.307795     -0.916157
  C      -2.688396     -2.402356      0.846914
  C      -1.395607     -1.424262     -0.929043
  C      -1.627786     -2.479927     -0.054272
  C      -3.290483     -0.208921     -0.016114
  C      -4.129911      0.921870      0.024292
  C      -3.985398      2.096786     -0.876109
  H      -4.324662     -1.236022      1.570045
  H      -1.996289      0.510771     -1.588116
  H       1.731289      0.948661     -0.151357
  H      -2.873393     -3.216998      1.532909
  H      -0.565149     -1.471146     -1.619186
  H      -4.784615      2.815536     -0.714973
  H      -3.997706      1.807486     -1.929507
  H      -0.988762     -3.350576     -0.069189
  H       0.995252     -0.730551      1.505827
  C       0.473454      0.210791      1.420173
  C      -0.626263      0.477502      2.231384
  H      -0.958012     -0.260198      2.947311
  C      -1.304388      1.669680      2.112369
  H      -2.164700      1.869064      2.736552
  C      -0.910103      2.647528      1.169408
  C      -1.626071      3.855716      1.054752
  C      -1.301430      4.925201      0.069897
  H      -4.921279      0.929031      0.760790
  H      -3.038020      2.610590     -0.695875
  C       0.205427      2.350565      0.352318
  H       0.532018      3.070765     -0.383522
  C       0.881882      1.155220      0.484499
  H      -0.259101      5.242766      0.147075
  H      -2.471963      3.997635      1.712312
  H      -1.445826      4.583610     -0.960021
  H      -1.929831      5.799354      0.216602
34
Coordinates from ORCA-job input E -620.886321797478
  C      -3.510317     -1.287519      0.867129
  C      -2.208282     -0.302100     -0.913746
  C      -2.690866     -2.394214      0.852093
  C      -1.394376     -1.416000     -0.921233
  C      -1.626617     -2.470413     -0.044906
  C      -3.296462     -0.204661     -0.017857
  C      -4.138845      0.923934      0.017191
  C      -3.992472      2.099127     -0.883617
  H      -4.334113     -1.231827      1.566041
  H      -1.999112      0.515672     -1.586828
  H       1.740227      0.951367     -0.152566
  H      -2.875847     -3.208009      1.539114
  H      -0.561193     -1.461899     -1.608124
  H      -4.789942      2.819307     -0.720517
  H      -4.006237      1.811330     -1.937321
  H      -0.984720     -3.339010     -0.055323
  H       1.010829     -0.730343      1.505282
  C       0.485109      0.208771      1.418964
  C      -0.616261      0.470883      2.229493
  H      -0.945657     -0.268942      2.944339
  C      -1.299273      1.660190      2.110357
  H      -2.160924      1.855720      2.733895
  C      -0.908396      2.639851      1.167615
  C      -1.625942      3.847213      1.055591
  C      -1.303685      4.918863      0.072632
  H      -4.934670      0.928703      0.748898
  H      -3.043475      2.610378     -0.702724
  C       0.208324      2.346875      0.350447
  H       0.531673      3.068608     -0.385321
  C       0.889825      1.154541      0.483057
  H      -0.261683      5.237755      0.149616
  H      -2.471851      3.986849      1.713626
  H      -1.448476      4.580978     -0.958530
  H      -1.932372      5.792339      0.222476
34
Coordinates from ORCA-job input E -620.886327913894
  C      -3.518762     -1.282248      0.866268
  C      -2.210782     -0.295151     -0.909595
  C      -2.695588     -2.386228      0.856787
  C      -1.393147     -1.406230     -0.911337
  C      -1.626470     -2.460095     -0.034548
  C      -3.303855     -0.199973     -0.019239
  C      -4.149675      0.926174      0.010004
  C      -4.000489      2.101333     -0.891338
  H      -4.347015     -1.228616      1.560051
  H      -2.001517      0.522428     -1.582854
  H       1.751885      0.956039     -0.153525
  H      -2.881301     -3.199784      1.543908
  H      -0.556231     -1.450407     -1.593754
  H      -4.795767      2.823505     -0.726512
  H      -4.015765      1.814589     -1.945240
  H      -0.981598     -3.326531     -0.040175
  H       1.030368     -0.728939      1.504650
  C       0.499761      0.207362      1.417515
  C      -0.603728      0.463819      2.227046
  H      -0.930147     -0.278269      2.940933
  C      -1.292821      1.649499      2.107622
  H      -2.156186      1.840224      2.730253
  C      -0.906092      2.631340      1.165266
  C      -1.626034      3.837470      1.056002
  C      -1.306122      4.911580      0.075319
  H      -4.950316      0.928399      0.736412
  H      -3.049689      2.609561     -0.710197
  C       0.212343      2.343553      0.348354
  H       0.531882      3.067153     -0.387230
  C       0.900032      1.154909      0.481528
  H      -0.264618      5.232291      0.152288
  H      -2.472570      3.974421      1.713807
  H      -1.450889      4.576733     -0.956907
  H      -1.935178      5.784407      0.227683
34
Coordinates from ORCA-job input E -620.886336451939
  C      -3.534263     -1.274156      0.864176
  C      -2.214769     -0.283424     -0.901469
  C      -2.705281     -2.373849      0.864085
  C      -1.391290     -1.389937     -0.893518
  C      -1.627402     -2.443428     -0.016875
  C      -3.316590     -0.192288     -0.021242
  C      -4.168194      0.929747     -0.001862
  C      -4.013440      2.104652     -0.903514
  H      -4.370086     -1.223957      1.549085
  H      -2.004386      0.534146     -1.574350
  H       1.772461      0.965414     -0.155289
  H      -2.892999     -3.187393      1.550689
  H      -0.547600     -1.430889     -1.567687
  H      -4.804934      2.830432     -0.736292
  H      -4.031138      1.819192     -1.957703
  H      -0.977918     -3.306433     -0.014549
  H       1.064162     -0.725796      1.502326
  C       0.525209      0.205657      1.414223
  C      -0.581968      0.452120      2.221978
  H      -0.903180     -0.293509      2.934559
  C      -1.281312      1.631615      2.102308
  H      -2.147555      1.814053      2.723392
  C      -0.901400      2.617578      1.161362
  C      -1.626598      3.820965      1.056283
  C      -1.310450      4.899656      0.079821
  H      -4.976706      0.928311      0.715688
  H      -3.059904      2.607768     -0.722330
  C       0.220037      2.339218      0.345092
  H       0.533474      3.066076     -0.389871
  C       0.918041      1.156647      0.478682
  H      -0.269929      5.223629      0.157133
  H      -2.474718      3.952741      1.713119
  H      -1.454749      4.568694     -0.953802
  H      -1.940706      5.771061      0.235594
34
Coordinates from ORCA-job input E -620.886348100249
  C      -3.555343     -1.264439      0.861409
  C      -2.219866     -0.269388     -0.890097
  C      -2.719623     -2.359035      0.873888
  C      -1.389742     -1.370479     -0.869365
  C      -1.630324     -2.423489      0.006833
  C      -3.333051     -0.182999     -0.023491
  C      -4.191644      0.933921     -0.017203
  C      -4.029155      2.108356     -0.918540
  H      -4.400620     -1.218097      1.534897
  H      -2.006992      0.547957     -1.562434
  H       1.800256      0.980085     -0.157855
  H      -2.910780     -3.172571      1.559557
  H      -0.537212     -1.407532     -1.532479
  H      -4.815889      2.838783     -0.748811
  H      -4.049774      1.824072     -1.973060
  H      -0.975548     -3.282407      0.019525
  H       1.108392     -0.720575      1.496887
  C       0.558648      0.204531      1.408224
  C      -0.553672      0.437130      2.213265
  H      -0.868251     -0.313137      2.923944
  C      -1.266151      1.608591      2.093773
  H      -2.136259      1.779896      2.712589
  C      -0.894366      2.600875      1.156185
  C      -1.627852      3.799815      1.056176
  C      -1.316086      4.885649      0.086561
  H      -5.010217      0.928564      0.688720
  H      -3.072534      2.605096     -0.737553
  C       0.231268      2.335765      0.341238
  H       0.537589      3.067232     -0.392109
  C       0.942285      1.160793      0.474433
  H      -0.277132      5.214188      0.165822
  H      -2.478835      3.923445      1.710920
  H      -1.458441      4.559405     -0.948895
  H      -1.949160      5.754309      0.246290
34
Coordinates from ORCA-job input E -620.886364711577
  C      -3.575764     -1.257944      0.859472
  C      -2.224607     -0.260381     -0.878739
  C      -2.735917     -2.349326      0.883040
  C      -1.390661     -1.358088     -0.847061
  C      -1.636761     -2.410598      0.028382
  C      -3.347556     -0.176799     -0.024353
  C      -4.210874      0.936563     -0.029555
  C      -4.041130      2.110093     -0.930318
  H      -4.429007     -1.214080      1.523008
  H      -2.007809      0.556445     -1.550442
  H       1.827826      0.998924     -0.159724
  H      -2.931711     -3.162923      1.567325
  H      -0.530546     -1.392723     -1.500365
  H      -4.824072      2.844494     -0.759716
  H      -4.063779      1.825509     -1.984879
  H      -0.978820     -3.266934      0.049866
  H       1.148831     -0.712782      1.488574
  C       0.589374      0.206544      1.400230
  C      -0.528618      0.425062      2.201623
  H      -0.837837     -0.329906      2.909620
  C      -1.252964      1.589173      2.082845
  H      -2.127244      1.749527      2.698689
  C      -0.886979      2.588819      1.150780
  C      -1.629718      3.782613      1.054951
  C      -1.320143      4.877132      0.094496
  H      -5.038099      0.929094      0.666125
  H      -3.082392      2.601873     -0.750044
  C       0.243533      2.337473      0.338402
  H       0.544982      3.074017     -0.391853
  C       0.965868      1.169005      0.470100
  H      -0.283275      5.210683      0.179283
  H      -2.485130      3.896428      1.705758
  H      -1.457041      4.555601     -0.943163
  H      -1.958041      5.741726      0.256887
34
Coordinates from ORCA-job input E -620.886388990682
  C      -3.598264     -1.252501      0.858076
  C      -2.229782     -0.254525     -0.866451
  C      -2.755986     -2.341850      0.893395
  C      -1.393881     -1.350218     -0.823480
  C      -1.647059     -2.401710      0.051344
  C      -3.362315     -0.172039     -0.024608
  C      -4.228845      0.938582     -0.041908
  C      -4.051509      2.111206     -0.941349
  H      -4.459048     -1.209846      1.511872
  H      -2.007027      0.561097     -1.537706
  H       1.858783      1.023335     -0.161323
  H      -2.958053     -3.155120      1.576231
  H      -0.526360     -1.383775     -1.466919
  H      -4.831072      2.849500     -0.771691
  H      -4.075552      1.825211     -1.995806
  H      -0.987269     -3.256365      0.081719
  H       1.191154     -0.702622      1.476083
  C       0.621958      0.210909      1.389338
  C      -0.502497      0.413379      2.186192
  H      -0.806886     -0.347273      2.890124
  C      -1.238619      1.570128      2.069242
  H      -2.117632      1.718411      2.681324
  C      -0.877236      2.579232      1.145485
  C      -1.631838      3.766085      1.053216
  C      -1.324820      4.871659      0.104136
  H      -5.065401      0.930022      0.642525
  H      -3.090985      2.598448     -0.762214
  C       0.259012      2.343854      0.336836
  H       0.557265      3.086675     -0.388343
  C       0.992248      1.181398      0.465347
  H      -0.290906      5.211673      0.197145
  H      -2.493206      3.866321      1.698388
  H      -1.453584      4.555450     -0.936183
  H      -1.970868      5.729582      0.269208
34
Coordinates from ORCA-job input E -620.886410872977
  C      -3.613342     -1.248585      0.858358
  C      -2.234144     -0.253418     -0.859375
  C      -2.770549     -2.337292      0.901987
  C      -1.398108     -1.348712     -0.808576
  C      -1.656104     -2.398312      0.067202
  C      -3.372048     -0.169735     -0.024899
  C      -4.239372      0.939731     -0.050623
  C      -4.057448      2.111988     -0.948974
  H      -4.478187     -1.205260      1.506710
  H      -2.006698      0.560279     -1.531448
  H       1.881269      1.042417     -0.161574
  H      -2.977127     -3.149281      1.584990
  H      -0.526545     -1.383162     -1.446463
  H      -4.835216      2.852688     -0.781726
  H      -4.081670      1.824549     -2.003299
  H      -0.995839     -3.252369      0.103614
  H       1.219168     -0.695422      1.464995
  C       0.644090      0.214673      1.380513
  C      -0.484865      0.405654      2.174019
  H      -0.787001     -0.359872      2.873566
  C      -1.227968      1.558030      2.059444
  H      -2.110441      1.697849      2.668514
  C      -0.868755      2.574738      1.142949
  C      -1.632944      3.755556      1.052182
  C      -1.329170      4.869883      0.111561
  H      -5.082694      0.930946      0.625565
  H      -3.095723      2.596445     -0.770525
  C       0.271852      2.351032      0.337632
  H       0.569624      3.099001     -0.382453
  C       1.011441      1.191843      0.462641
  H      -0.297925      5.215466      0.211579
  H      -2.498888      3.843676      1.692902
  H      -1.451188      4.558423     -0.930964
  H      -1.983564      5.720870      0.279220
34
Coordinates from ORCA-job input E -620.886425850538
  C      -3.616650     -1.247601      0.861067
  C      -2.236514     -0.257064     -0.858594
  C      -2.775244     -2.337231      0.906724
  C      -1.401880     -1.353529     -0.805965
  C      -1.660988     -2.401251      0.071729
  C      -3.374300     -0.170639     -0.024246
  C      -4.240236      0.939527     -0.052194
  C      -4.057916      2.111410     -0.950962
  H      -4.481136     -1.202342      1.509746
  H      -2.007414      0.554784     -1.532381
  H       1.890040      1.051272     -0.159952
  H      -2.983116     -3.147581      1.591279
  H      -0.530650     -1.390287     -1.444191
  H      -4.835783      2.852699     -0.787421
  H      -4.080896      1.822213     -2.004942
  H      -1.001597     -3.255925      0.109355
  H       1.224698     -0.693490      1.457852
  C       0.649294      0.216622      1.375583
  C      -0.481682      0.403749      2.167203
  H      -0.785484     -0.364866      2.862544
  C      -1.225147      1.555957      2.054752
  H      -2.109454      1.692940      2.661813
  C      -0.864465      2.576469      1.142794
  C      -1.632832      3.754168      1.051331
  C      -1.330643      4.873077      0.115095
  H      -5.085348      0.931707      0.621913
  H      -3.095780      2.595394     -0.772850
  C       0.278776      2.357154      0.340216
  H       0.579192      3.108093     -0.375712
  C       1.018489      1.197619      0.462584
  H      -0.301233      5.222135      0.220733
  H      -2.501487      3.834957      1.689275
  H      -1.447381      4.565271     -0.929018
  H      -1.991312      5.718906      0.284080
34
Coordinates from ORCA-job input E -620.886440359234
  C      -3.620545     -1.241761      0.864071
  C      -2.239933     -0.253365     -0.856701
  C      -2.776713     -2.329260      0.914142
  C      -1.402772     -1.347701     -0.799368
  C      -1.660990     -2.393362      0.081021
  C      -3.379442     -0.167136     -0.024516
  C      -4.247281      0.941088     -0.057552
  C      -4.063699      2.112593     -0.957455
  H      -4.486221     -1.196286      1.511146
  H      -2.011595      0.556764     -1.532810
  H       1.900738      1.055841     -0.158621
  H      -2.983731     -3.137715      1.601196
  H      -0.530483     -1.384446     -1.436138
  H      -4.840329      2.855579     -0.796522
  H      -4.086241      1.822846     -2.011316
  H      -0.999520     -3.246255      0.122277
  H       1.234434     -0.695658      1.451740
  C       0.657800      0.213846      1.371173
  C      -0.475391      0.396388      2.160841
  H      -0.780408     -0.376018      2.851433
  C      -1.220450      1.547552      2.050311
  H      -2.106833      1.680709      2.655206
  C      -0.860167      2.571576      1.141910
  C      -1.632169      3.746575      1.051027
  C      -1.333661      4.869329      0.118364
  H      -5.095485      0.932151      0.612717
  H      -3.099880      2.594058     -0.779327
  C       0.285809      2.356984      0.341769
  H       0.586907      3.111062     -0.370596
  C       1.027424      1.198460      0.462323
  H      -0.305893      5.222010      0.227690
  H      -2.502698      3.820830      1.687237
  H      -1.447495      4.566191     -0.927458
  H      -1.999168      5.710847      0.290029
34
Coordinates from ORCA-job input E -620.886441561784
  C      -3.609296     -1.247420      0.869168
  C      -2.240742     -0.264410     -0.863994
  C      -2.769846     -2.338545      0.910935
  C      -1.407949     -1.362634     -0.815207
  C      -1.662423     -2.407478      0.067173
  C      -3.372258     -0.173644     -0.021449
  C      -4.235434      0.938572     -0.046006
  C      -4.056089      2.107988     -0.949706
  H      -4.469011     -1.199171      1.523945
  H      -2.015215      0.545202     -1.541621
  H       1.893434      1.053806     -0.151763
  H      -2.973926     -3.146142      1.599887
  H      -0.541956     -1.403064     -1.460310
  H      -4.835101      2.849624     -0.794859
  H      -4.075214      1.814300     -2.002428
  H      -1.004417     -3.263339      0.101726
  H       1.212099     -0.697252      1.453349
  C       0.641710      0.216228      1.373603
  C      -0.491236      0.404827      2.162161
  H      -0.803061     -0.367814      2.849406
  C      -1.229262      1.560504      2.051731
  H      -2.116078      1.697798      2.655090
  C      -0.862635      2.582628      1.143557
  C      -1.631010      3.759194      1.049248
  C      -1.328849      4.880526      0.116276
  H      -5.076762      0.933133      0.632907
  H      -3.093191      2.592305     -0.772352
  C       0.284817      2.363110      0.346491
  H       0.591895      3.117072     -0.363504
  C       1.019451      1.200420      0.467312
  H      -0.302050      5.234562      0.230922
  H      -2.503223      3.834300      1.683186
  H      -1.436808      4.578021     -0.930271
  H      -1.996444      5.721107      0.284641
34
Coordinates from ORCA-job input E -620.886447822977
  C      -3.610943     -1.244216      0.869138
  C      -2.241787     -0.259024     -0.862417
  C      -2.768730     -2.333194      0.912864
  C      -1.406065     -1.354762     -0.811223
  C      -1.659592     -2.399745      0.071283
  C      -3.375066     -0.170508     -0.021884
  C      -4.240757      0.939873     -0.048539
  C      -4.060125      2.108842     -0.952773
  H      -4.471925     -1.197223      1.522348
  H      -2.017581      0.550879     -1.540107
  H       1.896466      1.052249     -0.151679
  H      -2.971574     -3.140803      1.602173
  H      -0.538641     -1.393302     -1.454506
  H      -4.837945      2.851698     -0.797644
  H      -4.079846      1.815322     -2.005530
  H      -0.999474     -3.253897      0.107788
  H       1.216817     -0.699495      1.453422
  C       0.645304      0.213246      1.373308
  C      -0.488275      0.400497      2.161300
  H      -0.799658     -0.372732      2.848141
  C      -1.227717      1.555229      2.050685
  H      -2.115074      1.691233      2.653535
  C      -0.862174      2.577705      1.142579
  C      -1.630800      3.754337      1.049387
  C      -1.329762      4.875758      0.116538
  H      -5.082747      0.933489      0.629460
  H      -3.096327      2.591510     -0.775581
  C       0.285745      2.359343      0.345738
  H       0.591388      3.113749     -0.364393
  C       1.022032      1.197794      0.467015
  H      -0.303109      5.230585      0.230525
  H      -2.503060      3.829514      1.683247
  H      -1.438382      4.573500     -0.930042
  H      -1.996696      5.716861      0.285089
34
Coordinates from ORCA-job input E -620.886450537947
  C      -3.608655     -1.244354      0.869805
  C      -2.242436     -0.258634     -0.863660
  C      -2.765860     -2.333009      0.912165
  C      -1.406037     -1.353800     -0.813627
  C      -1.657922     -2.399002      0.069101
  C      -3.374515     -0.170519     -0.021443
  C      -4.240558      0.939952     -0.046313
  C      -4.060007      2.107757     -0.951766
  H      -4.468511     -1.197344      1.524505
  H      -2.019827      0.551656     -1.541388
  H       1.895205      1.050067     -0.149760
  H      -2.966997     -3.140703      1.601876
  H      -0.539364     -1.391836     -1.457957
  H      -4.837673      2.851064     -0.797808
  H      -4.079405      1.812952     -2.004173
  H      -0.997488     -3.252945      0.104765
  H       1.213077     -0.700975      1.454982
  C       0.642334      0.212196      1.374404
  C      -0.491500      0.400510      2.161711
  H      -0.803981     -0.372382      2.848498
  C      -1.230044      1.555810      2.050484
  H      -2.117705      1.692486      2.652722
  C      -0.863284      2.577645      1.142319
  C      -1.630582      3.755337      1.049201
  C      -1.328460      4.875927      0.115924
  H      -5.080074      0.934553      0.634647
  H      -3.096158      2.590391     -0.775140
  C       0.284949      2.358332      0.346197
  H       0.590870      3.112522     -0.364035
  C       1.020388      1.196379      0.468211
  H      -0.302044      5.231500      0.230350
  H      -2.503216      3.832096      1.682324
  H      -1.436047      4.572573     -0.930405
  H      -1.994552      5.718113      0.282528
34
Coordinates from ORCA-job input E -620.886453696641
  C      -3.608095     -1.243606      0.870533
  C      -2.243603     -0.259035     -0.864878
  C      -2.764995     -2.332068      0.913036
  C      -1.407011     -1.353997     -0.814805
  C      -1.657895     -2.398563      0.068983
  C      -3.374877     -0.170379     -0.021635
  C      -4.240988      0.940177     -0.046176
  C      -4.060219      2.107174     -0.952298
  H      -4.467077     -1.195893      1.526331
  H      -2.021760      0.550813     -1.543378
  H       1.896323      1.050632     -0.148372
  H      -2.965191     -3.139240      1.603633
  H      -0.540890     -1.392359     -1.459854
  H      -4.837710      2.850897     -0.799337
  H      -4.079441      1.811363     -2.004453
  H      -0.997343     -3.252409      0.104767
  H       1.213418     -0.701008      1.455165
  C       0.642465      0.212024      1.374490
  C      -0.491982      0.399772      2.161021
  H      -0.804731     -0.373251      2.847562
  C      -1.230649      1.555005      2.049602
  H      -2.118823      1.691326      2.651162
  C      -0.863265      2.577271      1.142276
  C      -1.630601      3.755112      1.049518
  C      -1.328215      4.876013      0.116731
  H      -5.079353      0.935721      0.636164
  H      -3.096336      2.589660     -0.775998
  C       0.285473      2.358539      0.346861
  H       0.591503      3.113079     -0.362950
  C       1.020983      1.196602      0.468938
  H      -0.302274      5.232756      0.232019
  H      -2.503755      3.831785      1.681894
  H      -1.434483      4.572281     -0.929577
  H      -1.994680      5.718121      0.282271
34
Coordinates from ORCA-job input E -620.886458172004
  C      -3.606810     -1.242402      0.871901
  C      -2.244921     -0.260501     -0.866975
  C      -2.763869     -2.331013      0.914575
  C      -1.408587     -1.355655     -0.816876
  C      -1.658317     -2.399033      0.068653
  C      -3.374791     -0.170434     -0.022026
  C      -4.240554      0.940478     -0.046241
  C      -4.059927      2.106515     -0.953225
  H      -4.464157     -1.193129      1.529717
  H      -2.023808      0.548357     -1.546893
  H       1.897217      1.051673     -0.146924
  H      -2.962957     -3.137127      1.606725
  H      -0.543538     -1.395090     -1.463304
  H      -4.837457      2.850530     -0.801843
  H      -4.078792      1.809196     -2.004997
  H      -0.997979     -3.253039      0.104517
  H       1.213276     -0.700923      1.454765
  C       0.642134      0.212011      1.374239
  C      -0.493039      0.398934      2.159903
  H      -0.806042     -0.374285      2.846130
  C      -1.231640      1.554240      2.048501
  H      -2.120409      1.690179      2.649273
  C      -0.863239      2.577341      1.142609
  C      -1.630556      3.755364      1.050505
  C      -1.328129      4.876760      0.118247
  H      -5.077477      0.937482      0.637862
  H      -3.096124      2.589094     -0.777391
  C       0.286015      2.359402      0.347948
  H       0.592492      3.114488     -0.361088
  C       1.021330      1.197239      0.469698
  H      -0.302919      5.235294      0.234665
  H      -2.504282      3.831614      1.682082
  H      -1.432563      4.572477     -0.928009
  H      -1.995660      5.718277      0.282520
34
Coordinates from ORCA-job input E -620.886464345878
  C      -3.603547     -1.240550      0.874913
  C      -2.246810     -0.264193     -0.870979
  C      -2.761377     -2.329769      0.917576
  C      -1.411273     -1.360015     -0.821004
  C      -1.658912     -2.401018      0.067896
  C      -3.373785     -0.171108     -0.022550
  C      -4.238503      0.940645     -0.046252
  C      -4.058756      2.105252     -0.954947
  H      -4.457813     -1.188355      1.536501
  H      -2.027008      0.542637     -1.553730
  H       1.897295      1.053247     -0.145195
  H      -2.958585     -3.133788      1.612692
  H      -0.548509     -1.401836     -1.470339
  H      -4.836776      2.849200     -0.805890
  H      -4.076882      1.805594     -2.006082
  H      -0.999213     -3.255521      0.103644
  H       1.211096     -0.700902      1.453362
  C       0.640078      0.212162      1.373309
  C      -0.496082      0.398139      2.157768
  H      -0.809741     -0.375485      2.843228
  C      -1.234155      1.553834      2.046708
  H      -2.123750      1.689411      2.646348
  C      -0.863878      2.578278      1.143133
  C      -1.630636      3.756829      1.052228
  C      -1.327398      4.879214      0.121421
  H      -5.073014      0.940225      0.640814
  H      -3.095237      2.588520     -0.779703
  C       0.286151      2.361222      0.349548
  H       0.593860      3.117201     -0.358001
  C       1.020686      1.198411      0.470495
  H      -0.303314      5.240154      0.240511
  H      -2.505085      3.832413      1.682863
  H      -1.428263      4.574811     -0.925069
  H      -1.996944      5.719458      0.284029
34
Coordinates from ORCA-job input E -620.886468875185
  C      -3.600578     -1.239073      0.877110
  C      -2.247483     -0.267089     -0.873986
  C      -2.759339     -2.328993      0.919606
  C      -1.412799     -1.363646     -0.824164
  C      -1.659164     -2.402873      0.067128
  C      -3.372286     -0.171573     -0.023002
  C      -4.236009      0.940855     -0.046492
  C      -4.057363      2.104560     -0.956554
  H      -4.452606     -1.184666      1.541400
  H      -2.028422      0.538190     -1.558814
  H       1.895565      1.053635     -0.145175
  H      -2.955420     -3.131438      1.616850
  H      -0.551753     -1.407421     -1.475659
  H      -4.836077      2.848009     -0.808850
  H      -4.074976      1.803172     -2.007192
  H      -1.000154     -3.257914      0.102659
  H       1.208514     -0.701091      1.452103
  C       0.637736      0.212173      1.372548
  C      -0.498608      0.397891      2.156800
  H      -0.812348     -0.375837      2.842112
  C      -1.236125      1.553998      2.046267
  H      -2.125864      1.689654      2.645682
  C      -0.864908      2.579181      1.143883
  C      -1.630664      3.758491      1.054245
  C      -1.327010      4.881153      0.123858
  H      -5.068986      0.942244      0.642471
  H      -3.094189      2.588806     -0.781900
  C       0.285099      2.362217      0.350296
  H       0.593634      3.118591     -0.356466
  C       1.018922      1.198836      0.470452
  H      -0.303584      5.243505      0.244379
  H      -2.505019      3.834127      1.684991
  H      -1.425771      4.576215     -0.922652
  H      -1.998045      5.720427      0.285311
34
Coordinates from ORCA-job input E -620.886477051987
  C      -3.591383     -1.236363      0.882737
  C      -2.247849     -0.274776     -0.881312
  C      -2.752927     -2.328403      0.923661
  C      -1.415570     -1.373418     -0.832775
  C      -1.658764     -2.408660      0.063889
  C      -3.366843     -0.173293     -0.023504
  C      -4.227744      0.941085     -0.045747
  C      -4.052768      2.102249     -0.960041
  H      -4.437843     -1.176856      1.553674
  H      -2.030827      0.527043     -1.570848
  H       1.887315      1.052457     -0.146796
  H      -2.946249     -3.127294      1.625738
  H      -0.559110     -1.421994     -1.489981
  H      -4.833802      2.843743     -0.815377
  H      -4.068996      1.796209     -2.009282
  H      -1.001797     -3.265325      0.098027
  H       1.197371     -0.702666      1.448467
  C       0.628359      0.211833      1.370404
  C      -0.507410      0.398698      2.155196
  H      -0.821780     -0.374931      2.840329
  C      -1.242402      1.556587      2.046416
  H      -2.131721      1.693567      2.646178
  C      -0.868882      2.582650      1.145876
  C      -1.630747      3.764663      1.059485
  C      -1.324968      4.887268      0.129728
  H      -5.056281      0.947144      0.648613
  H      -3.090752      2.589907     -0.787264
  C       0.280284      2.364218      0.351403
  H       0.591261      3.121030     -0.353811
  C       1.011295      1.198841      0.469430
  H      -0.302878      5.252108      0.254177
  H      -2.504057      3.841839      1.691517
  H      -1.418285      4.580668     -0.916790
  H      -1.999329      5.724485      0.287826
34
Coordinates from ORCA-job input E -620.886483232265
  C      -3.587860     -1.234329      0.884845
  C      -2.247008     -0.277356     -0.883799
  C      -2.750696     -2.327299      0.925722
  C      -1.415856     -1.376926     -0.835123
  C      -1.658390     -2.410338      0.063757
  C      -3.364144     -0.173207     -0.023916
  C      -4.223865      0.941839     -0.046670
  C      -4.050888      2.101355     -0.963816
  H      -4.432839     -1.172868      1.557466
  H      -2.030383      0.522977     -1.575184
  H       1.881741      1.051319     -0.150565
  H      -2.943536     -3.124678      1.629644
  H      -0.560839     -1.427623     -1.494052
  H      -4.833282      2.841533     -0.820099
  H      -4.066829      1.792454     -2.012174
  H      -1.002371     -3.267730      0.097796
  H       1.193143     -0.703704      1.445522
  C       0.624755      0.211273      1.368616
  C      -0.509650      0.398836      2.155199
  H      -0.823237     -0.374740      2.840762
  C      -1.243890      1.557352      2.048079
  H      -2.132099      1.694924      2.649358
  C      -0.871036      2.583547      1.147332
  C      -1.630756      3.767049      1.063507
  C      -1.324687      4.889248      0.133336
  H      -5.051208      0.949852      0.649132
  H      -3.089522      2.591282     -0.792815
  C       0.276641      2.364170      0.350779
  H       0.587884      3.120992     -0.354308
  C       1.006896      1.198184      0.467216
  H      -0.303179      5.255171      0.259353
  H      -2.502365      3.845579      1.697751
  H      -1.415675      4.581009     -0.912965
  H      -2.001049      5.725165      0.289557
34
Coordinates from ORCA-job input E -620.886495631964
  C      -3.583576     -1.230297      0.887875
  C      -2.244400     -0.280160     -0.885877
  C      -2.748390     -2.324653      0.929602
  C      -1.414925     -1.380998     -0.835901
  C      -1.657643     -2.411701      0.065950
  C      -3.359872     -0.171978     -0.024290
  C      -4.218022      0.943933     -0.049195
  C      -4.048710      2.099018     -0.973388
  H      -4.427951     -1.166395      1.561013
  H      -2.027803      0.518182     -1.579561
  H       1.870911      1.049228     -0.160914
  H      -2.941548     -3.119929      1.635822
  H      -0.561158     -1.434833     -1.496208
  H      -4.833581      2.836852     -0.831560
  H      -4.064674      1.783350     -2.019640
  H      -1.003090     -3.270185      0.100670
  H       1.186836     -0.706290      1.437423
  C       0.619683      0.209672      1.363493
  C      -0.510923      0.398698      2.155167
  H      -0.822622     -0.375270      2.841158
  C      -1.244115      1.558245      2.052393
  H      -2.129307      1.696623      2.657929
  C      -0.874399      2.584365      1.150161
  C      -1.630655      3.770171      1.071711
  C      -1.324538      4.891986      0.141113
  H      -5.043924      0.955347      0.648285
  H      -3.088567      2.593734     -0.807270
  C       0.269591      2.363389      0.348324
  H       0.580122      3.120355     -0.356940
  C       0.999013      1.196611      0.460907
  H      -0.304473      5.260437      0.271483
  H      -2.498123      3.851188      1.711376
  H      -1.409792      4.580735     -0.904973
  H      -2.005456      5.724887      0.293106
34
Coordinates from ORCA-job input E -620.886505343678
  C      -3.584400     -1.227572      0.888852
  C      -2.243293     -0.280336     -0.885076
  C      -2.749703     -2.322229      0.932588
  C      -1.414340     -1.381383     -0.832998
  C      -1.658185     -2.410747      0.070117
  C      -3.359373     -0.170407     -0.024417
  C      -4.217360      0.945623     -0.051872
  C      -4.049331      2.096917     -0.981266
  H      -4.430238     -1.162953      1.560081
  H      -2.026178      0.517239     -1.579471
  H       1.867601      1.049971     -0.168102
  H      -2.943988     -3.116690      1.639424
  H      -0.560022     -1.436491     -1.492484
  H      -4.835108      2.834109     -0.841007
  H      -4.065915      1.776316     -2.025989
  H      -1.004073     -3.269501      0.106472
  H       1.187553     -0.707404      1.430655
  C       0.620591      0.208840      1.359053
  C      -0.507565      0.397677      2.154277
  H      -0.818024     -0.377343      2.839627
  C      -1.241057      1.557291      2.054803
  H      -2.124334      1.695084      2.663253
  C      -0.874494      2.583729      1.151674
  C      -1.630664      3.769637      1.076167
  C      -1.325162      4.892583      0.146849
  H      -5.043146      0.958904      0.645647
  H      -3.089779      2.594309     -0.819013
  C       0.267388      2.363228      0.346559
  H       0.576138      3.120845     -0.358804
  C       0.997399      1.196595      0.456275
  H      -0.306653      5.263773      0.281890
  H      -2.495750      3.850804      1.719013
  H      -1.404960      4.580885     -0.899584
  H      -2.009655      5.723011      0.296053
34
Coordinates from ORCA-job input E -620.886516153462
  C      -3.586924     -1.225372      0.890101
  C      -2.243457     -0.281460     -0.883788
  C      -2.752768     -2.320416      0.936352
  C      -1.415198     -1.382760     -0.829275
  C      -1.660410     -2.410632      0.075277
  C      -3.360226     -0.169441     -0.024221
  C      -4.218091      0.946950     -0.054294
  C      -4.050617      2.093506     -0.989401
  H      -4.434287     -1.159602      1.559300
  H      -2.025758      0.515259     -1.578978
  H       1.868114      1.053541     -0.173846
  H      -2.948346     -3.114028      1.643792
  H      -0.560258     -1.439407     -1.487820
  H      -4.836824      2.830865     -0.851941
  H      -4.067984      1.767289     -2.032391
  H      -1.006860     -3.269726      0.113669
  H       1.190552     -0.707534      1.422496
  C       0.623623      0.208920      1.353567
  C      -0.502902      0.396418      2.151462
  H      -0.813078     -0.380417      2.834836
  C      -1.236901      1.555979      2.055459
  H      -2.118946      1.692299      2.666011
  C      -0.872793      2.583522      1.152757
  C      -1.630899      3.768346      1.079144
  C      -1.325631      4.894325      0.153659
  H      -5.043161      0.962774      0.643913
  H      -3.091691      2.593365     -0.831326
  C       0.268014      2.365012      0.345668
  H       0.574592      3.124077     -0.359103
  C       0.998816      1.198576      0.452159
  H      -0.309667      5.269905      0.296384
  H      -2.494877      3.847871      1.723624
  H      -1.396804      4.584596     -0.893823
  H      -2.014433      5.721714      0.299821
34
Coordinates from ORCA-job input E -620.886522744066
  C      -3.587246     -1.224079      0.891802
  C      -2.244305     -0.284387     -0.884608
  C      -2.754106     -2.319907      0.939322
  C      -1.417121     -1.386369     -0.828947
  C      -1.662552     -2.412516      0.077571
  C      -3.360161     -0.169759     -0.024235
  C      -4.217415      0.947386     -0.055399
  C      -4.050668      2.090363     -0.994499
  H      -4.434160     -1.156175      1.561363
  H      -2.026641      0.511091     -1.581232
  H       1.868583      1.056345     -0.176411
  H      -2.949931     -3.112367      1.647984
  H      -0.562799     -1.445051     -1.488126
  H      -4.837229      2.827967     -0.859888
  H      -4.068497      1.760176     -2.036261
  H      -1.009870     -3.272230      0.116971
  H       1.190943     -0.707386      1.416950
  C       0.624397      0.209456      1.349977
  C      -0.501462      0.395993      2.149064
  H      -0.812099     -0.381947      2.830926
  C      -1.235128      1.555958      2.055315
  H      -2.116643      1.691522      2.666793
  C      -0.871389      2.584523      1.153836
  C      -1.631176      3.768497      1.080921
  C      -1.325624      4.897237      0.158893
  H      -5.040589      0.965966      0.644915
  H      -3.092452      2.592139     -0.839096
  C       0.269036      2.367447      0.346084
  H       0.574324      3.127665     -0.358012
  C       0.999616      1.200612      0.450225
  H      -0.311899      5.276771      0.307935
  H      -2.494950      3.846666      1.725796
  H      -1.389535      4.590094     -0.889529
  H      -2.017334      5.722615      0.302844
34
Coordinates from ORCA-job input E -620.886527299394
  C      -3.588232     -1.222727      0.893103
  C      -2.245690     -0.286453     -0.885374
  C      -2.755705     -2.318977      0.941979
  C      -1.419123     -1.388858     -0.828445
  C      -1.664671     -2.413490      0.079756
  C      -3.361038     -0.169959     -0.024652
  C      -4.217950      0.947491     -0.057137
  C      -4.051097      2.089056     -0.997644
  H      -4.434513     -1.152995      1.563279
  H      -2.027874      0.507753     -1.583408
  H       1.871411      1.059667     -0.176747
  H      -2.951608     -3.110320      1.651860
  H      -0.565181     -1.449077     -1.487978
  H      -4.837580      2.827089     -0.864680
  H      -4.069219      1.757542     -2.039005
  H      -1.012474     -3.273528      0.120170
  H       1.194294     -0.706144      1.414097
  C       0.627032      0.210336      1.348004
  C      -0.499381      0.394922      2.146781
  H      -0.809815     -0.383794      2.827813
  C      -1.233746      1.554524      2.053951
  H      -2.115642      1.688808      2.665164
  C      -0.870006      2.584464      1.154120
  C      -1.631534      3.767466      1.081595
  C      -1.326115      4.898521      0.162338
  H      -5.040579      0.967527      0.643786
  H      -3.093098      2.591361     -0.843061
  C       0.270919      2.369428      0.346689
  H       0.575332      3.130729     -0.356617
  C       1.002083      1.202780      0.449645
  H      -0.313806      5.280660      0.314859
  H      -2.495903      3.843886      1.725876
  H      -1.386123      4.594014     -0.886928
  H      -2.019449      5.722613      0.306053
34
Coordinates from ORCA-job input E -620.886530128329
  C      -3.588637     -1.221470      0.894248
  C      -2.246543     -0.288019     -0.886067
  C      -2.756749     -2.318136      0.944024
  C      -1.420492     -1.390834     -0.828171
  C      -1.666201     -2.414275      0.081288
  C      -3.361481     -0.170059     -0.025065
  C      -4.218053      0.947554     -0.058721
  C      -4.051168      2.088531     -0.999865
  H      -4.434201     -1.150222      1.565169
  H      -2.028492      0.505091     -1.585280
  H       1.873131      1.062020     -0.177114
  H      -2.952679     -3.108496      1.654986
  H      -0.566889     -1.452300     -1.488032
  H      -4.837702      2.826722     -0.868048
  H      -4.069367      1.756561     -2.041096
  H      -1.014451     -3.274621      0.122370
  H       1.196904     -0.705079      1.412239
  C       0.628881      0.210982      1.346681
  C      -0.498001      0.393999      2.145160
  H      -0.807847     -0.385126      2.825980
  C      -1.233068      1.553212      2.052906
  H      -2.115289      1.686521      2.663861
  C      -0.869386      2.584249      1.154288
  C      -1.631798      3.766718      1.082382
  C      -1.326609      4.899255      0.164819
  H      -5.040597      0.968502      0.642310
  H      -3.093277      2.591175     -0.845653
  C       0.271878      2.370707      0.346989
  H       0.575814      3.132791     -0.355670
  C       1.003564      1.204278      0.449139
  H      -0.315150      5.283034      0.319127
  H      -2.496552      3.841979      1.726292
  H      -1.384606      4.596609     -0.885074
  H      -2.020970      5.722459      0.308841
34
Coordinates from ORCA-job input E -620.886531378403
  C      -3.589152     -1.220809      0.894470
  C      -2.246652     -0.288244     -0.886043
  C      -2.757546     -2.317633      0.944717
  C      -1.420768     -1.391210     -0.827576
  C      -1.666861     -2.414289      0.082146
  C      -3.361773     -0.169880     -0.025356
  C      -4.218299      0.947646     -0.059848
  C      -4.051222      2.088689     -1.000906
  H      -4.434632     -1.149076      1.565441
  H      -2.028229      0.504480     -1.585580
  H       1.873660      1.062824     -0.177757
  H      -2.953715     -3.107664      1.655976
  H      -0.567033     -1.453039     -1.487234
  H      -4.837757      2.826944     -0.869459
  H      -4.069498      1.757090     -2.042268
  H      -1.015282     -3.274748      0.123587
  H       1.198823     -0.704466      1.411728
  C       0.630185      0.211227      1.346302
  C      -0.496738      0.393513      2.144883
  H      -0.805745     -0.385581      2.826125
  C      -1.232421      1.552351      2.052809
  H      -2.114638      1.685208      2.663864
  C      -0.869235      2.583769      1.154363
  C      -1.631933      3.766049      1.082885
  C      -1.327161      4.899022      0.165682
  H      -5.041335      0.968670      0.640629
  H      -3.093324      2.591392     -0.846750
  C       0.271978      2.370852      0.346777
  H       0.575508      3.133164     -0.355801
  C       1.004155      1.204710      0.448670
  H      -0.315825      5.283181      0.319882
  H      -2.496642      3.840986      1.726904
  H      -1.385307      4.597182     -0.884417
  H      -2.021663      5.722003      0.310399
34
Coordinates from ORCA-job input E -620.886532474486
  C      -3.589146     -1.219909      0.895037
  C      -2.246670     -0.288693     -0.886232
  C      -2.757855     -2.316912      0.945752
  C      -1.420966     -1.391811     -0.827161
  C      -1.667252     -2.414323      0.083108
  C      -3.361763     -0.169668     -0.025607
  C      -4.218204      0.947798     -0.061034
  C      -4.051032      2.088550     -1.002473
  H      -4.434407     -1.147575      1.566218
  H      -2.028071      0.503487     -1.586331
  H       1.873269      1.063323     -0.179050
  H      -2.954101     -3.106429      1.657561
  H      -0.567277     -1.454177     -1.486826
  H      -4.837706      2.826797     -0.871783
  H      -4.069293      1.757087     -2.043897
  H      -1.015886     -3.274927      0.124902
  H       1.199940     -0.704152      1.410707
  C       0.630820      0.211261      1.345557
  C      -0.495884      0.393053      2.144552
  H      -0.803952     -0.385965      2.826310
  C      -1.232075      1.551597      2.052870
  H      -2.114107      1.684117      2.664259
  C      -0.869540      2.583322      1.154440
  C      -1.632137      3.765633      1.083771
  C      -1.327478      4.899070      0.167191
  H      -5.041555      0.969216      0.639077
  H      -3.093196      2.591599     -0.848680
  C       0.271424      2.370830      0.346314
  H       0.574649      3.133383     -0.356130
  C       1.003981      1.204912      0.447751
  H      -0.316278      5.283515      0.321595
  H      -2.496575      3.840477      1.728172
  H      -1.385514      4.598093     -0.883223
  H      -2.022244      5.721734      0.312529
34
Coordinates from ORCA-job input E -620.886532359159
  C      -3.589749     -1.219882      0.894635
  C      -2.246336     -0.288116     -0.885649
  C      -2.758357     -2.316787      0.945567
  C      -1.420520     -1.391135     -0.826334
  C      -1.667219     -2.413876      0.083559
  C      -3.361977     -0.169419     -0.025677
  C      -4.218595      0.947864     -0.061544
  C      -4.050926      2.088792     -1.002657
  H      -4.435467     -1.147890      1.565278
  H      -2.027434      0.504234     -1.585457
  H       1.872875      1.063043     -0.179983
  H      -2.954931     -3.106471      1.657102
  H      -0.566415     -1.453212     -1.485485
  H      -4.837486      2.827215     -0.872167
  H      -4.069266      1.758053     -2.044334
  H      -1.015776     -3.274415      0.125524
  H       1.200922     -0.704005      1.410843
  C       0.631464      0.211186      1.345592
  C      -0.494910      0.393006      2.145042
  H      -0.802216     -0.385737      2.827478
  C      -1.231529      1.551266      2.053309
  H      -2.113285      1.683753      2.665098
  C      -0.869747      2.582802      1.154310
  C      -1.632255      3.765191      1.083897
  C      -1.327834      4.898571      0.167193
  H      -5.042611      0.969006      0.637788
  H      -3.093033      2.591766     -0.848901
  C       0.270898      2.370254      0.345669
  H       0.573789      3.132657     -0.357080
  C       1.003845      1.204608      0.447184
  H      -0.316269      5.282412      0.320590
  H      -2.496429      3.840231      1.728642
  H      -1.387179      4.597862     -0.883193
  H      -2.022123      5.721488      0.313403
34
Coordinates from ORCA-job input E -620.886532208751
  C      -3.589803     -1.219494      0.894572
  C      -2.246030     -0.287902     -0.885519
  C      -2.758222     -2.316245      0.945946
  C      -1.420098     -1.390780     -0.825809
  C      -1.666856     -2.413366      0.084262
  C      -3.361907     -0.169131     -0.025832
  C      -4.218656      0.948046     -0.062180
  C      -4.050574      2.088637     -1.003531
  H      -4.435832     -1.147614      1.564833
  H      -2.027160      0.504358     -1.585434
  H       1.871622      1.062495     -0.181535
  H      -2.954879     -3.105806      1.657598
  H      -0.565837     -1.452865     -1.484755
  H      -4.837070      2.827277     -0.873668
  H      -4.069005      1.758149     -2.045318
  H      -1.015312     -3.273810      0.126566
  H       1.201036     -0.704227      1.410378
  C       0.631426      0.210866      1.345187
  C      -0.494381      0.392904      2.145388
  H      -0.801013     -0.385627      2.828380
  C      -1.231256      1.551008      2.053837
  H      -2.112553      1.683581      2.666271
  C      -0.870291      2.582313      1.154253
  C      -1.632424      3.764958      1.084526
  C      -1.327999      4.898470      0.168057
  H      -5.042987      0.969331      0.636751
  H      -3.092710      2.591810     -0.850163
  C       0.269792      2.369558      0.344861
  H       0.572315      3.131818     -0.358209
  C       1.003005      1.204081      0.446197
  H      -0.316104      5.281628      0.320911
  H      -2.496109      3.840280      1.729886
  H      -1.388279      4.598053     -0.882427
  H      -2.021927      5.721562      0.314964
34
Coordinates from ORCA-job input E -620.886531479015
  C      -3.589774     -1.219744      0.894375
  C      -2.245795     -0.287959     -0.885429
  C      -2.758047     -2.316404      0.945865
  C      -1.419834     -1.390772     -0.825710
  C      -1.666587     -2.413410      0.084335
  C      -3.361761     -0.169246     -0.025828
  C      -4.218493      0.948004     -0.062055
  C      -4.050059      2.088489     -1.003347
  H      -4.436022     -1.148055      1.564383
  H      -2.026986      0.504405     -1.585242
  H       1.870834      1.062103     -0.182143
  H      -2.954750     -3.106023      1.657440
  H      -0.565523     -1.452786     -1.484598
  H      -4.836419      2.827357     -0.873786
  H      -4.068531      1.758201     -2.045215
  H      -1.014968     -3.273792      0.126730
  H       1.200474     -0.704352      1.410347
  C       0.630973      0.210801      1.345079
  C      -0.494578      0.393154      2.145582
  H      -0.801185     -0.385290      2.828690
  C      -1.231409      1.551282      2.053982
  H      -2.112489      1.684042      2.666691
  C      -0.870634      2.582357      1.154086
  C      -1.632540      3.765208      1.084562
  C      -1.327927      4.898792      0.168235
  H      -5.042858      0.969316      0.636816
  H      -3.092208      2.591660     -0.850025
  C       0.269190      2.369303      0.344432
  H       0.571575      3.131367     -0.358916
  C       1.002398      1.203822      0.445810
  H      -0.315650      5.281099      0.320581
  H      -2.496106      3.840648      1.730074
  H      -1.389087      4.598494     -0.882214
  H      -2.021304      5.722244      0.315657
34
Coordinates from ORCA-job input E -620.886530604220
  C      -3.589683     -1.219892      0.894643
  C      -2.245811     -0.288867     -0.885603
  C      -2.757916     -2.316549      0.946545
  C      -1.420009     -1.391728     -0.825661
  C      -1.666637     -2.413981      0.084899
  C      -3.361597     -0.169660     -0.025812
  C      -4.218068      0.947878     -0.061962
  C      -4.049111      2.087983     -1.003450
  H      -4.435984     -1.147982      1.564564
  H      -2.027165      0.503295     -1.585690
  H       1.870463      1.062680     -0.182736
  H      -2.954590     -3.105894      1.658436
  H      -0.565876     -1.454127     -1.484742
  H      -4.835258      2.827243     -0.874615
  H      -4.067530      1.757541     -2.045287
  H      -1.015055     -3.274375      0.127604
  H       1.199877     -0.704202      1.409465
  C       0.630497      0.211032      1.344268
  C      -0.495058      0.393308      2.144815
  H      -0.801984     -0.385449      2.827425
  C      -1.231877      1.551455      2.053351
  H      -2.112947      1.684103      2.666103
  C      -0.871021      2.582674      1.153707
  C      -1.632805      3.765695      1.084705
  C      -1.327703      4.899921      0.169333
  H      -5.042235      0.969574      0.637107
  H      -3.091271      2.591157     -0.850165
  C       0.268764      2.369710      0.344059
  H       0.571041      3.131822     -0.359292
  C       1.002023      1.204218      0.445246
  H      -0.315026      5.281100      0.321726
  H      -2.496557      3.840687      1.730019
  H      -1.389468      4.600241     -0.881277
  H      -2.020500      5.723703      0.317519
34
Coordinates from ORCA-job input E -620.886528816165
  C      -3.589988     -1.220387      0.894271
  C      -2.245229     -0.289624     -0.885432
  C      -2.758340     -2.317154      0.946613
  C      -1.419747     -1.392661     -0.825246
  C      -1.666828     -2.414820      0.085340
  C      -3.361235     -0.170138     -0.025956
  C      -4.217335      0.947751     -0.061996
  C      -4.047577      2.087901     -1.003091
  H      -4.436676     -1.148369      1.563692
  H      -2.026291      0.502597     -1.585360
  H       1.869487      1.063016     -0.183890
  H      -2.955436     -3.106463      1.658426
  H      -0.565450     -1.455309     -1.484092
  H      -4.833366      2.827643     -0.874635
  H      -4.066009      1.757779     -2.045048
  H      -1.015389     -3.275304      0.128383
  H       1.199447     -0.703788      1.408933
  C       0.630115      0.211478      1.343712
  C      -0.495201      0.393778      2.144616
  H      -0.802195     -0.385184      2.826966
  C      -1.232063      1.551918      2.053237
  H      -2.112882      1.684592      2.666349
  C      -0.871435      2.583083      1.153499
  C      -1.633081      3.766326      1.085082
  C      -1.328041      4.900873      0.169871
  H      -5.041661      0.969448      0.636871
  H      -3.089713      2.590843     -0.849473
  C       0.267922      2.369985      0.343390
  H       0.569645      3.131860     -0.360461
  C       1.001325      1.204536      0.444472
  H      -0.314308      5.279827      0.320555
  H      -2.496783      3.841004      1.730493
  H      -1.392587      4.601572     -0.880643
  H      -2.019173      5.725708      0.319795
34
Coordinates from ORCA-job input E -620.886525316845
  C      -3.588894     -1.220869      0.895105
  C      -2.244388     -0.293336     -0.886454
  C      -2.758395     -2.318515      0.947993
  C      -1.420208     -1.397308     -0.825894
  C      -1.667702     -2.418268      0.085956
  C      -3.359535     -0.171739     -0.026184
  C      -4.214177      0.947349     -0.062025
  C      -4.043598      2.086866     -1.003515
  H      -4.435004     -1.147186      1.565068
  H      -2.025149      0.498109     -1.587171
  H       1.866652      1.064494     -0.186369
  H      -2.955825     -3.106881      1.660758
  H      -0.566560     -1.461713     -1.485427
  H      -4.829254      2.827043     -0.876514
  H      -4.061548      1.756289     -2.045338
  H      -1.017191     -3.279436      0.129409
  H       1.196550     -0.702975      1.406060
  C       0.627704      0.212644      1.341481
  C      -0.497246      0.394833      2.142962
  H      -0.804713     -0.384795      2.824319
  C      -1.233653      1.553362      2.052503
  H      -2.114120      1.686029      2.666125
  C      -0.872783      2.584965      1.153427
  C      -1.633809      3.768828      1.086661
  C      -1.328183      4.904433      0.172745
  H      -5.037679      0.970360      0.637771
  H      -3.085949      2.590079     -0.849494
  C       0.265912      2.371793      0.342546
  H       0.567083      3.133706     -0.361508
  C       0.998956      1.205978      0.442638
  H      -0.312890      5.279785      0.321664
  H      -2.497499      3.842824      1.732168
  H      -1.396349      4.606671     -0.877966
  H      -2.016638      5.730898      0.325743
34
Coordinates from ORCA-job input E -620.886517733418
  C      -3.586244     -1.221828      0.897173
  C      -2.242510     -0.301424     -0.888651
  C      -2.758724     -2.321707      0.950698
  C      -1.421385     -1.407680     -0.827578
  C      -1.669981     -2.426158      0.086737
  C      -3.355624     -0.175148     -0.026512
  C      -4.206956      0.946544     -0.062089
  C      -4.034900      2.084700     -1.004745
  H      -4.430706     -1.144239      1.568769
  H      -2.022338      0.488299     -1.591024
  H       1.860348      1.067661     -0.191590
  H      -2.956937     -3.108079      1.665443
  H      -0.569223     -1.475944     -1.488665
  H      -4.820635      2.825318     -0.880620
  H      -4.051360      1.752796     -2.046147
  H      -1.021826     -3.289080      0.130617
  H       1.190050     -0.701255      1.399537
  C       0.622302      0.215177      1.336706
  C      -0.501774      0.397166      2.139484
  H      -0.810025     -0.383727      2.819020
  C      -1.236966      1.556691      2.051372
  H      -2.116673      1.689399      2.666081
  C      -0.875556      2.589334      1.153771
  C      -1.635282      3.774428      1.090337
  C      -1.328801      4.911814      0.178663
  H      -5.028556      0.972713      0.639850
  H      -3.077692      2.588611     -0.849755
  C       0.261732      2.375998      0.341127
  H       0.562037      3.138199     -0.362977
  C       0.993698      1.209226      0.438827
  H      -0.310420      5.280212      0.323352
  H      -2.498793      3.847338      1.736205
  H      -1.404728      4.617327     -0.872428
  H      -2.011633      5.741634      0.338252
34
Coordinates from ORCA-job input E -620.886501451729
  C      -3.581014     -1.223637      0.901268
  C      -2.238826     -0.317678     -0.893121
  C      -2.760138     -2.328410      0.955469
  C      -1.424272     -1.428896     -0.831386
  C      -1.675475     -2.442548      0.087474
  C      -3.347679     -0.181800     -0.027155
  C      -4.192055      0.945155     -0.062439
  C      -4.017303      2.080346     -1.007675
  H      -4.421798     -1.137922      1.576470
  H      -2.016329      0.468542     -1.598695
  H       1.847930      1.074211     -0.201729
  H      -2.960158     -3.110900      1.673956
  H      -0.575182     -1.504990     -1.495609
  H      -4.803607      2.821268     -0.888965
  H      -4.030187      1.745379     -2.048067
  H      -1.032574     -3.309382      0.131682
  H       1.177562     -0.697594      1.386457
  C       0.611896      0.220393      1.327485
  C      -0.510153      0.402116      2.133132
  H      -0.819362     -0.380830      2.809797
  C      -1.242872      1.563670      2.050040
  H      -2.120944      1.696501      2.667063
  C      -0.880780      2.598387      1.155224
  C      -1.638087      3.785722      1.098143
  C      -1.330794      4.926010      0.190036
  H      -5.009700      0.978185      0.643868
  H      -3.061260      2.585543     -0.850589
  C       0.253738      2.384727      0.338879
  H       0.552755      3.147819     -0.364786
  C       0.983389      1.216007      0.431516
  H      -0.306700      5.281758      0.324994
  H      -2.500946      3.857052      1.745100
  H      -1.422660      4.637958     -0.861574
  H      -2.002494      5.762151      0.362981
34
Coordinates from ORCA-job input E -620.886475252377
  C      -3.573309     -1.226419      0.907032
  C      -2.233080     -0.339008     -0.898000
  C      -2.761822     -2.337965      0.961416
  C      -1.427511     -1.456991     -0.835863
  C      -1.682562     -2.464728      0.088222
  C      -3.336305     -0.190615     -0.027179
  C      -4.171237      0.943411     -0.062317
  C      -3.991886      2.074799     -1.011751
  H      -4.409018     -1.129971      1.587051
  H      -2.007045      0.442792     -1.607366
  H       1.829247      1.082100     -0.216482
  H      -2.964525     -3.115679      1.684315
  H      -0.582484     -1.543166     -1.504074
  H      -4.779082      2.815911     -0.900370
  H      -3.998805      1.735236     -2.050585
  H      -1.047041     -3.336994      0.132290
  H       1.158255     -0.693706      1.366952
  C       0.595974      0.226729      1.314076
  C      -0.522723      0.408705      2.124227
  H      -0.833026     -0.376778      2.797525
  C      -1.251223      1.573508      2.048994
  H      -2.126756      1.706949      2.669500
  C      -0.888116      2.610975      1.157737
  C      -1.641859      3.801453      1.109162
  C      -1.334405      4.944531      0.204740
  H      -4.983532      0.986400      0.649676
  H      -3.036374      2.581734     -0.851260
  C       0.242285      2.396481      0.335915
  H       0.540321      3.161023     -0.366560
  C       0.967892      1.224661      0.420911
  H      -0.302566      5.283063      0.322887
  H      -2.503451      3.871565      1.757951
  H      -1.450821      4.664774     -0.846604
  H      -1.989491      5.789533      0.397077
34
Coordinates from ORCA-job input E -620.886445350461
  C      -3.566124     -1.229691      0.912270
  C      -2.227137     -0.365997     -0.905291
  C      -2.767924     -2.350603      0.966205
  C      -1.434316     -1.493468     -0.843192
  C      -1.695548     -2.493967      0.086672
  C      -3.323088     -0.201123     -0.028606
  C      -4.144879      0.942158     -0.063702
  C      -3.960767      2.067826     -1.017862
  H      -4.395259     -1.119365      1.598209
  H      -1.995319      0.410092     -1.619057
  H       1.809152      1.094091     -0.232829
  H      -2.975057     -3.122606      1.693951
  H      -0.594459     -1.592672     -1.516169
  H      -4.749675      2.808140     -0.914339
  H      -3.959708      1.722073     -2.054429
  H      -1.070581     -3.373884      0.129956
  H       1.140349     -0.686259      1.345643
  C       0.581006      0.236340      1.300343
  C      -0.532802      0.418472      2.116883
  H      -0.842105     -0.368597      2.788550
  C      -1.257388      1.586473      2.051014
  H      -2.129308      1.720346      2.676502
  C      -0.895332      2.626984      1.163109
  C      -1.645936      3.820161      1.124112
  C      -1.341468      4.965497      0.221381
  H      -4.950410      0.998345      0.655114
  H      -3.007929      2.575808     -0.852760
  C       0.230112      2.411958      0.334082
  H       0.527109      3.178843     -0.366230
  C       0.951709      1.237122      0.409720
  H      -0.301852      5.287075      0.314816
  H      -2.505114      3.889729      1.776427
  H      -1.489112      4.695287     -0.828798
  H      -1.976922      5.819730      0.437548
34
Coordinates from ORCA-job input E -620.886446296268
  C      -3.565113     -1.231193      0.912715
  C      -2.225630     -0.370575     -0.905829
  C      -2.770406     -2.354512      0.964909
  C      -1.435793     -1.500345     -0.845027
  C      -1.699060     -2.500559      0.084389
  C      -3.320299     -0.202818     -0.028104
  C      -4.139072      0.942473     -0.063211
  C      -3.953081      2.066988     -1.019713
  H      -4.393251     -1.118927      1.599548
  H      -1.991874      0.404768     -1.619753
  H       1.803607      1.096188     -0.236039
  H      -2.979313     -3.126516      1.692150
  H      -0.596870     -1.601356     -1.518905
  H      -4.742835      2.806400     -0.916941
  H      -3.948307      1.718907     -2.055366
  H      -1.076876     -3.382516      0.126214
  H       1.135492     -0.685366      1.340109
  C       0.577118      0.237923      1.297972
  C      -0.534195      0.421083      2.117388
  H      -0.841738     -0.365233      2.790893
  C      -1.257035      1.590345      2.055010
  H      -2.127390      1.724991      2.682512
  C      -0.896071      2.631019      1.166637
  C      -1.645636      3.823818      1.128070
  C      -1.344848      4.966922      0.221965
  H      -4.943329      1.002825      0.656697
  H      -2.999467      2.574615     -0.852455
  C       0.227753      2.415901      0.335395
  H       0.526208      3.183985     -0.362977
  C       0.947371      1.239865      0.407987
  H      -0.303878      5.287030      0.304072
  H      -2.503032      3.895161      1.782340
  H      -1.503813      4.699723     -0.827888
  H      -1.975415      5.823300      0.444481
34
Coordinates from ORCA-job input E -620.886443007737
  C      -3.565717     -1.232581      0.911628
  C      -2.223897     -0.371641     -0.904801
  C      -2.771502     -2.356315      0.963910
  C      -1.434774     -1.501751     -0.844061
  C      -1.699326     -2.502423      0.084596
  C      -3.319230     -0.203416     -0.027885
  C      -4.136861      0.942856     -0.062872
  C      -3.948014      2.066412     -1.020056
  H      -4.395208     -1.121016      1.596938
  H      -1.989244      0.404021     -1.618056
  H       1.798885      1.095001     -0.240039
  H      -2.981787     -3.128846      1.690206
  H      -0.595484     -1.602678     -1.517481
  H      -4.737080      2.806754     -0.918509
  H      -3.941680      1.717926     -2.055534
  H      -1.077630     -3.384696      0.126635
  H       1.131869     -0.686345      1.336852
  C       0.574416      0.237529      1.296077
  C      -0.534606      0.422415      2.118153
  H      -0.841043     -0.362998      2.793252
  C      -1.256460      1.592351      2.057330
  H      -2.125046      1.728016      2.687058
  C      -0.896932      2.632321      1.167524
  C      -1.645503      3.825501      1.129608
  C      -1.347160      4.968031      0.222317
  H      -4.941126      1.005208      0.656739
  H      -2.993934      2.572818     -0.851591
  C       0.225333      2.416114      0.334349
  H       0.524448      3.184059     -0.363861
  C       0.943868      1.239406      0.405458
  H      -0.304494      5.284270      0.296107
  H      -2.501597      3.897777      1.785451
  H      -1.516401      4.703876     -0.826725
  H      -1.973162      5.826361      0.450528
34
Coordinates from ORCA-job input E -620.886434038589
  C      -3.567405     -1.234616      0.909464
  C      -2.221478     -0.374026     -0.903759
  C      -2.773878     -2.358948      0.962816
  C      -1.433788     -1.504863     -0.842639
  C      -1.700441     -2.505691      0.085439
  C      -3.317933     -0.204742     -0.028331
  C      -4.133547      0.943241     -0.063132
  C      -3.940108      2.065699     -1.020441
  H      -4.399170     -1.123719      1.592125
  H      -1.985231      0.402043     -1.616024
  H       1.792511      1.093950     -0.246423
  H      -2.986429     -3.131844      1.688079
  H      -0.593795     -1.606129     -1.515130
  H      -4.727552      2.808122     -0.920910
  H      -3.932327      1.717175     -2.055886
  H      -1.079474     -3.388420      0.128452
  H       1.128275     -0.686675      1.332928
  C       0.571833      0.237836      1.293573
  C      -0.533960      0.424766      2.119511
  H      -0.838753     -0.359596      2.796620
  C      -1.254960      1.595318      2.060436
  H      -2.120827      1.732241      2.693635
  C      -0.897948      2.634219      1.168413
  C      -1.645739      3.827891      1.131911
  C      -1.351000      4.970534      0.223611
  H      -4.938301      1.007804      0.655605
  H      -2.985475      2.570122     -0.850029
  C       0.221837      2.416503      0.332200
  H       0.520773      3.183763     -0.366858
  C       0.939494      1.239194      0.401529
  H      -0.305682      5.279976      0.285641
  H      -2.500108      3.900587      1.790025
  H      -1.535661      4.710854     -0.823868
  H      -1.969831      5.831745      0.460662
34
Coordinates from ORCA-job input E -620.886431084057
  C      -3.568507     -1.234904      0.908447
  C      -2.220482     -0.374510     -0.903258
  C      -2.775191     -2.359413      0.962621
  C      -1.433240     -1.505575     -0.841540
  C      -1.700988     -2.506389      0.086290
  C      -3.317734     -0.204994     -0.028863
  C      -4.132839      0.943398     -0.064077
  C      -3.937681      2.065892     -1.020857
  H      -4.401194     -1.124100      1.589999
  H      -1.983427      0.401667     -1.615136
  H       1.790635      1.093562     -0.249048
  H      -2.988700     -3.132295      1.687619
  H      -0.592707     -1.607017     -1.513337
  H      -4.724229      2.809348     -0.921741
  H      -3.929848      1.717675     -2.056399
  H      -1.080220     -3.389227      0.129972
  H       1.128169     -0.686623      1.331782
  C       0.571845      0.237977      1.292774
  C      -0.532831      0.425275      2.120142
  H      -0.836829     -0.358769      2.797970
  C      -1.253768      1.595908      2.061539
  H      -2.118581      1.733148      2.696112
  C      -0.897886      2.634471      1.168706
  C      -1.645889      3.828036      1.132776
  C      -1.352844      4.970994      0.224145
  H      -4.938292      1.008098      0.653856
  H      -2.982779      2.569271     -0.849516
  C       0.220830      2.416383      0.331200
  H       0.519011      3.183196     -0.368689
  C       0.938493      1.239007      0.400004
  H      -0.306688      5.278153      0.282318
  H      -2.499550      3.900390      1.791848
  H      -1.542846      4.713250     -0.822847
  H      -1.969292      5.833032      0.464429
34
Coordinates from ORCA-job input E -620.886422389914
  C      -3.568928     -1.235255      0.908256
  C      -2.218291     -0.379427     -0.903653
  C      -2.778018     -2.361428      0.963927
  C      -1.433644     -1.512256     -0.840662
  C      -1.703877     -2.511571      0.088047
  C      -3.315539     -0.206878     -0.029903
  C      -4.128103      0.943347     -0.066308
  C      -3.929216      2.065439     -1.022838
  H      -4.401640     -1.121982      1.589368
  H      -1.979259      0.395733     -1.615978
  H       1.785179      1.095432     -0.255723
  H      -2.993444     -3.133056      1.689687
  H      -0.593160     -1.616265     -1.512149
  H      -4.714429      2.810599     -0.925773
  H      -3.920191      1.716838     -2.058213
  H      -1.085050     -3.395724      0.132783
  H       1.125941     -0.685102      1.326417
  C       0.570059      0.239849      1.289057
  C      -0.532561      0.427049      2.119245
  H      -0.835376     -0.357299      2.797262
  C      -1.253010      1.598143      2.062926
  H      -2.115935      1.735540      2.700044
  C      -0.898780      2.637016      1.169783
  C      -1.647136      3.830687      1.136437
  C      -1.356807      4.974738      0.228174
  H      -4.933910      1.009836      0.651097
  H      -2.973820      2.567380     -0.849199
  C       0.217577      2.418697      0.329270
  H       0.513760      3.185227     -0.371791
  C       0.934944      1.240949      0.395796
  H      -0.308633      5.276170      0.277579
  H      -2.499595      3.901830      1.797251
  H      -1.558414      4.720956     -0.817550
  H      -1.966777      5.839104      0.476573
34
Coordinates from ORCA-job input E -620.886427048800
  C      -3.572318     -1.233572      0.906524
  C      -2.218833     -0.375437     -0.902332
  C      -2.779906     -2.358647      0.963740
  C      -1.432782     -1.507212     -0.837829
  C      -1.703717     -2.507084      0.090069
  C      -3.318327     -0.204821     -0.031019
  C      -4.132806      0.943879     -0.069408
  C      -3.932960      2.067346     -1.023907
  H      -4.406541     -1.121612      1.586002
  H      -1.979468      0.400120     -1.614109
  H       1.788552      1.094660     -0.255732
  H      -2.995730     -3.130600      1.689027
  H      -0.590659     -1.609947     -1.507451
  H      -4.716790      2.813775     -0.925498
  H      -3.925415      1.720257     -2.059831
  H      -1.083690     -3.390343      0.135982
  H       1.132979     -0.684966      1.329098
  C       0.575657      0.239106      1.290829
  C      -0.526939      0.425280      2.121370
  H      -0.828176     -0.358708      2.800449
  C      -1.248965      1.595360      2.064004
  H      -2.111580      1.732190      2.701665
  C      -0.896532      2.633871      1.169717
  C      -1.646801      3.826024      1.135391
  C      -1.358548      4.970413      0.226682
  H      -4.941444      1.007599      0.645103
  H      -2.976954      2.567175     -0.849629
  C       0.219462      2.416366      0.328675
  H       0.513604      3.182307     -0.373904
  C       0.938578      1.239623      0.396240
  H      -0.311054      5.273913      0.277920
  H      -2.498659      3.895914      1.796973
  H      -1.558638      4.718594     -0.819943
  H      -1.970682      5.833488      0.474376
34
Coordinates from ORCA-job input E -620.886424587182
  C      -3.571585     -1.233446      0.907576
  C      -2.218222     -0.378454     -0.902877
  C      -2.780667     -2.359497      0.965121
  C      -1.433510     -1.511194     -0.837918
  C      -1.705191     -2.509987      0.090857
  C      -3.317016     -0.205819     -0.031106
  C      -4.130221      0.943761     -0.070178
  C      -3.928955      2.066693     -1.025204
  H      -4.404915     -1.119593      1.587829
  H      -1.978229      0.396190     -1.615430
  H       1.786226      1.096593     -0.258400
  H      -2.996923     -3.130549      1.691237
  H      -0.591884     -1.615576     -1.507913
  H      -4.712720      2.813360     -0.928198
  H      -3.920205      1.718980     -2.060906
  H      -1.086337     -3.394061      0.136942
  H       1.131491     -0.683969      1.325683
  C       0.574291      0.240217      1.288463
  C      -0.527847      0.425899      2.119744
  H      -0.828879     -0.358706      2.798221
  C      -1.249707      1.596143      2.063830
  H      -2.112023      1.732630      2.701970
  C      -0.897515      2.635329      1.170168
  C      -1.647693      3.827751      1.137370
  C      -1.359570      4.972608      0.229429
  H      -4.938536      1.008915      0.644581
  H      -2.972751      2.566313     -0.850169
  C       0.217785      2.418161      0.328087
  H       0.511218      3.184568     -0.374265
  C       0.936769      1.241289      0.394308
  H      -0.311352      5.274073      0.277692
  H      -2.499341      3.897216      1.799328
  H      -1.563024      4.721764     -0.816760
  H      -1.969043      5.836709      0.480131
34
Coordinates from ORCA-job input E -620.886423155186
  C      -3.571973     -1.232376      0.908814
  C      -2.217996     -0.381413     -0.903111
  C      -2.782538     -2.359312      0.967588
  C      -1.434604     -1.515052     -0.836785
  C      -1.707416     -2.512299      0.093232
  C      -3.316549     -0.206358     -0.031525
  C      -4.128679      0.943873     -0.072572
  C      -3.924690      2.066169     -1.027960
  H      -4.404509     -1.116178      1.589639
  H      -1.977105      0.391852     -1.616845
  H       1.784717      1.099946     -0.262211
  H      -2.999430     -3.129069      1.694889
  H      -0.593150     -1.621408     -1.506686
  H      -4.707916      2.813620     -0.932903
  H      -3.914330      1.717954     -2.063504
  H      -1.089758     -3.397169      0.140131
  H       1.132852     -0.682179      1.321153
  C       0.574966      0.241639      1.285277
  C      -0.526688      0.425837      2.117578
  H      -0.826690     -0.359766      2.795386
  C      -1.249329      1.595650      2.063565
  H      -2.111370      1.730998      2.702310
  C      -0.898345      2.635988      1.170663
  C      -1.649061      3.828282      1.139947
  C      -1.361465      4.974119      0.233446
  H      -4.937607      1.010508      0.641363
  H      -2.967872      2.564545     -0.851744
  C       0.216080      2.420099      0.327029
  H       0.507789      3.187407     -0.375030
  C       0.935878      1.243668      0.391522
  H      -0.312594      5.273819      0.278644
  H      -2.500311      3.896692      1.802568
  H      -1.568212      4.725148     -0.812554
  H      -1.968179      5.839082      0.487928
34
Coordinates from ORCA-job input E -620.886424735309
  C      -3.573814     -1.230624      0.909565
  C      -2.218502     -0.382370     -0.902621
  C      -2.784741     -2.357650      0.970262
  C      -1.435416     -1.516123     -0.834335
  C      -1.709140     -2.512120      0.096712
  C      -3.317706     -0.205919     -0.032120
  C      -4.129750      0.944243     -0.075665
  C      -3.923019      2.066081     -1.031082
  H      -4.406367     -1.113034      1.590130
  H      -1.976917      0.389748     -1.617352
  H       1.785612      1.103324     -0.265179
  H      -3.002135     -3.126340      1.698545
  H      -0.593508     -1.623587     -1.503482
  H      -4.705316      2.814655     -0.937481
  H      -3.911640      1.717774     -2.066630
  H      -1.091805     -3.397139      0.145019
  H       1.137407     -0.680532      1.317551
  C       0.578115      0.242464      1.282619
  C      -0.523435      0.424583      2.115545
  H      -0.822006     -0.362014      2.792865
  C      -1.247736      1.593388      2.062866
  H      -2.109811      1.727086      2.701904
  C      -0.898461      2.634961      1.170678
  C      -1.650209      3.826705      1.141632
  C      -1.363229      4.973868      0.236878
  H      -4.940066      1.011642      0.636610
  H      -2.965343      2.562585     -0.853969
  C       0.215577      2.421029      0.325966
  H       0.505436      3.189381     -0.375702
  C       0.937017      1.245566      0.389201
  H      -0.314269      5.273448      0.281448
  H      -2.501170      3.893760      1.804763
  H      -1.570567      4.726736     -0.809454
  H      -1.969168      5.838741      0.493556
34
Coordinates from ORCA-job input E -620.886429024258
  C      -3.578929     -1.226912      0.910289
  C      -2.219873     -0.383039     -0.901080
  C      -2.789798     -2.353587      0.975511
  C      -1.436828     -1.516525     -0.828392
  C      -1.712428     -2.510258      0.104508
  C      -3.321143     -0.204532     -0.033567
  C      -4.133423      0.945195     -0.082208
  C      -3.921302      2.066253     -1.037406
  H      -4.412551     -1.107442      1.589221
  H      -1.976841      0.387076     -1.617469
  H       1.789236      1.110162     -0.270523
  H      -3.008412     -3.120377      1.705438
  H      -0.593478     -1.625565     -1.495453
  H      -4.701270      2.817473     -0.946020
  H      -3.908681      1.718000     -2.073039
  H      -1.095129     -3.395107      0.156246
  H       1.148749     -0.677299      1.310939
  C       0.586236      0.243788      1.277624
  C      -0.515268      0.421369      2.111625
  H      -0.810687     -0.367084      2.788218
  C      -1.243401      1.587830      2.061171
  H      -2.105586      1.717950      2.700790
  C      -0.897939      2.631892      1.170362
  C      -1.652134      3.822193      1.144418
  C      -1.366998      4.972341      0.243102
  H      -4.946909      1.013717      0.626312
  H      -2.961819      2.558585     -0.858640
  C       0.215702      2.422336      0.323917
  H       0.502074      3.192744     -0.376913
  C       0.940888      1.249092      0.384900
  H      -0.318248      5.272809      0.287701
  H      -2.502566      3.886260      1.808518
  H      -1.574397      4.728771     -0.804061
  H      -1.972928      5.836208      0.503206
34
Coordinates from ORCA-job input E -620.886434784633
  C      -3.587110     -1.221871      0.910787
  C      -2.221756     -0.383882     -0.898484
  C      -2.797785     -2.347985      0.982801
  C      -1.438820     -1.516938     -0.819314
  C      -1.717439     -2.507559      0.116036
  C      -3.326320     -0.202630     -0.035678
  C      -4.138639      0.946676     -0.091313
  C      -3.919099      2.066524     -1.046312
  H      -4.423042     -1.100190      1.586484
  H      -1.976355      0.383607     -1.616873
  H       1.795375      1.120430     -0.277837
  H      -3.018588     -3.112210      1.714768
  H      -0.593155     -1.628019     -1.483088
  H      -4.695455      2.821717     -0.957450
  H      -3.905368      1.718153     -2.081973
  H      -1.100091     -3.392050      0.173029
  H       1.165471     -0.672618      1.301141
  C       0.598382      0.245740      1.270193
  C      -0.503122      0.416617      2.105619
  H      -0.794087     -0.374436      2.781165
  C      -1.236705      1.579747      2.058317
  H      -2.098981      1.704625      2.698854
  C      -0.896663      2.627510      1.169742
  C      -1.654474      3.815603      1.148325
  C      -1.372737      4.970156      0.251647
  H      -4.956395      1.016995      0.612065
  H      -2.957114      2.552922     -0.865292
  C       0.216726      2.424499      0.321229
  H       0.498773      3.197851     -0.378109
  C       0.947198      1.254385      0.378851
  H      -0.324532      5.272593      0.296513
  H      -2.504207      3.875226      1.813732
  H      -1.580274      4.731171     -0.796510
  H      -1.979692      5.831956      0.516179
34
Coordinates from ORCA-job input E -620.886443681058
  C      -3.602672     -1.213025      0.911618
  C      -2.224965     -0.386514     -0.893462
  C      -2.813672     -2.338532      0.996203
  C      -1.443012     -1.519205     -0.802328
  C      -1.727845     -2.503917      0.137468
  C      -3.335441     -0.199681     -0.039369
  C      -4.146815      0.949495     -0.107500
  C      -3.913988      2.066694     -1.062682
  H      -4.443267     -1.087127      1.580726
  H      -1.974687      0.376148     -1.615295
  H       1.807426      1.140925     -0.291065
  H      -3.039181     -3.097962      1.731733
  H      -0.593177     -1.634452     -1.460022
  H      -4.683545      2.829187     -0.977914
  H      -3.898790      1.717411     -2.098106
  H      -1.110933     -3.388025      0.204274
  H       1.195816     -0.663443      1.281629
  C       0.620637      0.250032      1.255452
  C      -0.480997      0.408137      2.093276
  H      -0.764154     -0.387929      2.766324
  C      -1.224231      1.565320      2.052266
  H      -2.086620      1.680258      2.694503
  C      -0.893754      2.620358      1.168616
  C      -1.658372      3.804252      1.156042
  C      -1.383938      4.966906      0.267599
  H      -4.971649      1.023856      0.587104
  H      -2.947658      2.542628     -0.877604
  C       0.219535      2.429862      0.316793
  H       0.494576      3.208807     -0.379134
  C       0.959348      1.265308      0.367639
  H      -0.337039      5.273845      0.312852
  H      -2.506956      3.855304      1.823624
  H      -1.592085      4.735304     -0.781898
  H      -1.993975      5.824089      0.539881
34
Coordinates from ORCA-job input E -620.886453979263
  C      -3.624624     -1.201342      0.912835
  C      -2.229301     -0.391376     -0.886215
  C      -2.837235     -2.326674      1.014321
  C      -1.449919     -1.524234     -0.778971
  C      -1.744173     -2.500686      0.166634
  C      -3.347467     -0.196189     -0.043954
  C      -4.156269      0.953515     -0.128772
  C      -3.906016      2.066488     -1.084967
  H      -4.471801     -1.069355      1.572388
  H      -1.971729      0.364673     -1.612422
  H       1.825670      1.171806     -0.308022
  H      -3.070022     -3.079492      1.754383
  H      -0.594640     -1.645802     -1.428404
  H      -4.666323      2.838610     -1.004955
  H      -3.889571      1.715090     -2.119707
  H      -1.128781     -3.384757      0.246679
  H       1.237491     -0.649573      1.253480
  C       0.651568      0.257259      1.234266
  C      -0.450614      0.397082      2.074737
  H      -0.723685     -0.406314      2.743289
  C      -1.206701      1.546165      2.042940
  H      -2.069374      1.646866      2.687170
  C      -0.888715      2.611800      1.167272
  C      -1.663062      3.789497      1.167239
  C      -1.399965      4.962823      0.289424
  H      -4.989887      1.034066      0.554542
  H      -2.934252      2.528962     -0.894617
  C       0.225015      2.439295      0.311811
  H       0.491594      3.226244     -0.378412
  C       0.977302      1.282302      0.352782
  H      -0.355597      5.278053      0.335996
  H      -2.510334      3.828195      1.837321
  H      -1.607933      4.739087     -0.761513
  H      -2.016733      5.812230      0.570668
34
Coordinates from ORCA-job input E -620.886465348324
  C      -3.645962     -1.191946      0.913696
  C      -2.233494     -0.397824     -0.879172
  C      -2.861995     -2.318388      1.029607
  C      -1.458424     -1.532103     -0.758182
  C      -1.762770     -2.501180      0.191886
  C      -3.358003     -0.194009     -0.047355
  C      -4.162566      0.957373     -0.146182
  C      -3.898217      2.065568     -1.104499
  H      -4.499368     -1.054155      1.563942
  H      -1.968270      0.352492     -1.608568
  H       1.845863      1.204925     -0.320625
  H      -3.102814     -3.065452      1.772932
  H      -0.598602     -1.660286     -1.400294
  H      -4.650580      2.845666     -1.027313
  H      -3.882023      1.711098     -2.138143
  H      -1.150294     -3.386189      0.283225
  H       1.276769     -0.634335      1.226972
  C       0.681286      0.266420      1.214480
  C      -0.422086      0.388424      2.056233
  H      -0.686727     -0.422380      2.719195
  C      -1.189657      1.530115      2.033291
  H      -2.052978      1.616894      2.678658
  C      -0.882266      2.606250      1.166595
  C      -1.666057      3.777363      1.178059
  C      -1.415022      4.959627      0.308357
  H      -5.002758      1.044359      0.528250
  H      -2.922492      2.517465     -0.910295
  C       0.232866      2.451494      0.309518
  H       0.493416      3.246403     -0.373896
  C       0.996376      1.301455      0.340922
  H      -0.374394      5.286323      0.358554
  H      -2.512567      3.804050      1.849657
  H      -1.619669      4.739223     -0.744155
  H      -2.042603      5.799578      0.593893
34
Coordinates from ORCA-job input E -620.886469352762
  C      -3.672827     -1.180719      0.916832
  C      -2.237325     -0.414534     -0.870151
  C      -2.898915     -2.312202      1.050581
  C      -1.472943     -1.554009     -0.731695
  C      -1.793787     -2.511613      0.224516
  C      -3.367840     -0.194220     -0.050694
  C      -4.162113      0.962509     -0.168006
  C      -3.877297      2.061812     -1.131702
  H      -4.532175     -1.031115      1.556529
  H      -1.959821      0.326948     -1.604001
  H       1.868814      1.255345     -0.341083
  H      -3.152604     -3.050180      1.798677
  H      -0.608783     -1.695187     -1.365197
  H      -4.619305      2.852354     -1.060716
  H      -3.860488      1.700427     -2.162755
  H      -1.189373     -3.400648      0.329618
  H       1.323120     -0.610873      1.183720
  C       0.716882      0.282847      1.182757
  C      -0.386973      0.380706      2.027403
  H      -0.641642     -0.441601      2.679898
  C      -1.167716      1.513603      2.020098
  H      -2.030864      1.581347      2.667943
  C      -0.873495      2.605101      1.167664
  C      -1.670393      3.767232      1.197050
  C      -1.438253      4.960717      0.337750
  H      -5.008821      1.061603      0.496625
  H      -2.896886      2.501618     -0.931915
  C       0.242266      2.474327      0.307213
  H       0.494847      3.280562     -0.365893
  C       1.018927      1.332572      0.322452
  H      -0.402615      5.302301      0.388730
  H      -2.515439      3.776121      1.870913
  H      -1.642870      4.743592     -0.715083
  H      -2.079371      5.787572      0.631169
34
Coordinates from ORCA-job input E -620.886473771884
  C      -3.683347     -1.180848      0.918059
  C      -2.237670     -0.421518     -0.863838
  C      -2.916898     -2.317152      1.053387
  C      -1.479823     -1.565167     -0.722852
  C      -1.809734     -2.521728      0.231242
  C      -3.369507     -0.195628     -0.047803
  C      -4.158315      0.964437     -0.167995
  C      -3.873636      2.058914     -1.136484
  H      -4.544374     -1.027754      1.554668
  H      -1.954073      0.319443     -1.595900
  H       1.884718      1.281200     -0.339541
  H      -3.177762     -3.054298      1.799808
  H      -0.614191     -1.710844     -1.353310
  H      -4.614812      2.850189     -1.063399
  H      -3.861418      1.693310     -2.165898
  H      -1.210699     -3.414283      0.337496
  H       1.338011     -0.600582      1.167748
  C       0.729662      0.291748      1.171309
  C      -0.376970      0.380019      2.013297
  H      -0.632135     -0.448602      2.657337
  C      -1.159989      1.511328      2.012017
  H      -2.025038      1.571286      2.658052
  C      -0.865974      2.609985      1.169028
  C      -1.667424      3.767061      1.202874
  C      -1.443362      4.962268      0.342134
  H      -5.004456      1.066848      0.496943
  H      -2.894451      2.500560     -0.940156
  C       0.252302      2.489435      0.312614
  H       0.506401      3.301466     -0.352939
  C       1.032102      1.349381      0.321452
  H      -0.414110      5.320475      0.406170
  H      -2.513368      3.768391      1.875387
  H      -1.631960      4.736725     -0.714421
  H      -2.103782      5.778247      0.622758
34
Coordinates from ORCA-job input E -620.886475147204
  C      -3.697041     -1.171638      0.923475
  C      -2.238400     -0.438540     -0.858770
  C      -2.940458     -2.312918      1.070910
  C      -1.490216     -1.587012     -0.705412
  C      -1.831741     -2.533125      0.254741
  C      -3.371993     -0.197057     -0.049692
  C      -4.151497      0.967915     -0.184647
  C      -3.847957      2.053836     -1.158420
  H      -4.558264     -1.005756      1.556629
  H      -1.945951      0.294192     -1.595594
  H       1.889525      1.314496     -0.362393
  H      -3.209818     -3.041580      1.822616
  H      -0.623175     -1.744865     -1.330989
  H      -4.582013      2.852659     -1.096228
  H      -3.831042      1.681644     -2.185385
  H      -1.240462     -3.429734      0.370052
  H       1.359720     -0.585496      1.129245
  C       0.746323      0.303264      1.143663
  C      -0.358136      0.376510      1.990598
  H      -0.607167     -0.460943      2.625552
  C      -1.147783      1.502850      2.004651
  H      -2.010994      1.550518      2.654137
  C      -0.863005      2.612239      1.171759
  C      -1.673123      3.764556      1.220694
  C      -1.462156      4.967154      0.369381
  H      -5.001596      1.081901      0.473323
  H      -2.864800      2.487225     -0.956689
  C       0.252781      2.506250      0.308551
  H       0.498577      3.326170     -0.350407
  C       1.039412      1.370862      0.302931
  H      -0.434486      5.330811      0.426757
  H      -2.516669      3.753000      1.896275
  H      -1.657890      4.747903     -0.684889
  H      -2.124588      5.777023      0.662821
34
Coordinates from ORCA-job input E -620.886484550019
  C      -3.685678     -1.176800      0.923921
  C      -2.236141     -0.437832     -0.863020
  C      -2.928394     -2.318444      1.063924
  C      -1.486785     -1.586532     -0.716931
  C      -1.823463     -2.535842      0.241765
  C      -3.365758     -0.198954     -0.047737
  C      -4.146640      0.965939     -0.175648
  C      -3.849697      2.053225     -1.149098
  H      -4.542696     -1.012201      1.563127
  H      -1.947102      0.297322     -1.598774
  H       1.877733      1.298755     -0.357885
  H      -3.194018     -3.049753      1.814388
  H      -0.622422     -1.742202     -1.346751
  H      -4.588255      2.848002     -1.087828
  H      -3.831691      1.682249     -2.176619
  H      -1.231529     -3.432772      0.351004
  H       1.338668     -0.593166      1.140403
  C       0.730343      0.299044      1.152553
  C      -0.373169      0.381438      1.999730
  H      -0.626599     -0.453124      2.636863
  C      -1.156630      1.512039      2.010644
  H      -2.019507      1.566785      2.660024
  C      -0.866624      2.616407      1.173082
  C      -1.671891      3.772452      1.216338
  C      -1.454694      4.971404      0.361136
  H      -4.993531      1.077540      0.486778
  H      -2.868685      2.492337     -0.950384
  C       0.247673      2.501558      0.309734
  H       0.495465      3.318280     -0.352408
  C       1.028506      1.362254      0.307959
  H      -0.425060      5.330051      0.416941
  H      -2.515489      3.766685      1.892081
  H      -1.650716      4.751710     -0.692826
  H      -2.111603      5.786461      0.652755
34
Coordinates from ORCA-job input E -620.886495708011
  C      -3.687933     -1.173951      0.927825
  C      -2.236661     -0.443003     -0.860877
  C      -2.933947     -2.317452      1.069846
  C      -1.490256     -1.593233     -0.712410
  C      -1.829652     -2.539757      0.248041
  C      -3.365592     -0.199048     -0.046214
  C      -4.144055      0.967027     -0.177998
  C      -3.844629      2.049684     -1.155429
  H      -4.543339     -1.004801      1.568039
  H      -1.945672      0.289781     -1.598237
  H       1.879864      1.309754     -0.362759
  H      -3.201528     -3.046711      1.821612
  H      -0.626175     -1.752690     -1.341664
  H      -4.583032      2.845098     -1.099750
  H      -3.825902      1.676003     -2.182114
  H      -1.240263     -3.438196      0.358596
  H       1.341996     -0.590057      1.126258
  C       0.733385      0.301847      1.143023
  C      -0.370264      0.379737      1.990600
  H      -0.624282     -0.459212      2.621737
  C      -1.154175      1.509747      2.007764
  H      -2.017514      1.560470      2.656821
  C      -0.865068      2.618020      1.175073
  C      -1.672351      3.772486      1.221500
  C      -1.457750      4.973463      0.369030
  H      -4.991363      1.082104      0.483215
  H      -2.863289      2.489612     -0.959640
  C       0.248934      2.508132      0.310738
  H       0.494416      3.328849     -0.347310
  C       1.030766      1.369454      0.303645
  H      -0.431515      5.340684      0.434960
  H      -2.515175      3.762370      1.898019
  H      -1.640961      4.754425     -0.687613
  H      -2.123102      5.783681      0.654918
34
Coordinates from ORCA-job input E -620.886499302831
  C      -3.691672     -1.171939      0.929985
  C      -2.236214     -0.453016     -0.860080
  C      -2.943555     -2.318861      1.075186
  C      -1.495718     -1.606636     -0.708504
  C      -1.840167     -2.548974      0.254311
  C      -3.363997     -0.201083     -0.046369
  C      -4.136738      0.968427     -0.181530
  C      -3.833288      2.046183     -1.162726
  H      -4.546516     -0.997017      1.569381
  H      -1.941311      0.276446     -1.599190
  H       1.879526      1.323935     -0.371108
  H      -3.215321     -3.045129      1.828356
  H      -0.632420     -1.772212     -1.337257
  H      -4.570569      2.843071     -1.112466
  H      -3.813589      1.669191     -2.188208
  H      -1.255419     -3.450153      0.367149
  H       1.345868     -0.583981      1.109172
  C       0.736747      0.307432      1.131773
  C      -0.365001      0.380532      1.982218
  H      -0.617603     -0.462126      2.608873
  C      -1.149563      1.509945      2.007004
  H      -2.011555      1.556776      2.658123
  C      -0.863391      2.622117      1.178669
  C      -1.673001      3.774735      1.230261
  C      -1.464661      4.977544      0.378413
  H      -4.983295      1.089709      0.479521
  H      -2.851848      2.486041     -0.968017
  C       0.248925      2.517459      0.311608
  H       0.491925      3.341968     -0.342600
  C       1.031713      1.379560      0.297294
  H      -0.440895      5.351726      0.445320
  H      -2.513838      3.760596      1.909351
  H      -1.644724      4.758284     -0.678843
  H      -2.134918      5.783766      0.664175
34
Coordinates from ORCA-job input E -620.886507006665
  C      -3.698362     -1.166853      0.931734
  C      -2.236800     -0.459985     -0.858188
  C      -2.953750     -2.315266      1.083552
  C      -1.500118     -1.615078     -0.700119
  C      -1.849362     -2.552257      0.266102
  C      -3.365381     -0.201085     -0.047846
  C      -4.133761      0.970540     -0.188953
  C      -3.824910      2.043555     -1.173533
  H      -4.554801     -0.987153      1.567638
  H      -1.938192      0.265459     -1.599781
  H       1.881826      1.339046     -0.380950
  H      -3.229327     -3.037620      1.839108
  H      -0.636271     -1.785912     -1.326708
  H      -4.559235      2.843510     -1.128488
  H      -3.805211      1.663388     -2.197875
  H      -1.267390     -3.454538      0.384331
  H       1.355740     -0.578014      1.089784
  C       0.744350      0.311688      1.118484
  C      -0.355546      0.377550      1.971742
  H      -0.605103     -0.469022      2.594279
  C      -1.142760      1.504988      2.004238
  H      -2.003340      1.546239      2.657591
  C      -0.861361      2.622036      1.181087
  C      -1.673965      3.771987      1.239268
  C      -1.472761      4.978042      0.390170
  H      -4.980687      1.098200      0.470425
  H      -2.842217      2.480997     -0.979655
  C       0.249626      2.524961      0.311313
  H       0.489445      3.353781     -0.338619
  C       1.035113      1.389103      0.289274
  H      -0.452357      5.360714      0.462082
  H      -2.512246      3.753078      1.921277
  H      -1.646729      4.759717     -0.668499
  H      -2.150234      5.778521      0.674978
34
Coordinates from ORCA-job input E -620.886513390643
  C      -3.702822     -1.162203      0.932676
  C      -2.236181     -0.468391     -0.858195
  C      -2.962271     -2.312421      1.090892
  C      -1.503938     -1.625447     -0.694021
  C      -1.857623     -2.556962      0.276103
  C      -3.364684     -0.201837     -0.050325
  C      -4.127739      0.972613     -0.196402
  C      -3.813145      2.041168     -1.183979
  H      -4.560505     -0.977319      1.565388
  H      -1.933913      0.252749     -1.602504
  H       1.878374      1.350618     -0.393298
  H      -3.241425     -3.030422      1.849282
  H      -0.640171     -1.802049     -1.319129
  H      -4.544299      2.844313     -1.144442
  H      -3.792834      1.657291     -2.206921
  H      -1.278877     -3.460620      0.399537
  H       1.360691     -0.573039      1.071000
  C       0.747875      0.315485      1.105889
  C      -0.348469      0.376058      1.963839
  H      -0.594174     -0.473030      2.584446
  C      -1.137229      1.502332      2.003998
  H      -1.994933      1.539772      2.661370
  C      -0.861020      2.623029      1.184233
  C      -1.675353      3.771372      1.249722
  C      -1.481631      4.979821      0.402034
  H      -4.973836      1.107686      0.462590
  H      -2.829208      2.475883     -0.989960
  C       0.247039      2.531374      0.310014
  H       0.483769      3.363260     -0.337143
  C       1.034002      1.396849      0.280132
  H      -0.462898      5.367403      0.472229
  H      -2.509946      3.749819      1.936215
  H      -1.657038      4.762314     -0.656382
  H      -2.161668      5.776846      0.690356
34
Coordinates from ORCA-job input E -620.886519479739
  C      -3.702057     -1.159629      0.932769
  C      -2.235088     -0.470998     -0.859865
  C      -2.962310     -2.310010      1.093684
  C      -1.503874     -1.628378     -0.693178
  C      -1.857993     -2.557268      0.279282
  C      -3.363022     -0.201673     -0.052160
  C      -4.124304      0.973681     -0.199644
  C      -3.808542      2.040495     -1.188616
  H      -4.560117     -0.972938      1.564437
  H      -1.932266      0.248189     -1.605824
  H       1.871986      1.350706     -0.399736
  H      -3.241814     -3.025934      1.853901
  H      -0.640524     -1.807000     -1.318299
  H      -4.538362      2.844935     -1.151498
  H      -3.788503      1.654378     -2.210734
  H      -1.279898     -3.461030      0.405000
  H       1.358132     -0.573466      1.064283
  C       0.745383      0.315024      1.101689
  C      -0.348251      0.375071      1.962851
  H      -0.591846     -0.473840      2.584534
  C      -1.136564      1.501670      2.005770
  H      -1.992001      1.539078      2.666115
  C      -0.862598      2.622803      1.185955
  C      -1.675766      3.771514      1.254768
  C      -1.484513      4.980422      0.406718
  H      -4.968998      1.112062      0.460485
  H      -2.823994      2.474088     -0.995430
  C       0.242893      2.531674      0.308810
  H       0.478664      3.363872     -0.338313
  C       1.029389      1.396926      0.275903
  H      -0.465990      5.368831      0.475973
  H      -2.507367      3.751326      1.944844
  H      -1.661345      4.762857     -0.651614
  H      -2.164617      5.776877      0.696385
34
Coordinates from ORCA-job input E -620.886528476606
  C      -3.702756     -1.153552      0.933922
  C      -2.233489     -0.476708     -0.861333
  C      -2.965885     -2.304923      1.100543
  C      -1.505371     -1.635305     -0.689120
  C      -1.861981     -2.558680      0.287498
  C      -3.360888     -0.200882     -0.055114
  C      -4.118479      0.976184     -0.207749
  C      -3.797127      2.038906     -1.199642
  H      -4.560752     -0.961853      1.564192
  H      -1.928524      0.238249     -1.610442
  H       1.862438      1.355533     -0.413802
  H      -3.247136     -3.016376      1.864290
  H      -0.642376     -1.818844     -1.313320
  H      -4.523636      2.846493     -1.167702
  H      -3.776436      1.647884     -2.219907
  H      -1.286225     -3.463319      0.417650
  H       1.358178     -0.571568      1.048950
  C       0.744617      0.316154      1.091421
  C      -0.344535      0.373265      1.958457
  H      -0.583530     -0.476666      2.580566
  C      -1.133549      1.499163      2.007884
  H      -1.985125      1.534475      2.673337
  C      -0.864872      2.622420      1.188992
  C      -1.677787      3.770944      1.265634
  C      -1.492093      4.981082      0.418461
  H      -4.962552      1.120461      0.451931
  H      -2.810615      2.468898     -1.006443
  C       0.236025      2.533903      0.305547
  H       0.468501      3.367385     -0.341128
  C       1.023276      1.399865      0.266223
  H      -0.473793      5.370800      0.483863
  H      -2.504192      3.750900      1.961914
  H      -1.673405      4.763963     -0.638864
  H      -2.172005      5.776064      0.712535
34
Coordinates from ORCA-job input E -620.886535691528
  C      -3.696432     -1.151907      0.933612
  C      -2.230927     -0.475769     -0.864969
  C      -2.959231     -2.303124      1.099380
  C      -1.502445     -1.634352     -0.693630
  C      -1.856986     -2.557199      0.284083
  C      -3.356720     -0.199683     -0.056602
  C      -4.114854      0.977126     -0.208359
  C      -3.795334      2.039437     -1.201101
  H      -4.552811     -0.959701      1.565942
  H      -1.927523      0.238728     -1.615115
  H       1.849640      1.345844     -0.418420
  H      -3.238751     -3.014044      1.864246
  H      -0.640636     -1.818124     -1.319410
  H      -4.521979      2.846840     -1.169486
  H      -3.775419      1.646162     -2.220556
  H      -1.281018     -3.461824      0.413435
  H       1.347837     -0.576210      1.051422
  C       0.735895      0.312626      1.093777
  C      -0.349953      0.373947      1.964669
  H      -0.587355     -0.473505      2.590783
  C      -1.136571      1.501474      2.013836
  H      -1.985276      1.540182      2.682774
  C      -0.868831      2.622141      1.190966
  C      -1.677787      3.773038      1.268836
  C      -1.491197      4.981405      0.418621
  H      -4.957631      1.121106      0.453040
  H      -2.808506      2.469148     -1.009834
  C       0.227947      2.529203      0.303585
  H       0.459985      3.360308     -0.346286
  C       1.013084      1.393512      0.264588
  H      -0.471488      5.367953      0.480663
  H      -2.500196      3.758088      1.969911
  H      -1.676326      4.762786     -0.638036
  H      -2.168287      5.778704      0.712880
34
Coordinates from ORCA-job input E -620.886547264249
  C      -3.693482     -1.145820      0.934742
  C      -2.228263     -0.478219     -0.867143
  C      -2.958709     -2.298103      1.103221
  C      -1.502096     -1.637865     -0.692991
  C      -1.857842     -2.557089      0.287513
  C      -3.352919     -0.197321     -0.058867
  C      -4.109482      0.980055     -0.214610
  C      -3.787257      2.038517     -1.210717
  H      -4.547945     -0.949368      1.568381
  H      -1.924130      0.233281     -1.619811
  H       1.836358      1.344634     -0.431097
  H      -3.238903     -3.005995      1.870641
  H      -0.641127     -1.825427     -1.318812
  H      -4.511987      2.847668     -1.182090
  H      -3.767999      1.640140     -2.228267
  H      -1.283835     -3.462701      0.418718
  H       1.343920     -0.577025      1.043071
  C       0.732162      0.311763      1.088408
  C      -0.348818      0.373455      1.965703
  H      -0.582060     -0.473890      2.593559
  C      -1.135122      1.500822      2.019385
  H      -1.979676      1.539464      2.693559
  C      -0.872187      2.621477      1.194671
  C      -1.679171      3.773272      1.278725
  C      -1.495861      4.981027      0.427212
  H      -4.952652      1.126293      0.445760
  H      -2.798696      2.465578     -1.021695
  C       0.218727      2.527819      0.300020
  H       0.447116      3.358536     -0.351614
  C       1.003984      1.392165      0.257031
  H      -0.476323      5.368433      0.486861
  H      -2.495207      3.760312      1.987173
  H      -1.682746      4.760861     -0.628780
  H      -2.173850      5.777566      0.721382
34
Coordinates from ORCA-job input E -620.886554264064
  C      -3.692467     -1.142610      0.934810
  C      -2.226573     -0.478304     -0.867591
  C      -2.958997     -2.295584      1.104172
  C      -1.501548     -1.638442     -0.692404
  C      -1.858442     -2.556588      0.288745
  C      -3.351110     -0.195430     -0.059863
  C      -4.107470      0.981907     -0.217742
  C      -3.784556      2.038411     -1.215689
  H      -4.546052     -0.944414      1.569090
  H      -1.921898      0.232164     -1.621031
  H       1.829942      1.343537     -0.437463
  H      -3.240050     -3.002589      1.872108
  H      -0.640700     -1.827627     -1.317898
  H      -4.508489      2.848260     -1.187142
  H      -3.766602      1.638194     -2.232575
  H      -1.285416     -3.462729      0.420540
  H       1.343182     -0.577639      1.040476
  C       0.731522      0.311130      1.086823
  C      -0.346702      0.373512      1.967680
  H      -0.577846     -0.473804      2.596345
  C      -1.133105      1.500550      2.023306
  H      -1.975490      1.539326      2.700177
  C      -0.873162      2.620730      1.196992
  C      -1.679445      3.772882      1.283483
  C      -1.498248      4.980030      0.430624
  H      -4.951823      1.128066      0.441089
  H      -2.795209      2.464174     -1.028464
  C       0.214402      2.526300      0.298312
  H       0.440058      3.356626     -0.354761
  C       1.000071      1.390916      0.253703
  H      -0.479285      5.369118      0.489449
  H      -2.491983      3.760278      1.995930
  H      -1.684603      4.758283     -0.625114
  H      -2.177989      5.775684      0.723125
34
Coordinates from ORCA-job input E -620.886562291104
  C      -3.693964     -1.138266      0.934556
  C      -2.225108     -0.478647     -0.866971
  C      -2.961988     -2.291845      1.106560
  C      -1.501508     -1.639139     -0.689063
  C      -1.860769     -2.555516      0.293048
  C      -3.350437     -0.193131     -0.061317
  C      -4.106111      0.984267     -0.222796
  C      -3.781449      2.038148     -1.223024
  H      -4.547803     -0.938096      1.567866
  H      -1.918968      0.230278     -1.621306
  H       1.825246      1.345220     -0.445705
  H      -3.244925     -2.997445      1.875119
  H      -0.640095     -1.830410     -1.313130
  H      -4.503657      2.849536     -1.194259
  H      -3.765625      1.636455     -2.239373
  H      -1.288833     -3.462030      0.426928
  H       1.346269     -0.577090      1.034736
  C       0.734017      0.311146      1.083015
  C      -0.341023      0.372652      1.967917
  H      -0.569383     -0.475349      2.596667
  C      -1.128569      1.498648      2.026611
  H      -1.968595      1.536412      2.706474
  C      -0.872981      2.619129      1.199507
  C      -1.679763      3.770819      1.289316
  C      -1.502617      4.978060      0.435985
  H      -4.952129      1.131447      0.433620
  H      -2.790960      2.461903     -1.037642
  C       0.211200      2.525555      0.296456
  H       0.432994      3.356286     -0.357441
  C       0.998167      1.391234      0.248896
  H      -0.485177      5.371197      0.495073
  H      -2.488654      3.756905      2.005877
  H      -1.686958      4.754710     -0.619714
  H      -2.185922      5.771274      0.726759
34
Coordinates from ORCA-job input E -620.886570747396
  C      -3.696290     -1.133490      0.933658
  C      -2.223671     -0.478038     -0.866215
  C      -2.965050     -2.287069      1.109270
  C      -1.500876     -1.638371     -0.684728
  C      -1.862425     -2.552827      0.298515
  C      -3.350432     -0.190455     -0.063333
  C      -4.105659      0.986717     -0.228825
  C      -3.779206      2.038346     -1.230970
  H      -4.551408     -0.931981      1.564802
  H      -1.916022      0.229282     -1.621472
  H       1.820727      1.346018     -0.454375
  H      -3.249859     -2.991172      1.878526
  H      -0.638405     -1.831253     -1.306825
  H      -4.499115      2.851761     -1.201154
  H      -3.766300      1.636107     -2.247136
  H      -1.290998     -3.459224      0.435292
  H       1.350355     -0.576988      1.028779
  C       0.737264      0.310546      1.079189
  C      -0.334192      0.370936      1.968425
  H      -0.559308     -0.477458      2.597798
  C      -1.123131      1.495812      2.030130
  H      -1.960516      1.532657      2.713312
  C      -0.872396      2.616447      1.201962
  C      -1.679960      3.767467      1.294964
  C      -1.507597      4.974993      0.441210
  H      -4.953270      1.135391      0.425167
  H      -2.787410      2.459660     -1.047297
  C       0.208263      2.523981      0.294472
  H       0.425783      3.355050     -0.360469
  C       0.996622      1.390869      0.243823
  H      -0.491904      5.372775      0.500556
  H      -2.485208      3.752189      2.015631
  H      -1.690050      4.750147     -0.614439
  H      -2.194440      5.765488      0.731001
34
Coordinates from ORCA-job input E -620.886580621220
  C      -3.698918     -1.127540      0.932718
  C      -2.222240     -0.477685     -0.865850
  C      -2.968278     -2.280786      1.113324
  C      -1.500235     -1.637696     -0.679505
  C      -1.864052     -2.549192      0.305732
  C      -3.350537     -0.187469     -0.066094
  C      -4.104917      0.989515     -0.236521
  C      -3.776069      2.038484     -1.240879
  H      -4.555800     -0.924334      1.560912
  H      -1.912947      0.227288     -1.622639
  H       1.815107      1.346822     -0.464844
  H      -3.254928     -2.982584      1.884005
  H      -0.636597     -1.832596     -1.299341
  H      -4.492904      2.854607     -1.210060
  H      -3.766760      1.635625     -2.256817
  H      -1.293070     -3.455266      0.446456
  H       1.354792     -0.576922      1.020525
  C       0.740622      0.309702      1.073979
  C      -0.326482      0.368365      1.968378
  H      -0.547487     -0.480350      2.598765
  C      -1.116937      1.492067      2.033974
  H      -1.951006      1.527783      2.721277
  C      -0.871884      2.613093      1.204805
  C      -1.680391      3.763198      1.301945
  C      -1.513829      4.971183      0.447983
  H      -4.953672      1.141043      0.415327
  H      -2.782592      2.456866     -1.059183
  C       0.204636      2.522282      0.292158
  H       0.417317      3.353870     -0.363757
  C       0.994428      1.390491      0.237444
  H      -0.500245      5.374461      0.508004
  H      -2.481473      3.746742      2.027209
  H      -1.694186      4.744855     -0.607629
  H      -2.204547      5.758392      0.737446
34
Coordinates from ORCA-job input E -620.886585840131
  C      -3.699449     -1.124597      0.931984
  C      -2.221619     -0.476417     -0.866342
  C      -2.968288     -2.277127      1.114999
  C      -1.499229     -1.635864     -0.677700
  C      -1.863249     -2.546014      0.308640
  C      -3.350646     -0.185727     -0.067777
  C      -4.105183      0.990782     -0.240328
  C      -3.775861      2.039038     -1.245329
  H      -4.557374     -0.921157      1.558682
  H      -1.912124      0.227513     -1.624005
  H       1.811812      1.344847     -0.469030
  H      -3.255124     -2.977893      1.886537
  H      -0.635029     -1.831142     -1.296637
  H      -4.491130      2.856508     -1.213026
  H      -3.769031      1.636714     -2.261485
  H      -1.291870     -3.451555      0.451220
  H       1.356109     -0.577979      1.018086
  C       0.741467      0.308260      1.072777
  C      -0.323417      0.366619      1.969659
  H      -0.542305     -0.481597      2.601438
  C      -1.114259      1.490044      2.036524
  H      -1.946557      1.525834      2.725972
  C      -0.871759      2.610788      1.206220
  C      -1.680460      3.760663      1.304662
  C      -1.516349      4.968668      0.450103
  H      -4.954165      1.143507      0.410960
  H      -2.781600      2.456012     -1.064817
  C       0.202585      2.520197      0.291225
  H       0.413036      3.351629     -0.365627
  C       0.992750      1.388758      0.235117
  H      -0.503668      5.374297      0.510546
  H      -2.479806      3.744555      2.031800
  H      -1.695826      4.741527     -0.605442
  H      -2.208462      5.754623      0.739635
34
Coordinates from ORCA-job input E -620.886591134668
  C      -3.700092     -1.120659      0.932130
  C      -2.221191     -0.477064     -0.867043
  C      -2.969446     -2.272957      1.118298
  C      -1.499424     -1.636485     -0.675350
  C      -1.864160     -2.544077      0.312916
  C      -3.350430     -0.184180     -0.069582
  C      -4.104137      0.992362     -0.245182
  C      -3.772964      2.038893     -1.251514
  H      -4.558438     -0.915474      1.557695
  H      -1.911076      0.224882     -1.626268
  H       1.808152      1.345624     -0.474923
  H      -3.256763     -2.971688      1.891485
  H      -0.635052     -1.833471     -1.293508
  H      -4.486268      2.858103     -1.219264
  H      -3.768084      1.635825     -2.267385
  H      -1.293220     -3.449530      0.457874
  H       1.357892     -0.577740      1.012143
  C       0.742554      0.307887      1.069120
  C      -0.319982      0.364829      1.968901
  H      -0.536211     -0.483583      2.601340
  C      -1.111399      1.487724      2.038565
  H      -1.941657      1.522620      2.730516
  C      -0.871910      2.609095      1.208109
  C      -1.681133      3.758355      1.309443
  C      -1.520121      4.966548      0.454728
  H      -4.953221      1.147347      0.405455
  H      -2.777552      2.454115     -1.072261
  C       0.200043      2.519774      0.290109
  H       0.408142      3.351673     -0.366902
  C       0.990841      1.388908      0.231292
  H      -0.508523      5.374937      0.515572
  H      -2.478442      3.742297      2.038802
  H      -1.698724      4.738685     -0.600674
  H      -2.214082      5.750738      0.744606
34
Coordinates from ORCA-job input E -620.886588884937
  C      -3.699566     -1.122174      0.932383
  C      -2.222363     -0.475898     -0.867308
  C      -2.967894     -2.273977      1.117251
  C      -1.499538     -1.634946     -0.676913
  C      -1.862887     -2.543520      0.310845
  C      -3.351359     -0.184631     -0.068894
  C      -4.106079      0.991438     -0.243111
  C      -3.776354      2.039224     -1.248484
  H      -4.557665     -0.918054      1.558643
  H      -1.913242      0.226853     -1.626178
  H       1.812125      1.344940     -0.469610
  H      -3.254082     -2.973475      1.890153
  H      -0.635365     -1.830719     -1.295740
  H      -4.490421      2.857742     -1.214951
  H      -3.771670      1.637578     -2.264915
  H      -1.291177     -3.448666      0.454729
  H       1.358287     -0.578087      1.015965
  C       0.742846      0.307548      1.071804
  C      -0.321657      0.364587      1.969206
  H      -0.539241     -0.483609      2.601463
  C      -1.112806      1.487719      2.037079
  H      -1.944532      1.522749      2.727242
  C      -0.871330      2.609119      1.207131
  C      -1.680758      3.758400      1.306167
  C      -1.517733      4.966619      0.451531
  H      -4.954848      1.145138      0.408253
  H      -2.781444      2.455323     -1.069123
  C       0.202491      2.519712      0.291686
  H       0.412220      3.351612     -0.364787
  C       0.993126      1.388546      0.234632
  H      -0.505908      5.374149      0.514041
  H      -2.480590      3.742734      2.032641
  H      -1.695179      4.739036     -0.604173
  H      -2.211486      5.751305      0.740584
34
Coordinates from ORCA-job input E -620.886589592856
  C      -3.698391     -1.121760      0.932535
  C      -2.222347     -0.475436     -0.868058
  C      -2.966534     -2.273466      1.117055
  C      -1.499260     -1.634402     -0.677982
  C      -1.861969     -2.542958      0.309975
  C      -3.350958     -0.184268     -0.069086
  C      -4.106074      0.991587     -0.243147
  C      -3.776681      2.039422     -1.248509
  H      -4.555931     -0.917499      1.559522
  H      -1.913760      0.227260     -1.627195
  H       1.811135      1.343430     -0.469207
  H      -3.252153     -2.972903      1.890220
  H      -0.635410     -1.830132     -1.297276
  H      -4.490637      2.858024     -1.214522
  H      -3.772627      1.637996     -2.265046
  H      -1.290114     -3.448058      0.453575
  H       1.357139     -0.578880      1.016992
  C       0.741885      0.306887      1.072703
  C      -0.322513      0.364511      1.970313
  H      -0.539953     -0.483362      2.603059
  C      -1.113274      1.487870      2.038047
  H      -1.944771      1.523310      2.728469
  C      -0.871617      2.608936      1.207631
  C      -1.680766      3.758418      1.306385
  C      -1.517434      4.966240      0.451026
  H      -4.954850      1.144770      0.408324
  H      -2.781612      2.455303     -1.069745
  C       0.201916      2.518958      0.291924
  H       0.411816      3.350551     -0.364868
  C       0.992245      1.387519      0.235139
  H      -0.505377      5.373298      0.512606
  H      -2.480890      3.743535      2.032657
  H      -1.695603      4.738299     -0.604447
  H      -2.210713      5.751317      0.740174
34
Coordinates from ORCA-job input E -620.886591598760
  C      -3.696693     -1.119268      0.933574
  C      -2.223269     -0.474239     -0.869498
  C      -2.964239     -2.270520      1.118231
  C      -1.499449     -1.632722     -0.679229
  C      -1.860667     -2.540523      0.309922
  C      -3.351100     -0.182710     -0.069612
  C      -4.107390      0.992354     -0.244383
  C      -3.778598      2.039504     -1.250559
  H      -4.552854     -0.914191      1.562186
  H      -1.916038      0.227765     -1.629838
  H       1.811602      1.342601     -0.467861
  H      -3.248498     -2.969232      1.892556
  H      -0.636286     -1.828779     -1.299373
  H      -4.491665      2.858848     -1.215400
  H      -3.777163      1.638177     -2.267200
  H      -1.288356     -3.445306      0.453674
  H       1.357699     -0.579898      1.018064
  C       0.742266      0.305727      1.073719
  C      -0.322516      0.363254      1.971191
  H      -0.539606     -0.484782      2.603866
  C      -1.113309      1.486443      2.039026
  H      -1.944817      1.521539      2.729453
  C      -0.871542      2.607658      1.208776
  C      -1.680841      3.756884      1.307312
  C      -1.517151      4.964336      0.451495
  H      -4.956672      1.144338      0.406674
  H      -2.782592      2.454294     -1.074364
  C       0.202067      2.517871      0.292999
  H       0.412253      3.349517     -0.363595
  C       0.992549      1.386432      0.236327
  H      -0.505433      5.372003      0.514153
  H      -2.482204      3.742366      2.032255
  H      -1.693748      4.735721     -0.604102
  H      -2.211819      5.748853      0.738807
34
Coordinates from ORCA-job input E -620.886592456431
  C      -3.694948     -1.118596      0.933658
  C      -2.223221     -0.473754     -0.870745
  C      -2.962312     -2.269850      1.117696
  C      -1.499145     -1.632141     -0.681068
  C      -1.859496     -2.539961      0.308461
  C      -3.350377     -0.182164     -0.069966
  C      -4.107109      0.992755     -0.244232
  C      -3.779339      2.039661     -1.250911
  H      -4.550297     -0.913399      1.563331
  H      -1.916800      0.228187     -1.631481
  H       1.810322      1.340461     -0.467183
  H      -3.245865     -2.968531      1.892318
  H      -0.636546     -1.828256     -1.301974
  H      -4.491861      2.859439     -1.214611
  H      -3.779865      1.638498     -2.267634
  H      -1.287034     -3.444709      0.451791
  H       1.355876     -0.581264      1.020082
  C       0.741019      0.304772      1.075383
  C      -0.323447      0.363443      1.973203
  H      -0.540658     -0.484226      2.606331
  C      -1.113727      1.487013      2.040691
  H      -1.944941      1.522898      2.731435
  C      -0.871638      2.607621      1.209774
  C      -1.680631      3.757182      1.307756
  C      -1.516955      4.963951      0.450864
  H      -4.956181      1.144225      0.407205
  H      -2.782839      2.453790     -1.076414
  C       0.201724      2.516767      0.293726
  H       0.412254      3.347926     -0.363365
  C       0.991605      1.384932      0.237356
  H      -0.504870      5.370981      0.511084
  H      -2.482566      3.743108      2.032199
  H      -1.695453      4.734501     -0.604195
  H      -2.210759      5.749057      0.738679
34
Coordinates from ORCA-job input E -620.886596479488
  C      -3.691950     -1.114276      0.934037
  C      -2.224239     -0.469913     -0.873647
  C      -2.957145     -2.264176      1.118403
  C      -1.497987     -1.626769     -0.683619
  C      -1.855360     -2.533883      0.307836
  C      -3.350594     -0.178876     -0.071569
  C      -4.109875      0.994392     -0.246372
  C      -3.785115      2.040617     -1.254729
  H      -4.546209     -0.909403      1.565271
  H      -1.920534      0.231261     -1.636204
  H       1.810084      1.335502     -0.464753
  H      -3.238277     -2.962208      1.894515
  H      -0.636149     -1.822486     -1.305690
  H      -4.494998      2.862490     -1.214252
  H      -3.792917      1.640097     -2.271746
  H      -1.281212     -3.437479      0.451610
  H       1.355974     -0.584989      1.025305
  C       0.741408      0.301302      1.079598
  C      -0.322700      0.361225      1.977707
  H      -0.539659     -0.485868      2.611695
  C      -1.113084      1.484809      2.044026
  H      -1.944017      1.521525      2.735071
  C      -0.871091      2.604470      1.211951
  C      -1.679964      3.754103      1.308635
  C      -1.516802      4.959878      0.450236
  H      -4.959162      1.144299      0.405117
  H      -2.786358      2.451569     -1.086150
  C       0.202176      2.512542      0.295739
  H       0.412872      3.342922     -0.362293
  C       0.991833      1.380563      0.240295
  H      -0.504883      5.367418      0.509227
  H      -2.483256      3.739884      2.031628
  H      -1.695674      4.728887     -0.604471
  H      -2.211219      5.744887      0.736834
34
Coordinates from ORCA-job input E -620.886599188796
  C      -3.689662     -1.111103      0.934852
  C      -2.225271     -0.469208     -0.876358
  C      -2.954118     -2.260512      1.119749
  C      -1.498334     -1.625497     -0.685798
  C      -1.853708     -2.531192      0.307791
  C      -3.350320     -0.177239     -0.072764
  C      -4.110225      0.995570     -0.247929
  C      -3.787761      2.040484     -1.258503
  H      -4.543002     -0.905755      1.567154
  H      -1.923342      0.230722     -1.640768
  H       1.810411      1.333980     -0.463116
  H      -3.233671     -2.957402      1.897463
  H      -0.637579     -1.821972     -1.309126
  H      -4.495126      2.864370     -1.215483
  H      -3.801667      1.639161     -2.275175
  H      -1.278999     -3.434355      0.452014
  H       1.355742     -0.586776      1.027295
  C       0.741566      0.299803      1.081466
  C      -0.322321      0.360035      1.979644
  H      -0.539566     -0.487040      2.613554
  C      -1.112739      1.483743      2.045803
  H      -1.943689      1.520751      2.736811
  C      -0.870609      2.603297      1.213762
  C      -1.679627      3.752875      1.310270
  C      -1.517574      4.958038      0.451244
  H      -4.958361      1.146478      0.404835
  H      -2.786927      2.448794     -1.095369
  C       0.203015      2.511124      0.297807
  H       0.414114      3.341473     -0.360157
  C       0.992346      1.379066      0.242138
  H      -0.505710      5.365917      0.508468
  H      -2.483757      3.737633      2.032282
  H      -1.697864      4.725979     -0.602974
  H      -2.211744      5.743074      0.738362
34
Coordinates from ORCA-job input E -620.886599719703
  C      -3.686996     -1.109860      0.935353
  C      -2.226867     -0.466552     -0.878927
  C      -2.949391     -2.258149      1.119330
  C      -1.497889     -1.621675     -0.689186
  C      -1.850067     -2.527433      0.305531
  C      -3.350823     -0.175936     -0.073215
  C      -4.112504      0.995801     -0.247208
  C      -3.794104      2.040840     -1.259077
  H      -4.539826     -0.905880      1.568773
  H      -1.927577      0.233348     -1.644393
  H       1.813685      1.330418     -0.456796
  H      -3.226475     -2.955098      1.897871
  H      -0.638019     -1.817160     -1.314043
  H      -4.499430      2.866205     -1.212339
  H      -3.814462      1.639335     -2.275619
  H      -1.273686     -3.429644      0.449049
  H       1.355251     -0.589348      1.034157
  C       0.741505      0.297651      1.086556
  C      -0.323811      0.358884      1.982705
  H      -0.542884     -0.487560      2.616804
  C      -1.114059      1.482966      2.046430
  H      -1.946467      1.520898      2.735643
  C      -0.869993      2.601862      1.214088
  C      -1.678811      3.751839      1.308400
  C      -1.515912      4.956384      0.448765
  H      -4.959113      1.146620      0.407584
  H      -2.791361      2.446644     -1.101712
  C       0.205568      2.508731      0.300569
  H       0.418309      3.338587     -0.357527
  C       0.994415      1.376309      0.246989
  H      -0.503254      5.362440      0.504491
  H      -2.484662      3.735768      2.028482
  H      -1.698391      4.724127     -0.605070
  H      -2.207977      5.742955      0.736786
34
Coordinates from ORCA-job input E -620.886597565854
  C      -3.686294     -1.110573      0.935936
  C      -2.228675     -0.465015     -0.879750
  C      -2.947411     -2.258208      1.118714
  C      -1.498366     -1.619530     -0.691087
  C      -1.848600     -2.525922      0.303639
  C      -3.352076     -0.175903     -0.072612
  C      -4.114801      0.995228     -0.245303
  C      -3.799201      2.040639     -1.257784
  H      -4.539022     -0.907903      1.569915
  H      -1.930928      0.235421     -1.645302
  H       1.819988      1.330397     -0.449504
  H      -3.222998     -2.955653      1.897327
  H      -0.638907     -1.813903     -1.316863
  H      -4.503299      2.866840     -1.208344
  H      -3.823922      1.638875     -2.274166
  H      -1.271121     -3.427601      0.446144
  H       1.356816     -0.589568      1.039361
  C       0.742885      0.297412      1.090139
  C      -0.325131      0.358364      1.983033
  H      -0.546450     -0.488042      2.616394
  C      -1.115544      1.482474      2.044551
  H      -1.950285      1.520258      2.730939
  C      -0.869008      2.601564      1.213075
  C      -1.678252      3.751497      1.305417
  C      -1.513880      4.956004      0.446131
  H      -4.960236      1.145963      0.411055
  H      -2.795162      2.444917     -1.104623
  C       0.209445      2.508695      0.303044
  H       0.424128      3.338735     -0.354203
  C       0.998435      1.376252      0.251613
  H      -0.500335      5.359830      0.501424
  H      -2.486079      3.734259      2.023212
  H      -1.698034      4.724428     -0.607569
  H      -2.203763      5.744083      0.735289
34
Coordinates from ORCA-job input E -620.886593450191
  C      -3.686228     -1.113102      0.936004
  C      -2.230573     -0.462112     -0.879504
  C      -2.945533     -2.259857      1.116538
  C      -1.498305     -1.615806     -0.692937
  C      -1.846595     -2.524288      0.300417
  C      -3.354057     -0.176210     -0.071236
  C      -4.118645      0.993906     -0.241790
  C      -3.806187      2.040734     -1.253806
  H      -4.539214     -0.912845      1.570415
  H      -1.934374      0.240007     -1.644092
  H       1.828718      1.329871     -0.439384
  H      -3.219669     -2.958949      1.894164
  H      -0.638774     -1.807765     -1.319368
  H      -4.509496      2.867330     -1.200560
  H      -3.835242      1.639821     -2.270466
  H      -1.267571     -3.425274      0.441083
  H       1.359323     -0.589462      1.047432
  C       0.744896      0.297332      1.095498
  C      -0.327081      0.358241      1.983740
  H      -0.551238     -0.487828      2.616545
  C      -1.117730      1.482302      2.041657
  H      -1.955686      1.520053      2.724104
  C      -0.867718      2.601269      1.210857
  C      -1.677513      3.751170      1.299929
  C      -1.510216      4.955694      0.441093
  H      -4.963688      1.142797      0.415511
  H      -2.801123      2.443782     -1.104659
  C       0.214526      2.508425      0.305571
  H       0.431656      3.338359     -0.350996
  C       1.003902      1.375983      0.257875
  H      -0.495116      5.355588      0.495436
  H      -2.487974      3.733296      2.014721
  H      -1.697028      4.725572     -0.612492
  H      -2.196529      5.746280      0.731944
34
Coordinates from ORCA-job input E -620.886590956332
  C      -3.686808     -1.115261      0.935535
  C      -2.231466     -0.459503     -0.878559
  C      -2.944858     -2.261394      1.114463
  C      -1.497785     -1.612595     -0.693509
  C      -1.845270     -2.523065      0.298210
  C      -3.355579     -0.176325     -0.070177
  C      -4.121750      0.992918     -0.239384
  C      -3.811146      2.040876     -1.250778
  H      -4.540278     -0.916905      1.569905
  H      -1.935956      0.244166     -1.641976
  H       1.834678      1.329293     -0.432686
  H      -3.218460     -2.962071      1.890839
  H      -0.637779     -1.802478     -1.319918
  H      -4.513635      2.867935     -1.193967
  H      -3.843966      1.641222     -2.267869
  H      -1.265186     -3.423574      0.437584
  H       1.361808     -0.589037      1.053444
  C       0.746759      0.297431      1.099449
  C      -0.327911      0.358397      1.984615
  H      -0.553568     -0.487280      2.617419
  C      -1.118898      1.482264      2.039820
  H      -1.958915      1.520035      2.719708
  C      -0.866766      2.600913      1.209118
  C      -1.677039      3.750645      1.295819
  C      -1.507521      4.955156      0.437338
  H      -4.967408      1.139543      0.417635
  H      -2.805222      2.442881     -1.104887
  C       0.217787      2.507966      0.306814
  H       0.436163      3.337606     -0.349688
  C       1.007702      1.375685      0.261998
  H      -0.491055      5.351651      0.490163
  H      -2.488936      3.732973      2.008926
  H      -1.697089      4.726442     -0.616098
  H      -2.190723      5.747807      0.729939
34
Coordinates from ORCA-job input E -620.886586003487
  C      -3.690018     -1.118323      0.934000
  C      -2.232752     -0.454121     -0.875535
  C      -2.945646     -2.263081      1.111337
  C      -1.496475     -1.605806     -0.691969
  C      -1.843689     -2.519767      0.296583
  C      -3.359231     -0.175906     -0.068710
  C      -4.128557      0.991407     -0.236877
  C      -3.819828      2.041766     -1.246293
  H      -4.545255     -0.923433      1.567081
  H      -1.937631      0.252186     -1.636670
  H       1.846032      1.329513     -0.422633
  H      -3.219195     -2.966585      1.885167
  H      -0.634714     -1.791869     -1.317097
  H      -4.520138      2.870218     -1.182744
  H      -3.859163      1.645641     -2.264622
  H      -1.261666     -3.419201      0.434784
  H       1.369538     -0.587529      1.062931
  C       0.752630      0.297822      1.105385
  C      -0.326454      0.357906      1.985521
  H      -0.553576     -0.487435      2.618228
  C      -1.119209      1.480634      2.036245
  H      -1.962535      1.517597      2.712048
  C      -0.864568      2.599106      1.205890
  C      -1.676602      3.747989      1.288800
  C      -1.503952      4.952994      0.431483
  H      -4.976935      1.133013      0.417721
  H      -2.812353      2.440975     -1.104652
  C       0.223902      2.506825      0.308148
  H       0.443577      3.336034     -0.348424
  C       1.015674      1.375577      0.268033
  H      -0.485121      5.343632      0.480326
  H      -2.491148      3.730247      1.998940
  H      -1.699464      4.727375     -0.621467
  H      -2.181559      5.748915      0.728285
34
Coordinates from ORCA-job input E -620.886587908807
  C      -3.690073     -1.117728      0.933488
  C      -2.232218     -0.453302     -0.875373
  C      -2.945487     -2.262319      1.111159
  C      -1.495714     -1.604753     -0.691506
  C      -1.843141     -2.518836      0.296946
  C      -3.359097     -0.175281     -0.069095
  C      -4.128903      0.991704     -0.237664
  C      -3.820614      2.041837     -1.247448
  H      -4.545556     -0.923014      1.566284
  H      -1.936995      0.253004     -1.636488
  H       1.844832      1.328715     -0.423583
  H      -3.219263     -2.965988      1.884769
  H      -0.633652     -1.790611     -1.316272
  H      -4.519854      2.871077     -1.181958
  H      -3.862785      1.646468     -2.265969
  H      -1.260993     -3.418132      0.435482
  H       1.369926     -0.587822      1.063386
  C       0.752861      0.297414      1.105833
  C      -0.325575      0.357765      1.986684
  H      -0.551922     -0.487424      2.619889
  C      -1.118554      1.480358      2.037323
  H      -1.961354      1.517582      2.713768
  C      -0.864646      2.598463      1.206406
  C      -1.676512      3.747222      1.289236
  C      -1.503933      4.952038      0.431755
  H      -4.977978      1.132505      0.416191
  H      -2.812440      2.440246     -1.107998
  C       0.223090      2.505924      0.308003
  H       0.442148      3.334891     -0.349070
  C       1.015045      1.374861      0.267766
  H      -0.484968      5.342399      0.479928
  H      -2.490447      3.730392      2.000002
  H      -1.700018      4.726533     -0.621295
  H      -2.181288      5.748127      0.728666
34
Coordinates from ORCA-job input E -620.886590417687
  C      -3.691070     -1.116614      0.932603
  C      -2.230774     -0.453248     -0.874596
  C      -2.946719     -2.261205      1.111702
  C      -1.494600     -1.604610     -0.689359
  C      -1.843387     -2.518292      0.299132
  C      -3.358633     -0.174689     -0.069940
  C      -4.128350      0.992203     -0.239974
  C      -3.818887      2.042123     -1.249594
  H      -4.547300     -0.921620      1.564281
  H      -1.934527      0.252621     -1.635743
  H       1.841370      1.328437     -0.428257
  H      -3.221567     -2.964658      1.885145
  H      -0.631796     -1.790815     -1.312986
  H      -4.516817      2.872446     -1.183355
  H      -3.862350      1.647633     -2.268398
  H      -1.261532     -3.417578      0.438909
  H       1.370424     -0.587830      1.061110
  C       0.753145      0.297227      1.104229
  C      -0.323500      0.357526      1.987144
  H      -0.548041     -0.487718      2.620902
  C      -1.117096      1.479727      2.038756
  H      -1.958453      1.516938      2.717006
  C      -0.865220      2.597682      1.207140
  C      -1.677054      3.746386      1.291086
  C      -1.505475      4.951386      0.433726
  H      -4.978719      1.132601      0.412281
  H      -2.810245      2.439252     -1.110136
  C       0.220881      2.505050      0.306440
  H       0.438435      3.333735     -0.351497
  C       1.013193      1.374400      0.265025
  H      -0.486179      5.341177      0.479410
  H      -2.489480      3.730418      2.003615
  H      -1.703961      4.726527     -0.618969
  H      -2.181791      5.747696      0.732406
34
Coordinates from ORCA-job input E -620.886591679018
  C      -3.691233     -1.116069      0.932451
  C      -2.230228     -0.453759     -0.874573
  C      -2.947138     -2.260740      1.112222
  C      -1.494375     -1.605206     -0.688695
  C      -1.843641     -2.518411      0.300091
  C      -3.358245     -0.174624     -0.070344
  C      -4.127622      0.992383     -0.241048
  C      -3.817535      2.042094     -1.250676
  H      -4.547635     -0.920767      1.563796
  H      -1.933605      0.251719     -1.635939
  H       1.839362      1.328614     -0.430565
  H      -3.222328     -2.963855      1.885854
  H      -0.631440     -1.791844     -1.312008
  H      -4.514976      2.872842     -1.184524
  H      -3.861148      1.647792     -2.269540
  H      -1.262025     -3.417770      0.440387
  H       1.370135     -0.587784      1.059579
  C       0.752867      0.297260      1.103189
  C      -0.322854      0.357497      1.987140
  H      -0.546688     -0.487852      2.621001
  C      -1.116615      1.479578      2.039428
  H      -1.957290      1.516726      2.718534
  C      -0.865724      2.597535      1.207551
  C      -1.677372      3.746291      1.292178
  C      -1.506194      4.951446      0.434908
  H      -4.978197      1.133155      0.410861
  H      -2.808780      2.438709     -1.110892
  C       0.219548      2.504942      0.305779
  H       0.436502      3.333613     -0.352382
  C       1.011955      1.374422      0.263642
  H      -0.486799      5.341068      0.479935
  H      -2.489138      3.730592      2.005500
  H      -1.705450      4.726893     -0.617760
  H      -2.182175      5.747822      0.734162
34
Coordinates from ORCA-job input E -620.886593115622
  C      -3.691608     -1.115538      0.932352
  C      -2.229423     -0.454577     -0.874258
  C      -2.947739     -2.260193      1.113270
  C      -1.493895     -1.606049     -0.687284
  C      -1.843843     -2.518544      0.301915
  C      -3.357834     -0.174768     -0.070797
  C      -4.126725      0.992377     -0.242667
  C      -3.815119      2.042093     -1.252032
  H      -4.548442     -0.919977      1.563026
  H      -1.932262      0.250340     -1.635932
  H       1.836409      1.329333     -0.434033
  H      -3.223383     -2.962794      1.887207
  H      -0.630654     -1.793215     -1.310016
  H      -4.511340      2.873856     -1.185738
  H      -3.859124      1.648481     -2.271140
  H      -1.262436     -3.417912      0.443040
  H       1.369585     -0.587574      1.056897
  C       0.752305      0.297429      1.101258
  C      -0.322208      0.357354      1.986564
  H      -0.545163     -0.488363      2.620258
  C      -1.116279      1.479170      2.039960
  H      -1.956127      1.516013      2.720117
  C      -0.866803      2.597278      1.207826
  C      -1.678133      3.746139      1.293469
  C      -1.507080      4.951694      0.436722
  H      -4.977722      1.133838      0.408560
  H      -2.805719      2.437295     -1.111499
  C       0.217378      2.504969      0.304639
  H       0.433533      3.333697     -0.353717
  C       1.010041      1.374713      0.261433
  H      -0.487131      5.340002      0.480358
  H      -2.489112      3.730718      2.007736
  H      -1.708483      4.728286     -0.615846
  H      -2.181544      5.748744      0.737598
34
Coordinates from ORCA-job input E -620.886593280571
  C      -3.692200     -1.115640      0.932327
  C      -2.229516     -0.456264     -0.874580
  C      -2.948783     -2.260463      1.113990
  C      -1.494603     -1.608053     -0.686965
  C      -1.844981     -2.519746      0.302752
  C      -3.357823     -0.175538     -0.071258
  C      -4.125776      0.992010     -0.243657
  C      -3.813161      2.041685     -1.252444
  H      -4.549124     -0.919623      1.562739
  H      -1.931987      0.248100     -1.636601
  H       1.835871      1.331377     -0.435158
  H      -3.224679     -2.962453      1.888385
  H      -0.631436     -1.795987     -1.309573
  H      -4.508286      2.874313     -1.185691
  H      -3.857755      1.648825     -2.271806
  H      -1.263960     -3.419305      0.444312
  H       1.370442     -0.586237      1.055631
  C       0.752807      0.298505      1.100266
  C      -0.321423      0.357789      1.985915
  H      -0.544015     -0.488210      2.619336
  C      -1.116057      1.479214      2.039738
  H      -1.955753      1.515451      2.720114
  C      -0.867509      2.597590      1.207719
  C      -1.678813      3.746393      1.293961
  C      -1.507562      4.952634      0.437955
  H      -4.976670      1.134459      0.407500
  H      -2.803641      2.435273     -1.111474
  C       0.216430      2.505930      0.304202
  H       0.432194      3.334901     -0.353961
  C       1.009700      1.376070      0.260592
  H      -0.486977      5.339316      0.480714
  H      -2.489694      3.730624      2.008383
  H      -1.711041      4.730878     -0.614679
  H      -2.180296      5.750496      0.740561
34
Coordinates from ORCA-job input E -620.886593243260
  C      -3.692261     -1.116073      0.932557
  C      -2.229458     -0.457233     -0.874440
  C      -2.948954     -2.260900      1.114573
  C      -1.494666     -1.609070     -0.686510
  C      -1.845142     -2.520466      0.303414
  C      -3.357765     -0.176209     -0.071198
  C      -4.125276      0.991620     -0.243767
  C      -3.811403      2.041517     -1.252156
  H      -4.549212     -0.919870      1.562875
  H      -1.931841      0.246942     -1.636593
  H       1.835191      1.332387     -0.435925
  H      -3.224892     -2.962612      1.889200
  H      -0.631518     -1.797250     -1.309076
  H      -4.505597      2.874891     -1.185080
  H      -3.856257      1.649243     -2.271733
  H      -1.264160     -3.420019      0.445191
  H       1.369752     -0.585795      1.054207
  C       0.752153      0.298956      1.099136
  C      -0.322129      0.357938      1.984798
  H      -0.544873     -0.488363      2.617798
  C      -1.116719      1.479334      2.039064
  H      -1.956460      1.515317      2.719400
  C      -0.868165      2.597991      1.207370
  C      -1.679336      3.746842      1.293975
  C      -1.507624      4.953380      0.438613
  H      -4.976161      1.134688      0.407275
  H      -2.801149      2.433816     -1.110824
  C       0.215727      2.506643      0.303857
  H       0.431483      3.335772     -0.354095
  C       1.009037      1.376803      0.259866
  H      -0.486488      5.338627      0.480768
  H      -2.490375      3.730741      2.008166
  H      -1.712594      4.732758     -0.613941
  H      -2.178945      5.751967      0.742478
34
Coordinates from ORCA-job input E -620.886593080725
  C      -3.692242     -1.117367      0.933013
  C      -2.229468     -0.460228     -0.874527
  C      -2.949641     -2.262560      1.115462
  C      -1.495402     -1.612502     -0.686278
  C      -1.846170     -2.523205      0.304148
  C      -3.357343     -0.178037     -0.071080
  C      -4.123422      0.990804     -0.243459
  C      -3.806915      2.040831     -1.251063
  H      -4.548842     -0.920212      1.563521
  H      -1.931581      0.243501     -1.636983
  H       1.833987      1.334718     -0.437190
  H      -3.225835     -2.963628      1.890575
  H      -0.632609     -1.801571     -1.309074
  H      -4.499048      2.875840     -1.183109
  H      -3.852691      1.649655     -2.271034
  H      -1.265647     -3.423006      0.446205
  H       1.368043     -0.584424      1.051285
  C       0.750575      0.300374      1.096855
  C      -0.323989      0.358871      1.982415
  H      -0.547125     -0.487850      2.614769
  C      -1.118243      1.480405      2.037519
  H      -1.958046      1.516042      2.717795
  C      -0.869276      2.599665      1.206708
  C      -1.680288      3.748566      1.294190
  C      -1.507980      4.955701      0.440070
  H      -4.974090      1.135267      0.407555
  H      -2.795244      2.430176     -1.109576
  C       0.214575      2.508789      0.303306
  H       0.430334      3.338235     -0.354218
  C       1.007725      1.378801      0.258501
  H      -0.485887      5.338467      0.480959
  H      -2.491745      3.731469      2.007785
  H      -1.715777      4.737262     -0.612297
  H      -2.176771      5.755466      0.746495
34
Coordinates from ORCA-job input E -620.886593240496
  C      -3.691952     -1.119490      0.933657
  C      -2.229171     -0.465781     -0.874945
  C      -2.951144     -2.265770      1.116452
  C      -1.496935     -1.619198     -0.686507
  C      -1.848539     -2.528728      0.304680
  C      -3.355974     -0.181087     -0.070916
  C      -4.119322      0.989710     -0.242715
  C      -3.799035      2.039481     -1.249406
  H      -4.547679     -0.920266      1.564716
  H      -1.930582      0.237117     -1.637886
  H       1.831449      1.338209     -0.439602
  H      -3.228109     -2.965823      1.892204
  H      -0.634947     -1.810128     -1.309859
  H      -4.487803      2.877145     -1.179968
  H      -3.846865      1.649721     -2.269853
  H      -1.269344     -3.429341      0.446979
  H       1.364755     -0.582092      1.046509
  C       0.747671      0.302898      1.093278
  C      -0.326960      0.360933      1.979025
  H      -0.550457     -0.486224      2.610709
  C      -1.120409      1.482908      2.035597
  H      -1.959979      1.518261      2.716173
  C      -0.870813      2.603048      1.206096
  C      -1.681577      3.752085      1.295206
  C      -1.509036      4.960095      0.442636
  H      -4.969526      1.136333      0.408392
  H      -2.785385      2.424162     -1.108329
  C       0.212692      2.512550      0.302438
  H       0.428342      3.342444     -0.354548
  C       1.005249      1.382124      0.256175
  H      -0.485777      5.339899      0.481209
  H      -2.493409      3.733528      2.008268
  H      -1.720944      4.744407     -0.609397
  H      -2.174564      5.761188      0.752775
34
Coordinates from ORCA-job input E -620.886594775979
  C      -3.690916     -1.122432      0.934587
  C      -2.228167     -0.474368     -0.875866
  C      -2.953438     -2.270850      1.117368
  C      -1.499297     -1.629937     -0.687587
  C      -1.852481     -2.537730      0.304625
  C      -3.352966     -0.185455     -0.070635
  C      -4.111965      0.988434     -0.241406
  C      -3.787081      2.037295     -1.247435
  H      -4.545084     -0.919799      1.566690
  H      -1.928295      0.227205     -1.639523
  H       1.826386      1.342611     -0.443845
  H      -3.231832     -2.969515      1.893861
  H      -0.638757     -1.824006     -1.311988
  H      -4.470950      2.878789     -1.175893
  H      -3.838684      1.648994     -2.268289
  H      -1.275890     -3.440008      0.446912
  H       1.358772     -0.578951      1.039475
  C       0.742622      0.306572      1.088249
  C      -0.331362      0.364474      1.974934
  H      -0.555075     -0.483117      2.605981
  C      -1.123245      1.487402      2.033924
  H      -1.961992      1.522758      2.715512
  C      -0.872974      2.608582      1.205967
  C      -1.683123      3.758027      1.297621
  C      -1.510993      4.967016      0.446548
  H      -4.961235      1.138153      0.410174
  H      -2.770875      2.415601     -1.107770
  C       0.209549      2.518073      0.301212
  H       0.425002      3.348537     -0.355130
  C       1.000747      1.386740      0.252581
  H      -0.486534      5.343853      0.481523
  H      -2.494952      3.737962      2.010625
  H      -1.728107      4.754006     -0.604917
  H      -2.172888      5.769402      0.761160
34
Coordinates from ORCA-job input E -620.886598169130
  C      -3.688688     -1.126311      0.935815
  C      -2.226230     -0.485286     -0.877223
  C      -2.955972     -2.277910      1.117698
  C      -1.502074     -1.643958     -0.689854
  C      -1.857440     -2.549832      0.303326
  C      -3.348064     -0.190919     -0.069981
  C      -4.101392      0.986980     -0.239053
  C      -3.772118      2.034290     -1.245027
  H      -4.540645     -0.919370      1.569519
  H      -1.924610      0.214746     -1.641607
  H       1.818747      1.347171     -0.449252
  H      -3.236289     -2.975165      1.894769
  H      -0.643606     -1.842085     -1.315852
  H      -4.449446      2.880787     -1.170245
  H      -3.830267      1.647380     -2.266092
  H      -1.284644     -3.454619      0.444972
  H       1.349387     -0.575560      1.031100
  C       0.734969      0.311015      1.082490
  C      -0.337648      0.369474      1.970757
  H      -0.561715     -0.478494      2.601159
  C      -1.126997      1.494038      2.032880
  H      -1.964469      1.529939      2.716011
  C      -0.875784      2.616180      1.206473
  C      -1.684650      3.766484      1.301152
  C      -1.513302      4.976241      0.451103
  H      -4.949111      1.140395      0.413648
  H      -2.752748      2.404711     -1.108709
  C       0.205275      2.524955      0.299922
  H       0.420841      3.356056     -0.355608
  C       0.994110      1.392111      0.248304
  H      -0.487657      5.350194      0.481117
  H      -2.496053      3.745525      2.014654
  H      -1.736459      4.765174     -0.599476
  H      -2.171333      5.779978      0.770352
34
Coordinates from ORCA-job input E -620.886601620976
  C      -3.685106     -1.130750      0.937243
  C      -2.224097     -0.495394     -0.878955
  C      -2.957180     -2.285757      1.116687
  C      -1.504553     -1.657311     -0.693823
  C      -1.861557     -2.562003      0.299810
  C      -3.342384     -0.196249     -0.068696
  C      -4.090399      0.985467     -0.235052
  C      -3.759403      2.031088     -1.241971
  H      -4.534558     -0.920179      1.573113
  H      -1.921166      0.203622     -1.643750
  H       1.811398      1.350390     -0.452315
  H      -3.238964     -2.982347      1.893825
  H      -0.648517     -1.858998     -1.322034
  H      -4.430096      2.882466     -1.162817
  H      -3.826629      1.645022     -2.262830
  H      -1.292612     -3.469494      0.439673
  H       1.338114     -0.573116      1.025163
  C       0.726076      0.314979      1.078715
  C      -0.345373      0.374876      1.968063
  H      -0.570683     -0.473294      2.597714
  C      -1.131516      1.501607      2.032667
  H      -1.968153      1.538732      2.716764
  C      -0.878457      2.624201      1.207468
  C      -1.685368      3.775736      1.304022
  C      -1.514216      4.985530      0.453891
  H      -4.935847      1.142007      0.419839
  H      -2.736885      2.394257     -1.111579
  C       0.201657      2.531545      0.299772
  H       0.418471      3.363202     -0.354673
  C       0.987414      1.396727      0.245914
  H      -0.487685      5.357320      0.479234
  H      -2.496441      3.755161      2.017973
  H      -1.742104      4.774726     -0.595801
  H      -2.169258      5.790546      0.775990
34
Coordinates from ORCA-job input E -620.886602678965
  C      -3.681072     -1.134959      0.938478
  C      -2.222630     -0.501516     -0.880633
  C      -2.956169     -2.292393      1.114422
  C      -1.505858     -1.665689     -0.698649
  C      -1.863081     -2.570516      0.294728
  C      -3.337829     -0.200128     -0.067025
  C      -4.082694      0.983979     -0.230076
  C      -3.753688      2.028616     -1.238532
  H      -4.528534     -0.922967      1.576513
  H      -1.919533      0.197503     -1.645353
  H       1.807434      1.351577     -0.450667
  H      -3.238208     -2.989460      1.891037
  H      -0.651926     -1.869070     -1.329190
  H      -4.419043      2.883665     -1.154030
  H      -3.831235      1.643110     -2.258895
  H      -1.296578     -3.479934      0.432003
  H       1.328230     -0.572314      1.024469
  C       0.718536      0.317352      1.078728
  C      -0.352865      0.379111      1.967692
  H      -0.580556     -0.469145      2.596317
  C      -1.136136      1.507882      2.032951
  H      -1.973125      1.546511      2.716541
  C      -0.880328      2.630259      1.208414
  C      -1.685061      3.783087      1.304483
  C      -1.512545      4.992217      0.453313
  H      -4.925697      1.141987      0.427643
  H      -2.728564      2.386618     -1.115901
  C       0.200188      2.536030      0.301331
  H       0.419588      3.367988     -0.351862
  C       0.983114      1.399344      0.247070
  H      -0.485268      5.362039      0.475511
  H      -2.496401      3.764267      2.018232
  H      -1.743134      4.780536     -0.595817
  H      -2.165412      5.798727      0.775998
34
Coordinates from ORCA-job input E -620.886601743443
  C      -3.677688     -1.138297      0.939356
  C      -2.221844     -0.504923     -0.882036
  C      -2.954040     -2.296916      1.112603
  C      -1.506174     -1.670212     -0.702526
  C      -1.862706     -2.575474      0.290678
  C      -3.334917     -0.202867     -0.065771
  C      -4.078236      0.982532     -0.226026
  C      -3.751807      2.027117     -1.235417
  H      -4.523945     -0.926250      1.578951
  H      -1.919310      0.194390     -1.646701
  H       1.805671      1.351973     -0.447539
  H      -3.235545     -2.994626      1.888831
  H      -0.653736     -1.874139     -1.334919
  H      -4.412793      2.885007     -1.145658
  H      -3.838401      1.642774     -2.255514
  H      -1.297184     -3.485811      0.425923
  H       1.320819     -0.572436      1.025801
  C       0.713009      0.318523      1.079938
  C      -0.359040      0.381815      1.967840
  H      -0.589420     -0.466729      2.595049
  C      -1.140361      1.512005      2.032941
  H      -1.978262      1.551737      2.715351
  C      -0.881961      2.634080      1.208912
  C      -1.684947      3.788106      1.303497
  C      -1.509997      4.996557      0.451588
  H      -4.919286      1.141227      0.434072
  H      -2.724422      2.380801     -1.119466
  C       0.199708      2.538637      0.303204
  H       0.421941      3.370656     -0.348897
  C       0.980626      1.400605      0.249292
  H      -0.481649      5.363356      0.471729
  H      -2.496970      3.771325      2.016566
  H      -1.743085      4.784659     -0.597058
  H      -2.160129      5.805112      0.774650
34
Coordinates from ORCA-job input E -620.886598102918
  C      -3.675136     -1.140052      0.939696
  C      -2.222471     -0.503229     -0.883132
  C      -2.950059     -2.298121      1.110658
  C      -1.505244     -1.667911     -0.705755
  C      -1.859460     -2.574555      0.287042
  C      -3.334672     -0.203206     -0.064897
  C      -4.079365      0.981603     -0.222665
  C      -3.757398      2.027087     -1.232680
  H      -4.520990     -0.929918      1.580438
  H      -1.921816      0.197164     -1.647552
  H       1.808477      1.349958     -0.440637
  H      -3.229760     -2.997093      1.886400
  H      -0.653450     -1.870300     -1.339508
  H      -4.416984      2.885567     -1.138500
  H      -3.850253      1.643652     -2.252594
  H      -1.292718     -3.484382      0.420599
  H       1.317746     -0.574322      1.031820
  C       0.711011      0.317465      1.084277
  C      -0.363015      0.382112      1.969680
  H      -0.596412     -0.466455      2.595719
  C      -1.143437      1.513047      2.032716
  H      -1.983165      1.553730      2.712814
  C      -0.882047      2.634445      1.208841
  C      -1.684151      3.789159      1.300195
  C      -1.505957      4.996593      0.447283
  H      -4.919215      1.139022      0.439299
  H      -2.728928      2.379696     -1.122301
  C       0.201871      2.538037      0.306053
  H       0.427216      3.369675     -0.345416
  C       0.981794      1.399206      0.254215
  H      -0.476981      5.361478      0.468133
  H      -2.497577      3.774421      2.011716
  H      -1.738464      4.784121     -0.601436
  H      -2.155067      5.806620      0.768718
34
Coordinates from ORCA-job input E -620.886594177035
  C      -3.671392     -1.142517      0.940656
  C      -2.223553     -0.503733     -0.885322
  C      -2.945114     -2.300183      1.109289
  C      -1.505105     -1.668033     -0.710294
  C      -1.856236     -2.575384      0.282999
  C      -3.333836     -0.204792     -0.064070
  C      -4.079100      0.980085     -0.218567
  C      -3.760705      2.026739     -1.228651
  H      -4.516082     -0.933546      1.583297
  H      -1.925381      0.197260     -1.650166
  H       1.810930      1.348468     -0.433261
  H      -3.222506     -2.999852      1.885232
  H      -0.654815     -1.869632     -1.346322
  H      -4.417795      2.886533     -1.129429
  H      -3.860322      1.644983     -2.248598
  H      -1.288448     -3.484820      0.414738
  H       1.312315     -0.576178      1.037100
  C       0.707271      0.316841      1.087975
  C      -0.369237      0.383072      1.970324
  H      -0.606664     -0.465780      2.594458
  C      -1.148176      1.515131      2.031536
  H      -1.990015      1.556819      2.708945
  C      -0.882844      2.636221      1.208557
  C      -1.684146      3.791981      1.296676
  C      -1.501941      4.998483      0.443338
  H      -4.917018      1.137109      0.445956
  H      -2.730577      2.376493     -1.123706
  C       0.203955      2.538472      0.309188
  H       0.433227      3.369715     -0.341361
  C       0.982308      1.398445      0.259234
  H      -0.471967      5.360348      0.465234
  H      -2.499650      3.778946      2.005858
  H      -1.734341      4.786109     -0.605280
  H      -2.149118      5.810513      0.763680
34
Coordinates from ORCA-job input E -620.886588753565
  C      -3.668164     -1.143077      0.941271
  C      -2.226387     -0.499299     -0.887684
  C      -2.938317     -2.298853      1.107567
  C      -1.504368     -1.661708     -0.715038
  C      -1.850655     -2.570628      0.278606
  C      -3.335545     -0.203800     -0.063638
  C      -4.084217      0.979304     -0.215038
  C      -3.771514      2.027733     -1.225126
  H      -4.511986     -0.936773      1.585905
  H      -1.932146      0.202965     -1.652901
  H       1.818161      1.344125     -0.421705
  H      -3.212045     -2.999739      1.883717
  H      -0.655068     -1.860689     -1.353204
  H      -4.429844      2.886127     -1.122358
  H      -3.874292      1.646776     -2.245097
  H      -1.279957     -3.478490      0.408543
  H       1.311424     -0.579712      1.047729
  C       0.707207      0.314038      1.095396
  C      -0.373013      0.381843      1.973223
  H      -0.614456     -0.466673      2.596282
  C      -1.151352      1.514510      2.030449
  H      -1.996084      1.557281      2.704171
  C      -0.881595      2.634773      1.207855
  C      -1.683120      3.790845      1.291112
  C      -1.496734      4.996034      0.436840
  H      -4.920786      1.133829      0.451758
  H      -2.741404      2.378876     -1.124218
  C       0.209022      2.535672      0.313419
  H       0.442243      3.366056     -0.336826
  C       0.986684      1.394934      0.267294
  H      -0.466864      5.357894      0.463427
  H      -2.501456      3.779167      1.997061
  H      -1.724019      4.782470     -0.612580
  H      -2.145432      5.808504      0.753032
34
Coordinates from ORCA-job input E -620.886585047277
  C      -3.665535     -1.143540      0.942018
  C      -2.229378     -0.496721     -0.890192
  C      -2.932832     -2.297760      1.106670
  C      -1.504592     -1.657623     -0.719323
  C      -1.846598     -2.567304      0.275172
  C      -3.337219     -0.203461     -0.063555
  C      -4.088359      0.978402     -0.212519
  C      -3.778810      2.028525     -1.221757
  H      -4.508164     -0.938738      1.588691
  H      -1.938641      0.206161     -1.656193
  H       1.824518      1.340829     -0.412254
  H      -3.203318     -2.999122      1.883531
  H      -0.656438     -1.854908     -1.359537
  H      -4.437523      2.886236     -1.115989
  H      -3.883597      1.649132     -2.242142
  H      -1.273616     -3.473905      0.403797
  H       1.311209     -0.582045      1.056479
  C       0.707425      0.312146      1.101317
  C      -0.376098      0.381065      1.975076
  H      -0.620574     -0.467039      2.597527
  C      -1.154096      1.514134      2.028792
  H      -2.001247      1.557610      2.699418
  C      -0.880704      2.633954      1.206732
  C      -1.682924      3.790157      1.286295
  C      -1.493122      4.994751      0.432196
  H      -4.924035      1.130953      0.455822
  H      -2.748654      2.379716     -1.122836
  C       0.213306      2.533591      0.316405
  H       0.449407      3.363236     -0.333781
  C       0.990563      1.392401      0.273675
  H      -0.463288      5.356436      0.462934
  H      -2.504068      3.778698      1.988967
  H      -1.716256      4.780852     -0.617864
  H      -2.142821      5.807500      0.745672
34
Coordinates from ORCA-job input E -620.886584879432
  C      -3.663586     -1.143167      0.942582
  C      -2.231331     -0.495197     -0.892209
  C      -2.929287     -2.296534      1.106216
  C      -1.505000     -1.655253     -0.722412
  C      -1.844295     -2.565142      0.272856
  C      -3.338130     -0.202966     -0.063799
  C      -4.090772      0.978105     -0.211583
  C      -3.782724      2.028990     -1.220371
  H      -4.505009     -0.938793      1.590960
  H      -1.942840      0.207793     -1.658964
  H       1.827295      1.337918     -0.407411
  H      -3.197617     -2.997878      1.883845
  H      -0.657739     -1.851773     -1.364041
  H      -4.441649      2.886348     -1.113012
  H      -3.888464      1.650654     -2.241055
  H      -1.270118     -3.471094      0.400696
  H       1.311163     -0.583531      1.062084
  C       0.707452      0.310800      1.105196
  C      -0.377536      0.380633      1.977009
  H      -0.622996     -0.466758      2.600072
  C      -1.155318      1.513997      2.028392
  H      -2.003463      1.558242      2.697718
  C      -0.880222      2.633273      1.206139
  C      -1.682739      3.789442      1.283838
  C      -1.491371      4.993783      0.430005
  H      -4.925995      1.129351      0.457592
  H      -2.752695      2.380419     -1.122236
  C       0.215234      2.531739      0.317724
  H       0.452291      3.360843     -0.332860
  C       0.992245      1.390338      0.277106
  H      -0.462132      5.356955      0.464361
  H      -2.505418      3.777908      1.984663
  H      -1.710093      4.779078     -0.620761
  H      -2.143220      5.805795      0.740903
34
Coordinates from ORCA-job input E -620.886582896435
  C      -3.659674     -1.144071      0.943580
  C      -2.234323     -0.493483     -0.895669
  C      -2.922950     -2.296273      1.104611
  C      -1.505559     -1.652366     -0.728437
  C      -1.840248     -2.562992      0.267737
  C      -3.339049     -0.203215     -0.063744
  C      -4.093946      0.976759     -0.208877
  C      -3.788683      2.029411     -1.216480
  H      -4.498826     -0.940672      1.595201
  H      -1.949663      0.209915     -1.663474
  H       1.831658      1.333142     -0.398026
  H      -3.187515     -2.997944      1.883241
  H      -0.660010     -1.847465     -1.372755
  H      -4.445184      2.887934     -1.103455
  H      -3.900265      1.654670     -2.237881
  H      -1.264272     -3.468077      0.393609
  H       1.309676     -0.585405      1.072816
  C       0.706134      0.309212      1.112544
  C      -0.381705      0.380864      1.980462
  H      -0.629151     -0.465118      2.604655
  C      -1.158931      1.514865      2.027236
  H      -2.009227      1.560634      2.693746
  C      -0.880337      2.632976      1.204505
  C      -1.682582      3.789500      1.278515
  C      -1.487197      4.993812      0.425621
  H      -4.928350      1.125430      0.461878
  H      -2.757776      2.378339     -1.121689
  C       0.218040      2.529250      0.319873
  H       0.457143      3.357446     -0.331197
  C       0.994367      1.387336      0.283591
  H      -0.458250      5.357431      0.465020
  H      -2.508450      3.778154      1.975602
  H      -1.700218      4.778614     -0.626271
  H      -2.140755      5.805703      0.733157
34
Coordinates from ORCA-job input E -620.886582713302
  C      -3.657147     -1.144866      0.943729
  C      -2.235253     -0.491930     -0.897389
  C      -2.918951     -2.296379      1.103055
  C      -1.504948     -1.650091     -0.731783
  C      -1.837244     -2.561550      0.264451
  C      -3.339122     -0.203291     -0.063711
  C      -4.095555      0.975909     -0.207282
  C      -3.792351      2.029806     -1.214194
  H      -4.495224     -0.942543      1.597056
  H      -1.952558      0.211956     -1.665463
  H       1.832308      1.329177     -0.393603
  H      -3.181452     -2.998595      1.881894
  H      -0.660107     -1.843998     -1.377385
  H      -4.446270      2.889708     -1.096456
  H      -3.909472      1.658026     -2.236047
  H      -1.260186     -3.466120      0.389082
  H       1.307874     -0.586794      1.079522
  C       0.704478      0.308016      1.117190
  C      -0.384379      0.381260      1.983555
  H      -0.632456     -0.463560      2.609077
  C      -1.161282      1.515657      2.027456
  H      -2.012458      1.562833      2.692757
  C      -0.881095      2.632479      1.203580
  C      -1.682357      3.789589      1.275351
  C      -1.484188      4.993760      0.422808
  H      -4.929706      1.122652      0.464222
  H      -2.760419      2.376405     -1.122421
  C       0.218419      2.527066      0.320544
  H       0.458410      3.354496     -0.331169
  C       0.994199      1.384816      0.286892
  H      -0.455388      5.357492      0.465126
  H      -2.509757      3.779194      1.970646
  H      -1.693673      4.778036     -0.629784
  H      -2.138771      5.805698      0.727936
34
Coordinates from ORCA-job input E -620.886584908508
  C      -3.656100     -1.145727      0.942921
  C      -2.234297     -0.489907     -0.897266
  C      -2.916947     -2.296766      1.101371
  C      -1.502915     -1.647535     -0.732426
  C      -1.834755     -2.560193      0.262870
  C      -3.338734     -0.203094     -0.063670
  C      -4.096366      0.975438     -0.206612
  C      -3.794250      2.030500     -1.212708
  H      -4.494350     -0.944850      1.596462
  H      -1.951903      0.214777     -1.664709
  H       1.829765      1.325075     -0.393687
  H      -3.178870     -2.999882      1.879592
  H      -0.657622     -1.840052     -1.377846
  H      -4.445821      2.891719     -1.091309
  H      -3.915657      1.661442     -2.235021
  H      -1.256961     -3.464375      0.386932
  H       1.305901     -0.588115      1.083014
  C       0.702595      0.306798      1.119580
  C      -0.385716      0.381606      1.986397
  H      -0.633131     -0.462036      2.613774
  C      -1.162528      1.516170      2.028665
  H      -2.013462      1.564762      2.694180
  C      -0.882410      2.631493      1.202848
  C      -1.682137      3.789505      1.273605
  C      -1.482145      4.993514      0.421001
  H      -4.931030      1.120488      0.464652
  H      -2.761422      2.375057     -1.122624
  C       0.216725      2.524605      0.319439
  H       0.456470      3.351224     -0.333358
  C       0.992086      1.382130      0.287227
  H      -0.453452      5.357327      0.465111
  H      -2.509807      3.780483      1.968628
  H      -1.689297      4.777260     -0.632032
  H      -2.137536      5.805473      0.724242
34
Coordinates from ORCA-job input E -620.886584454947
  C      -3.654886     -1.148117      0.941670
  C      -2.233901     -0.486456     -0.897063
  C      -2.913893     -2.298257      1.098072
  C      -1.500613     -1.643205     -0.734273
  C      -1.831072     -2.558249      0.259300
  C      -3.338942     -0.203074     -0.063058
  C      -4.098698      0.974366     -0.203880
  C      -3.799239      2.031689     -1.208587
  H      -4.493658     -0.950093      1.595404
  H      -1.952529      0.219971     -1.663274
  H       1.829955      1.320031     -0.389775
  H      -3.174777     -3.003369      1.874829
  H      -0.654892     -1.833113     -1.379904
  H      -4.448339      2.893987     -1.081497
  H      -3.926706      1.666196     -2.231456
  H      -1.251831     -3.461722      0.381795
  H       1.304198     -0.589627      1.090525
  C       0.701074      0.305502      1.124693
  C      -0.387966      0.382456      1.990435
  H      -0.635935     -0.459727      2.619570
  C      -1.164624      1.517229      2.029526
  H      -2.016324      1.567637      2.693911
  C      -0.883213      2.630558      1.201500
  C      -1.681538      3.789578      1.269361
  C      -1.478200      4.992689      0.416129
  H      -4.933925      1.116446      0.467344
  H      -2.765227      2.374062     -1.122029
  C       0.216793      2.521801      0.319378
  H       0.457501      3.347138     -0.334644
  C       0.991662      1.378927      0.290244
  H      -0.449459      5.355993      0.463060
  H      -2.510433      3.782440      1.962993
  H      -1.682105      4.775481     -0.637402
  H      -2.134337      5.805147      0.716349
34
Coordinates from ORCA-job input E -620.886586205517
  C      -3.655404     -1.150542      0.939553
  C      -2.232403     -0.482393     -0.895272
  C      -2.912820     -2.299824      1.094709
  C      -1.497457     -1.638294     -0.733729
  C      -1.828050     -2.556080      0.257267
  C      -3.339318     -0.202716     -0.062485
  C      -4.101014      0.973639     -0.201865
  C      -3.802954      2.033529     -1.204393
  H      -4.495863     -0.955644      1.592058
  H      -1.950825      0.226099     -1.659494
  H       1.828844      1.315003     -0.389021
  H      -3.173908     -3.007203      1.869327
  H      -0.650319     -1.825346     -1.378335
  H      -4.451309      2.895848     -1.073594
  H      -3.932909      1.670981     -2.228011
  H      -1.247466     -3.458821      0.378804
  H       1.303268     -0.591148      1.095550
  C       0.700231      0.304101      1.127926
  C      -0.388587      0.383080      1.993856
  H      -0.636329     -0.457623      2.625063
  C      -1.165288      1.517872      2.030693
  H      -2.016944      1.569951      2.694980
  C      -0.883813      2.629239      1.200111
  C      -1.681020      3.789231      1.265986
  C      -1.475518      4.991254      0.411636
  H      -4.937563      1.112835      0.468331
  H      -2.768578      2.375166     -1.118824
  C       0.216053      2.518721      0.317962
  H       0.456900      3.342621     -0.337766
  C       0.990709      1.375598      0.291057
  H      -0.447047      5.354940      0.461510
  H      -2.510264      3.783773      1.959222
  H      -1.676016      4.772752     -0.642235
  H      -2.133096      5.803716      0.708669
34
Coordinates from ORCA-job input E -620.886590566560
  C      -3.657689     -1.154260      0.936488
  C      -2.229343     -0.479717     -0.891819
  C      -2.914888     -2.303513      1.090693
  C      -1.494214     -1.635662     -0.731326
  C      -1.827199     -2.556526      0.255977
  C      -3.338958     -0.203158     -0.061629
  C      -4.101151      0.973005     -0.199691
  C      -3.802252      2.035612     -1.199168
  H      -4.500818     -0.962113      1.586367
  H      -1.945694      0.231208     -1.653013
  H       1.824891      1.311055     -0.392618
  H      -3.178161     -3.013530      1.862146
  H      -0.644954     -1.820236     -1.373854
  H      -4.450667      2.897551     -1.066238
  H      -3.931976      1.675487     -2.223711
  H      -1.246325     -3.459187      0.376720
  H       1.301625     -0.591668      1.096749
  C       0.698927      0.303822      1.128468
  C      -0.388241      0.384935      1.996408
  H      -0.634923     -0.454260      2.630063
  C      -1.164630      1.519910      2.032508
  H      -2.015005      1.573763      2.698271
  C      -0.884419      2.629369      1.198975
  C      -1.680661      3.790264      1.264139
  C      -1.474769      4.990683      0.407827
  H      -4.939696      1.109901      0.468486
  H      -2.767794      2.376951     -1.112817
  C       0.213691      2.516924      0.314925
  H       0.453678      3.339249     -0.343069
  C       0.988036      1.373442      0.288883
  H      -0.446922      5.355853      0.460187
  H      -2.508974      3.786365      1.958413
  H      -1.672123      4.770170     -0.646053
  H      -2.134482      5.802628      0.701553
34
Coordinates from ORCA-job input E -620.886594120215
  C      -3.659266     -1.157709      0.934772
  C      -2.226972     -0.481032     -0.889690
  C      -2.917764     -2.307871      1.088264
  C      -1.493226     -1.637956     -0.729979
  C      -1.828702     -2.560269      0.255091
  C      -3.337700     -0.204910     -0.060901
  C      -4.098405      0.972307     -0.197791
  C      -3.797136      2.036558     -1.194707
  H      -4.503736     -0.966010      1.583045
  H      -1.941297      0.231135     -1.648967
  H       1.820796      1.310513     -0.396791
  H      -3.183250     -3.019158      1.857786
  H      -0.643025     -1.822129     -1.371384
  H      -4.445434      2.898483     -1.061322
  H      -3.925343      1.677731     -2.219946
  H      -1.248780     -3.463624      0.375209
  H       1.298574     -0.591064      1.094398
  C       0.696691      0.304950      1.126641
  C      -0.388993      0.387360      1.996363
  H      -0.635348     -0.451235      2.630929
  C      -1.164401      1.522968      2.033290
  H      -2.013455      1.577836      2.700660
  C      -0.884976      2.631768      1.198590
  C      -1.680900      3.793077      1.264209
  C      -1.475824      4.992411      0.406349
  H      -4.937866      1.108887      0.469288
  H      -2.762632      2.376960     -1.106844
  C       0.211460      2.517918      0.312690
  H       0.450930      3.339437     -0.346530
  C       0.985122      1.373899      0.286060
  H      -0.448453      5.358906      0.459629
  H      -2.508138      3.789808      1.959759
  H      -1.671857      4.770413     -0.647372
  H      -2.136776      5.803958      0.698445
34
Coordinates from ORCA-job input E -620.886596373338
  C      -3.659200     -1.162185      0.934015
  C      -2.225106     -0.485743     -0.889178
  C      -2.920058     -2.314043      1.085957
  C      -1.493836     -1.644440     -0.731080
  C      -1.831282     -2.567413      0.252671
  C      -3.335220     -0.208406     -0.060042
  C      -4.092932      0.970961     -0.194749
  C      -3.788616      2.036646     -1.189019
  H      -4.503543     -0.969463      1.582150
  H      -1.937931      0.227081     -1.647276
  H       1.816078      1.311535     -0.399918
  H      -3.187310     -3.025947      1.854303
  H      -0.643987     -1.829509     -1.372706
  H      -4.434620      2.899956     -1.053713
  H      -3.917810      1.679920     -2.214934
  H      -1.253224     -3.472129      0.371523
  H       1.292462     -0.589776      1.091449
  C       0.692150      0.307258      1.124517
  C      -0.392469      0.391179      1.995374
  H      -0.639626     -0.447177      2.629928
  C      -1.165885      1.528146      2.033502
  H      -2.013835      1.584146      2.702203
  C      -0.886038      2.636716      1.198607
  C      -1.681598      3.798377      1.264603
  C      -1.477191      4.996641      0.405252
  H      -4.932320      1.108097      0.472299
  H      -2.753179      2.373627     -1.101196
  C       0.209122      2.521011      0.311418
  H       0.448913      3.341991     -0.348421
  C       0.981278      1.375978      0.283884
  H      -0.450052      5.363904      0.458563
  H      -2.507947      3.795908      1.961209
  H      -1.672748      4.773182     -0.648226
  H      -2.138515      5.808283      0.696275
34
Coordinates from ORCA-job input E -620.886595454622
  C      -3.657233     -1.165951      0.933994
  C      -2.224859     -0.488607     -0.890275
  C      -2.918886     -2.318621      1.083554
  C      -1.494404     -1.648135     -0.734540
  C      -1.831371     -2.571927      0.248610
  C      -3.333551     -0.211194     -0.059274
  C      -4.089918      0.969357     -0.191124
  C      -3.785066      2.036737     -1.183265
  H      -4.500431     -0.972960      1.583533
  H      -1.938202      0.224907     -1.647919
  H       1.814625      1.310918     -0.397644
  H      -3.185778     -3.031158      1.851443
  H      -0.645601     -1.833296     -1.377531
  H      -4.427660      2.901878     -1.043561
  H      -3.918779      1.683190     -2.209747
  H      -1.253981     -3.477308      0.365625
  H       1.286723     -0.589663      1.093560
  C       0.687851      0.308358      1.125978
  C      -0.397390      0.394030      1.995807
  H      -0.646525     -0.443955      2.630061
  C      -1.168972      1.532332      2.033141
  H      -2.017248      1.589638      2.701337
  C      -0.886947      2.640377      1.198281
  C      -1.681943      3.802459      1.262737
  C      -1.476242      4.999756      0.402271
  H      -4.928608      1.105923      0.476923
  H      -2.748247      2.369640     -1.097919
  C       0.208773      2.522650      0.312056
  H       0.450166      3.343068     -0.347941
  C       0.979361      1.376588      0.285461
  H      -0.449097      5.366968      0.456316
  H      -2.508664      3.801372      1.958927
  H      -1.670429      4.774939     -0.651261
  H      -2.137545      5.812004      0.691629
34
Coordinates from ORCA-job input E -620.886592566894
  C      -3.654195     -1.170073      0.933805
  C      -2.225262     -0.489314     -0.891939
  C      -2.915258     -2.322795      1.080039
  C      -1.494188     -1.648903     -0.739494
  C      -1.829150     -2.574382      0.242775
  C      -3.332480     -0.213538     -0.058396
  C      -4.088976      0.967370     -0.186443
  C      -3.785357      2.037442     -1.175974
  H      -4.495993     -0.978134      1.585458
  H      -1.940334      0.225507     -1.648999
  H       1.814899      1.307986     -0.391619
  H      -3.180502     -3.036616      1.847311
  H      -0.646518     -1.832876     -1.384322
  H      -4.423505      2.904704     -1.029155
  H      -3.926514      1.688793     -2.203173
  H      -1.251348     -3.479826      0.357259
  H       1.280788     -0.590654      1.100234
  C       0.683347      0.308392      1.130623
  C      -0.403531      0.396554      1.998072
  H      -0.655420     -0.440591      2.632343
  C      -1.173299      1.536236      2.032760
  H      -2.022793      1.595437      2.699246
  C      -0.887888      2.643016      1.197416
  C      -1.681869      3.805775      1.258484
  C      -1.473261      5.001665      0.396578
  H      -4.926912      1.101843      0.482989
  H      -2.746746      2.365564     -1.094925
  C       0.209481      2.522664      0.313629
  H       0.453357      3.342139     -0.346641
  C       0.978346      1.375460      0.289725
  H      -0.446106      5.368621      0.452520
  H      -2.509610      3.807112      1.953463
  H      -1.664482      4.774933     -0.657209
  H      -2.134800      5.814803      0.682804
34
Coordinates from ORCA-job input E -620.886590856922
  C      -3.652768     -1.172014      0.933242
  C      -2.225407     -0.487917     -0.892477
  C      -2.912704     -2.324240      1.077795
  C      -1.493170     -1.647011     -0.741716
  C      -1.826785     -2.573881      0.239719
  C      -3.332450     -0.214083     -0.058021
  C      -4.089957      0.966409     -0.184131
  C      -3.787539      2.038418     -1.171937
  H      -4.494229     -0.981577      1.585766
  H      -1.941553      0.227942     -1.648955
  H       1.815443      1.305072     -0.387825
  H      -3.176821     -3.039127      1.844463
  H      -0.645656     -1.829529     -1.387162
  H      -4.423405      2.906616     -1.020687
  H      -3.932957      1.693055     -2.199658
  H      -1.248107     -3.478927      0.352936
  H       1.278414     -0.591797      1.105269
  C       0.681472      0.307630      1.134098
  C      -0.406356      0.397302      2.000186
  H      -0.659506     -0.439129      2.634902
  C      -1.175515      1.537479      2.032802
  H      -2.025819      1.597847      2.698145
  C      -0.888402      2.643164      1.196655
  C      -1.681568      3.806457      1.255422
  C      -1.471102      5.001378      0.392501
  H      -4.927870      1.098976      0.485727
  H      -2.748037      2.364309     -1.093124
  C       0.209967      2.521377      0.314344
  H       0.455092      3.340173     -0.346283
  C       0.978116      1.373683      0.292460
  H      -0.443978      5.368231      0.449843
  H      -2.509698      3.809626      1.949918
  H      -1.660222      4.773412     -0.661431
  H      -2.133004      5.814995      0.676458
34
Coordinates from ORCA-job input E -620.886590784435
  C      -3.652728     -1.172377      0.932609
  C      -2.225225     -0.486295     -0.892208
  C      -2.911871     -2.324145      1.076886
  C      -1.492185     -1.644938     -0.741769
  C      -1.825460     -2.572557      0.239082
  C      -3.332787     -0.213713     -0.058011
  C      -4.091130      0.966308     -0.183699
  C      -3.789141      2.039272     -1.170644
  H      -4.494516     -0.983044      1.585035
  H      -1.941555      0.230104     -1.648242
  H       1.815577      1.303318     -0.386858
  H      -3.175704     -3.039615      1.843102
  H      -0.644290     -1.826492     -1.386983
  H      -4.424747      2.907445     -1.018050
  H      -3.935297      1.695253     -2.198700
  H      -1.246145     -3.477222      0.352088
  H       1.278336     -0.592533      1.107227
  C       0.681333      0.306870      1.135457
  C      -0.406627      0.397069      2.001347
  H      -0.659840     -0.438984      2.636552
  C      -1.175874      1.537202      2.033112
  H      -2.026397      1.597992      2.698124
  C      -0.888553      2.642284      1.196291
  C      -1.681251      3.805901      1.254256
  C      -1.470472      5.000243      0.390587
  H      -4.929383      1.097856      0.485942
  H      -2.749539      2.365074     -1.091862
  C       0.209996      2.520132      0.314283
  H       0.455288      3.338656     -0.346588
  C       0.978092      1.372374      0.293196
  H      -0.443477      5.367394      0.448489
  H      -2.508995      3.810090      1.949193
  H      -1.658638      4.771530     -0.663321
  H      -2.132878      5.813865      0.673324
34
Coordinates from ORCA-job input E -620.886591695331
  C      -3.653423     -1.171690      0.932366
  C      -2.225040     -0.485734     -0.891768
  C      -2.912511     -2.323352      1.077268
  C      -1.491965     -1.644281     -0.740753
  C      -1.825637     -2.571790      0.240064
  C      -3.333084     -0.213154     -0.058220
  C      -4.091531      0.966742     -0.184508
  C      -3.789109      2.039562     -1.171506
  H      -4.495608     -0.982473      1.584318
  H      -1.940969      0.230565     -1.647748
  H       1.815442      1.303370     -0.387946
  H      -3.176675     -3.038736      1.843449
  H      -0.643706     -1.825816     -1.385492
  H      -4.425737      2.907208     -1.020142
  H      -3.933436      1.695089     -2.199655
  H      -1.246263     -3.476358      0.353539
  H       1.279461     -0.592552      1.106229
  C       0.682154      0.306637      1.134794
  C      -0.405445      0.396483      2.001204
  H      -0.658089     -0.439638      2.636557
  C      -1.175052      1.536342      2.033351
  H      -2.025369      1.596874      2.698644
  C      -0.888409      2.641504      1.196407
  C      -1.681124      3.805141      1.254919
  C      -1.471269      4.999379      0.390937
  H      -4.930063      1.098464      0.484746
  H      -2.749920      2.366477     -1.091291
  C       0.209790      2.519797      0.313891
  H       0.454604      3.338480     -0.346947
  C       0.978193      1.372223      0.292423
  H      -0.444406      5.366975      0.448457
  H      -2.508116      3.809358      1.950745
  H      -1.659775      4.770494     -0.662825
  H      -2.133992      5.812725      0.673735
34
Coordinates from ORCA-job input E -620.886592784583
  C      -3.654122     -1.170846      0.932402
  C      -2.224877     -0.486114     -0.891490
  C      -2.913641     -2.322692      1.078063
  C      -1.492263     -1.644853     -0.739750
  C      -1.826576     -2.571857      0.241318
  C      -3.333120     -0.212824     -0.058462
  C      -4.091128      0.967269     -0.185542
  C      -3.787815      2.039504     -1.172908
  H      -4.496504     -0.981130      1.583956
  H      -1.940246      0.229797     -1.647629
  H       1.814955      1.304265     -0.389739
  H      -3.178327     -3.037671      1.844441
  H      -0.643849     -1.826914     -1.384138
  H      -4.425589      2.906649     -1.023496
  H      -3.929740      1.694064     -2.201054
  H      -1.247535     -3.476566      0.355365
  H       1.280432     -0.592198      1.104058
  C       0.682879      0.306803      1.133340
  C      -0.404187      0.396070      2.000496
  H      -0.656188     -0.440301      2.635781
  C      -1.174048      1.535714      2.033548
  H      -2.023982      1.595821      2.699369
  C      -0.888244      2.641241      1.196779
  C      -1.681142      3.804775      1.256348
  C      -1.472660      4.999045      0.392159
  H      -4.929771      1.099746      0.483414
  H      -2.749104      2.367557     -1.090953
  C       0.209396      2.520120      0.313464
  H       0.453606      3.339110     -0.347217
  C       0.978086      1.372736      0.291137
  H      -0.445929      5.367153      0.448852
  H      -2.507243      3.808694      1.953233
  H      -1.662023      4.770098     -0.661405
  H      -2.135580      5.812047      0.675502
34
Coordinates from ORCA-job input E -620.886593147889
  C      -3.654193     -1.170577      0.932639
  C      -2.224868     -0.487001     -0.891625
  C      -2.914206     -2.322706      1.078530
  C      -1.492759     -1.646025     -0.739654
  C      -1.827365     -2.572604      0.241710
  C      -3.332878     -0.212976     -0.058545
  C      -4.090326      0.967447     -0.185886
  C      -3.786416      2.039249     -1.173529
  H      -4.496409     -0.980258      1.584234
  H      -1.940016      0.228592     -1.647982
  H       1.814560      1.305104     -0.390566
  H      -3.179121     -3.037338      1.845153
  H      -0.644518     -1.828646     -1.384112
  H      -4.424452      2.906350     -1.024999
  H      -3.927441      1.693346     -2.201639
  H      -1.248716     -3.477541      0.355932
  H       1.280393     -0.591833      1.102706
  C       0.682849      0.307160      1.132446
  C      -0.403994      0.396137      1.999905
  H      -0.655851     -0.440433      2.634982
  C      -1.173793      1.535804      2.033555
  H      -2.023549      1.595703      2.699627
  C      -0.888238      2.641627      1.197073
  C      -1.681247      3.805081      1.257266
  C      -1.473486      4.999387      0.392985
  H      -4.928819      1.100581      0.483121
  H      -2.747829      2.367484     -1.090910
  C       0.209146      2.520742      0.313388
  H       0.453186      3.339933     -0.347116
  C       0.977849      1.373378      0.290522
  H      -0.446770      5.367647      0.449005
  H      -2.506915      3.808786      1.954668
  H      -1.663569      4.770417     -0.660447
  H      -2.136317      5.812299      0.676807
34
Coordinates from ORCA-job input E -620.886532652221
  C      -3.637753     -1.143733      0.949200
  C      -2.212924     -0.481227     -0.883898
  C      -2.916138     -2.311122      1.087027
  C      -1.493141     -1.648998     -0.735404
  C      -1.834070     -2.574791      0.245019
  C      -3.309759     -0.188716     -0.044506
  C      -4.052423      1.004234     -0.171313
  C      -3.770929      2.053040     -1.180842
  H      -4.473275     -0.941921      1.606090
  H      -1.921674      0.230783     -1.641237
  H       1.823124      1.307058     -0.390776
  H      -3.187753     -3.022829      1.854061
  H      -0.647811     -1.837052     -1.381653
  H      -4.410465      2.917946     -1.024272
  H      -3.945773      1.688896     -2.198176
  H      -1.264895     -3.486135      0.356480
  H       1.286080     -0.592431      1.101919
  C       0.686655      0.305528      1.127111
  C      -0.403098      0.390908      1.988771
  H      -0.648125     -0.441658      2.626343
  C      -1.184856      1.517814      2.014936
  H      -2.038828      1.569855      2.676336
  C      -0.905146      2.622751      1.181627
  C      -1.715632      3.770157      1.246154
  C      -1.497347      4.982400      0.400484
  H      -4.876889      1.153364      0.512092
  H      -2.732817      2.373550     -1.142271
  C       0.205871      2.515160      0.306094
  H       0.454346      3.336772     -0.352438
  C       0.982450      1.371328      0.285845
  H      -0.474009      5.355431      0.487034
  H      -2.552335      3.756429      1.932773
  H      -1.655349      4.774590     -0.661474
  H      -2.171392      5.786935      0.682108
34
Coordinates from ORCA-job input E -620.886800720155
  C      -3.648177     -1.117277      0.945806
  C      -2.217912     -0.488617     -0.895267
  C      -2.932177     -2.283641      1.101842
  C      -1.507878     -1.660036     -0.732183
  C      -1.855487     -2.567878      0.261803
  C      -3.314213     -0.179702     -0.060343
  C      -4.047814      1.015246     -0.200832
  C      -3.746912      2.057612     -1.217852
  H      -4.481823     -0.900925      1.600367
  H      -1.922469      0.210975     -1.662700
  H       1.809890      1.328788     -0.418716
  H      -3.208161     -2.982556      1.878880
  H      -0.665994     -1.865341     -1.378168
  H      -4.375158      2.932756     -1.075504
  H      -3.915221      1.688615     -2.234397
  H      -1.294780     -3.482802      0.384660
  H       1.320602     -0.582641      1.074907
  C       0.713698      0.309639      1.116830
  C      -0.360724      0.380565      2.000307
  H      -0.589168     -0.460715      2.638223
  C      -1.150160      1.504878      2.045582
  H      -1.993281      1.547784      2.721199
  C      -0.897140      2.615205      1.205416
  C      -1.718535      3.756698      1.275324
  C      -1.534083      4.961988      0.418423
  H      -4.874388      1.176410      0.477043
  H      -2.702266      2.371240     -1.169116
  C       0.194554      2.517347      0.309957
  H       0.419239      3.340701     -0.352298
  C       0.982250      1.382560      0.274478
  H      -0.514929      5.349718      0.482513
  H      -2.541445      3.738619      1.975312
  H      -1.711887      4.739847     -0.638267
  H      -2.214134      5.759255      0.706014
34
Coordinates from ORCA-job input E -620.886854536152
  C      -3.639817     -1.093433      0.952547
  C      -2.203166     -0.474849     -0.888261
  C      -2.920138     -2.254501      1.121568
  C      -1.492913     -1.644504     -0.714835
  C      -1.842564     -2.543963      0.285875
  C      -3.305364     -0.164457     -0.060550
  C      -4.046632      1.022226     -0.217433
  C      -3.735677      2.061350     -1.238469
  H      -4.476907     -0.874676      1.601879
  H      -1.908402      0.218444     -1.661549
  H       1.783281      1.320166     -0.444793
  H      -3.196440     -2.947666      1.903701
  H      -0.651539     -1.856613     -1.359396
  H      -4.363615      2.939020     -1.111700
  H      -3.888166      1.686312     -2.254812
  H      -1.282536     -3.458317      0.416175
  H       1.312585     -0.597638      1.045081
  C       0.701912      0.291653      1.094513
  C      -0.366773      0.356219      1.986665
  H      -0.589274     -0.488560      2.623218
  C      -1.154929      1.482866      2.044376
  H      -1.990698      1.524405      2.729196
  C      -0.906307      2.599545      1.208634
  C      -1.719508      3.747725      1.291301
  C      -1.545521      4.951430      0.434024
  H      -4.880351      1.184364      0.451158
  H      -2.691633      2.379528     -1.174409
  C       0.173040      2.502681      0.301485
  H       0.391124      3.329834     -0.357626
  C       0.960392      1.368884      0.254470
  H      -0.524773      5.337171      0.481803
  H      -2.532351      3.732450      2.002579
  H      -1.743026      4.727187     -0.619217
  H      -2.219395      5.750032      0.732044
34
Coordinates from ORCA-job input E -620.886902490558
  C      -3.652277     -1.075471      0.948384
  C      -2.213397     -0.489924     -0.901969
  C      -2.941578     -2.240488      1.129778
  C      -1.511706     -1.662734     -0.715218
  C      -1.866486     -2.547254      0.297053
  C      -3.310940     -0.160232     -0.075287
  C      -4.040284      1.032438     -0.242526
  C      -3.713503      2.061170     -1.269067
  H      -4.486220     -0.842199      1.596710
  H      -1.914043      0.192112     -1.683267
  H       1.779126      1.341160     -0.465735
  H      -3.221468     -2.921990      1.920927
  H      -0.672893     -1.889014     -1.358120
  H      -4.328919      2.948886     -1.149995
  H      -3.866861      1.682096     -2.283504
  H      -1.312599     -3.463878      0.438028
  H       1.346077     -0.580566      1.029746
  C       0.728973      0.303654      1.088773
  C      -0.327406      0.359045      1.996208
  H      -0.534136     -0.487502      2.634267
  C      -1.124820      1.478064      2.065051
  H      -1.951244      1.511927      2.761633
  C      -0.899128      2.595863      1.225339
  C      -1.722137      3.736336      1.318008
  C      -1.576158      4.938384      0.453332
  H      -4.872387      1.209871      0.424109
  H      -2.666392      2.366387     -1.201846
  C       0.168727      2.509110      0.303428
  H       0.368710      3.338333     -0.359520
  C       0.966144      1.382863      0.245609
  H      -0.559408      5.336640      0.481382
  H      -2.523233      3.714886      2.043420
  H      -1.789994      4.705904     -0.595060
  H      -2.254220      5.730438      0.759174
34
Coordinates from ORCA-job input E -620.886896444104
  C      -3.650940     -1.083729      0.948322
  C      -2.212338     -0.485299     -0.898180
  C      -2.936844     -2.247609      1.125134
  C      -1.506778     -1.656430     -0.715695
  C      -1.859604     -2.546843      0.292215
  C      -3.311554     -0.162650     -0.070993
  C      -4.044612      1.028649     -0.233543
  C      -3.720379      2.062305     -1.254879
  H      -4.486317     -0.856047      1.596775
  H      -1.914506      0.201161     -1.676208
  H       1.784203      1.334738     -0.456739
  H      -3.215207     -2.933567      1.912915
  H      -0.666475     -1.877160     -1.358583
  H      -4.338199      2.947793     -1.131317
  H      -3.872867      1.687724     -2.271202
  H      -1.302494     -3.462006      0.429767
  H       1.338827     -0.584146      1.038453
  C       0.722920      0.301215      1.092852
  C      -0.338288      0.359967      1.994110
  H      -0.550149     -0.485306      2.632050
  C      -1.133895      1.480209      2.057427
  H      -1.964245      1.516080      2.749224
  C      -0.900930      2.596778      1.218712
  C      -1.721185      3.739279      1.307336
  C      -1.566572      4.942110      0.443855
  H      -4.877502      1.200912      0.433467
  H      -2.674098      2.369010     -1.186206
  C       0.172322      2.507293      0.302778
  H       0.377738      3.335601     -0.359580
  C       0.967383      1.378992      0.250002
  H      -0.549189      5.338114      0.478741
  H      -2.525966      3.719741      2.028387
  H      -1.773621      4.711888     -0.606115
  H      -2.244721      5.735544      0.745963
34
Coordinates from ORCA-job input E -620.886900324862
  C      -3.651160     -1.080425      0.948778
  C      -2.211451     -0.482113     -0.896961
  C      -2.935794     -2.243318      1.127620
  C      -1.504631     -1.652117     -0.712441
  C      -1.857361     -2.541993      0.296017
  C      -3.311977     -0.159994     -0.071286
  C      -4.046883      1.029945     -0.236242
  C      -3.721860      2.062782     -1.257910
  H      -4.487613     -0.853173      1.595985
  H      -1.913860      0.203806     -1.675552
  H       1.783670      1.332984     -0.458942
  H      -3.213940     -2.928792      1.915872
  H      -0.663534     -1.872832     -1.354293
  H      -4.339398      2.948660     -1.135528
  H      -3.873062      1.687855     -2.274313
  H      -1.299039     -3.456181      0.435101
  H       1.340566     -0.585806      1.036620
  C       0.723466      0.298737      1.090908
  C      -0.337638      0.356734      1.992262
  H      -0.548739     -0.488718      2.630289
  C      -1.133929      1.476296      2.056091
  H      -1.964056      1.511319      2.748210
  C      -0.901471      2.593353      1.218212
  C      -1.721009      3.736151      1.308716
  C      -1.567419      4.939674      0.445697
  H      -4.880907      1.202045      0.429368
  H      -2.675636      2.369193     -1.187710
  C       0.171436      2.504625      0.301485
  H       0.375964      3.333443     -0.360490
  C       0.967011      1.376664      0.248007
  H      -0.550502      5.336857      0.480334
  H      -2.524463      3.716472      2.031193
  H      -1.774611      4.709890     -0.604300
  H      -2.246251      5.732292      0.748448
34
Coordinates from ORCA-job input E -620.886904635510
  C      -3.654592     -1.074981      0.948249
  C      -2.212241     -0.474525     -0.894796
  C      -2.936037     -2.235453      1.130635
  C      -1.502148     -1.641857     -0.706671
  C      -1.854561     -2.531574      0.302097
  C      -3.315839     -0.154795     -0.072246
  C      -4.054831      1.032256     -0.240902
  C      -3.728300      2.064960     -1.262026
  H      -4.493574     -0.849587      1.592830
  H      -1.915197      0.211097     -1.673832
  H       1.788377      1.331347     -0.459364
  H      -3.213715     -2.920759      1.919166
  H      -0.658827     -1.861442     -1.345983
  H      -4.345084      2.951547     -1.140682
  H      -3.877235      1.690891     -2.279059
  H      -1.293112     -3.443417      0.443976
  H       1.350336     -0.587232      1.037061
  C       0.730037      0.295132      1.090512
  C      -0.331746      0.350865      1.991058
  H      -0.541209     -0.494975      2.629174
  C      -1.130897      1.468253      2.054336
  H      -1.961593      1.500810      2.745902
  C      -0.900066      2.586000      1.217288
  C      -1.720190      3.728169      1.308820
  C      -1.569114      4.932301      0.445874
  H      -4.891674      1.202599      0.421552
  H      -2.682031      2.370558     -1.188651
  C       0.173361      2.499608      0.300571
  H       0.375603      3.329297     -0.360964
  C       0.971419      1.373373      0.247326
  H      -0.554279      5.334582      0.482880
  H      -2.522170      3.707771      2.032829
  H      -1.772575      4.701691     -0.604578
  H      -2.252375      5.721805      0.746862
34
Coordinates from ORCA-job input E -620.886915811665
  C      -3.662387     -1.060077      0.947199
  C      -2.214466     -0.460762     -0.891814
  C      -2.938929     -2.216154      1.138613
  C      -1.499405     -1.623427     -0.694644
  C      -1.852134     -2.510432      0.316454
  C      -3.323743     -0.142971     -0.076124
  C      -4.069515      1.038642     -0.254560
  C      -3.741732      2.068434     -1.278227
  H      -4.505820     -0.836059      1.586446
  H      -1.917628      0.222375     -1.673080
  H       1.797631      1.331156     -0.462957
  H      -3.216642     -2.899250      1.929016
  H      -0.651868     -1.842499     -1.328504
  H      -4.358037      2.955906     -1.160671
  H      -3.887975      1.692515     -2.294956
  H      -1.285949     -3.418213      0.465424
  H       1.374444     -0.588439      1.035192
  C       0.747416      0.289167      1.088721
  C      -0.313893      0.338768      1.990027
  H      -0.517712     -0.508172      2.628593
  C      -1.119711      1.451142      2.054293
  H      -1.949857      1.478050      2.746746
  C      -0.895438      2.570657      1.218150
  C      -1.718842      3.709959      1.313410
  C      -1.575500      4.915671      0.451265
  H      -4.911704      1.206906      0.401548
  H      -2.695578      2.373705     -1.202202
  C       0.177037      2.490259      0.299264
  H       0.373045      3.321949     -0.361627
  C       0.981363      1.368596      0.244778
  H      -0.565242      5.329073      0.492718
  H      -2.517173      3.686574      2.041332
  H      -1.771859      4.683366     -0.600126
  H      -2.268277      5.697902      0.749548
34
Coordinates from ORCA-job input E -620.886930561281
  C      -3.675514     -1.038511      0.944931
  C      -2.218852     -0.439608     -0.887229
  C      -2.944835     -2.187867      1.149082
  C      -1.496522     -1.595408     -0.677329
  C      -1.850025     -2.478917      0.336594
  C      -3.336821     -0.125477     -0.081955
  C      -4.092447      1.047781     -0.274476
  C      -3.764902      2.074205     -1.301917
  H      -4.525454     -0.816972      1.576405
  H      -1.921925      0.240303     -1.671255
  H       1.815049      1.332637     -0.465395
  H      -3.223001     -2.868104      1.941780
  H      -0.642358     -1.812613     -1.302819
  H      -4.382796      2.961232     -1.189297
  H      -3.907961      1.694843     -2.317827
  H      -1.277313     -3.380892      0.495600
  H       1.413483     -0.589115      1.034649
  C       0.776714      0.281469      1.088202
  C      -0.284320      0.321381      1.990237
  H      -0.479608     -0.527108      2.629449
  C      -1.100590      1.426050      2.055265
  H      -1.930148      1.444691      2.748651
  C      -0.886631      2.547984      1.219646
  C      -1.716795      3.681839      1.318681
  C      -1.584387      4.889491      0.457750
  H      -4.942762      1.211438      0.372203
  H      -2.719458      2.381438     -1.224290
  C       0.184880      2.476864      0.298670
  H       0.372055      3.311099     -0.361583
  C       0.999314      1.362725      0.243303
  H      -0.581521      5.319879      0.508747
  H      -2.511246      3.653381      2.050629
  H      -1.766798      4.653910     -0.595421
  H      -2.292588      5.660268      0.749564
34
Coordinates from ORCA-job input E -620.886948124703
  C      -3.698379     -1.003308      0.940825
  C      -2.226849     -0.405417     -0.879661
  C      -2.957044     -2.141993      1.165140
  C      -1.493832     -1.550521     -0.649614
  C      -1.849532     -2.428287      0.368575
  C      -3.358731     -0.096966     -0.091582
  C      -4.128994      1.062678     -0.307205
  C      -3.803718      2.083805     -1.341288
  H      -4.558445     -0.785552      1.559813
  H      -1.928831      0.269253     -1.667789
  H       1.845808      1.338050     -0.467940
  H      -3.236821     -2.817500      1.961323
  H      -0.628906     -1.764072     -1.261294
  H      -4.427060      2.968008     -1.236851
  H      -3.942170      1.696963     -2.355100
  H      -1.267754     -3.321471      0.543583
  H       1.479868     -0.588246      1.034272
  C       0.827848      0.270985      1.088311
  C      -0.232433      0.294331      1.991958
  H      -0.413093     -0.556597      2.632223
  C      -1.066187      1.385836      2.058334
  H      -1.894320      1.391184      2.753557
  C      -0.870449      2.511506      1.222897
  C      -1.713825      3.634804      1.327195
  C      -1.599448      4.845269      0.468212
  H      -4.992320      1.218027      0.324116
  H      -2.760268      2.397352     -1.263814
  C       0.199311      2.456299      0.299001
  H       0.372245      3.294087     -0.360665
  C       1.030932      1.355283      0.242201
  H      -0.609565      5.303128      0.536499
  H      -2.503165      3.596965      2.064173
  H      -1.756930      4.603795     -0.587731
  H      -2.333023      5.596637      0.747571
34
Coordinates from ORCA-job input E -620.886957607051
  C      -3.715226     -0.987205      0.937000
  C      -2.234504     -0.387132     -0.875301
  C      -2.968850     -2.120766      1.170095
  C      -1.496392     -1.527012     -0.636323
  C      -1.854242     -2.403433      0.382318
  C      -3.374001     -0.082815     -0.096586
  C      -4.150576      1.070121     -0.323391
  C      -3.828282      2.088885     -1.360891
  H      -4.580705     -0.772319      1.549414
  H      -1.934837      0.286195     -1.663986
  H       1.869556      1.345658     -0.464578
  H      -3.250412     -2.794997      1.966767
  H      -0.625292     -1.736230     -1.240578
  H      -4.457347      2.969453     -1.260366
  H      -3.965072      1.696689     -2.372995
  H      -1.268626     -3.292650      0.564610
  H       1.522811     -0.583608      1.038962
  C       0.862601      0.269411      1.092362
  C      -0.197589      0.282965      1.996521
  H      -0.369239     -0.568827      2.638006
  C      -1.042309      1.366228      2.062046
  H      -1.869910      1.364565      2.757846
  C      -0.857941      2.493316      1.225306
  C      -1.712104      3.608364      1.329275
  C      -1.606733      4.819829      0.470680
  H      -5.020769      1.220149      0.299839
  H      -2.786514      2.408424     -1.286116
  C       0.212005      2.447800      0.301594
  H       0.377624      3.286580     -0.358734
  C       1.054406      1.355035      0.245423
  H      -0.625228      5.293549      0.552681
  H      -2.501301      3.564083      2.066164
  H      -1.745046      4.574518     -0.586918
  H      -2.356034      5.559495      0.739101
34
Coordinates from ORCA-job input E -620.886962309388
  C      -3.723356     -0.984553      0.934977
  C      -2.237908     -0.382656     -0.872985
  C      -2.976582     -2.117601      1.169221
  C      -1.499756     -1.522206     -0.632881
  C      -1.859893     -2.399489      0.384203
  C      -3.380145     -0.079742     -0.097611
  C      -4.157080      1.071909     -0.327613
  C      -3.837131      2.089215     -1.367106
  H      -4.590540     -0.770680      1.545306
  H      -1.936192      0.291350     -1.660320
  H       1.879563      1.351335     -0.462733
  H      -3.260015     -2.792246      1.964909
  H      -0.626808     -1.728457     -1.235455
  H      -4.471581      2.966249     -1.269717
  H      -3.972149      1.692245     -2.377675
  H      -1.274989     -3.288970      0.567473
  H       1.539023     -0.579424      1.041894
  C       0.876860      0.272124      1.094726
  C      -0.182471      0.282296      2.000132
  H      -0.349798     -0.569315      2.642904
  C      -1.031116      1.362678      2.065116
  H      -1.858007      1.359703      2.761732
  C      -0.851761      2.489856      1.226840
  C      -1.711712      3.600694      1.329359
  C      -1.608334      4.812758      0.471096
  H      -5.029186      1.220831      0.293322
  H      -2.797065      2.414346     -1.294389
  C       0.218174      2.447801      0.303357
  H       0.382137      3.286036     -0.358105
  C       1.064365      1.357832      0.247258
  H      -0.629216      5.290308      0.559640
  H      -2.502483      3.553167      2.064504
  H      -1.738482      4.567873     -0.587244
  H      -2.362447      5.549050      0.735109
34
Coordinates from ORCA-job input E -620.886963161609
  C      -3.727484     -0.978420      0.934445
  C      -2.237494     -0.377076     -0.870098
  C      -2.979797     -2.110135      1.172267
  C      -1.498761     -1.515599     -0.626585
  C      -1.860870     -2.391995      0.390539
  C      -3.382771     -0.074786     -0.098682
  C      -4.161579      1.074556     -0.333657
  C      -3.841338      2.090301     -1.374673
  H      -4.596678     -0.764962      1.542039
  H      -1.934313      0.296245     -1.657442
  H       1.882043      1.352656     -0.466433
  H      -3.264544     -2.783919      1.968220
  H      -0.624112     -1.721215     -1.226910
  H      -4.479043      2.965473     -1.281942
  H      -3.971682      1.689827     -2.384478
  H      -1.275908     -3.280890      0.576459
  H       1.548607     -0.579318      1.038707
  C       0.884402      0.270609      1.092214
  C      -0.173536      0.277933      1.999399
  H      -0.337368     -0.574043      2.642576
  C      -1.024688      1.356193      2.065817
  H      -1.850461      1.351496      2.763762
  C      -0.849335      2.484080      1.227614
  C      -1.711560      3.593040      1.332111
  C      -1.612028      4.805876      0.474464
  H      -5.035928      1.222968      0.284256
  H      -2.802826      2.419420     -1.299671
  C       0.219152      2.444814      0.302491
  H       0.380630      3.283386     -0.359138
  C       1.067828      1.356826      0.244697
  H      -0.634533      5.286609      0.564270
  H      -2.500905      3.543436      2.068525
  H      -1.740355      4.561469     -0.584190
  H      -2.368846      5.539457      0.738271
34
Coordinates from ORCA-job input E -620.886966489062
  C      -3.729933     -0.978364      0.934116
  C      -2.234968     -0.378257     -0.866950
  C      -2.984109     -2.111172      1.172896
  C      -1.498497     -1.518087     -0.622529
  C      -1.864164     -2.394533      0.393213
  C      -3.381892     -0.074946     -0.098121
  C      -4.158925      1.074971     -0.335418
  C      -3.835057      2.089269     -1.376617
  H      -4.600088     -0.764137      1.540036
  H      -1.928747      0.295467     -1.652754
  H       1.876702      1.354440     -0.474645
  H      -3.271235     -2.784680      1.968233
  H      -0.623367     -1.723610     -1.222197
  H      -4.476775      2.962283     -1.291493
  H      -3.955777      1.684793     -2.385970
  H      -1.281643     -3.284893      0.579804
  H       1.548089     -0.578109      1.031990
  C       0.883995      0.271857      1.086664
  C      -0.171135      0.278559      1.997265
  H      -0.331967     -0.573411      2.641158
  C      -1.022384      1.356448      2.066154
  H      -1.846152      1.352194      2.766520
  C      -0.849934      2.484619      1.227817
  C      -1.712243      3.593407      1.335319
  C      -1.615261      4.807015      0.478267
  H      -5.033728      1.226136      0.281175
  H      -2.798715      2.423256     -1.294600
  C       0.215773      2.445991      0.299591
  H       0.375986      3.284232     -0.362763
  C       1.064564      1.358017      0.238842
  H      -0.636346      5.285595      0.564127
  H      -2.499681      3.542782      2.073648
  H      -1.749013      4.565545     -0.580265
  H      -2.369454      5.541636      0.746730
34
Coordinates from ORCA-job input E -620.886969478766
  C      -3.731740     -0.977998      0.933789
  C      -2.232871     -0.380434     -0.864876
  C      -2.987837     -2.111800      1.174126
  C      -1.498334     -1.521158     -0.618804
  C      -1.866957     -2.396926      0.396392
  C      -3.380715     -0.075360     -0.098142
  C      -4.155625      1.075631     -0.337301
  C      -3.827168      2.088552     -1.378418
  H      -4.602615     -0.762473      1.538214
  H      -1.924063      0.293058     -1.649851
  H       1.870142      1.356219     -0.483468
  H      -3.277045     -2.784630      1.969274
  H      -0.622477     -1.727575     -1.217094
  H      -4.471190      2.960476     -1.299942
  H      -3.938986      1.681569     -2.387720
  H      -1.286045     -3.288047      0.584364
  H       1.547159     -0.576632      1.024419
  C       0.882770      0.273000      1.080794
  C      -0.169765      0.279050      1.994486
  H      -0.328133     -0.573230      2.638599
  C      -1.021123      1.356519      2.066258
  H      -1.842884      1.351992      2.768996
  C      -0.851379      2.485099      1.228078
  C      -1.712924      3.594133      1.339152
  C      -1.618729      4.808211      0.482531
  H      -5.030610      1.229751      0.278262
  H      -2.792228      2.425342     -1.289042
  C       0.211294      2.447050      0.296338
  H       0.369319      3.285396     -0.366405
  C       1.060314      1.359290      0.232633
  H      -0.638628      5.285237      0.563264
  H      -2.497854      3.543068      2.080110
  H      -1.758838      4.568185     -0.575592
  H      -2.370315      5.543749      0.755820
34
Coordinates from ORCA-job input E -620.886976190624
  C      -3.734132     -0.980141      0.933021
  C      -2.228196     -0.390252     -0.862063
  C      -2.996034     -2.117304      1.175779
  C      -1.499302     -1.533987     -0.613341
  C      -1.874324     -2.407801      0.401052
  C      -3.376243     -0.079474     -0.098292
  C      -4.143988      1.076069     -0.339351
  C      -3.804584      2.086046     -1.379878
  H      -4.605452     -0.760365      1.535290
  H      -1.913666      0.282238     -1.645614
  H       1.851819      1.361071     -0.504089
  H      -3.290125     -2.788516      1.970489
  H      -0.622468     -1.743889     -1.208984
  H      -4.452586      2.956082     -1.314935
  H      -3.897877      1.674642     -2.389102
  H      -1.297640     -3.301171      0.591335
  H       1.539975     -0.572192      1.006053
  C       0.876005      0.277425      1.067228
  C      -0.170262      0.283149      1.988192
  H      -0.324263     -0.569887      2.632440
  C      -1.020511      1.360791      2.067189
  H      -1.837309      1.356132      2.775700
  C      -0.856020      2.490094      1.229119
  C      -1.714884      3.600320      1.348175
  C      -1.625554      4.815195      0.492408
  H      -5.017888      1.237954      0.275665
  H      -2.772207      2.427266     -1.274803
  C       0.199349      2.452108      0.288989
  H       0.352483      3.290711     -0.374563
  C       1.047611      1.364007      0.218309
  H      -0.641911      5.286834      0.559713
  H      -2.494427      3.549176      2.094862
  H      -1.782247      4.577623     -0.564150
  H      -2.369224      5.554364      0.777404
34
Coordinates from ORCA-job input E -620.886981080744
  C      -3.733847     -0.983532      0.932622
  C      -2.225238     -0.398907     -0.861768
  C      -2.999825     -2.123192      1.175901
  C      -1.500245     -1.544993     -0.612461
  C      -1.878529     -2.417437      0.401851
  C      -3.372188     -0.084018     -0.098351
  C      -4.134608      1.075305     -0.338808
  C      -3.789155      2.084286     -1.378324
  H      -4.604617     -0.760622      1.534559
  H      -1.907829      0.272618     -1.644995
  H       1.839222      1.363811     -0.515514
  H      -3.296685     -2.793510      1.970332
  H      -0.623416     -1.758015     -1.207031
  H      -4.438419      2.953738     -1.318791
  H      -3.874348      1.671843     -2.387751
  H      -1.304572     -3.312443      0.592667
  H       1.531518     -0.569563      0.995013
  C       0.868798      0.280753      1.059609
  C      -0.173806      0.287318      1.984650
  H      -0.326612     -0.566093      2.628720
  C      -1.022213      1.366131      2.068017
  H      -1.836020      1.361893      2.779949
  C      -0.859666      2.495661      1.229815
  C      -1.716336      3.607087      1.352989
  C      -1.628253      4.822321      0.497659
  H      -5.006993      1.241630      0.277138
  H      -2.757583      2.426231     -1.265985
  C       0.191578      2.456612      0.285030
  H       0.342343      3.295387     -0.378836
  C       1.038203      1.367558      0.210419
  H      -0.642062      5.289543      0.556841
  H      -2.493347      3.556650      2.102407
  H      -1.795122      4.585651     -0.557636
  H      -2.366210      5.564614      0.789307
34
Coordinates from ORCA-job input E -620.886986052462
  C      -3.732032     -0.987410      0.932539
  C      -2.222706     -0.407759     -0.862776
  C      -3.001634     -2.129354      1.175577
  C      -1.501182     -1.556132     -0.613752
  C      -1.881520     -2.427114      0.401063
  C      -3.367802     -0.089000     -0.098434
  C      -4.125378      1.073924     -0.337320
  C      -3.776008      2.082762     -1.375618
  H      -4.601653     -0.761469      1.535027
  H      -1.903594      0.262526     -1.646398
  H       1.828433      1.365768     -0.523354
  H      -3.300430     -2.798833      1.969994
  H      -0.624992     -1.772663     -1.208027
  H      -4.424881      2.952559     -1.317226
  H      -3.858897      1.670940     -2.385461
  H      -1.309941     -3.323693      0.591610
  H       1.521504     -0.567850      0.986146
  C       0.860705      0.283674      1.054062
  C      -0.179072      0.291676      1.982111
  H      -0.332144     -0.561940      2.625849
  C      -1.025035      1.372319      2.068946
  H      -1.836471      1.368809      2.783567
  C      -0.863018      2.501928      1.230586
  C      -1.717745      3.614548      1.356393
  C      -1.629459      4.830041      0.501329
  H      -4.995955      1.243360      0.280342
  H      -2.744101      2.423023     -1.260631
  C       0.185337      2.461273      0.282625
  H       0.334867      3.300276     -0.381229
  C       1.029640      1.370822      0.205032
  H      -0.641087      5.293152      0.554787
  H      -2.493456      3.565124      2.107235
  H      -1.803732      4.593790     -0.552865
  H      -2.362645      5.575238      0.797518
34
Coordinates from ORCA-job input E -620.886987678644
  C      -3.730822     -0.988219      0.932817
  C      -2.222353     -0.409666     -0.863657
  C      -3.000943     -2.130524      1.175488
  C      -1.501356     -1.558487     -0.615081
  C      -1.881531     -2.428993      0.400262
  C      -3.366665     -0.090137     -0.098442
  C      -4.123532      1.073344     -0.336738
  C      -3.774462      2.082576     -1.374691
  H      -4.599876     -0.761616      1.535871
  H      -1.903518      0.260129     -1.647823
  H       1.827277      1.365877     -0.523067
  H      -3.299670     -2.799737      1.970159
  H      -0.625698     -1.776097     -1.209750
  H      -4.421862      2.953296     -1.313765
  H      -3.860900      1.671922     -2.384756
  H      -1.310321     -3.325908      0.590352
  H       1.518573     -0.568103      0.985036
  C       0.858602      0.283990      1.053813
  C      -0.180964      0.292511      1.982001
  H      -0.334862     -0.561090      2.625541
  C      -1.026081      1.373912      2.069203
  H      -1.837329      1.370652      2.784037
  C      -0.863467      2.503538      1.230915
  C      -1.718053      3.616323      1.356502
  C      -1.629159      4.831807      0.501339
  H      -4.993750      1.242640      0.281500
  H      -2.741606      2.420602     -1.262252
  C       0.184982      2.462400      0.283115
  H       0.334907      3.301575     -0.380440
  C       1.028406      1.371405      0.205237
  H      -0.640643      5.294535      0.555301
  H      -2.494146      3.567199      2.106941
  H      -1.803006      4.595409     -0.552827
  H      -2.362249      5.577251      0.797103
34
Coordinates from ORCA-job input E -620.886988402682
  C      -3.730348     -0.987939      0.933086
  C      -2.222189     -0.409752     -0.863885
  C      -3.000389     -2.130187      1.175787
  C      -1.501202     -1.558594     -0.615355
  C      -1.881224     -2.428818      0.400332
  C      -3.366360     -0.090085     -0.098427
  C      -4.123351      1.073225     -0.336943
  C      -3.774675      2.082701     -1.374742
  H      -4.599264     -0.761184      1.536273
  H      -1.903606      0.259789     -1.648373
  H       1.827661      1.365878     -0.522323
  H      -3.298919     -2.799174      1.970725
  H      -0.625826     -1.776615     -1.210278
  H      -4.420330      2.954553     -1.311458
  H      -3.864810      1.672991     -2.384918
  H      -1.310087     -3.325814      0.590288
  H       1.517793     -0.568613      0.984560
  C       0.858200      0.283741      1.053790
  C      -0.181382      0.292276      1.981921
  H      -0.335645     -0.561338      2.625337
  C      -1.026216      1.373940      2.069218
  H      -1.837495      1.370681      2.784026
  C      -0.863361      2.503663      1.231135
  C      -1.718163      3.616346      1.356497
  C      -1.629308      4.831752      0.501139
  H      -4.993852      1.242018      0.281060
  H      -2.740906      2.418582     -1.264920
  C       0.185391      2.462611      0.283704
  H       0.335715      3.301977     -0.379527
  C       1.028533      1.371440      0.205701
  H      -0.641142      5.295121      0.556411
  H      -2.494423      3.567247      2.106739
  H      -1.801594      4.595192     -0.553211
  H      -2.363306      5.576706      0.795875
34
Coordinates from ORCA-job input E -620.886989244231
  C      -3.729898     -0.988587      0.933273
  C      -2.221306     -0.411236     -0.863682
  C      -3.000568     -2.131275      1.175931
  C      -1.501027     -1.560536     -0.615220
  C      -1.881613     -2.430536      0.400461
  C      -3.365304     -0.090914     -0.098187
  C      -4.121530      1.072875     -0.336741
  C      -3.771935      2.082486     -1.374063
  H      -4.598678     -0.761326      1.536454
  H      -1.902295      0.258184     -1.648094
  H       1.825731      1.366328     -0.523688
  H      -3.299442     -2.800042      1.970926
  H      -0.625905     -1.779174     -1.210288
  H      -4.415517      2.955758     -1.309190
  H      -3.864594      1.673761     -2.384441
  H      -1.311097     -3.327962      0.590288
  H       1.515250     -0.568691      0.982241
  C       0.856307      0.284107      1.052293
  C      -0.182741      0.292847      1.981012
  H      -0.337144     -0.560847      2.624281
  C      -1.026916      1.374963      2.069082
  H      -1.837809      1.371913      2.784342
  C      -0.864049      2.504811      1.231254
  C      -1.718499      3.617736      1.357147
  C      -1.629902      4.833046      0.501608
  H      -4.992190      1.241994      0.280959
  H      -2.737278      2.415965     -1.265490
  C       0.184313      2.463652      0.283410
  H       0.334847      3.303169     -0.379580
  C       1.026881      1.372075      0.204639
  H      -0.641676      5.296337      0.556796
  H      -2.494328      3.568865      2.107831
  H      -1.802326      4.596539     -0.552738
  H      -2.363841      5.578030      0.796417
34
Coordinates from ORCA-job input E -620.886988954132
  C      -3.729985     -0.989527      0.933384
  C      -2.220818     -0.411666     -0.863011
  C      -3.000678     -2.132318      1.175869
  C      -1.500644     -1.561051     -0.614741
  C      -1.881589     -2.431346      0.400583
  C      -3.365043     -0.091522     -0.097666
  C      -4.121275      1.072265     -0.336160
  C      -3.771150      2.082721     -1.372426
  H      -4.598920     -0.762432      1.536393
  H      -1.901600      0.258043     -1.647078
  H       1.826447      1.367126     -0.522928
  H      -3.299674     -2.801209      1.970709
  H      -0.625535     -1.779603     -1.209853
  H      -4.409718      2.959295     -1.302368
  H      -3.871164      1.677077     -2.383412
  H      -1.311216     -3.328908      0.590223
  H       1.514018     -0.568843      0.981238
  C       0.855621      0.284351      1.051692
  C      -0.183778      0.292992      1.980030
  H      -0.338806     -0.560910      2.622862
  C      -1.027606      1.375349      2.068162
  H      -1.838899      1.372237      2.782987
  C      -0.864168      2.505438      1.230897
  C      -1.718669      3.618390      1.356432
  C      -1.629992      4.833464      0.500566
  H      -4.993009      1.240475      0.280289
  H      -2.734317      2.410562     -1.267978
  C       0.184831      2.464626      0.283764
  H       0.336228      3.304450     -0.378632
  C       1.027127      1.372797      0.204882
  H      -0.642779      5.298654      0.558742
  H      -2.494466      3.569729      2.107134
  H      -1.798623      4.596462     -0.554256
  H      -2.366232      5.577146      0.792914
34
Coordinates from ORCA-job input E -620.886988746486
  C      -3.731228     -0.989165      0.933003
  C      -2.221069     -0.410856     -0.862340
  C      -3.001801     -2.131786      1.175942
  C      -1.500749     -1.560046     -0.613595
  C      -1.882111     -2.430528      0.401389
  C      -3.365886     -0.091011     -0.097780
  C      -4.122358      1.072558     -0.336695
  C      -3.772000      2.082974     -1.372954
  H      -4.600623     -0.762345      1.535456
  H      -1.901482      0.258980     -1.646147
  H       1.827667      1.367833     -0.523105
  H      -3.301175     -2.800812      1.970525
  H      -0.625111     -1.778127     -1.208103
  H      -4.410245      2.959782     -1.302827
  H      -3.872070      1.677517     -2.384002
  H      -1.311595     -3.327901      0.591480
  H       1.516426     -0.568242      0.981387
  C       0.857496      0.284556      1.051625
  C      -0.181988      0.292635      1.979906
  H      -0.336501     -0.561401      2.622695
  C      -1.026448      1.374463      2.068020
  H      -1.837808      1.370946      2.782760
  C      -0.863566      2.504649      1.230752
  C      -1.718532      3.617223      1.356359
  C      -1.630390      4.832375      0.500594
  H      -4.994631      1.240508      0.279052
  H      -2.735103      2.410536     -1.268365
  C       0.185426      2.464388      0.283570
  H       0.336427      3.304255     -0.378859
  C       1.028368      1.373029      0.204731
  H      -0.643792      5.298777      0.559631
  H      -2.494136      3.568229      2.107252
  H      -1.797745      4.595104     -0.554368
  H      -2.367748      5.575218      0.792259
34
Coordinates from ORCA-job input E -620.886989691622
  C      -3.733349     -0.989060      0.932275
  C      -2.220754     -0.411739     -0.861149
  C      -3.004917     -2.132074      1.176264
  C      -1.501381     -1.561304     -0.611325
  C      -1.884383     -2.431588      0.403140
  C      -3.366291     -0.091137     -0.098111
  C      -4.121791      1.072974     -0.337772
  C      -3.769664      2.082901     -1.373989
  H      -4.603333     -0.761721      1.533698
  H      -1.899736      0.257854     -1.644585
  H       1.826748      1.370104     -0.526381
  H      -3.305741     -2.800956      1.970419
  H      -0.624886     -1.779511     -1.204538
  H      -4.407435      2.960136     -1.304851
  H      -3.868371      1.677461     -2.385145
  H      -1.314503     -3.329143      0.594221
  H       1.518889     -0.566348      0.978752
  C       0.859284      0.285875      1.049492
  C      -0.179334      0.293042      1.978798
  H      -0.332491     -0.561383      2.621427
  C      -1.024516      1.374170      2.068113
  H      -1.835167      1.369983      2.783634
  C      -0.863244      2.504645      1.230836
  C      -1.718671      3.616709      1.357680
  C      -1.632016      4.832168      0.502290
  H      -4.994608      1.241641      0.276982
  H      -2.732734      2.409924     -1.267821
  C       0.184633      2.465219      0.282360
  H       0.334259      3.305263     -0.380155
  C       1.028335      1.374510      0.202433
  H      -0.646052      5.299938      0.561015
  H      -2.493287      3.567110      2.109585
  H      -1.799370      4.594594     -0.552617
  H      -2.370205      5.574059      0.794271
34
Coordinates from ORCA-job input E -620.886989420687
  C      -3.733798     -0.989181      0.932197
  C      -2.220796     -0.411613     -0.860826
  C      -3.005362     -2.132166      1.176260
  C      -1.501429     -1.561172     -0.610943
  C      -1.884638     -2.431559      0.403364
  C      -3.366544     -0.091151     -0.098033
  C      -4.122137      1.072860     -0.337798
  C      -3.769953      2.083035     -1.373738
  H      -4.603933     -0.761936      1.533437
  H      -1.899659      0.258009     -1.644187
  H       1.827588      1.370678     -0.526015
  H      -3.306330     -2.801118      1.970302
  H      -0.624797     -1.779313     -1.203978
  H      -4.406607      2.960980     -1.303249
  H      -3.870470      1.678407     -2.385058
  H      -1.314776     -3.329120      0.594476
  H       1.519555     -0.566095      0.978660
  C       0.859868      0.286066      1.049432
  C      -0.178900      0.292990      1.978564
  H      -0.332071     -0.561533      2.621054
  C      -1.024251      1.374009      2.067835
  H      -1.835048      1.369622      2.783187
  C      -0.862984      2.504591      1.230695
  C      -1.718680      3.616470      1.357364
  C      -1.632043      4.831964      0.502001
  H      -4.995339      1.241114      0.276527
  H      -2.732502      2.408727     -1.268633
  C       0.185147      2.465459      0.282511
  H       0.334835      3.305645     -0.379810
  C       1.028994      1.374866      0.202603
  H      -0.646564      5.300623      0.561997
  H      -2.493407      3.566747      2.109136
  H      -1.797790      4.594196     -0.553098
  H      -2.371257      5.573215      0.793006
34
Coordinates from ORCA-job input E -620.886726865146
  C      -3.640031     -0.921184      0.974545
  C      -2.206245     -0.374398     -0.895142
  C      -2.898654     -2.058207      1.208234
  C      -1.475024     -1.518488     -0.656640
  C      -1.811814     -2.370508      0.391024
  C      -3.319006     -0.041895     -0.088444
  C      -4.088411      1.114022     -0.321669
  C      -3.782222      2.097832     -1.386876
  H      -4.484807     -0.684599      1.608954
  H      -1.921491      0.280480     -1.706022
  H       1.797594      1.298396     -0.491352
  H      -3.163747     -2.713018      2.027788
  H      -0.626102     -1.747030     -1.286402
  H      -4.419454      2.975746     -1.317864
  H      -3.902180      1.689596     -2.394820
  H      -1.232623     -3.264086      0.573026
  H       1.451633     -0.632751      1.012929
  C       0.797573      0.224958      1.071756
  C      -0.254601      0.243017      1.985678
  H      -0.424545     -0.608777      2.627799
  C      -1.090428      1.332658      2.062107
  H      -1.909922      1.337658      2.767658
  C      -0.906805      2.461344      1.226412
  C      -1.752551      3.583238      1.342676
  C      -1.641256      4.808227      0.489040
  H      -4.940150      1.290024      0.321043
  H      -2.752838      2.400637     -1.286393
  C       0.154130      2.409822      0.292626
  H       0.322519      3.248297     -0.367638
  C       0.988373      1.310758      0.225571
  H      -0.651875      5.267388      0.559140
  H      -2.536305      3.540592      2.085613
  H      -1.799314      4.578026     -0.569803
  H      -2.375499      5.556537      0.774693
34
Coordinates from ORCA-job input E -620.887140106653
  C      -3.735645     -0.972412      0.947078
  C      -2.223158     -0.431608     -0.858453
  C      -3.048243     -2.144363      1.170379
  C      -1.538852     -1.605396     -0.622627
  C      -1.945054     -2.473789      0.384694
  C      -3.349405     -0.078852     -0.080461
  C      -4.077675      1.104413     -0.309509
  C      -3.743392      2.089307     -1.373712
  H      -4.592461     -0.722000      1.558084
  H      -1.887235      0.232719     -1.640001
  H       1.864953      1.433555     -0.508470
  H      -3.365611     -2.810534      1.960404
  H      -0.670226     -1.843366     -1.219869
  H      -4.380093      2.966550     -1.312191
  H      -3.854387      1.675209     -2.379944
  H      -1.403473     -3.391219      0.563308
  H       1.584092     -0.514577      0.986738
  C       0.909139      0.325383      1.057783
  C      -0.136033      0.308710      1.979583
  H      -0.274958     -0.549459      2.619946
  C      -1.010642      1.366760      2.058355
  H      -1.827839      1.342077      2.765917
  C      -0.869046      2.501035      1.222998
  C      -1.751093      3.592314      1.339937
  C      -1.662538      4.818131      0.496759
  H      -4.940828      1.288129      0.314798
  H      -2.705523      2.404897     -1.268956
  C       0.191038      2.488982      0.287517
  H       0.328095      3.334133     -0.371341
  C       1.060920      1.418781      0.214005
  H      -0.682894      5.295530      0.575487
  H      -2.535111      3.526739      2.080696
  H      -1.809655      4.588619     -0.561860
  H      -2.413247      5.549916      0.782174
34
Coordinates from ORCA-job input E -620.887257661391
  C      -3.747315     -0.962223      0.942900
  C      -2.209247     -0.404487     -0.834319
  C      -3.037417     -2.115036      1.193741
  C      -1.504330     -1.560710     -0.573010
  C      -1.910688     -2.426924      0.435417
  C      -3.359492     -0.070176     -0.084629
  C      -4.096898      1.104334     -0.327875
  C      -3.743943      2.100603     -1.379734
  H      -4.619959     -0.723388      1.535361
  H      -1.870469      0.261186     -1.613089
  H       1.856625      1.421882     -0.530654
  H      -3.355970     -2.780177      1.983587
  H      -0.620453     -1.787000     -1.151544
  H      -4.373681      2.982607     -1.310139
  H      -3.853816      1.694543     -2.388945
  H      -1.353321     -3.330661      0.633849
  H       1.569659     -0.541254      0.943809
  C       0.894667      0.298128      1.020724
  C      -0.152163      0.273758      1.940403
  H      -0.293790     -0.590830      2.571799
  C      -1.021814      1.334966      2.032206
  H      -1.840534      1.304466      2.737688
  C      -0.875439      2.478312      1.210217
  C      -1.756466      3.569019      1.336762
  C      -1.664782      4.800362      0.508761
  H      -4.964447      1.286560      0.290431
  H      -2.699022      2.415077     -1.272648
  C       0.184871      2.473255      0.274995
  H       0.324527      3.324716     -0.374866
  C       1.051117      1.400949      0.189909
  H      -0.684572      5.274978      0.596199
  H      -2.542859      3.496414      2.074159
  H      -1.809203      4.581123     -0.552110
  H      -2.415456      5.529946      0.799886
34
Coordinates from ORCA-job input E -620.887334407095
  C      -3.715114     -0.950264      0.954377
  C      -2.226795     -0.407833     -0.870100
  C      -2.993758     -2.097655      1.199143
  C      -1.516370     -1.563164     -0.621400
  C      -1.890065     -2.417515      0.409882
  C      -3.355708     -0.067210     -0.091436
  C      -4.097849      1.105638     -0.327376
  C      -3.746734      2.101575     -1.377833
  H      -4.571591     -0.706512      1.568740
  H      -1.911882      0.250249     -1.665830
  H       1.852980      1.393129     -0.503581
  H      -3.288475     -2.755207      2.004935
  H      -0.654031     -1.798427     -1.228631
  H      -4.373814      2.986563     -1.306118
  H      -3.859951      1.693803     -2.385915
  H      -1.327488     -3.319922      0.599742
  H       1.556869     -0.552991      0.991869
  C       0.879814      0.286304      1.053085
  C      -0.172911      0.272446      1.966224
  H      -0.319832     -0.585705      2.605552
  C      -1.037739      1.338724      2.046142
  H      -1.858849      1.318102      2.749242
  C      -0.882262      2.475736      1.216521
  C      -1.758278      3.572555      1.335165
  C      -1.664402      4.800998      0.500236
  H      -4.955799      1.292904      0.302876
  H      -2.704467      2.415258     -1.275371
  C       0.180627      2.457481      0.284129
  H       0.327616      3.303227     -0.371502
  C       1.042723      1.380570      0.211917
  H      -0.682919      5.274012      0.585413
  H      -2.546151      3.505776      2.071633
  H      -1.810135      4.578118     -0.561084
  H      -2.413342      5.533555      0.788597
34
Coordinates from ORCA-job input E -620.887343516552
  C      -3.720956     -0.953150      0.952014
  C      -2.223908     -0.406052     -0.863958
  C      -3.002225     -2.102351      1.195738
  C      -1.513963     -1.561436     -0.614018
  C      -1.894175     -2.419667      0.411712
  C      -3.356107     -0.066848     -0.089195
  C      -4.098312      1.105966     -0.326612
  C      -3.744976      2.102567     -1.375364
  H      -4.581100     -0.711692      1.562103
  H      -1.905151      0.254068     -1.656326
  H       1.852799      1.395016     -0.508658
  H      -3.301041     -2.762220      1.998178
  H      -0.647453     -1.794180     -1.216336
  H      -4.370976      2.988066     -1.303189
  H      -3.858172      1.694410     -2.383435
  H      -1.331962     -3.322063      0.602673
  H       1.559266     -0.551771      0.986211
  C       0.883104      0.287988      1.049954
  C      -0.167595      0.273970      1.965434
  H      -0.313943     -0.584758      2.603862
  C      -1.033469      1.339292      2.045984
  H      -1.854080      1.317821      2.749645
  C      -0.880100      2.476091      1.215780
  C      -1.757125      3.572056      1.334881
  C      -1.666234      4.800559      0.498989
  H      -4.958805      1.292221      0.300308
  H      -2.703624      2.416181     -1.274546
  C       0.181574      2.458719      0.282189
  H       0.326429      3.304187     -0.374445
  C       1.044514      1.382616      0.209081
  H      -0.685297      5.274929      0.582880
  H      -2.544468      3.503988      2.071910
  H      -1.812723      4.577675     -0.562277
  H      -2.415829      5.532121      0.788077
34
Coordinates from ORCA-job input E -620.887346093538
  C      -3.726778     -0.955364      0.949088
  C      -2.221436     -0.402004     -0.858066
  C      -3.008545     -2.104872      1.192740
  C      -1.511270     -1.557079     -0.607431
  C      -1.896190     -2.418833      0.413623
  C      -3.357691     -0.065794     -0.087781
  C      -4.100582      1.106566     -0.326439
  C      -3.744410      2.104851     -1.372347
  H      -4.590411     -0.716711      1.555294
  H      -1.899577      0.260460     -1.647127
  H       1.853034      1.394490     -0.512743
  H      -3.310566     -2.767186      1.991951
  H      -0.640838     -1.786724     -1.205235
  H      -4.368515      2.991455     -1.298967
  H      -3.858307      1.696581     -2.380525
  H      -1.333573     -3.320775      0.605536
  H       1.563136     -0.551281      0.983919
  C       0.886939      0.288338      1.048651
  C      -0.162379      0.274226      1.965760
  H      -0.307527     -0.584348      2.604590
  C      -1.029336      1.338642      2.046297
  H      -1.849222      1.316938      2.750793
  C      -0.878098      2.474674      1.214734
  C      -1.755862      3.570038      1.333956
  C      -1.668462      4.798085      0.496551
  H      -4.964488      1.290851      0.296257
  H      -2.703076      2.418151     -1.274253
  C       0.182196      2.457547      0.279770
  H       0.324911      3.302350     -0.378270
  C       1.046202      1.382332      0.206639
  H      -0.688002      5.273736      0.578588
  H      -2.542657      3.500879      2.071526
  H      -1.816224      4.575368     -0.564583
  H      -2.418477      5.528730      0.786750
34
Coordinates from ORCA-job input E -620.887346682221
  C      -3.729782     -0.956150      0.947093
  C      -2.220430     -0.399017     -0.855534
  C      -3.011359     -2.105561      1.190723
  C      -1.510216     -1.554076     -0.605079
  C      -1.897019     -2.417657      0.413746
  C      -3.358868     -0.064813     -0.087559
  C      -4.102337      1.107150     -0.326504
  C      -3.745602      2.106569     -1.370980
  H      -4.594933     -0.718948      1.551695
  H      -1.897098      0.264842     -1.642808
  H       1.853617      1.393348     -0.514034
  H      -3.314876     -2.769321      1.988154
  H      -0.638121     -1.782123     -1.201041
  H      -4.368795      2.993735     -1.296972
  H      -3.860361      1.698434     -2.379248
  H      -1.334356     -3.319592      0.605568
  H       1.566843     -0.550647      0.985430
  C       0.889936      0.288439      1.049708
  C      -0.158629      0.274513      1.967715
  H      -0.302314     -0.583312      2.607911
  C      -1.026511      1.338230      2.047660
  H      -1.845669      1.316804      2.753007
  C      -0.876925      2.473299      1.214506
  C      -1.755010      3.568435      1.333449
  C      -1.669609      4.795682      0.494549
  H      -4.968689      1.289374      0.293406
  H      -2.703818      2.419280     -1.274714
  C       0.182446      2.455897      0.278537
  H       0.323708      3.299992     -0.380721
  C       1.047388      1.381385      0.206027
  H      -0.689273      5.271893      0.574923
  H      -2.541311      3.499249      2.071545
  H      -1.818582      4.572845     -0.566397
  H      -2.419524      5.526138      0.785483
34
Coordinates from ORCA-job input E -620.887347397574
  C      -3.732862     -0.955617      0.944323
  C      -2.219369     -0.393552     -0.853302
  C      -3.013149     -2.104145      1.188499
  C      -1.508311     -1.548037     -0.602775
  C      -1.896401     -2.413566      0.413935
  C      -3.360619     -0.062381     -0.088168
  C      -4.105720      1.108363     -0.327684
  C      -3.749272      2.109606     -1.370332
  H      -4.599800     -0.720441      1.547154
  H      -1.894834      0.271861     -1.638777
  H       1.854165      1.389871     -0.515092
  H      -3.317827     -2.769500      1.984144
  H      -0.634425     -1.773966     -1.196884
  H      -4.371347      2.997466     -1.295387
  H      -3.865763      1.702250     -2.378887
  H      -1.333149     -3.315144      0.605711
  H       1.572494     -0.550713      0.989659
  C       0.894152      0.287332      1.052567
  C      -0.153313      0.273950      1.971865
  H      -0.294507     -0.582387      2.614663
  C      -1.022625      1.336622      2.050600
  H      -1.840573      1.315894      2.757365
  C      -0.875619      2.469986      1.214672
  C      -1.754001      3.564953      1.333007
  C      -1.671042      4.790697      0.491692
  H      -4.975642      1.286865      0.288357
  H      -2.706549      2.420701     -1.276569
  C       0.182326      2.451777      0.277071
  H       0.321380      3.294597     -0.384255
  C       1.048737      1.378344      0.205868
  H      -0.690641      5.267308      0.569249
  H      -2.539418      3.496419      2.072096
  H      -1.822237      4.567514     -0.568901
[truncated: 638,106 more chars]
