# Supplementary material for: AIMNet2‐NSE: A Transferable Reactive Neural Network Potential for Open‐Shell Chemistry
Source: Angew Chem Int Ed Engl. 2025 Dec 16;65(5):e16763. doi: 10.1002/anie.202516763 (PMC12851018; doi:10.1002/anie.202516763)
Supplement: Supplementary file 2 — Supporting Information [file ANIE-65-e16763-s001.zip › styrene/singlet_uks_scan/relaxscanscf.dat]

7.93989878699517	-620.8864174
7.7434508340921155	-620.8864062
7.546864445788128	-620.8865931
7.350370248133587	-620.8869894
7.15382126192891	-620.8874081
6.957256496087754	-620.8878597
6.760707422127316	-620.8883734
6.564210618974781	-620.8889231
6.36765644331973	-620.8895018
6.171107970737969	-620.8900955
5.974537090804638	-620.8907795
5.778085491733223	-620.8914141
5.581538998563725	-620.8922297
5.384987548374196	-620.8932217
5.188564384103306	-620.8946107
4.991919435244369	-620.8968551
4.795426466940289	-620.9005865
4.598869473750526	-620.9072884
4.402305459377445	-620.9162568
4.205797062372059	-620.9260746
4.009255259083003	-620.9365342
3.812681705904556	-620.9472458
3.6161813610366074	-620.9583846
3.4196216585543446	-620.9695571
3.223102186760765	-620.9792515
3.026481467116607	-620.9854088
2.8300036420597166	-620.9848428
