# Supplementary material for: AIMNet2‐NSE: A Transferable Reactive Neural Network Potential for Open‐Shell Chemistry
Source: Angew Chem Int Ed Engl. 2025 Dec 16;65(5):e16763. doi: 10.1002/anie.202516763 (PMC12851018; doi:10.1002/anie.202516763)
Supplement: Supplementary file 2 — Supporting Information [file ANIE-65-e16763-s001.zip › styrene/triplet_scan/input.001.xyz]

34
Coordinates from ORCA-job input
  C   -3.56578012553878     -1.35298417341852      0.86483942080686
  C   -2.24511384396157     -0.31402935966223     -0.87230892798716
  C   -2.70965512371108     -2.43186328265143      0.86800572594145
  C   -1.39529247672063     -1.40005866459825     -0.86189779200913
  C   -1.61801573644455     -2.46722688324117      0.00209904613136
  C   -3.36179773755676     -0.25754459441733     -0.00763846780680
  C   -4.24291891223445      0.84098455707233      0.00524849296984
  C   -4.09738859774263      2.02635967417560     -0.88393211580298
  H   -4.41246415535454     -1.33021943331573      1.53775019247678
  H   -2.04366711492106      0.51417723504301     -1.53488102027273
  H   1.80632359138241      1.00108179833125     -0.15737142295906
  H   -2.88783757749347     -3.25625077013281      1.54411520949015
  H   -0.54120294016187     -1.41370429435099     -1.52388711457900
  H   -4.88726721448332      2.75181733424503     -0.70866570090999
  H   -4.12980054658133      1.74328480098407     -1.93941850250489
  H   -0.94773057290663     -3.31419159597027      0.00609526580981
  H   1.02961124078454     -0.71404949959475      1.44378086028877
  C   0.51049612445892      0.22950547906985      1.36634542156539
  C   -0.61030438696921      0.47819622050023      2.15475908392738
  H   -0.96309156549546     -0.27747246446298      2.84120676229717
  C   -1.28396353784666      1.67332851406127      2.04697738862825
  H   -2.16041295733336      1.85808398974544      2.65297113306137
  C   -0.86193854093734      2.67598659562047      1.14137686193942
  C   -1.55985063179263      3.89688576614715      1.05530188228367
  C   -1.20328644437613      4.99772973453268      0.11813248068375
  H   -5.06736626263839      0.81292414201333      0.70380451961398
  H   -3.14019670216684      2.52859360491185     -0.72296880396215
  C   0.27120821414727      2.39439118368258      0.34270171996756
  H   0.61800536999757      3.13212193449355     -0.36596105012869
  C   0.94155952335787      1.19398354329614      0.46195946553057
  H   -0.15312848711263      5.28381141019481      0.20897159952025
  H   -2.42096740188722      4.02400514659992      1.69612842186695
  H   -1.35557529493899      4.70434290278834     -0.92535140520004
  H   -1.80726917482102      5.88231444830755      0.30095536932189
