# Supplementary material for: AIMNet2‐NSE: A Transferable Reactive Neural Network Potential for Open‐Shell Chemistry
Source: Angew Chem Int Ed Engl. 2025 Dec 16;65(5):e16763. doi: 10.1002/anie.202516763 (PMC12851018; doi:10.1002/anie.202516763)
Supplement: Supplementary file 2 — Supporting Information [file ANIE-65-e16763-s001.zip › styrene/triplet_scan/input.002.xyz]

34
Coordinates from ORCA-job input
  C   -3.55604983334903     -1.30509981092308      0.88780250861613
  C   -2.22119598535382     -0.36858713130171     -0.89599489016967
  C   -2.73887052037387     -2.41333369136954      0.91550689038166
  C   -1.41034610316752     -1.48396741915298     -0.86119126377419
  C   -1.65914085771397     -2.51430632366469      0.03939954151937
  C   -3.32336661285815     -0.24464576199608     -0.02003558768439
  C   -4.16123366868311      0.88734982732524     -0.02669801702405
  C   -3.97700886252785      2.04638479493988     -0.94233835595450
  H   -4.39267476168930     -1.23023345348585      1.56943086853439
  H   -2.00040211401712      0.42923886305540     -1.58891856155847
  H   1.76311082684001      1.05108770358992     -0.22845478322330
  H   -2.93799057051269     -3.20939251400876      1.61917189428243
  H   -0.56682512916806     -1.55033360099791     -1.53361053178469
  H   -4.68788771470795      2.83907459696909     -0.72486428098955
  H   -4.10840838457194      1.75714436369408     -1.98902500943824
  H   -1.01960163582674     -3.38443412638473      0.06220818846160
  H   1.05026649871074     -0.69532737669369      1.36861225077538
  C   0.51719332142773      0.24220775864072      1.31720973352145
  C   -0.58613554262821      0.46527363295805      2.13729548026468
  H   -0.91143065268349     -0.30422319647017      2.82193162218498
  C   -1.27769528031899      1.65283409035063      2.06332811621253
  H   -2.14105479264902      1.81803261621788      2.69324998329938
  C   -0.89229912624965      2.67296811076945      1.16120495239535
  C   -1.61001309825077      3.88422725393403      1.10841246193940
  C   -1.29286955292959      5.00276122718813      0.17809576376059
  H   -4.98252549615734      0.90577175328151      0.67586146280463
  H   -2.97202429739420      2.46443512020512     -0.85414409607582
  C   0.22374356917906      2.41757045688826      0.33028163621761
  H   0.54236952580793      3.16912752269015     -0.37708438234684
  C   0.91225375653894      1.22436951211233      0.41543681450445
  H   -0.24245704528015      5.29543230088297      0.23761865444242
  H   -2.45958191692009      3.98838680729451      1.76850604402204
  H   -1.47895554252179      4.72505896955779     -0.86439230064711
  H   -1.89697239999992      5.87946212390399      0.39543119253032
