# Supplementary material for: AIMNet2‐NSE: A Transferable Reactive Neural Network Potential for Open‐Shell Chemistry
Source: Angew Chem Int Ed Engl. 2025 Dec 16;65(5):e16763. doi: 10.1002/anie.202516763 (PMC12851018; doi:10.1002/anie.202516763)
Supplement: Supplementary file 2 — Supporting Information [file ANIE-65-e16763-s001.zip › styrene/triplet_scan/input.003.xyz]

34
Coordinates from ORCA-job input
  C   -3.56906159469729     -1.23687465683707      0.92182829914171
  C   -2.20589229609783     -0.45077458103918     -0.91223440196925
  C   -2.80557173022890     -2.38047211430510      0.99726814473234
  C   -1.44927664297500     -1.60141781501645     -0.83006737605857
  C   -1.73872742163930     -2.57428800925571      0.12070965260623
  C   -3.29299346548876     -0.23226365899975     -0.03613938463079
  C   -4.07285081715466      0.93918883634464     -0.08799084384643
  C   -3.82783789262458      2.05472442764783     -1.04249189551552
  H   -4.39486684820655     -1.08880948581078      1.60461969073122
  H   -1.95577452701487      0.30056727234443     -1.64586406960474
  H   1.73908340554856      1.16586745303658     -0.33233621238413
  H   -3.03631642624039     -3.13181008461569      1.73943718987140
  H   -0.61716731970774     -1.74174984058605     -1.50546223082875
  H   -4.45678130439106      2.91205925882464     -0.81764379158413
  H   -4.03067206211145      1.75424439632780     -2.07483815842879
  H   -1.14159930992716     -3.47240099521371      0.18035055043441
  H   1.12135478045011     -0.64908199594194      1.22815065050095
  C   0.56094853099314      0.27382384508887      1.22074056518526
  C   -0.52479343834424      0.43942433040752      2.07740013539038
  H   -0.81071860805673     -0.36056104815960      2.74437089875135
  C   -1.25018209027268      1.60885675566444      2.06081232976022
  H   -2.10008170307217      1.72941606284876      2.71852368904541
  C   -0.91820307836578      2.66804937434960      1.18280434064165
  C   -1.66925553515252      3.86000835902691      1.18874879198825
  C   -1.40606307472423      5.01524350378025      0.28693584466475
  H   -4.89208527561483      1.02643074118585      0.61181010523855
  H   -2.78731792994941      2.38311981385037     -1.00717920935524
  C   0.17999619486284      2.47064593828161      0.31329555889282
  H   0.45831822088760      3.25278342490516     -0.37780398004910
  C   0.90255270562764      1.29455750317770      0.34016456735015
  H   -0.36403964699524      5.33855800444143      0.33488642443899
  H   -2.50338174393658      3.91942069202458      1.87358129739298
  H   -1.60446715593500      4.76212482935945     -0.75949820178977
  H   -2.03235489944478      5.86570446286250      0.54235502928616
