# Supplementary material for: AIMNet2‐NSE: A Transferable Reactive Neural Network Potential for Open‐Shell Chemistry
Source: Angew Chem Int Ed Engl. 2025 Dec 16;65(5):e16763. doi: 10.1002/anie.202516763 (PMC12851018; doi:10.1002/anie.202516763)
Supplement: Supplementary file 2 — Supporting Information [file ANIE-65-e16763-s001.zip › styrene/triplet_scan/input.004.xyz]

34
Coordinates from ORCA-job input
  C   -3.59231758325693     -1.16494530461178      0.95087034072655
  C   -2.20515802112316     -0.49880580595346     -0.91207064541447
  C   -2.87330618756790     -2.33356500810235      1.06649596531233
  C   -1.49326755835237     -1.67399000418274     -0.78964479329811
  C   -1.81757741400144     -2.60022721155531      0.19570379548970
  C   -3.28023599809743     -0.20674982704378     -0.04292632593277
  C   -4.01387756117496      0.99158144665407     -0.13649057136044
  C   -3.72596977718241      2.06213587675918     -1.12967710142157
  H   -4.40964200757870     -0.96087443043615      1.62943251476108
  H   -1.92922553799735      0.21567596608763     -1.67275547988053
  H   1.76051557378783      1.28210699986630     -0.39537952425734
  H   -3.13038083322460     -3.04806131013444      1.83591199853286
  H   -0.66999210416896     -1.87085579251131     -1.46177477286764
  H   -4.32139747070409      2.95055747451473     -0.93640934370316
  H   -3.93962609030427      1.73328500936411     -2.15107960793592
  H   -1.25540706800528     -3.51811204058048      0.28628542912876
  H   1.22102483590554     -0.60150377249367      1.11298514083264
  C   0.63021267354137      0.30192502181886      1.14049152308269
  C   -0.44954656273818      0.40484512806123      2.01449343066713
  H   -0.70223944782927     -0.42493134796441      2.65801520494888
  C   -1.21250318277796      1.54965766024247      2.04343034473795
  H   -2.05790345584190      1.62021122375278      2.71400892884069
  C   -0.92648721693710      2.64634867977804      1.19564582821094
  C   -1.71844448018560      3.81043708789362      1.24378938937987
  C   -1.50608503383664      4.99788374225427      0.37097333547950
  H   -4.82593365509616      1.13769443262584      0.56183795235455
  H   -2.67330712529395      2.35091526079555     -1.10426505632749
  C   0.16728339851717      2.51306572947073      0.30857111809665
  H   0.41239092719090      3.32564107236494     -0.35970396517898
  C   0.92807483177438      1.36110240946571      0.28975952232134
  H   -0.47902738453872      5.36505481932566      0.42837681565243
  H   -2.54549911445436      3.82143866400011      1.93953480146009
  H   -1.69247764723193      4.76150034908889     -0.68144738513730
  H   -2.16874672121535      5.81387280138502      0.64625519269903
