# Supplementary material for: AIMNet2‐NSE: A Transferable Reactive Neural Network Potential for Open‐Shell Chemistry
Source: Angew Chem Int Ed Engl. 2025 Dec 16;65(5):e16763. doi: 10.1002/anie.202516763 (PMC12851018; doi:10.1002/anie.202516763)
Supplement: Supplementary file 2 — Supporting Information [file ANIE-65-e16763-s001.zip › styrene/triplet_scan/input.005.xyz]

34
Coordinates from ORCA-job input
  C   -3.62441819556624     -1.10605687919319      0.96102571169189
  C   -2.20471396926647     -0.48786614413131     -0.89377767390008
  C   -2.92460385362574     -2.28343057603668      1.10226393512650
  C   -1.51196165430651     -1.67123630197869     -0.74528926152507
  C   -1.86248443597510     -2.57852774462911      0.24867669530131
  C   -3.28558096471505     -0.16690323042213     -0.04217925910433
  C   -3.99968820596650      1.04080789985967     -0.16216719728264
  C   -3.68839426700253      2.08801585418642     -1.17278840689670
  H   -4.44710508554812     -0.88062544367080      1.62627477235596
  H   -1.90824713817404      0.21132380854973     -1.66091464773308
  H   1.80368702960276      1.34689488566163     -0.41911911078300
  H   -3.20196582627676     -2.98279169703699      1.87852189020046
  H   -0.68298381581687     -1.88914312938147     -1.40372092834810
  H   -4.26769395728391      2.99088240618995     -0.99806981127105
  H   -3.90429994505768      1.74466951722576     -2.18892911408751
  H   -1.31475356483300     -3.50286944403817      0.35970896435798
  H   1.32684087247306     -0.57358014102020      1.06416071564769
  C   0.70692749312247      0.30974374957957      1.10396967959377
  C   -0.37353262243032      0.36695167162701      1.98146389873595
  H   -0.59824636207527     -0.47861908952889      2.61470403123102
  C   -1.17292178536836      1.48582428381560      2.02638846693640
  H   -2.01916512047180      1.51967972180558      2.69863253035762
  C   -0.92369488386899      2.60206988798631      1.19247645529595
  C   -1.75422922672301      3.73801805580745      1.25426675572896
  C   -1.57934914055948      4.94407873404043      0.39876371940788
  H   -4.81614501537183      1.21083359269740      0.52555290163270
  H   -2.63067797800054      2.35743744735236     -1.14819033558825
  C   0.17296654137291      2.51620958395699      0.30327719472172
  H   0.39142609423982      3.34568918477244     -0.35344310987773
  C   0.96999181177846      1.38942956284428      0.26771502925994
  H   -0.56989224030167      5.35416750808087      0.47694218904118
  H   -2.58186490732688      3.71212846856102      1.94887496213015
  H   -1.73905635416788      4.71337119705179     -0.65912821577143
  H   -2.28024932650869      5.72773779941519      0.67330057341389
