# Supplementary material for: AIMNet2‐NSE: A Transferable Reactive Neural Network Potential for Open‐Shell Chemistry
Source: Angew Chem Int Ed Engl. 2025 Dec 16;65(5):e16763. doi: 10.1002/anie.202516763 (PMC12851018; doi:10.1002/anie.202516763)
Supplement: Supplementary file 2 — Supporting Information [file ANIE-65-e16763-s001.zip › styrene/triplet_scan/input.006.xyz]

34
Coordinates from ORCA-job input
  C   -3.62834351053474     -1.05988032887396      0.97476142179228
  C   -2.20751645133937     -0.47415158240302     -0.88973063235592
  C   -2.94211200069263     -2.24426120366256      1.12353522469083
  C   -1.52793482006612     -1.66398871647747     -0.73307136635402
  C   -1.88605974372913     -2.55885469027199      0.26947063194454
  C   -3.28139627752678     -0.13304041542643     -0.03706727068177
  C   -3.98078545968101      1.08244723860933     -0.16444106997234
  C   -3.66843922698398      2.11134757939935     -1.19306377622182
  H   -4.44645115188842     -0.81950775205734      1.64047218766506
  H   -1.90526487323272      0.21499485496755     -1.66367405505660
  H   1.83809947425632      1.38126526039901     -0.41174828573341
  H   -3.22559629717917     -2.93400411316614      1.90616859680847
  H   -0.70346615141489     -1.89689042312182     -1.39198726604045
  H   -4.23651783740916      3.02284329848504     -1.02653828065422
  H   -3.89809571679697      1.75463590345008     -2.20156188989646
  H   -1.34855402021908     -3.48839255864986      0.38682701356808
  H   1.39453259989125     -0.55701577086527      1.05846221964251
  C   0.75396161009453      0.31150195237251      1.09789653145882
  C   -0.33299586449210      0.34037490828971      1.96875455871154
  H   -0.54242002668447     -0.51279788714900      2.59698561487965
  C   -1.15814085992384      1.44026717653230      2.01302546352324
  H   -2.00988705917159      1.45122058322782      2.67892907254050
  C   -0.92880144987453      2.56568752017782      1.18582906727513
  C   -1.78721275984546      3.68060518443433      1.24477004887905
  C   -1.62739561469056      4.89943979228695      0.40445595428273
  H   -4.79043686025130      1.26971640438160      0.52685556650845
  H   -2.60789732808414      2.36999310048702     -1.18341289114694
  C   0.17649808190075      2.50971033881303      0.30510793904394
  H   0.38102857256880      3.34751980003043     -0.34553734208740
  C   0.99875980460271      1.40132874989283      0.26919387911390
  H   -0.62871220890497      5.33105514386202      0.50291395114605
  H   -2.62291816014651      3.62941320610670      1.92819117518082
  H   -1.76556952244392      4.67782208953652     -0.65831436002769
  H   -2.35003889010646      5.66391035638268      0.67678636757338
