# Supplementary material for: AIMNet2‐NSE: A Transferable Reactive Neural Network Potential for Open‐Shell Chemistry
Source: Angew Chem Int Ed Engl. 2025 Dec 16;65(5):e16763. doi: 10.1002/anie.202516763 (PMC12851018; doi:10.1002/anie.202516763)
Supplement: Supplementary file 2 — Supporting Information [file ANIE-65-e16763-s001.zip › styrene/triplet_scan/input.007.xyz]

34
Coordinates from ORCA-job input
  C   -3.61928534381437     -1.01276595786507      0.99387246178203
  C   -2.21288928231727     -0.48133955686526     -0.89751423865301
  C   -2.95655611841715     -2.20966831598219      1.14844999368305
  C   -1.55614692414565     -1.68307655608026     -0.73434720787035
  C   -1.91904303445451     -2.55731649031390      0.28457437043661
  C   -3.26648312339775     -0.10614975831254     -0.03405418562663
  C   -3.93913325072708      1.12375864368099     -0.16598056502949
  C   -3.62848427564492      2.12681174230587     -1.22003683371011
  H   -4.42281707786750     -0.74680714381856      1.66762146812370
  H   -1.90687273403741      0.19138060832441     -1.68437604014386
  H   1.85747989480948      1.42450359594051     -0.40934864972880
  H   -3.24398797926832     -2.88336728489969      1.94352253267795
  H   -0.74613128657622     -1.94190865330223     -1.40146701126541
  H   -4.18514031497825      3.04747626053073     -1.06601520086761
  H   -3.87441710243366      1.75014992374034     -2.21727317323152
  H   -1.39945186909464     -3.49634160230791      0.40694045644906
  H   1.44256149811721     -0.53699533281100      1.03846766164110
  C   0.78617219034141      0.31935005358680      1.08404220684359
  C   -0.30343263319406      0.32051165630961      1.95187740790021
  H   -0.49946001482215     -0.54192136208843      2.57169672344146
  C   -1.14841311600456      1.40487404674040      2.00383706830816
  H   -2.00261517931577      1.39352581753868      2.66644654806709
  C   -0.93789871217309      2.54131732034532      1.18712086114614
  C   -1.82151383558319      3.63604077472186      1.24770434105605
  C   -1.67897576120550      4.86686365312981      0.42185806441128
  H   -4.72906404115011      1.34122369443213      0.53917243514714
  H   -2.56542755653764      2.37542735648416     -1.23026082093070
  C   0.17292554733432      2.51520764926794      0.31205480520009
  H   0.36521201792473      3.36345109278511     -0.32871192585792
  C   1.01502651623074      1.42223829604568      0.26802546580058
  H   -0.70280480994960      5.33755965964989      0.56166687849335
  H   -2.66062450771830      3.56126185842440      1.92465976234048
  H   -1.76725786174694      4.64902631054306     -0.64665835984246
  H   -2.44112991818191      5.60001300011908      0.67167669980866
