# Supplementary material for: AIMNet2‐NSE: A Transferable Reactive Neural Network Potential for Open‐Shell Chemistry
Source: Angew Chem Int Ed Engl. 2025 Dec 16;65(5):e16763. doi: 10.1002/anie.202516763 (PMC12851018; doi:10.1002/anie.202516763)
Supplement: Supplementary file 2 — Supporting Information [file ANIE-65-e16763-s001.zip › styrene/triplet_scan/input.008.xyz]

34
Coordinates from ORCA-job input
  C   -3.62675282118070     -0.96326843455464      1.01036552606619
  C   -2.21923872549889     -0.49591174324093     -0.89703737547561
  C   -2.99380102677875     -2.17431622021509      1.17886147861362
  C   -1.59203600514459     -1.71135855660673     -0.71956310910004
  C   -1.97031756834923     -2.56078718303691      0.31467185004943
  C   -3.25677115997290     -0.08072034641349     -0.03240551271740
  C   -3.89556433862985      1.16565188611331     -0.17638756422190
  C   -3.57265154767853      2.13971225207408     -1.25343040091806
  H   -4.41931598436589     -0.66747104125050      1.68474735510419
  H   -1.90053770563306      0.15703469556847     -1.69549124656647
  H   1.88110724990684      1.49240628492733     -0.42064240685260
  H   -3.29395011493108     -2.82881886916004      1.98519454671800
  H   -0.79327212675607     -2.00072562646186     -1.38771050732715
  H   -4.11671548512156      3.07116664851586     -1.12122431256010
  H   -3.82424673018586      1.74239913305114     -2.24103546131639
  H   -1.47375385877181     -3.51069213567524      0.44821902041569
  H   1.51042298305010     -0.50116457866983      0.99479097957923
  C   0.83368759964688      0.33846948064397      1.05265566889321
  C   -0.25551283338426      0.30113320484825      1.92008368927632
  H   -0.43127248009183     -0.57454744212710      2.52731996942692
  C   -1.12569124062991      1.36445759331274      1.98774572133700
  H   -1.97974228249464      1.32269312250038      2.64916881533756
  C   -0.94306552353473      2.51677320184465      1.18698148958165
  C   -1.85748804752361      3.58496137561385      1.25729654557637
  C   -1.74204338288648      4.83256310149424      0.45276822757050
  H   -4.66946263501940      1.41717966439121      0.53518373920547
  H   -2.50633777715128      2.37394136865635     -1.27072242873468
  C   0.17039186114170      2.53160232048810      0.31506054107109
  H   0.34397391639339      3.39458651496121     -0.31129846703130
  C   1.03779919248210      1.45950001827556      0.25487475082726
  H   -0.79897798238075      5.35105271114538      0.64451637141035
  H   -2.69556390590261      3.47930921550406      1.93131564289063
  H   -1.76762855481847      4.62527293008676     -0.62070205591317
  H   -2.55175095780377      5.52223045339513      0.67507291978405
