# Supplementary material for: AIMNet2‐NSE: A Transferable Reactive Neural Network Potential for Open‐Shell Chemistry
Source: Angew Chem Int Ed Engl. 2025 Dec 16;65(5):e16763. doi: 10.1002/anie.202516763 (PMC12851018; doi:10.1002/anie.202516763)
Supplement: Supplementary file 2 — Supporting Information [file ANIE-65-e16763-s001.zip › styrene/triplet_scan/input.009.xyz]

34
Coordinates from ORCA-job input
  C   -3.63008925289751     -0.92193642680803      1.02433995851204
  C   -2.22175906949479     -0.51309417132604     -0.89590612365214
  C   -3.02957926612268     -2.14805844823937      1.20190371173391
  C   -1.62658632414755     -1.74318997568385     -0.70887549445766
  C   -2.02124966632154     -2.57097252193784      0.33679636224373
  C   -3.24172960622863     -0.06019018671241     -0.02912678195936
  C   -3.84294162286295      1.20380456682313     -0.17936756070862
  C   -3.50722385714460      2.15319667481050     -1.27431093237835
  H   -4.41032977839208     -0.59753381809771      1.69999779095526
  H   -1.88989406206224      0.12258736181952     -1.70290886849349
  H   1.89150412693761      1.55173980667563     -0.43665340388421
  H   -3.34327267318098     -2.78602045831854      2.01630223264709
  H   -0.84023169946421     -2.06149304915822     -1.37860821908977
  H   -4.02555872934167      3.10017077522508     -1.14992983961728
  H   -3.78047198060694      1.74705250746760     -2.25241230018315
  H   -1.54969734239740     -3.53242322886039      0.47798034746710
  H   1.56275718516574     -0.46657140176906      0.95349980270649
  C   0.86964409754811      0.35869834839526      1.02324902002026
  C   -0.21547397239495      0.28974950400448      1.89374452791989
  H   -0.37145294440040     -0.59598173165783      2.49182923993070
  C   -1.10651193586380      1.33467678364889      1.97605775299925
  H   -1.95781208015252      1.26799173015263      2.63884717495212
  C   -0.95121683448132      2.49823648914199      1.18611542038187
  C   -1.89272579462049      3.54166681610489      1.26381435307890
  C   -1.80488134194551      4.80154480875169      0.47508482009096
  H   -4.59928255131969      1.48707547650748      0.53907679657600
  H   -2.43556030532888      2.35975078594987     -1.30693389745885
  C   0.16149202232795      2.54725816901378      0.31442948544860
  H   0.31706241299593      3.42197391223783     -0.30024638964622
  C   1.04997199771275      1.49366827910941      0.23938125667689
  H   -0.90455069003964      5.37089496650279      0.72250799089086
  H   -2.72559163771244      3.41186246974848      1.93996902852719
  H   -1.76047482773319      4.60484705256276     -0.59913154216954
  H   -2.66236199602889      5.44333313391521      0.65872827993941
