# Supplementary material for: AIMNet2‐NSE: A Transferable Reactive Neural Network Potential for Open‐Shell Chemistry
Source: Angew Chem Int Ed Engl. 2025 Dec 16;65(5):e16763. doi: 10.1002/anie.202516763 (PMC12851018; doi:10.1002/anie.202516763)
Supplement: Supplementary file 2 — Supporting Information [file ANIE-65-e16763-s001.zip › styrene/triplet_scan/input.010.xyz]

34
Coordinates from ORCA-job input
  C   -3.65261461387382     -0.87846108441759      1.03656263585665
  C   -2.24015711469423     -0.51363876950606     -0.88962348925182
  C   -3.07273110296481     -2.11272164723837      1.22604194704638
  C   -1.66536724296465     -1.75138646547317     -0.69033566062212
  C   -2.07204355365411     -2.56122163376889      0.36497513807335
  C   -3.25036311358463     -0.03375192402784     -0.02550312965666
  C   -3.82645273648351      1.24054214665112     -0.18567978503471
  C   -3.48207400534910      2.16801884067659     -1.29611833133913
  H   -4.42641822465156     -0.53399272506770      1.70976418003552
  H   -1.89875357021487      0.10760965544374     -1.70385638734315
  H   1.95148878436540      1.63101540978646     -0.41279666053289
  H   -3.39668339377048     -2.73703057243562      2.04698119922490
  H   -0.88561937232131     -2.08999243624215     -1.35780298300265
  H   -3.98592478165422      3.12411265136337     -1.18322587324625
  H   -3.76606751408102      1.75123540071004     -2.26658615476248
  H   -1.61623308641013     -3.52871441235337      0.51608348024255
  H   1.66449891816827     -0.41571049204469      0.94443225784861
  C   0.94414129803979      0.38601342026532      1.01366767985477
  C   -0.15153622099324      0.27151675411606      1.86608153879791
  H   -0.28884110968173     -0.62608282610428      2.45102607214758
  C   -1.07603268335919      1.28706139552731      1.94808772853549
  H   -1.93420537332533      1.18580820338430      2.59716354131391
  C   -0.94579308351026      2.46453347607642      1.17478677929173
  C   -1.92367787880653      3.47416918276370      1.24718273344830
  C   -1.85431690778958      4.75424359272105      0.48923908975050
  H   -4.57581390667594      1.54538840396771      0.53117770993308
  H   -2.40784114947755      2.35855718142653     -1.33678640651217
  C   0.17911663926367      2.56137237775529      0.32317285684800
  H   0.31627645953403      3.44784152079955     -0.27882376580785
  C   1.10150729956143      1.53713320391882      0.24847803275520
  H   -0.97393606778416      5.34001776699297      0.76783647462169
  H   -2.76703866185838      3.30493719643109      1.90105264143320
  H   -1.78523234518841      4.58613801596601     -0.58846255583799
  H   -2.73134058380920      5.36975419193585      0.67105146589043
