# Supplementary material for: AIMNet2‐NSE: A Transferable Reactive Neural Network Potential for Open‐Shell Chemistry
Source: Angew Chem Int Ed Engl. 2025 Dec 16;65(5):e16763. doi: 10.1002/anie.202516763 (PMC12851018; doi:10.1002/anie.202516763)
Supplement: Supplementary file 2 — Supporting Information [file ANIE-65-e16763-s001.zip › styrene/triplet_scan/input.011.xyz]

34
Coordinates from ORCA-job input
  C   -3.67369987455168     -0.81700009752158      1.04749540165962
  C   -2.25429806747318     -0.53388213716142     -0.88794974536120
  C   -3.13045808022301     -2.06385450324475      1.26146024851054
  C   -1.71622357099642     -1.78383748434286     -0.66398292973759
  C   -2.14364739024827     -2.55868802497920      0.40947673139679
  C   -3.24729104487746     -0.00584384437211     -0.03151763688125
  C   -3.77940831088177      1.28424588101627     -0.21195347496547
  C   -3.40997631395323      2.17852137450879     -1.34128885292807
  H   -4.43612801845652     -0.43582506663856      1.71388700446221
  H   -1.89657555767836      0.05980589320878     -1.71563319594999
  H   1.97435445802283      1.72312414770143     -0.43266041250112
  H   -3.47163654291140     -2.66175553992247      2.09497081203348
  H   -0.94873109329422     -2.15970965268158     -1.32569362580431
  H   -3.88495357222502      3.15110782804341     -1.24738832100490
  H   -3.70934556312682      1.75044956780018     -2.30209802305367
  H   -1.71590258336356     -3.53561920123701      0.58055310826375
  H   1.75595004702281     -0.35750248568757      0.88446635144372
  C   1.01090307194561      0.41954175648413      0.97163730472353
  C   -0.07684503960176      0.25542693198421      1.82644066584555
  H   -0.18366720297988     -0.65571155993468      2.39671820033384
  C   -1.03199910807614      1.24012348327265      1.93058424561483
  H   -1.88326756790612      1.10054844156908      2.58145592978060
  C   -0.94390695894077      2.43382998270813      1.17609069114162
  C   -1.95807191942748      3.40525072389814      1.26432492800475
  C   -1.93352053122838      4.70364925888595      0.53472564917596
  H   -4.51459024628167      1.62653132057906      0.50245317114770
  H   -2.33039530601630      2.33526802188096     -1.38949747066542
  C   0.17585209867494      2.58301849793383      0.32527979038422
  H   0.28432584184569      3.48515842111722     -0.25890951900536
  C   1.12949306647773      1.58976504272140      0.22840768921248
  H   -1.12230469785405      5.34700129155182      0.88807226551940
  H   -2.78947668381975      3.19821139341539      1.92248801126538
  H   -1.77502333748040      4.56523443338023     -0.53670413864299
  H   -2.86561440011528      5.24773090406224      0.66353314658125
