# Supplementary material for: AIMNet2‐NSE: A Transferable Reactive Neural Network Potential for Open‐Shell Chemistry
Source: Angew Chem Int Ed Engl. 2025 Dec 16;65(5):e16763. doi: 10.1002/anie.202516763 (PMC12851018; doi:10.1002/anie.202516763)
Supplement: Supplementary file 2 — Supporting Information [file ANIE-65-e16763-s001.zip › styrene/triplet_scan/input.012.xyz]

34
Coordinates from ORCA-job input
  C   -4.21188430051672      0.02597315771410      0.82240584574709
  C   -2.49356407349818     -1.07675394187752     -0.47037445605684
  C   -4.44852936848860     -1.14606406217288      1.50729061638601
  C   -2.73860848175528     -2.24526745555810      0.22075951170189
  C   -3.71213234647371     -2.29233707810471      1.21518309804745
  C   -3.22140232927126      0.10208494346617     -0.18527422505744
  C   -2.96170104189152      1.32089077448906     -0.83862112307941
  C   -1.94039702442532      1.48522807847132     -1.90895266793365
  H   -4.78442297345064      0.91457667521934      1.05240806438799
  H   -1.72550654150184     -1.05441189226565     -1.22896274737226
  H   1.64107889168052      3.72728647147094     -0.70246166494658
  H   -5.20931585656902     -1.17544759327136      2.27453398228424
  H   -2.16590542672560     -3.13242884543563     -0.01057905386219
  H   -1.89311050620410      2.51380553871584     -2.25511908672480
  H   -2.15825840707429      0.84903955427176     -2.77139439640967
  H   -3.89662277329114     -3.21019395997962      1.75362231219807
  H   2.56987038720419      1.43621623865585     -0.69869036815682
  C   1.65188713441101      1.64978682188329     -0.17124621873126
  C   0.98425808328430      0.63631199049036      0.51692380444482
  H   1.38555883634183     -0.36728184497299      0.51949476100974
  C   -0.18800596947704      0.90447451878144      1.18707536155359
  H   -0.71490820808613      0.11291782325098      1.70103640033123
  C   -0.74810584097660      2.20387458792459      1.18926590231210
  C   -1.97741718097450      2.44274714669256      1.83010621705521
  C   -2.66861426031625      3.76047377247528      1.82695077539860
  H   -3.55289758627728      2.17722354546951     -0.54946168690113
  H   -0.94391266944897      1.21090106490904     -1.55517928783523
  C   -0.05004766367370      3.21689545518900      0.49333696801085
  H   -0.44784268106672      4.22094638746818      0.47761732201702
  C   1.12673608518123      2.93807004825622     -0.17246161553080
  H   -2.06113291479977      4.53968279191123      2.29475058668441
  H   -2.45088602803578      1.60952843380199      2.32672502352044
  H   -2.87588897999818      4.10308114755695      0.80858126416552
  H   -3.61444798383378      3.71248470510276      2.35995478134156
