# Supplementary material for: AIMNet2‐NSE: A Transferable Reactive Neural Network Potential for Open‐Shell Chemistry
Source: Angew Chem Int Ed Engl. 2025 Dec 16;65(5):e16763. doi: 10.1002/anie.202516763 (PMC12851018; doi:10.1002/anie.202516763)
Supplement: Supplementary file 2 — Supporting Information [file ANIE-65-e16763-s001.zip › styrene/triplet_scan/input.013.xyz]

34
Coordinates from ORCA-job input
  C   -4.20498016102093     -0.00956938095861      0.87385366249375
  C   -2.50792353494591     -1.07556198621021     -0.47698237392332
  C   -4.42746905775634     -1.19922731312713      1.53274243430577
  C   -2.73904881782223     -2.26158652475136      0.18805033242777
  C   -3.69470518817639     -2.33614006560732      1.19846013980225
  C   -3.23227543139771      0.09466834375358     -0.14889042655625
  C   -2.98544892228623      1.33071527463975     -0.77277601222670
  C   -1.99079857880565      1.52435358756582     -1.86384787770111
  H   -4.77578556789202      0.87130250238142      1.13601214435038
  H   -1.75340469892822     -1.03241552363266     -1.24818638638523
  H   1.71167101283901      3.70671262952970     -0.66853760865921
  H   -5.17454802879780     -1.24965603617384      2.31224690875466
  H   -2.16960078850119     -3.14153966867986     -0.07639513462760
  H   -1.94196456211563      2.56479358179249     -2.17271852790723
  H   -2.24020831307187      0.92354582870605     -2.74309822610414
  H   -3.86812754833152     -3.26793290528641      1.71619037204630
  H   2.61201817724429      1.40454390866675     -0.63741381166712
  C   1.68393514434287      1.63033364576913     -0.13319808594701
  C   0.98839388885983      0.62680404857129      0.54171344480918
  H   1.37819926313174     -0.38118905641229      0.55741756592532
  C   -0.19708892330163      0.91022688826200      1.18149482493773
  H   -0.74556958847829      0.12619777122170      1.68425838162432
  C   -0.74318051656819      2.21564689437650      1.16400813344789
  C   -1.98918921504239      2.46832555421727      1.76464724799661
  C   -2.66648132746114      3.79302863743735      1.73579307643693
  H   -3.57932865387260      2.17522439022994     -0.45708526120663
  H   -0.98755103919204      1.22763047016221     -1.55005292938398
  C   -0.01581107639941      3.21892323098118      0.48386349677237
  H   -0.40153306133414      4.22735803468921      0.45545192324298
  C   1.17439088965077      2.92490318853430     -0.15047235731837
  H   -2.08469391760081      4.55829651877777      2.25685707723974
  H   -2.48029220425922      1.64472232898963      2.25961928270949
  H   -2.80147713131990      4.15427609745002      0.71211813259081
  H   -3.64620252138788      3.74660010413394      2.20410043769940
