# Supplementary material for: AIMNet2‐NSE: A Transferable Reactive Neural Network Potential for Open‐Shell Chemistry
Source: Angew Chem Int Ed Engl. 2025 Dec 16;65(5):e16763. doi: 10.1002/anie.202516763 (PMC12851018; doi:10.1002/anie.202516763)
Supplement: Supplementary file 2 — Supporting Information [file ANIE-65-e16763-s001.zip › styrene/triplet_scan/input.014.xyz]

34
Coordinates from ORCA-job input
  C   -4.14242042890679     -0.18221532376395      0.99541672894491
  C   -2.50386295960427     -1.01254513049651     -0.57666517126141
  C   -4.20982808168873     -1.42822097732484      1.58063494927872
  C   -2.58362179810848     -2.25609118493553      0.01247154648756
  C   -3.42975109933032     -2.47641959592803      1.09746344734981
  C   -3.27878290610004      0.07114985676859     -0.09743882610132
  C   -3.17785359811783      1.36395485480180     -0.63772818464826
  C   -2.25769280606732      1.73103534510757     -1.74877962865803
  H   -4.75257845436769      0.62786443842938      1.37230698967996
  H   -1.83181553713951     -0.85591026390791     -1.40696408059084
  H   1.92279804470874      3.41375825245263     -0.60694070569249
  H   -4.87265134324833     -1.59228216276844      2.41851689192108
  H   -1.97934862737185     -3.06704703161132     -0.36932884539151
  H   -2.21069107086835      2.80900927606950     -1.88034068594885
  H   -2.57944724745510      1.29384882732414     -2.69891737851684
  H   -3.48367035938322     -3.45211561126401      1.55735618446189
  H   2.62731161657686      1.05853070331552     -0.33980500990766
  C   1.68751996071257      1.39324043149982      0.07412338173773
  C   0.86646636691068      0.50243535879504      0.76467766214033
  H   1.16891912920543     -0.52835179869050      0.88338877393516
  C   -0.33370681419092      0.92475312755114      1.29032983488034
  H   -0.97817428303995      0.22530656561027      1.80412045711095
  C   -0.76734348629176      2.26358284440479      1.13993184203115
  C   -2.02587050756328      2.65515090001007      1.62683523034240
  C   -2.59915550421523      4.01541589938328      1.43685782757779
  H   -3.82752658454894      2.12519047126893     -0.23310775398342
  H   -1.24282637965621      1.37782689666743     -1.55992601646428
  C   0.08555875345067      3.15156517578937      0.44320410161100
  H   -0.21372922020550      4.18064413293008      0.30823210943030
  C   1.28826774166870      2.71840374867402     -0.07576410824257
  H   -1.96237426122692      4.79055923761626      1.87013999515961
  H   -2.61231531433759      1.91180585760099      2.14489904775459
  H   -2.70454542999018      4.26148167785987      0.37535286742494
  H   -3.58133751020806      4.09900020075986      1.89469052614702
