# Supplementary material for: AIMNet2‐NSE: A Transferable Reactive Neural Network Potential for Open‐Shell Chemistry
Source: Angew Chem Int Ed Engl. 2025 Dec 16;65(5):e16763. doi: 10.1002/anie.202516763 (PMC12851018; doi:10.1002/anie.202516763)
Supplement: Supplementary file 2 — Supporting Information [file ANIE-65-e16763-s001.zip › styrene/triplet_scan/input.015.xyz]

34
Coordinates from ORCA-job input
  C   -4.15938373674650     -0.20082911262756      1.03405614391710
  C   -2.53652438518135     -1.00045897769374     -0.57062485504409
  C   -4.21860136913781     -1.45707115199926      1.59756568289013
  C   -2.60861927856947     -2.25412136347140     -0.00314486934120
  C   -3.44303054078391     -2.49548698307004      1.08690029131208
  C   -3.30836898169100      0.07396027560484     -0.06424442423149
  C   -3.21690816462921      1.37590864729610     -0.58111513454726
  C   -2.31990273831958      1.76480631482660     -1.70376941118838
  H   -4.76669862918852      0.60120612218892      1.43232275477492
  H   -1.87401527412436     -0.82867130993474     -1.40553946186933
  H   1.99665981944032      3.43017960113223     -0.54998438052381
  H   -4.87166466057127     -1.63685433124481      2.43986580559380
  H   -2.00758275442469     -3.05724611474008     -0.40600885557042
  H   -2.25703524295131      2.84571187778899     -1.80105871765329
  H   -2.67683692781186      1.36667724008262     -2.65852838954372
  H   -3.49077206178508     -3.47935617287704      1.52970316465231
  H   2.71340444724717      1.08203100564520     -0.25421647101926
  C   1.75613150505229      1.40810194615671      0.12505673272241
  C   0.91921919586362      0.51030898270628      0.78701365697122
  H   1.22771529209363     -0.51710391466395      0.91895446392549
  C   -0.30291230182515      0.92170357695665      1.26893521216430
  H   -0.95833305710369      0.21743656865260      1.76189506570890
  C   -0.74349128368433      2.25678233352879      1.10146987931037
  C   -2.02011032516729      2.63653074872720      1.54488286771708
  C   -2.59528860983625      3.99504078930581      1.34646616471789
  H   -3.87594475655369      2.12343381852025     -0.16686506970907
  H   -1.30722123739048      1.38847347098712     -1.55603181111846
  C   0.12539866863142      3.15197858166851      0.43316468717169
  H   -0.17814605094281      4.17832536881167      0.28706944748266
  C   1.34967984975376      2.72944346449633     -0.04134714946062
  H   -1.98203117368516      4.76897773940324      1.81451830630514
  H   -2.60897507757306      1.89422925475721      2.06069838336580
  H   -2.66041724524543      4.25375289106961      0.28514766183909
  H   -3.59547291315762      4.06651381200838      1.76603662827773
