# Supplementary material for: AIMNet2‐NSE: A Transferable Reactive Neural Network Potential for Open‐Shell Chemistry
Source: Angew Chem Int Ed Engl. 2025 Dec 16;65(5):e16763. doi: 10.1002/anie.202516763 (PMC12851018; doi:10.1002/anie.202516763)
Supplement: Supplementary file 2 — Supporting Information [file ANIE-65-e16763-s001.zip › styrene/triplet_scan/input.016.xyz]

34
Coordinates from ORCA-job input
  C   -4.16708010511485     -0.20981648231634      1.06642991414907
  C   -2.56208403016857     -0.99956962439997     -0.56187222104954
  C   -4.23563286951393     -1.47430637227376      1.60970537912084
  C   -2.64398180970629     -2.26113952568341     -0.01443896966685
  C   -3.47444641926752     -2.51227198930946      1.07690188230159
  C   -3.32076947044560      0.07483921178354     -0.03392616630968
  C   -3.22197716794134      1.38365016781162     -0.52878998580435
  C   -2.34582750765135      1.78117835414133     -1.66506213403241
  H   -4.76401220920921      0.59136688786204      1.48191854123302
  H   -1.90349614794846     -0.82194991318511     -1.39864327991197
  H   2.04139590397912      3.46015161833522     -0.51095687778468
  H   -4.88512291305312     -1.66101191524707      2.45326221039127
  H   -2.05403855627802     -3.06373691119137     -0.43438623874083
  H   -2.25543801354599      2.86234093439332     -1.73365812850284
  H   -2.74304490703084      1.42208845563207     -2.61940805953942
  H   -3.52966798013754     -3.50282407706236      1.50357922181354
  H   2.77989699629174      1.12150321942408     -0.19383507707039
  C   1.80829330058346      1.43514228729725      0.15844984952541
  C   0.96486602101724      0.52673730762206      0.79752017885973
  H   1.28320955558046     -0.49638485927106      0.93920289718811
  C   -0.27511865740895      0.92241694107060      1.24548137484461
  H   -0.93481583474254      0.21046834978892      1.72140373937964
  C   -0.72791935467302      2.25251840505360      1.06579623597828
  C   -2.01901076673869      2.61507519182527      1.47576830102561
  C   -2.59906413826271      3.97299101835120      1.28347089438275
  H   -3.88786692326227      2.12354440420649     -0.11272465896734
  H   -1.34049939119291      1.37412036198479     -1.55928686399581
  C   0.14752168957937      3.15855251662177      0.41958894767060
  H   -0.16477364084866      4.18104855775368      0.26490692611546
  C   1.38936328919721      2.75134349298184     -0.02025159426793
  H   -2.00099807454619      4.74303522408113      1.77676742707566
  H   -2.60171887458972      1.87318105199197      1.99802561908203
  H   -2.64376833397014      4.24800760010803      0.22558287229346
  H   -3.60845265897881      4.03202510981732      1.68272184321309
