# Supplementary material for: AIMNet2‐NSE: A Transferable Reactive Neural Network Potential for Open‐Shell Chemistry
Source: Angew Chem Int Ed Engl. 2025 Dec 16;65(5):e16763. doi: 10.1002/anie.202516763 (PMC12851018; doi:10.1002/anie.202516763)
Supplement: Supplementary file 2 — Supporting Information [file ANIE-65-e16763-s001.zip › styrene/triplet_scan/input.017.xyz]

34
Coordinates from ORCA-job input
  C   -4.16840402569710     -0.21279071469837      1.09365251626230
  C   -2.57790581806447     -0.99863973499750     -0.55177985241200
  C   -4.25119933668636     -1.48410464627430      1.61840044725197
  C   -2.67454381937311     -2.26651037314835     -0.02273255035109
  C   -3.50515971333754     -2.52373754760727      1.06770540498519
  C   -3.32249553634826      0.07806245052488     -0.00644388243595
  C   -3.21094230739168      1.39256497062411     -0.48023805102927
  C   -2.35551254178861      1.79262890487385     -1.63169889750481
  H   -4.75448730446341      0.58915885537518      1.52307009540458
  H   -1.92001366444617     -0.81796760323453     -1.38839729045162
  H   2.06678215337561      3.48667940232352     -0.48643922085282
  H   -4.90041845833234     -1.67494859918696      2.46125486137160
  H   -2.09641740831830     -3.07031630477546     -0.45657541025976
  H   -2.23842971609558      2.87222717197239     -1.68083331712439
  H   -2.79139850149512      1.46531337021692     -2.58056483537123
  H   -3.57164667158481     -3.51979156318911      1.47963380067245
  H   2.82779395931312      1.15779115181540     -0.14981692016141
  C   1.84511404752748      1.45955701723214      0.18139145983495
  C   0.99995384297809      0.54151294466122      0.80444406827011
  H   1.32859804867591     -0.47704648949280      0.95525889944217
  C   -0.25398329462401      0.92198029243856      1.22548650335444
  H   -0.91449210637597      0.20285944703682      1.68933977193460
  C   -0.71990169158756      2.24674333286155      1.03420941163466
  C   -2.02279358434559      2.59178483494599      1.41553648667625
  C   -2.60564001674065      3.95101416096478      1.23565907181969
  H   -3.88629818157644      2.12591803244033     -0.06871490713697
  H   -1.35895280512135      1.35829567925147     -1.56505836714906
  C   0.15783508107565      3.16286539775774      0.40366819549417
  H   -0.16378587789821      4.18124749563038      0.24099898049060
  C   1.41320000593200      2.77051516822320     -0.00863173708021
  H   -2.01972042908969      4.71300584586730      1.75522468835729
  H   -2.59582239933920      1.85275162931325      1.95127899956822
  H   -2.63262616624646      4.24665312614596      0.18321719490612
  H   -3.62236576250847      3.99903789410694      1.61773838158895
