# Supplementary material for: AIMNet2‐NSE: A Transferable Reactive Neural Network Potential for Open‐Shell Chemistry
Source: Angew Chem Int Ed Engl. 2025 Dec 16;65(5):e16763. doi: 10.1002/anie.202516763 (PMC12851018; doi:10.1002/anie.202516763)
Supplement: Supplementary file 2 — Supporting Information [file ANIE-65-e16763-s001.zip › styrene/triplet_scan/input.018.xyz]

34
Coordinates from ORCA-job input
  C   -4.16918963158228     -0.21226290857885      1.11758048540601
  C   -2.58966771776275     -0.99600100403553     -0.54092118690494
  C   -4.26670992082736     -1.48916293013887      1.62549891737929
  C   -2.70165321144768     -2.26875846368900     -0.02853671094996
  C   -3.53442481895258     -2.53069878867775      1.05999628009022
  C   -3.32169274209971      0.08355823705293      0.01859826620171
  C   -3.19605866249023      1.40265646929268     -0.43502220122394
  C   -2.36210980519554      1.80247710651170     -1.60299191778753
  H   -4.74552730672618      0.59055875147026      1.55862193352786
  H   -1.93077316534922     -0.81335415143994     -1.37624806888742
  H   2.08494679204010      3.51203509325534     -0.46653771789142
  H   -4.91715273741595     -1.68309117495603      2.46673318007533
  H   -2.13425321112239     -3.07391523065685     -0.47389355701725
  H   -2.21891870929862      2.87933033046673     -1.63776315866426
  H   -2.83578348785893      1.50321588717956     -2.54283770204820
  H   -3.61254651935173     -3.53126024352961      1.45864015910346
  H   2.87058401716131      1.19415092930656     -0.10882534161753
  C   1.87756786485498      1.48323266641232      0.20212316902970
  C   1.03277635976775      0.55528483664726      0.81116535265559
  H   1.37258548417175     -0.45812383669574      0.97171157391179
  C   -0.23412650414412      0.91936871247938      1.20634807531913
  H   -0.89372631011766      0.19280262921935      1.65975418443080
  C   -0.71444518618415      2.23826929191325      1.00300101319638
  C   -2.02789263249976      2.56474788150003      1.35726224728124
  C   -2.61207082105075      3.92689320755125      1.19541310761129
  H   -3.88449573723515      2.12882531583314     -0.03303901454403
  H   -1.37581134527435      1.34290219630084     -1.57373127340360
  C   0.16364487532605      3.16478071283552      0.38564510484097
  H   -0.16806746381620      4.17853353456826      0.21445239360774
  C   1.43143951340915      2.78830642518524     -0.00014452895604
  H   -2.03642958989569      4.67717586959281      1.74256138751846
  H   -2.58812277049687      1.83074613031848      1.91227817922806
  H   -2.62293610072822      4.24660927152531      0.15030487841914
  H   -3.63503879780558      3.96448224597914      1.56204649106165
