# Supplementary material for: AIMNet2‐NSE: A Transferable Reactive Neural Network Potential for Open‐Shell Chemistry
Source: Angew Chem Int Ed Engl. 2025 Dec 16;65(5):e16763. doi: 10.1002/anie.202516763 (PMC12851018; doi:10.1002/anie.202516763)
Supplement: Supplementary file 2 — Supporting Information [file ANIE-65-e16763-s001.zip › styrene/triplet_scan/input.019.xyz]

34
Coordinates from ORCA-job input
  C   -4.16997055331245     -0.20837699849972      1.13810519626109
  C   -2.59789512064525     -0.99201622707496     -0.52974950739932
  C   -4.28194789018401     -1.48949226572294      1.63141862454990
  C   -2.72505600096367     -2.26805098701574     -0.03166024758470
  C   -3.56162984630219     -2.53324936405838      1.05441163680393
  C   -3.31930415213345      0.09118245013449      0.04051692358199
  C   -3.17924042560864      1.41388426814560     -0.39339408147495
  C   -2.36892233851869      1.81264104737691     -1.57945408177179
  H   -4.73795486945000      0.59545943435852      1.58828045777840
  H   -1.93647444522762     -0.80885838904560     -1.36285594042814
  H   2.09732942449963      3.53619998882258     -0.45047884207403
  H   -4.93479828451258     -1.68533445508269      2.47038254256299
  H   -2.16690653849829     -3.07473803007925     -0.48587040961494
  H   -2.19340716557326      2.88490922870165     -1.59855503171419
  H   -2.88468019289355      1.54720466043867     -2.50697427597101
  H   -3.65106291417071     -3.53724700474213      1.44173832605290
  H   2.91102871069560      1.23159701992097     -0.06703233059729
  C   1.90780895682962      1.50661855617419      0.22303654827638
  C   1.06526869159629      0.56832698237651      0.81967443946292
  H   1.41755818129537     -0.43893891652347      0.99166542570085
  C   -0.21435108150819      0.91412509455420      1.18832015691208
  H   -0.87124644385440      0.17950830314331      1.63257692825566
  C   -0.71101812463416      2.22630783016392      0.97133717281890
  C   -2.03382401028533      2.53313130702060      1.30006165543089
  C   -2.61783894650144      3.89962520119622      1.16110421462471
  H   -3.88472765465163      2.13129801527525     -0.00519536238533
  H   -1.39742092614449      1.32338799899973     -1.59173750765524
  C   0.16569558348951      3.16353261743682      0.36449891006170
  H   -0.17739777754307      4.17172016286353      0.18316653296827
  C   1.44545944769223      2.80465434933868      0.00592275257533
  H   -2.05213107769423      4.63393786582972      1.73908139283500
  H   -2.57843126718270      1.80681345807275      1.87982268463057
  H   -2.61162279269992      4.24756113683973      0.12566148288452
  H   -3.64696815540287      3.92699066065948      1.51141761364169
