# Supplementary material for: AIMNet2‐NSE: A Transferable Reactive Neural Network Potential for Open‐Shell Chemistry
Source: Angew Chem Int Ed Engl. 2025 Dec 16;65(5):e16763. doi: 10.1002/anie.202516763 (PMC12851018; doi:10.1002/anie.202516763)
Supplement: Supplementary file 2 — Supporting Information [file ANIE-65-e16763-s001.zip › styrene/triplet_scan/input.020.xyz]

34
Coordinates from ORCA-job input
  C   -4.16562330640389     -0.20207465606839      1.15672893843012
  C   -2.60106665940193     -0.98893431552196     -0.52041905133195
  C   -4.29337980715145     -1.48646655473137      1.63622393451334
  C   -2.74510755704087     -2.26687595844780     -0.03573006681585
  C   -3.58613658542703     -2.53356371452795      1.04848981098723
  C   -3.31107643454073      0.09970540161477      0.05962464218021
  C   -3.15415543958057      1.42509235216004     -0.35349055806380
  C   -2.36959826100669      1.82101425345388     -1.55972591220744
  H   -4.72462437792765      0.60340389504027      1.61536111143370
  H   -1.93629283000534     -0.80693116303240     -1.35101456692380
  H   2.10183907055235      3.55656165411380     -0.43994780529052
  H   -4.94883576629113     -1.68284896311725      2.47308016225762
  H   -2.19712427593886     -3.07597477034801     -0.49799767948322
  H   -2.16310748273021      2.88767146069222     -1.56902489290425
  H   -2.92637280971900      1.58541134075725     -2.47102715677813
  H   -3.68790222112864     -3.54029744800711      1.42534660798942
  H   2.94138001195658      1.26497455142365     -0.03013335704216
  C   1.92953259651292      1.52701126327554      0.24114093704677
  C   1.08983058895855      0.57964876999020      0.82811650448415
  H   1.45355303295035     -0.42156621906464      1.01134297285725
  C   -0.20046166351492      0.90837462501113      1.17261449841951
  H   -0.85434138394243      0.16653222075514      1.60921060445479
  C   -0.71241741764983      2.21452582913413      0.94233953989711
  C   -2.04297544947081      2.50235163784458      1.24775198506096
  C   -2.62474259699391      3.87447151445924      1.13373851043129
  H   -3.87891129114741      2.13276450294321      0.01797489861622
  H   -1.41430314850383      1.30461748272416     -1.61178642088467
  C   0.16259038110673      3.16106713952223      0.34231904628289
  H   -0.19067427013366      4.16376192643138      0.15045357104087
  C   1.45208509838656      2.81837196563659      0.00872174809468
  H   -2.06813393026975      4.58950098380920      1.74333595687602
  H   -2.56905458703722      1.78797927539730      1.85912907332386
  H   -2.60063197086777      4.25150303808445      0.10945678773023
  H   -3.65983925659698      3.89353167859164      1.46703962531730
