# Supplementary material for: AIMNet2‐NSE: A Transferable Reactive Neural Network Potential for Open‐Shell Chemistry
Source: Angew Chem Int Ed Engl. 2025 Dec 16;65(5):e16763. doi: 10.1002/anie.202516763 (PMC12851018; doi:10.1002/anie.202516763)
Supplement: Supplementary file 2 — Supporting Information [file ANIE-65-e16763-s001.zip › styrene/triplet_scan/input.021.xyz]

34
Coordinates from ORCA-job input
  C   -4.15310611396059     -0.19299026603380      1.17589211435990
  C   -2.59892681969071     -0.98372678388778     -0.51534469156479
  C   -4.29554853941437     -1.48015388425166      1.64137657634566
  C   -2.75946175970819     -2.26243716091358     -0.04427964627357
  C   -3.60305725779322     -2.53061901097465      1.04092284100451
  C   -3.29645130800587      0.11135936560143      0.07634396683528
  C   -3.12278596764346      1.43866133227861     -0.31497769770867
  C   -2.36658955631366      1.82907028506227     -1.54433216180128
  H   -4.70215276873630      0.61396421257935      1.64405716827901
  H   -1.93245269727786     -0.80274860522491     -1.34475437115669
  H   2.09953371681159      3.56823011819444     -0.43423236609507
  H   -4.95163015767108     -1.67724060204318      2.47765220814741
  H   -2.22341071394601     -3.07411182879257     -0.51596252472306
  H   -2.14230727530176      2.89194074896520     -1.55606910796628
  H   -2.95808583263934      1.60587379616881     -2.43595758725637
  H   -3.71650230293346     -3.53982871406974      1.40738921170107
  H   2.95949147480494      1.28793835180195      0.00262754296349
  C   1.94101339476782      1.53978409433382      0.25796322746192
  C   1.10355061430588      0.58595745818439      0.83882374348413
  H   1.47638312185255     -0.40985059346105      1.03291651962776
  C   -0.19490092769902      0.90074165082183      1.16221080533277
  H   -0.84664315856664      0.15347086932690      1.59262613590400
  C   -0.71941497322562      2.20245362567170      0.91853357213180
  C   -2.05655580044628      2.47322173015568      1.20169413643166
  C   -2.63271876679927      3.85263016423278      1.11096660541391
  H   -3.87133384857918      2.13417589883955      0.03460226859479
  H   -1.42261261025566      1.29720743304528     -1.62721072690161
  C   0.15481111992794      3.15555140444117      0.32060345869316
  H   -0.20647636178502      4.15312094247840      0.11754041178166
  C   1.45126930832397      2.82576796287291      0.00949326098675
  H   -2.08288251274629      4.54659546405122      1.74952318425668
  H   -2.56195293251796      1.77771563610332      1.85259245871531
  H   -2.59105760189909      4.25567240567639      0.09789748932960
  H   -3.67311418523723      3.86691749876464      1.42811597366489
