# Supplementary material for: AIMNet2‐NSE: A Transferable Reactive Neural Network Potential for Open‐Shell Chemistry
Source: Angew Chem Int Ed Engl. 2025 Dec 16;65(5):e16763. doi: 10.1002/anie.202516763 (PMC12851018; doi:10.1002/anie.202516763)
Supplement: Supplementary file 2 — Supporting Information [file ANIE-65-e16763-s001.zip › styrene/triplet_scan/input.022.xyz]

34
Coordinates from ORCA-job input
  C   -4.13234786251345     -0.17885654582997      1.19648367283780
  C   -2.58582636067905     -0.97121271418065     -0.52013817825419
  C   -4.27741614765104     -1.46661394117356      1.65057506665372
  C   -2.75324233874529     -2.24637693168661     -0.05899077935768
  C   -3.59512275697469     -2.51881133802861      1.03595562938542
  C   -3.27755236422603      0.13277127360772      0.08426872578930
  C   -3.09641214943038      1.45695356483423     -0.28373741222523
  C   -2.37191076503792      1.84664590249597     -1.53792791684637
  H   -4.67410776081652      0.62738735089097      1.67412529354316
  H   -1.92295288153722     -0.78910933073151     -1.35215009901794
  H   2.09336442890474      3.55751955199058     -0.42843262567658
  H   -4.92813226678096     -1.66761390334210      2.49023732323233
  H   -2.22745910532477     -3.05954119360485     -0.53956118062105
  H   -2.14080631711698      2.90787143124539     -1.55504662830902
  H   -2.99404677418820      1.62702349904163     -2.40784496978293
  H   -3.71147694771200     -3.52982601145771      1.39573396149830
  H   2.96445359085280      1.28707668304417      0.04226321141818
  C   1.94034039671301      1.53324364760765      0.27992653313668
  C   1.10148850984636      0.57821975678780      0.85575393175132
  H   1.47848584986818     -0.41324689774493      1.06341748385499
  C   -0.20463718252635      0.88581162216388      1.15586170396136
  H   -0.85802901557419      0.13653888044525      1.58036141627926
  C   -0.73342250641253      2.18163254667865      0.89486492814825
  C   -2.08264786225774      2.44255507693921      1.15784666962779
  C   -2.64077131891635      3.83443827948369      1.09112127224454
  H   -3.87533064028265      2.13465019705495      0.04062557494779
  H   -1.43472016026118      1.30864448887797     -1.64753614591752
  C   0.14041303210814      3.13486466386473      0.29822135696531
  H   -0.22471424538341      4.12812823641853      0.08169177671123
  C   1.44409622168128      2.81368647198863      0.01137740922190
  H   -2.09925655775492      4.49845856173188      1.76680310104840
  H   -2.55920494589733      1.78381480820118      1.86843850407633
  H   -2.56818212795111      4.26643927707603      0.09269568569466
  H   -3.68899266802066      3.85114803530888      1.38195970398019
