# Supplementary material for: AIMNet2‐NSE: A Transferable Reactive Neural Network Potential for Open‐Shell Chemistry
Source: Angew Chem Int Ed Engl. 2025 Dec 16;65(5):e16763. doi: 10.1002/anie.202516763 (PMC12851018; doi:10.1002/anie.202516763)
Supplement: Supplementary file 2 — Supporting Information [file ANIE-65-e16763-s001.zip › styrene/triplet_scan/input.023.xyz]

34
Coordinates from ORCA-job input
  C   -4.14736403211013     -0.17126662290118      1.20575001978234
  C   -2.54018341727741     -0.88953149901775     -0.58851168174479
  C   -4.14983162510899     -1.42659946332852      1.70603781254840
  C   -2.57215075312788     -2.13538268790679     -0.09421880073580
  C   -3.37793566489484     -2.44956378738101      1.10350107270551
  C   -3.30188164695536      0.18474809389900      0.01846532105382
  C   -3.17162050384443      1.56577734779850     -0.31630108379339
  C   -2.49461084832419      1.94231928797353     -1.61102059596341
  H   -4.75455113312970      0.60674754886779      1.64611011977447
  H   -1.93706048282771     -0.67120572359138     -1.45736687927517
  H   2.10112770932198      3.38879781557896     -0.41218866127223
  H   -4.75760106422178     -1.66286894640692      2.56860206911232
  H   -2.00790146939953     -2.92686687935837     -0.56422683838299
  H   -2.40221154597693      3.02230490343364     -1.70229982918379
  H   -3.06974310411170      1.58296719938978     -2.46401879349592
  H   -3.38167793216307     -3.45023193093404      1.50374361619425
  H   2.92863562241452      1.12791698007101      0.14791719559786
  C   1.90094747953485      1.39535169029324      0.34689945522920
  C   1.03618905839662      0.47445144750550      0.92442256710494
  H   1.38845532069136     -0.51555892918805      1.17692878174311
  C   -0.27864599306239      0.82065180435523      1.18166096316419
  H   -0.94927351726367      0.09913078912209      1.62784912108513
  C   -0.76337953016688      2.09136705026785      0.86337215632811
  C   -2.18897672951270      2.40165252064853      1.09947502896438
  C   -2.60909795662451      3.85002033375786      1.10761555228895
  H   -4.09580393619172      2.11807765470580     -0.14348970463412
  H   -1.49344707755346      1.52247741493090     -1.67276385689159
  C   0.11513494321489      3.00618723574338      0.28416315156446
  H   -0.23029009337147      3.99780011799551      0.03117385296718
  C   1.43517445869385      2.66275295018719      0.03217648491996
  H   -2.03357903537520      4.41771264909356      1.84074469833137
  H   -2.56645118780759      1.86720476701210      1.96480850471270
  H   -2.46428063960430      4.32565825540501      0.13861020304446
  H   -3.66219367225887      3.94131561197710      1.36562297715578
