# Supplementary material for: AIMNet2‐NSE: A Transferable Reactive Neural Network Potential for Open‐Shell Chemistry
Source: Angew Chem Int Ed Engl. 2025 Dec 16;65(5):e16763. doi: 10.1002/anie.202516763 (PMC12851018; doi:10.1002/anie.202516763)
Supplement: Supplementary file 2 — Supporting Information [file ANIE-65-e16763-s001.zip › styrene/triplet_scan/input.024.xyz]

34
Coordinates from ORCA-job input
  C   -4.07000183151110     -0.18147662083383      1.26760761668236
  C   -2.57100876304092     -0.86781166522090     -0.62525375076301
  C   -4.07926435123056     -1.45610121527165      1.73316789732368
  C   -2.60476235733626     -2.13567495652326     -0.17036464845708
  C   -3.36543208336879     -2.46959645517152      1.07099120350334
  C   -3.26438831300193      0.18601511463036      0.04435564970657
  C   -3.15201064646759      1.59977143300536     -0.27821148646918
  C   -2.53005594161835      1.95392102758697     -1.60984953859910
  H   -4.64547974319406      0.59541753961263      1.74913485491454
  H   -2.00255912120554     -0.63503175984231     -1.51388646969347
  H   2.11542078852800      3.35352013654785     -0.39817107378116
  H   -4.65355257683303     -1.70332711140140      2.61552538408313
  H   -2.08315072604286     -2.92448939175486     -0.68982678302471
  H   -2.47848182935086      3.03275870426063     -1.73937070958264
  H   -3.11912040436586      1.54635700718460     -2.43075997529413
  H   -3.36922041210545     -3.48182928922075      1.44106717309673
  H   2.93303685246811      1.11197603144974      0.24747486258455
  C   1.90049291492848      1.38288370258651      0.41440454273896
  C   1.02434954434480      0.47768653664847      0.99801569664935
  H   1.37225826729756     -0.50347627982797      1.28817019166930
  C   -0.29751494039551      0.82924879232693      1.21427314435949
  H   -0.97597923139639      0.12064915529240      1.66955517237777
  C   -0.77475941647777      2.08791225513765      0.84828655598017
  C   -2.21706689012033      2.40662595811393      1.04713282311451
  C   -2.59894650783491      3.87063023090232      1.05999643533340
  H   -4.11732462298570      2.09480559689634     -0.14361015821515
  H   -1.51750027596444      1.56496402397847     -1.69026929868766
  C   0.11417335816934      2.98680388130255      0.26466936081578
  H   -0.22686455409442      3.96980703670253     -0.02498850331025
  C   1.44060592572813      2.63930180171404      0.05194878665381
  H   -2.01514115926691      4.41842453831299      1.80018953671914
  H   -2.57884846531443      1.91233625433290      1.94476080062082
  H   -2.43593735486685      4.34575053678941      0.09401213059115
  H   -3.65204513207188      3.98556244975190      1.30906657635865
