# Supplementary material for: AIMNet2‐NSE: A Transferable Reactive Neural Network Potential for Open‐Shell Chemistry
Source: Angew Chem Int Ed Engl. 2025 Dec 16;65(5):e16763. doi: 10.1002/anie.202516763 (PMC12851018; doi:10.1002/anie.202516763)
Supplement: Supplementary file 2 — Supporting Information [file ANIE-65-e16763-s001.zip › styrene/triplet_scan/input.025.xyz]

34
Coordinates from ORCA-job input
  C   -4.00644773190348     -0.18604362275520      1.30809483361408
  C   -2.60536536161232     -0.84265506226401     -0.65997305580417
  C   -4.00958702530781     -1.47695703285184      1.75412990633002
  C   -2.63824774980664     -2.12940779212578     -0.23103584767910
  C   -3.34054134013593     -2.47577219001370      1.05054243136861
  C   -3.23493178931005      0.19365635482976      0.05943698105708
  C   -3.13021490086971      1.62960555670810     -0.24473914278413
  C   -2.55558075710208      1.97133852428970     -1.60500147313176
  H   -4.56815486530069      0.58408889613542      1.81515346216628
  H   -2.07252312894401     -0.60104893938844     -1.56826692834957
  H   2.12207758876416      3.31664952916529     -0.39549894092683
  H   -4.55076951294162     -1.73264868441824      2.65492963563574
  H   -2.15892479134803     -2.91540151480154     -0.79272835501967
  H   -2.52318909314080      3.04846421852029     -1.75306277651607
  H   -3.16516357800568      1.54275508490458     -2.39918117731418
  H   -3.33139488809962     -3.49399795789266      1.40432663081543
  H   2.93521058688728      1.09997155634802      0.33627776382599
  C   1.89851596524675      1.37148247844456      0.47416759932676
  C   1.01460876949156      0.48149312021138      1.06853625419881
  H   1.36034959280528     -0.48831588118378      1.39691503824491
  C   -0.31308597998808      0.83437026112007      1.24701659124289
  H   -0.99685061169526      0.13782961905260      1.71323110291890
  C   -0.78725466354162      2.07790646538008      0.83215193227256
  C   -2.24334767439161      2.39930077261968      0.99511924040256
  C   -2.59395212891022      3.87598424740600      1.01930793089346
  H   -4.12067896119659      2.08356219503248     -0.12961776974844
  H   -1.54090063924096      1.59405615990756     -1.71164215708257
  C   0.10936384806834      2.96179822236754      0.23975218245515
  H   -0.22927518401866      3.93382554951453     -0.08722195790660
  C   1.44125324726926      2.61386205099094      0.06346532771417
  H   -2.00877569688319      4.40216790536646      1.77269951423323
  H   -2.59410349980527      1.93554560927207      1.91541846665101
  H   -2.41007385946609      4.35801830439881      0.06083589430765
  H   -3.64812418556488      4.00883099570827      1.25570486258745
