# Supplementary material for: AIMNet2‐NSE: A Transferable Reactive Neural Network Potential for Open‐Shell Chemistry
Source: Angew Chem Int Ed Engl. 2025 Dec 16;65(5):e16763. doi: 10.1002/anie.202516763 (PMC12851018; doi:10.1002/anie.202516763)
Supplement: Supplementary file 2 — Supporting Information [file ANIE-65-e16763-s001.zip › styrene/triplet_scan/input.026.xyz]

34
Coordinates from ORCA-job input
  C   -3.95030769906611     -0.18782612596716      1.33612992732518
  C   -2.62812098954855     -0.81120041885875     -0.68528801906280
  C   -3.94529306402828     -1.49642910127611      1.76635060139252
  C   -2.66265460515344     -2.11763737934883     -0.27911957514968
  C   -3.31677793960850     -2.47811271948595      1.02853870238010
  C   -3.20776288735648      0.20535050840420      0.07013311793518
  C   -3.10826347572606      1.65966134908782     -0.21250533899959
  C   -2.57992304545654      1.99450222226458     -1.59807319170309
  H   -4.50801978266643      0.57238871216593      1.86153241560632
  H   -2.11855125551602     -0.56027653144957     -1.60436695754073
  H   2.12178444720739      3.26977307852013     -0.41282013074821
  H   -4.45616261679349     -1.76011467099637      2.68247222656075
  H   -2.21324640345155     -2.89747041631993     -0.87241601745121
  H   -2.56501182033688      3.07010461128042     -1.75862711127662
  H   -3.21004448304269      1.55025876939176     -2.36647778875266
  H   -3.30003084421581     -3.50277911969428      1.36389230670240
  H   2.93314290504568      1.08668994331464      0.41597342902437
  C   1.89313795465963      1.35796557007186      0.52690700562009
  C   1.00422276627093      0.48702655072149      1.14092987453085
  H   1.34893651526447     -0.46762135221957      1.51203705730925
  C   -0.32805353752199      0.84015640781929      1.28444426977290
  H   -1.01556734002833      0.15852719314885      1.76727990580877
  C   -0.80091732640217      2.06367018177193      0.81490186680666
  C   -2.26885266362794      2.38632880901356      0.94493423761712
  C   -2.58941283501249      3.87478800250114      0.98615539199685
  H   -4.11841603659601      2.07698151540444     -0.10927278347847
  H   -1.56500099983335      1.62714323420453     -1.73298365601706
  C   0.10082142852388      2.92902751006390      0.20448727597154
  H   -0.23698398520987      3.88602947438663     -0.16496784287309
  C   1.43695784170707      2.58158009762672      0.06200629833499
  H   -1.99864704347697      4.37752922611237      1.75004912052393
  H   -2.60892519020697      1.94788469478691      1.88378101834505
  H   -2.39131273487329      4.36650537623849      0.03577058688394
  H   -3.64282325392105      4.02390979731390      1.21745577660407
