# Supplementary material for: AIMNet2‐NSE: A Transferable Reactive Neural Network Potential for Open‐Shell Chemistry
Source: Angew Chem Int Ed Engl. 2025 Dec 16;65(5):e16763. doi: 10.1002/anie.202516763 (PMC12851018; doi:10.1002/anie.202516763)
Supplement: Supplementary file 2 — Supporting Information [file ANIE-65-e16763-s001.zip › styrene/triplet_scan/input.027.xyz]

34
Coordinates from ORCA-job input
  C   -3.89931362690797     -0.18696842000556      1.35037413683589
  C   -2.65034198161248     -0.76882474680217     -0.71462962147905
  C   -3.85267400572790     -1.51193057873343      1.78080760946150
  C   -2.67338954372626     -2.09584484792894     -0.32380509288102
  C   -3.25441776662738     -2.46935741296142      1.01374046312174
  C   -3.18948314010520      0.22412526729100      0.07139763041416
  C   -3.09331494941810      1.69582136874059     -0.18363816346257
  C   -2.61384683290865      2.03025240204615     -1.59257018781789
  H   -4.48299044221622      0.55158795907307      1.87817349740120
  H   -2.16614411231738     -0.50780411577078     -1.64448994536984
  H   2.12097360708612      3.19401705929051     -0.43460393520717
  H   -4.31703249993690     -1.78422982003779      2.71889054347870
  H   -2.24998560098643     -2.86661804339734     -0.94670725740635
  H   -2.61735101156617      3.10477958442510     -1.75962837293865
  H   -3.26452021073921      1.57408799542580     -2.33569000656410
  H   -3.20397697430515     -3.49604839597522      1.34091246737796
  H   2.91700520314468      1.04830197848379      0.50014563042354
  C   1.87565353867959      1.32448308790664      0.58280545849868
  C   0.97648861641352      0.48139498248653      1.21974879659787
  H   1.31400078592291     -0.45656133914695      1.63717943222642
  C   -0.35763372095291      0.84137773969757      1.32645575974922
  H   -1.05307627553825      0.18095888794971      1.82746553638972
  C   -0.82183545924468      2.04314099907914      0.79780636809789
  C   -2.29950179868090      2.37385339543903      0.89345665645250
  C   -2.58190090611293      3.87510516324623      0.95393802771040
  H   -4.11941319616075      2.07986773136112     -0.08524838419211
  H   -1.59997331966325      1.67302648730770     -1.75858084529513
  C   0.09024392564280      2.88103232905579      0.16567713236448
  H   -0.24047352040828      3.82136750582130     -0.25018051775308
  C   1.42811462549610      2.52726963048947      0.05879386213155
  H   -1.99284976862450      4.34763756587039      1.73723462817919
  H   -2.63268006903386      1.96068938904918      1.84891086212521
  H   -2.35441091223447      4.37875166432082      0.01683845803519
  H   -3.63602865662771      4.04557254690188      1.16826337329359
