# Supplementary material for: AIMNet2‐NSE: A Transferable Reactive Neural Network Potential for Open‐Shell Chemistry
Source: Angew Chem Int Ed Engl. 2025 Dec 16;65(5):e16763. doi: 10.1002/anie.202516763 (PMC12851018; doi:10.1002/anie.202516763)
Supplement: Supplementary file 2 — Supporting Information [file ANIE-65-e16763-s001.zip › styrene/triplet_scan/input_trj.xyz]

34
Coordinates from ORCA-job input E -620.886409922673
  C      -3.565953     -1.353763      0.865396
  C      -2.246832     -0.313977     -0.871981
  C      -2.709054     -2.432155      0.868246
  C      -1.396041     -1.399300     -0.861903
  C      -1.617594     -2.466771      0.001977
  C      -3.363012     -0.258149     -0.007192
  C      -4.244148      0.840947      0.005099
  C      -4.098425      2.024126     -0.884776
  H      -4.412372     -1.331540      1.538647
  H      -2.046417      0.514423     -1.534501
  H       1.807523      0.997689     -0.157410
  H      -2.886431     -3.256660      1.544420
  H      -0.542152     -1.412007     -1.524092
  H      -4.887888      2.750370     -0.710913
  H      -4.130473      1.739684     -1.939910
  H      -0.946623     -3.313200      0.005701
  H       1.027127     -0.715258      1.445119
  C       0.509707      0.229093      1.366545
  C      -0.611028      0.480355      2.154338
  H      -0.965246     -0.273838      2.841562
  C      -1.282615      1.676110      2.044921
  H      -2.158828      1.863261      2.650502
  C      -0.859458      2.675960      1.139216
  C      -1.558986      3.895105      1.054870
  C      -1.202914      4.999942      0.120576
  H      -5.068540      0.813799      0.703775
  H      -3.142190      2.523739     -0.723805
  C       0.273903      2.393544      0.341088
  H       0.621435      3.130410     -0.368118
  C       0.942813      1.192276      0.461448
  H      -0.153542      5.288046      0.214330
  H      -2.420583      4.019395      1.695426
  H      -1.352115      4.709961     -0.924212
  H      -1.809128      5.882698      0.304854
34
Coordinates from ORCA-job input E -620.886419358693
  C      -3.565442     -1.353767      0.865126
  C      -2.245539     -0.313571     -0.871617
  C      -2.708591     -2.432091      0.867976
  C      -1.394880     -1.398971     -0.861551
  C      -1.616857     -2.466537      0.002090
  C      -3.362159     -0.257979     -0.007002
  C      -4.243545      0.840629      0.005920
  C      -4.097929      2.025736     -0.883142
  H      -4.412115     -1.331739      1.538081
  H      -2.044690      0.515004     -1.533897
  H       1.806260      0.998793     -0.157131
  H      -2.886249     -3.256766      1.543867
  H      -0.540726     -1.411669     -1.523480
  H      -4.887782      2.751335     -0.708409
  H      -4.130055      1.742594     -1.938682
  H      -0.945971     -3.313021      0.005887
  H       1.027097     -0.715283      1.444293
  C       0.508947      0.228746      1.366276
  C      -0.611972      0.478651      2.154114
  H      -0.965704     -0.276395      2.840772
  C      -1.284448      1.674318      2.045392
  H      -2.160883      1.860364      2.651015
  C      -0.861323      2.675914      1.139632
  C      -1.559623      3.896415      1.054127
  C      -1.202536      4.998848      0.118547
  H      -5.067997      0.812405      0.704490
  H      -3.140498      2.527184     -0.721739
  C       0.272039      2.393598      0.341545
  H       0.619649      3.130900     -0.367195
  C       0.941356      1.192645      0.461680
  H      -0.152611      5.285240      0.211247
  H      -2.420998      4.022741      1.694704
  H      -1.353105      4.707189     -0.925620
  H      -1.807201      5.882855      0.301927
34
Coordinates from ORCA-job input E -620.886420852528
  C      -3.565809     -1.353414      0.864765
  C      -2.245326     -0.313942     -0.872141
  C      -2.709407     -2.432067      0.867796
  C      -1.395226     -1.399755     -0.861921
  C      -1.617696     -2.467067      0.001944
  C      -3.361973     -0.257785     -0.007429
  C      -4.243050      0.840870      0.005606
  C      -4.097356      2.026316     -0.883501
  H      -4.412519     -1.330967      1.537656
  H      -2.044066      0.514424     -1.534577
  H       1.806267      1.000420     -0.157141
  H      -2.887435     -3.256592      1.543777
  H      -0.541099     -1.413018     -1.523872
  H      -4.887152      2.751887     -0.708411
  H      -4.129706      1.743341     -1.939032
  H      -0.947194     -3.313859      0.005881
  H       1.028873     -0.714359      1.444089
  C       0.510069      0.229356      1.366539
  C      -0.610764      0.478342      2.154774
  H      -0.963836     -0.277175      2.841244
  C      -1.284054      1.673687      2.046677
  H      -2.160487      1.858868      2.652560
  C      -0.861660      2.676113      1.140932
  C      -1.559808      3.896884      1.054886
  C      -1.203243      4.997947      0.117960
  H      -5.067507      0.812681      0.704151
  H      -3.139882      2.528233     -0.722358
  C       0.271463      2.394211      0.342399
  H       0.618491      3.131785     -0.366323
  C       0.941479      1.193653      0.462050
  H      -0.153112      5.284036      0.209231
  H      -2.420849      4.023951      1.695812
  H      -1.355130      4.704907     -0.925668
  H      -1.807376      5.882405      0.300890
34
Coordinates from ORCA-job input E -620.886421384743
  C      -3.565891     -1.353013      0.864873
  C      -2.245190     -0.314222     -0.872334
  C      -2.709747     -2.431870      0.868145
  C      -1.395393     -1.400265     -0.861888
  C      -1.618104     -2.467329      0.002240
  C      -3.361838     -0.257631     -0.007619
  C      -4.242820      0.841031      0.005184
  C      -4.097147      2.026275     -0.884210
  H      -4.412579     -1.330198      1.537777
  H      -2.043731      0.513939     -1.534964
  H       1.806168      1.001131     -0.157642
  H      -2.887932     -3.256192      1.544334
  H      -0.541311     -1.413949     -1.523887
  H      -4.886944      2.751860     -0.709135
  H      -4.129571      1.743040     -1.939657
  H      -0.947820     -3.314293      0.006333
  H       1.029670     -0.713986      1.443614
  C       0.510537      0.229564      1.366236
  C      -0.610210      0.478200      2.154725
  H      -0.962935     -0.277486      2.841184
  C      -1.283881      1.673348      2.046963
  H      -2.160273      1.858131      2.653034
  C      -0.861897      2.676065      1.141345
  C      -1.559880      3.896959      1.055485
  C      -1.203439      4.997898      0.118417
  H      -5.067291      0.813081      0.703717
  H      -3.139818      2.528384     -0.723303
  C       0.271126      2.394459      0.342532
  H       0.617872      3.132216     -0.366128
  C       0.941458      1.194039      0.461763
  H      -0.153241      5.283874      0.209193
  H      -2.420825      4.024071      1.696541
  H      -1.355855      4.704705     -0.925101
  H      -1.807351      5.882480      0.301476
34
Coordinates from ORCA-job input E -620.886421555296
  C      -3.565780     -1.352984      0.864839
  C      -2.245114     -0.314029     -0.872309
  C      -2.709655     -2.431863      0.868006
  C      -1.395292     -1.400059     -0.861898
  C      -1.618016     -2.467227      0.002099
  C      -3.361798     -0.257545     -0.007638
  C      -4.242919      0.840985      0.005248
  C      -4.097389      2.026360     -0.883932
  H      -4.412464     -1.330219      1.537750
  H      -2.043667      0.514177     -1.534881
  H       1.806324      1.001082     -0.157371
  H      -2.887838     -3.256251      1.544115
  H      -0.541203     -1.413704     -1.523887
  H      -4.887267      2.751817     -0.708666
  H      -4.129801      1.743285     -1.939419
  H      -0.947731     -3.314192      0.006095
  H       1.029611     -0.714049      1.443781
  C       0.510496      0.229505      1.366345
  C      -0.610304      0.478196      2.154759
  H      -0.963092     -0.277472      2.841207
  C      -1.283964      1.673329      2.046977
  H      -2.160413      1.858084      2.652971
  C      -0.861939      2.675987      1.141377
  C      -1.559851      3.896886      1.055302
  C      -1.203286      4.997730      0.118132
  H      -5.067366      0.812924      0.703805
  H      -3.140197      2.528594     -0.722969
  C       0.271208      2.394391      0.342702
  H       0.618005      3.132122     -0.365961
  C       0.941560      1.193984      0.461959
  H      -0.153128      5.283811      0.208972
  H      -2.420967      4.024005      1.696128
  H      -1.355575      4.704343     -0.925351
  H      -1.807269      5.882314      0.300955
34
Coordinates from ORCA-job input E -620.885094136264
  C      -3.565407     -1.323592      0.880701
  C      -2.246806     -0.314214     -0.870681
  C      -2.720407     -2.412820      0.887190
  C      -1.405235     -1.407433     -0.856396
  C      -1.632439     -2.466346      0.016162
  C      -3.354362     -0.237135     -0.002195
  C      -4.213729      0.885791     -0.001217
  C      -4.053204      2.032390     -0.915091
  H      -4.407740     -1.286022      1.558584
  H      -2.042937      0.506990     -1.539795
  H       1.816978      0.981238     -0.179185
  H      -2.903598     -3.229786      1.571029
  H      -0.554548     -1.431296     -1.521670
  H      -4.820110      2.785884     -0.752337
  H      -4.102644      1.722498     -1.962863
  H      -0.969741     -3.319298      0.023716
  H       1.035231     -0.725129      1.436318
  C       0.522289      0.220980      1.355437
  C      -0.593800      0.480842      2.148286
  H      -0.947570     -0.265940      2.843212
  C      -1.260785      1.674426      2.032445
  H      -2.131971      1.873030      2.641634
  C      -0.848563      2.653640      1.123637
  C      -1.586630      3.842852      1.063028
  C      -1.265702      4.993304      0.152615
  H      -5.033426      0.890638      0.704267
  H      -3.094344      2.487280     -0.773737
  C       0.284066      2.381031      0.320720
  H       0.622567      3.116700     -0.394150
  C       0.955581      1.179799      0.443085
  H      -0.226319      5.314405      0.257731
  H      -2.449342      3.922703      1.708920
  H      -1.398915      4.737104     -0.903031
  H      -1.902518      5.849800      0.362876
34
Coordinates from ORCA-job input E -620.886328695737
  C      -3.562024     -1.323996      0.878983
  C      -2.238422     -0.314346     -0.870285
  C      -2.718756     -2.413399      0.884821
  C      -1.399131     -1.408984     -0.856273
  C      -1.629835     -2.467351      0.015709
  C      -3.348205     -0.237215     -0.000814
  C      -4.208189      0.881987      0.007521
  C      -4.054359      2.042453     -0.906733
  H      -4.405293     -1.286799      1.555595
  H      -2.030875      0.507466     -1.538684
  H       1.807365      0.998406     -0.175287
  H      -2.904291     -3.231101      1.567004
  H      -0.547098     -1.434244     -1.520584
  H      -4.821254      2.792270     -0.732525
  H      -4.115782      1.739128     -1.956024
  H      -0.968658     -3.321356      0.023956
  H       1.042232     -0.720758      1.429538
  C       0.520492      0.221514      1.354734
  C      -0.596675      0.466013      2.149271
  H      -0.942885     -0.289321      2.839491
  C      -1.275222      1.657586      2.040247
  H      -2.147847      1.843423      2.651225
  C      -0.866256      2.655507      1.129400
  C      -1.594713      3.857429      1.053928
  C      -1.256584      4.987162      0.138624
  H      -5.025068      0.879145      0.715734
  H      -3.079827      2.513784     -0.774236
  C       0.267300      2.385666      0.327684
  H       0.604661      3.125269     -0.383856
  C       0.944424      1.188350      0.447240
  H      -0.213296      5.292648      0.244761
  H      -2.458782      3.956137      1.694942
  H      -1.392172      4.717805     -0.913156
  H      -1.881054      5.854036      0.337294
34
Coordinates from ORCA-job input E -620.886474929668
  C      -3.562589     -1.319879      0.876330
  C      -2.233444     -0.315791     -0.873689
  C      -2.722696     -2.411496      0.884393
  C      -1.398667     -1.413619     -0.857680
  C      -1.633751     -2.469802      0.016170
  C      -3.344330     -0.234575     -0.004037
  C      -4.203112      0.883066      0.005922
  C      -4.049165      2.049480     -0.906076
  H      -4.406405     -1.279508      1.552038
  H      -2.021960      0.504270     -1.543211
  H       1.803769      1.013199     -0.175989
  H      -2.911449     -3.228034      1.567141
  H      -0.546508     -1.443580     -1.521632
  H      -4.815048      2.798718     -0.725707
  H      -4.114397      1.750195     -1.955808
  H      -0.975630     -3.326197      0.026018
  H       1.054564     -0.713672      1.424816
  C       0.526243      0.225360      1.354499
  C      -0.590908      0.460231      2.151886
  H      -0.930970     -0.300199      2.839451
  C      -1.277598      1.648688      2.049228
  H      -2.150915      1.825460      2.661944
  C      -0.874103      2.655967      1.139895
  C      -1.597159      3.862680      1.059193
  C      -1.259369      4.977452      0.131625
  H      -5.020184      0.878243      0.713643
  H      -3.073505      2.525789     -0.776033
  C       0.257398      2.389912      0.334530
  H       0.590404      3.132639     -0.375688
  C       0.941114      1.196496      0.449186
  H      -0.213301      5.277303      0.226192
  H      -2.459285      3.970687      1.701849
  H      -1.406324      4.694306     -0.915363
  H      -1.876798      5.850523      0.324208
34
Coordinates from ORCA-job input E -620.886499790692
  C      -3.563766     -1.315684      0.875693
  C      -2.231213     -0.318464     -0.876582
  C      -2.726911     -2.409601      0.886443
  C      -1.400165     -1.418962     -0.858054
  C      -1.638380     -2.472695      0.018218
  C      -3.342419     -0.232621     -0.007201
  C      -4.199790      0.885023      0.000965
  C      -4.042797      2.052641     -0.909578
  H      -4.407559     -1.271438      1.551151
  H      -2.017146      0.499375     -1.548007
  H       1.802474      1.021515     -0.179883
  H      -2.917898     -3.224201      1.570894
  H      -0.548370     -1.453612     -1.522236
  H      -4.807423      2.802895     -0.727367
  H      -4.108561      1.754642     -1.959532
  H      -0.982880     -3.331093      0.029623
  H       1.063737     -0.708977      1.421249
  C       0.531629      0.228069      1.352896
  C      -0.584952      0.458497      2.152736
  H      -0.921206     -0.304172      2.839689
  C      -1.275989      1.644627      2.054022
  H      -2.149279      1.816514      2.668223
  C      -0.876893      2.655537      1.146300
  C      -1.597876      3.863680      1.066855
  C      -1.265249      4.973235      0.131822
  H      -5.018095      0.881464      0.707235
  H      -3.067737      2.529171     -0.779005
  C       0.252899      2.392478      0.337231
  H       0.582336      3.136928     -0.372726
  C       0.940770      1.201101      0.447731
  H      -0.218161      5.272453      0.215955
  H      -2.457565      3.973866      1.712613
  H      -1.421789      4.683708     -0.912199
  H      -1.879856      5.848415      0.324073
34
Coordinates from ORCA-job input E -620.886510536303
  C      -3.564878     -1.310963      0.876692
  C      -2.229858     -0.322322     -0.878992
  C      -2.731065     -2.407184      0.890787
  C      -1.402279     -1.425307     -0.857311
  C      -1.643212     -2.475902      0.022119
  C      -3.341070     -0.231130     -0.010056
  C      -4.196976      0.887153     -0.005700
  C      -4.036143      2.053749     -0.916553
  H      -4.408346     -1.262087      1.552216
  H      -2.013718      0.492791     -1.553048
  H       1.801051      1.027911     -0.186471
  H      -2.923904     -3.219102      1.577891
  H      -0.551096     -1.465086     -1.522008
  H      -4.799000      2.805965     -0.734419
  H      -4.102231      1.755281     -1.966341
  H      -0.990280     -3.336227      0.035437
  H       1.071695     -0.705276      1.416520
  C       0.536512      0.230105      1.349448
  C      -0.578914      0.457418      2.152033
  H      -0.911678     -0.306676      2.839141
  C      -1.273191      1.641665      2.056766
  H      -2.145938      1.809918      2.672791
  C      -0.878331      2.654790      1.150396
  C      -1.598542      3.863442      1.075188
  C      -1.271718      4.972341      0.136944
  H      -5.016698      0.886513      0.698934
  H      -3.061083      2.528824     -0.785586
  C       0.249638      2.394627      0.337382
  H       0.575698      3.140473     -0.372609
  C       0.940689      1.204615      0.443760
  H      -0.224229      5.272060      0.212597
  H      -2.455722      3.973059      1.724457
  H      -1.436438      4.680925     -0.905348
  H      -1.884827      5.847956      0.332185
34
Coordinates from ORCA-job input E -620.886516194209
  C      -3.565668     -1.306765      0.878677
  C      -2.229233     -0.326507     -0.880664
  C      -2.734243     -2.404731      0.896148
  C      -1.404208     -1.431340     -0.855796
  C      -1.647078     -2.478699      0.026931
  C      -3.340282     -0.230418     -0.012151
  C      -4.194970      0.888718     -0.012169
  C      -4.030590      2.053316     -0.924617
  H      -4.408708     -1.253585      1.554413
  H      -2.011744      0.485930     -1.557497
  H       1.799174      1.032533     -0.193902
  H      -2.928343     -3.213867      1.586161
  H      -0.553652     -1.475628     -1.521029
  H      -4.791432      2.807879     -0.743560
  H      -4.097280      1.753521     -1.974008
  H      -0.996173     -3.340518      0.042281
  H       1.077336     -0.702740      1.410989
  C       0.539889      0.231409      1.344943
  C      -0.574088      0.456448      2.150188
  H      -0.903876     -0.308568      2.837733
  C      -1.270565      1.639521      2.057756
  H      -2.142429      1.805361      2.675700
  C      -0.879165      2.654129      1.152180
  C      -1.599540      3.862795      1.081945
  C      -1.276726      4.973906      0.144600
  H      -5.015816      0.891386      0.691154
  H      -3.054631      2.526081     -0.793864
  C       0.247065      2.396373      0.335732
  H       0.570378      3.143336     -0.374346
  C       0.940177      1.207193      0.438709
  H      -0.229070      5.273963      0.215551
  H      -2.454869      3.970536      1.733989
  H      -1.446676      4.684286     -0.897357
  H      -1.889045      5.849062      0.344426
34
Coordinates from ORCA-job input E -620.886521185642
  C      -3.566559     -1.301700      0.881698
  C      -2.228792     -0.332316     -0.882550
  C      -2.737716     -2.401475      0.903784
  C      -1.406435     -1.439083     -0.853293
  C      -1.651346     -2.482026      0.033994
  C      -3.339578     -0.230111     -0.014551
  C      -4.192748      0.890219     -0.020386
  C      -4.023745      2.052039     -0.935350
  H      -4.409054     -1.243172      1.557679
  H      -2.009983      0.476550     -1.563212
  H       1.796033      1.037968     -0.204134
  H      -2.933133     -3.206893      1.597759
  H      -0.556621     -1.488830     -1.519109
  H      -4.781557      2.810029     -0.755913
  H      -4.091621      1.750497     -1.984191
  H      -1.002681     -3.345469      0.052309
  H       1.083073     -0.700054      1.402500
  C       0.543135      0.232772      1.338124
  C      -0.568734      0.454963      2.146954
  H      -0.894819     -0.311200      2.835008
  C      -1.267546      1.636976      2.058194
  H      -2.137960      1.800264      2.678849
  C      -0.880233      2.653491      1.153355
  C      -1.601365      3.861951      1.089577
  C      -1.282125      4.977223      0.155783
  H      -5.014823      0.897197      0.681469
  H      -3.045851      2.520981     -0.805269
  C       0.243667      2.398668      0.332685
  H       0.563680      3.147088     -0.377381
  C       0.938847      1.210327      0.431522
  H      -0.234193      5.276997      0.223127
  H      -2.454838      3.966775      1.744529
  H      -1.457018      4.692121     -0.886604
  H      -1.893436      5.851546      0.362287
34
Coordinates from ORCA-job input E -620.886524395208
  C      -3.567424     -1.297662      0.884313
  C      -2.228622     -0.337724     -0.884208
  C      -2.740435     -2.398676      0.910692
  C      -1.408114     -1.445822     -0.850783
  C      -1.654533     -2.484716      0.040743
  C      -3.339182     -0.230316     -0.016627
  C      -4.190930      0.891161     -0.027335
  C      -4.017678      2.050754     -0.944361
  H      -4.409571     -1.234719      1.560343
  H      -2.008909      0.467869     -1.568446
  H       1.792791      1.042699     -0.213253
  H      -2.936896     -3.200821      1.608159
  H      -0.558805     -1.500015     -1.516906
  H      -4.772295      2.812147     -0.766023
  H      -4.087128      1.748130     -1.992811
  H      -1.007510     -3.349318      0.062048
  H       1.086850     -0.698108      1.393680
  C       0.545168      0.233854      1.331445
  C      -0.564711      0.453442      2.143603
  H      -0.887698     -0.313876      2.831821
  C      -1.265167      1.634869      2.058364
  H      -2.134046      1.796267      2.681636
  C      -0.881173      2.653279      1.154111
  C      -1.603391      3.861385      1.095559
  C      -1.286292      4.980560      0.165734
  H      -5.013894      0.901729      0.673425
  H      -3.037492      2.515436     -0.815131
  C       0.240627      2.400983      0.329887
  H       0.557891      3.150827     -0.379932
  C       0.937216      1.213203      0.425071
  H      -0.237969      5.279357      0.231218
  H      -2.455702      3.963514      1.752438
  H      -1.464547      4.700402     -0.877428
  H      -1.896507      5.854221      0.378197
34
Coordinates from ORCA-job input E -620.886526957962
  C      -3.568794     -1.292288      0.887639
  C      -2.228435     -0.345687     -0.886831
  C      -2.744053     -2.394757      0.920449
  C      -1.410229     -1.455380     -0.847117
  C      -1.658572     -2.488327      0.050683
  C      -3.338648     -0.230921     -0.019777
  C      -4.188042      0.892344     -0.036888
  C      -4.008428      2.049185     -0.956332
  H      -4.410570     -1.223329      1.563543
  H      -2.007562      0.455051     -1.576366
  H       1.787628      1.049641     -0.226151
  H      -2.941918     -3.192207      1.622895
  H      -0.561434     -1.515572     -1.513387
  H      -4.757903      2.815786     -0.778845
  H      -4.080753      1.745688     -2.004369
  H      -1.013529     -3.354282      0.076756
  H       1.090891     -0.695747      1.379608
  C       0.547290      0.235363      1.321407
  C      -0.559702      0.451091      2.138472
  H      -0.878549     -0.318195      2.826396
  C      -1.262116      1.631908      2.058814
  H      -2.128582      1.790803      2.686053
  C      -0.882682      2.653382      1.155644
  C      -1.606509      3.860954      1.103953
  C      -1.292122      4.985023      0.179249
  H      -5.012206      0.907675      0.662357
  H      -3.024636      2.507015     -0.828518
  C       0.236070      2.404695      0.326379
  H       0.549510      3.156813     -0.382744
  C       0.934391      1.217540      0.416006
  H      -0.243007      5.281618      0.241948
  H      -2.457321      3.959533      1.763302
  H      -1.475396      4.711731     -0.864878
  H      -1.900161      5.858170      0.399895
34
Coordinates from ORCA-job input E -620.886527680068
  C      -3.569599     -1.290384      0.888682
  C      -2.228410     -0.349555     -0.888267
  C      -2.745597     -2.393316      0.924543
  C      -1.410935     -1.459702     -0.845445
  C      -1.659986     -2.489910      0.055303
  C      -3.338437     -0.231529     -0.021366
  C      -4.186407      0.892788     -0.040710
  C      -4.003705      2.048736     -0.960726
  H      -4.411389     -1.219037      1.564313
  H      -2.007130      0.448850     -1.580366
  H       1.785140      1.052934     -0.231582
  H      -2.944133     -3.188746      1.629094
  H      -0.562150     -1.522243     -1.511513
  H      -4.750152      2.818140     -0.782705
  H      -4.078263      1.745474     -2.008693
  H      -1.015506     -3.356210      0.083939
  H       1.091245     -0.695203      1.371939
  C       0.547516      0.236007      1.316515
  C      -0.558164      0.450022      2.135872
  H      -0.875606     -0.320446      2.823095
  C      -1.260920      1.630858      2.059257
  H      -2.126112      1.788917      2.688460
  C      -0.883254      2.653941      1.156859
  C      -1.607957      3.861176      1.107654
  C      -1.294835      4.986807      0.184465
  H      -5.010998      0.909986      0.657982
  H      -3.017919      2.502568     -0.833978
  C       0.234210      2.406881      0.325478
  H       0.546174      3.160243     -0.382961
  C       0.932926      1.219742      0.412238
  H      -0.245215      5.281946      0.245535
  H      -2.458321      3.958278      1.767792
  H      -1.480696      4.716242     -0.859914
  H      -1.901498      5.860060      0.408454
34
Coordinates from ORCA-job input E -620.886527433209
  C      -3.570630     -1.288927      0.889339
  C      -2.228265     -0.354528     -0.890210
  C      -2.747305     -2.392292      0.928848
  C      -1.411398     -1.464968     -0.843504
  C      -1.661158     -2.491992      0.060720
  C      -3.337989     -0.232684     -0.023362
  C      -4.183705      0.893260     -0.044373
  C      -3.997211      2.048554     -0.964450
  H      -4.412637     -1.215145      1.564420
  H      -2.006593      0.441007     -1.585476
  H       1.782095      1.057035     -0.237306
  H      -2.946757     -3.185530      1.635616
  H      -0.562345     -1.529856     -1.509009
  H      -4.739026      2.821924     -0.784276
  H      -4.076095      1.746296     -2.012420
  H      -1.016973     -3.358401      0.092789
  H       1.089382     -0.695324      1.361296
  C       0.546612      0.236702      1.310321
  C      -0.557611      0.448906      2.132309
  H      -0.874245     -0.323369      2.817843
  C      -1.259962      1.630165      2.059955
  H      -2.123536      1.787595      2.691552
  C      -0.883873      2.655348      1.158986
  C      -1.609507      3.862199      1.112078
  C      -1.298230      4.988712      0.189355
  H      -5.008670      0.912376      0.653824
  H      -3.008608      2.496588     -0.839908
  C       0.232332      2.410167      0.325432
  H       0.543095      3.165258     -0.381654
  C       0.930955      1.222638      0.408268
  H      -0.247848      5.281697      0.247318
  H      -2.459505      3.957802      1.772906
  H      -1.488221      4.720485     -0.854884
  H      -1.902649      5.862613      0.416900
34
Coordinates from ORCA-job input E -620.886526467523
  C      -3.570823     -1.289308      0.889172
  C      -2.228044     -0.356420     -0.890889
  C      -2.747711     -2.392840      0.929557
  C      -1.411298     -1.466878     -0.843112
  C      -1.661223     -2.493142      0.061960
  C      -3.337539     -0.233473     -0.023883
  C      -4.182073      0.893323     -0.044527
  C      -3.994521      2.048652     -0.964277
  H      -4.412954     -1.215049      1.564038
  H      -2.006295      0.438304     -1.587057
  H       1.781232      1.058393     -0.238222
  H      -2.947545     -3.185643      1.636705
  H      -0.562015     -1.532171     -1.508287
  H      -4.734008      2.823785     -0.782035
  H      -4.076450      1.747136     -2.012244
  H      -1.016930     -3.359433      0.095127
  H       1.086827     -0.695902      1.357320
  C       0.545258      0.236923      1.308337
  C      -0.558704      0.448922      2.130835
  H      -0.875965     -0.324166      2.815164
  C      -1.260245      1.630655      2.060101
  H      -2.123410      1.788161      2.692257
  C      -0.884056      2.656484      1.159984
  C      -1.609715      3.863307      1.113336
  C      -1.299281      4.989431      0.189827
  H      -5.007006      0.912903      0.653696
  H      -3.004670      2.494178     -0.841538
  C       0.232117      2.411724      0.326200
  H       0.543150      3.167438     -0.380084
  C       0.930213      1.223732      0.407576
  H      -0.248605      5.281652      0.245806
  H      -2.459711      3.958658      1.774215
  H      -1.491455      4.721105     -0.853993
  H      -1.902625      5.863874      0.418179
34
Coordinates from ORCA-job input E -620.886524804407
  C      -3.570496     -1.290816      0.888806
  C      -2.227627     -0.357902     -0.891150
  C      -2.747705     -2.394626      0.928905
  C      -1.411048     -1.468454     -0.843441
  C      -1.661042     -2.494827      0.061504
  C      -3.336736     -0.234579     -0.023731
  C      -4.180073      0.893097     -0.042985
  C      -3.992399      2.048668     -0.962310
  H      -4.412603     -1.216605      1.563706
  H      -2.005859      0.436735     -1.587415
  H       1.780994      1.059156     -0.237267
  H      -2.947845     -3.187622      1.635745
  H      -0.561606     -1.533600     -1.508435
  H      -4.729526      2.825376     -0.777102
  H      -4.078375      1.747948     -2.010199
  H      -1.016640     -3.361030      0.094833
  H       1.082994     -0.696618      1.355268
  C       0.543059      0.237211      1.307587
  C      -0.561158      0.449693      2.129664
  H      -0.879984     -0.324007      2.812592
  C      -1.261451      1.632108      2.059774
  H      -2.124757      1.789945      2.691673
  C      -0.884245      2.658102      1.160546
  C      -1.609430      3.865110      1.113480
  C      -1.299449      4.990433      0.188807
  H      -5.004739      0.912850      0.655556
  H      -3.001397      2.492117     -0.842270
  C       0.232484      2.413190      0.327415
  H       0.544646      3.169167     -0.378085
  C       0.929658      1.224563      0.408074
  H      -0.248624      5.282344      0.242860
  H      -2.459633      3.960621      1.774092
  H      -1.493505      4.721108     -0.854426
  H      -1.901964      5.865460      0.417174
34
Coordinates from ORCA-job input E -620.886523436745
  C      -3.569801     -1.292558      0.888739
  C      -2.227165     -0.359147     -0.891066
  C      -2.747604     -2.396838      0.927822
  C      -1.411061     -1.470081     -0.844276
  C      -1.661193     -2.496959      0.060038
  C      -3.335790     -0.235738     -0.023096
  C      -4.178213      0.892633     -0.040980
  C      -3.990923      2.048344     -0.960161
  H      -4.411620     -1.218359      1.564005
  H      -2.005309      0.435862     -1.586883
  H       1.781000      1.059668     -0.235767
  H      -2.947950     -3.190228      1.634155
  H      -0.561759     -1.535148     -1.509464
  H      -4.726140      2.826254     -0.772319
  H      -4.080618      1.748144     -2.007904
  H      -1.017047     -3.363375      0.092667
  H       1.079935     -0.696654      1.355286
  C       0.541081      0.237797      1.307761
  C      -0.563624      0.450911      2.128958
  H      -0.883938     -0.323038      2.810929
  C      -1.262988      1.633860      2.059058
  H      -2.126825      1.791890      2.690192
  C      -0.884569      2.659696      1.160416
  C      -1.609123      3.866988      1.112910
  C      -1.298921      4.991922      0.187832
  H      -5.002552      0.912595      0.657948
  H      -2.998982      2.490327     -0.842808
  C       0.232811      2.414348      0.328180
  H       0.546148      3.170226     -0.376911
  C       0.929221      1.225277      0.408913
  H      -0.248101      5.283902      0.241062
  H      -2.459621      3.962751      1.773128
  H      -1.493713      4.721812     -0.855083
  H      -1.901128      5.867231      0.415963
34
Coordinates from ORCA-job input E -620.886520252846
  C      -3.568258     -1.295932      0.889204
  C      -2.226204     -0.362857     -0.891089
  C      -2.747771     -2.401505      0.926371
  C      -1.411628     -1.475010     -0.846125
  C      -1.662301     -2.502412      0.057383
  C      -3.333631     -0.238531     -0.021812
  C      -4.173932      0.891464     -0.037433
  C      -3.986767      2.047230     -0.956555
  H      -4.409194     -1.220994      1.565500
  H      -2.003972      0.432614     -1.586264
  H       1.780384      1.061696     -0.233681
  H      -2.948623     -3.195282      1.632118
  H      -0.562979     -1.540721     -1.512100
  H      -4.717134      2.828367     -0.763163
  H      -4.084832      1.748306     -2.003953
  H      -1.019276     -3.369706      0.088497
  H       1.074230     -0.695808      1.354665
  C       0.537052      0.239610      1.307361
  C      -0.568479      0.453541      2.127064
  H      -0.891340     -0.320975      2.807210
  C      -1.266228      1.637522      2.057381
  H      -2.131094      1.795599      2.687080
  C      -0.885531      2.663384      1.159998
  C      -1.609091      3.871176      1.112082
  C      -1.298014      4.996005      0.187200
  H      -4.997573      0.912386      0.662297
  H      -2.992229      2.484870     -0.845176
  C       0.232903      2.417426      0.329260
  H       0.548328      3.173308     -0.374924
  C       0.927856      1.227537      0.409926
  H      -0.247148      5.287810      0.239691
  H      -2.460331      3.967103      1.771339
  H      -1.493601      4.725409     -0.855489
  H      -1.899674      5.871687      0.415383
34
Coordinates from ORCA-job input E -620.886518200295
  C      -3.566909     -1.298459      0.890031
  C      -2.225402     -0.366616     -0.891261
  C      -2.748229     -2.405380      0.925651
  C      -1.412626     -1.480193     -0.847937
  C      -1.663979     -2.507685      0.055236
  C      -3.331694     -0.241021     -0.020759
  C      -4.170242      0.890318     -0.035016
  C      -3.982720      2.046007     -0.954204
  H      -4.406870     -1.222346      1.567411
  H      -2.002640      0.429066     -1.586027
  H       1.779433      1.064051     -0.232670
  H      -2.949538     -3.199183      1.631239
  H      -0.564917     -1.547112     -1.514999
  H      -4.708679      2.830151     -0.756427
  H      -4.087714      1.748328     -2.001323
  H      -1.022474     -3.376154      0.084865
  H       1.070666     -0.694051      1.354289
  C       0.534118      0.241717      1.306795
  C      -0.572005      0.455891      2.125502
  H      -0.896321     -0.318988      2.804547
  C      -1.268884      1.640499      2.055936
  H      -2.134575      1.798321      2.684550
  C      -0.886610      2.666610      1.159518
  C      -1.609596      3.874752      1.111595
  C      -1.297338      4.999961      0.187615
  H      -4.993325      0.912274      0.665342
  H      -2.985726      2.479258     -0.847714
  C       0.232404      2.420355      0.329666
  H       0.549068      3.176338     -0.373864
  C       0.926447      1.229983      0.410308
  H      -0.246387      5.291339      0.240623
  H      -2.461498      3.970660      1.769999
  H      -1.492602      4.729845     -0.855280
  H      -1.898717      5.875778      0.416006
34
Coordinates from ORCA-job input E -620.886515744194
  C      -3.565232     -1.301291      0.891489
  C      -2.224311     -0.372745     -0.891963
  C      -2.749383     -2.410314      0.925568
  C      -1.414548     -1.488649     -0.850470
  C      -1.667103     -2.515536      0.053021
  C      -3.328935     -0.244510     -0.019721
  C      -4.164927      0.888760     -0.032836
  C      -3.975973      2.044225     -0.952105
  H      -4.403729     -1.222845      1.570414
  H      -2.000554      0.422663     -1.586721
  H       1.777382      1.068249     -0.232668
  H      -2.951442     -3.203609      1.631516
  H      -0.568486     -1.558099     -1.519373
  H      -4.695153      2.833088     -0.748479
  H      -4.090533      1.748631     -1.998871
  H      -1.028238     -3.386006      0.080925
  H       1.067038     -0.690675      1.352738
  C       0.530648      0.245186      1.305211
  C      -0.575978      0.459052      2.123236
  H      -0.901353     -0.316359      2.801152
  C      -1.272139      1.644246      2.054270
  H      -2.138608      1.801465      2.681945
  C      -0.888382      2.671153      1.159210
  C      -1.610955      3.879653      1.111828
  C      -1.297118      5.005649      0.189401
  H      -4.987347      0.912384      0.668248
  H      -2.975162      2.470159     -0.852169
  C       0.230932      2.424962      0.329852
  H       0.548507      3.181431     -0.372742
  C       0.924105      1.234086      0.409968
  H      -0.245905      5.295898      0.243686
  H      -2.463606      3.975323      1.769281
  H      -1.491594      4.737059     -0.854040
  H      -1.897996      5.881629      0.418443
34
Coordinates from ORCA-job input E -620.886514769491
  C      -3.564550     -1.302304      0.892158
  C      -2.223787     -0.375994     -0.892625
  C      -2.750120     -2.412399      0.925829
  C      -1.415656     -1.493120     -0.851766
  C      -1.668852     -2.519375      0.052286
  C      -3.327574     -0.246111     -0.019531
  C      -4.162304      0.888099     -0.032349
  C      -3.972230      2.043459     -0.951537
  H      -4.402354     -1.222532      1.571778
  H      -1.999438      0.418959     -1.587711
  H       1.775999      1.070502     -0.233242
  H      -2.952579     -3.205219      1.632197
  H      -0.570554     -1.564100     -1.521721
  H      -4.687796      2.834862     -0.745097
  H      -4.091437      1.749113     -1.998169
  H      -1.031426     -3.390921      0.079630
  H       1.065779     -0.688750      1.351439
  C       0.529214      0.247027      1.304160
  C      -0.577464      0.460526      2.122282
  H      -0.902843     -0.315098      2.799934
  C      -1.273427      1.645863      2.053847
  H      -2.139959      1.802880      2.681483
  C      -0.889335      2.673329      1.159427
  C      -1.611869      3.881947      1.112480
  C      -1.297479      5.008181      0.190536
  H      -4.984447      0.912439      0.669034
  H      -2.969410      2.465202     -0.854672
  C       0.229859      2.427364      0.329917
  H       0.547457      3.184268     -0.372181
  C       0.922765      1.236270      0.409485
  H      -0.246058      5.297601      0.245571
  H      -2.464683      3.977514      1.769722
  H      -1.491504      4.740521     -0.853209
  H      -1.898018      5.884312      0.419859
34
Coordinates from ORCA-job input E -620.886514807698
  C      -3.564353     -1.302400      0.892231
  C      -2.223585     -0.377014     -0.893066
  C      -2.750333     -2.412827      0.925937
  C      -1.416018     -1.494541     -0.852304
  C      -1.669388     -2.520449      0.052123
  C      -3.327099     -0.246474     -0.019696
  C      -4.161474      0.887996     -0.032492
  C      -3.970901      2.043344     -0.951559
  H      -4.401975     -1.222207      1.572018
  H      -1.999015      0.417622     -1.588445
  H       1.775233      1.071043     -0.233674
  H      -2.952911     -3.205413      1.632535
  H      -0.571336     -1.566098     -1.522724
  H      -4.685132      2.835692     -0.744136
  H      -4.091704      1.749513     -1.998166
  H      -1.032447     -3.392355      0.079460
  H       1.065537     -0.688101      1.350910
  C       0.528811      0.247596      1.303853
  C      -0.577724      0.460990      2.122296
  H      -0.902755     -0.314574      2.800173
  C      -1.273659      1.646292      2.054097
  H      -2.139941      1.803477      2.682045
  C      -0.889713      2.673928      1.159768
  C      -1.612232      3.882598      1.113024
  C      -1.297871      5.008672      0.190849
  H      -4.983540      0.912375      0.668981
  H      -2.967356      2.463415     -0.855708
  C       0.229256      2.428044      0.329952
  H       0.546610      3.185150     -0.372024
  C       0.922137      1.236872      0.409227
  H      -0.246351      5.297739      0.246156
  H      -2.464855      3.978266      1.770489
  H      -1.491719      4.741226     -0.852959
  H      -1.898277      5.884919      0.420071
34
Coordinates from ORCA-job input E -620.886514732821
  C      -3.564021     -1.302582      0.892099
  C      -2.223373     -0.377466     -0.893425
  C      -2.750190     -2.413179      0.925665
  C      -1.416090     -1.495199     -0.852891
  C      -1.669452     -2.521022      0.051651
  C      -3.326671     -0.246661     -0.019818
  C      -4.160860      0.887948     -0.032351
  C      -3.970163      2.043365     -0.951254
  H      -4.401521     -1.222311      1.572022
  H      -1.998736      0.417027     -1.588946
  H       1.774514      1.070885     -0.233680
  H      -2.952783     -3.205727      1.632302
  H      -0.571718     -1.566960     -1.523681
  H      -4.683333      2.836398     -0.742795
  H      -4.092499      1.749953     -1.997814
  H      -1.032735     -3.393096      0.078914
  H       1.064840     -0.687931      1.350942
  C       0.528181      0.247810      1.304006
  C      -0.578206      0.461425      2.122659
  H      -0.903050     -0.313947      2.800843
  C      -1.273953      1.646774      2.054479
  H      -2.139969      1.804379      2.682701
  C      -0.890033      2.674320      1.160057
  C      -1.612347      3.883123      1.113287
  C      -1.298030      5.008821      0.190622
  H      -4.982817      0.912143      0.669255
  H      -2.966079      2.462254     -0.856442
  C       0.228781      2.428250      0.330077
  H       0.546077      3.185372     -0.371900
  C       0.921508      1.236949      0.409281
  H      -0.246489      5.297816      0.246078
  H      -2.464730      3.979081      1.771019
  H      -1.491706      4.741119     -0.853136
  H      -1.898429      5.885185      0.419420
34
Coordinates from ORCA-job input E -620.886515008779
  C      -3.563435     -1.302825      0.891570
  C      -2.223185     -0.376613     -0.893655
  C      -2.749286     -2.413231      0.924614
  C      -1.415644     -1.494170     -0.853703
  C      -1.668604     -2.520423      0.050469
  C      -3.326408     -0.246408     -0.019869
  C      -4.160960      0.887956     -0.031766
  C      -3.970892      2.043674     -0.950339
  H      -4.400922     -1.223190      1.571586
  H      -1.998787      0.418120     -1.588982
  H       1.773829      1.069176     -0.232877
  H      -2.951605     -3.206129      1.630933
  H      -0.571469     -1.565409     -1.524793
  H      -4.683834      2.836699     -0.741043
  H      -4.094108      1.750557     -1.996886
  H      -1.031661     -3.392341      0.077422
  H       1.063753     -0.688487      1.352522
  C       0.527337      0.247377      1.305285
  C      -0.578883      0.461806      2.124000
  H      -0.903601     -0.312960      2.802935
  C      -1.274277      1.647256      2.055226
  H      -2.139951      1.805810      2.683689
  C      -0.890232      2.674171      1.160198
  C      -1.612092      3.883214      1.112867
  C      -1.297617      5.008122      0.189270
  H      -4.982776      0.911353      0.670034
  H      -2.966751      2.462425     -0.856203
  C       0.228461      2.427367      0.330242
  H       0.545868      3.184112     -0.372090
  C       0.920881      1.235900      0.409983
  H      -0.246192      5.297485      0.245253
  H      -2.464148      3.979897      1.770913
  H      -1.490497      4.739460     -0.854368
  H      -1.898392      5.884562      0.416805
34
Coordinates from ORCA-job input E -620.886515128630
  C      -3.561740     -1.303242      0.890683
  C      -2.222498     -0.376172     -0.894753
  C      -2.747489     -2.413618      0.922860
  C      -1.414948     -1.493765     -0.855803
  C      -1.667262     -2.520398      0.048105
  C      -3.325198     -0.246313     -0.020305
  C      -4.159891      0.887977     -0.031081
  C      -3.970402      2.044198     -0.949062
  H      -4.398898     -1.224148      1.571168
  H      -1.998528      0.418627     -1.590145
  H       1.770815      1.066007     -0.232451
  H      -2.949398     -3.206828      1.628943
  H      -0.571458     -1.564699     -1.527789
  H      -4.680942      2.838549     -0.736612
  H      -4.097897      1.752205     -1.995446
  H      -1.030280     -3.392304      0.074502
  H       1.060577     -0.689360      1.354935
  C       0.524783      0.246835      1.307385
  C      -0.580575      0.463018      2.126850
  H      -0.904782     -0.310552      2.807403
  C      -1.275110      1.648854      2.057395
  H      -2.139755      1.809344      2.686805
  C      -0.891148      2.674484      1.160949
  C      -1.611875      3.884169      1.112998
  C      -1.297479      5.007456      0.187444
  H      -4.981467      0.910340      0.671032
  H      -2.965093      2.460762     -0.857950
  C       0.226745      2.426021      0.330348
  H       0.544127      3.181933     -0.372892
  C       0.918400      1.234131      0.410736
  H      -0.246282      5.297670      0.243821
  H      -2.462831      3.982482      1.772242
  H      -1.489385      4.736624     -0.855796
  H      -1.898916      5.884027      0.412728
34
Coordinates from ORCA-job input E -620.886515121367
  C      -3.560000     -1.304082      0.889733
  C      -2.221977     -0.374500     -0.895231
  C      -2.745166     -2.414055      0.920481
  C      -1.413792     -1.491701     -0.857708
  C      -1.665188     -2.519394      0.045220
  C      -3.324383     -0.246072     -0.020233
  C      -4.159726      0.887788     -0.029539
  C      -3.971665      2.044750     -0.946826
  H      -4.396936     -1.226193      1.570635
  H      -1.998742      0.421046     -1.590005
  H       1.768566      1.061940     -0.230970
  H      -2.946412     -3.208086      1.625829
  H      -0.570590     -1.561483     -1.530182
  H      -4.681302      2.839289     -0.732045
  H      -4.101781      1.753673     -1.993158
  H      -1.027703     -3.390961      0.070565
  H       1.057176     -0.690813      1.358766
  C       0.522222      0.245809      1.310268
  C      -0.582605      0.464057      2.129843
  H      -0.906999     -0.308243      2.811748
  C      -1.276146      1.650416      2.059081
  H      -2.140257      1.812700      2.688766
  C      -0.891673      2.674440      1.161069
  C      -1.611324      3.884691      1.111815
  C      -1.296287      5.006476      0.184656
  H      -4.981069      0.908870      0.672886
  H      -2.966019      2.460788     -0.857657
  C       0.225773      2.423958      0.330456
  H       0.543622      3.178686     -0.373856
  C       0.916457      1.231637      0.412205
  H      -0.245407      5.297713      0.242062
  H      -2.461691      3.984713      1.771552
  H      -1.486377      4.733407     -0.858319
  H      -1.898680      5.883051      0.407335
34
Coordinates from ORCA-job input E -620.886516003339
  C      -3.556805     -1.305117      0.887891
  C      -2.221221     -0.369912     -0.895889
  C      -2.740247     -2.413821      0.916074
  C      -1.411094     -1.485822     -0.860780
  C      -1.660454     -2.515732      0.040125
  C      -3.323398     -0.244974     -0.020136
  C      -4.160640      0.887544     -0.027022
  C      -3.975716      2.046070     -0.943004
  H      -4.393503     -1.229855      1.569392
  H      -1.999758      0.427348     -1.589261
  H       1.764327      1.053132     -0.228457
  H      -2.939938     -3.209545      1.619953
  H      -0.567945     -1.552860     -1.533601
  H      -4.685466      2.839708     -0.725253
  H      -4.108315      1.756394     -1.989427
  H      -1.021452     -3.386238      0.063493
  H       1.051390     -0.694290      1.366859
  C       0.517962      0.243079      1.316149
  C      -0.585689      0.465349      2.136058
  H      -0.910473     -0.304463      2.820589
  C      -1.277543      1.652667      2.062573
  H      -2.140747      1.818008      2.692687
  C      -0.892310      2.673392      1.161152
  C      -1.610105      3.884594      1.109171
  C      -1.293666      5.003606      0.179176
  H      -4.981782      0.906141      0.675706
  H      -2.970280      2.463020     -0.855765
  C       0.224091      2.418874      0.330362
  H       0.542641      3.171036     -0.376400
  C       0.913031      1.225864      0.414988
  H      -0.243408      5.296835      0.238561
  H      -2.459468      3.987982      1.769663
  H      -1.480110      4.726230     -0.863318
  H      -1.897988      5.880069      0.396936
34
Coordinates from ORCA-job input E -620.886516454045
  C      -3.556193     -1.305166      0.887638
  C      -2.221164     -0.368667     -0.895939
  C      -2.739114     -2.413473      0.915357
  C      -1.410432     -1.484151     -0.861188
  C      -1.659313     -2.514523      0.039317
  C      -3.323372     -0.244636     -0.020078
  C      -4.161169      0.887452     -0.026656
  C      -3.976935      2.046375     -0.942359
  H      -4.392869     -1.230415      1.569221
  H      -2.000204      0.429060     -1.588928
  H       1.763420      1.051205     -0.228201
  H      -2.938378     -3.209549      1.618960
  H      -0.567068     -1.550527     -1.533804
  H      -4.687406      2.839359     -0.724596
  H      -4.108980      1.756972     -1.988923
  H      -1.019855     -3.384705      0.062239
  H       1.050440     -0.695169      1.368596
  C       0.517301      0.242333      1.317292
  C      -0.586079      0.465372      2.137307
  H      -0.911103     -0.304026      2.822186
  C      -1.277668      1.652883      2.063280
  H      -2.140854      1.818463      2.693344
  C      -0.892312      2.672970      1.161136
  C      -1.609904      3.884278      1.108490
  C      -1.292994      5.002823      0.178110
  H      -4.982387      0.905688      0.675994
  H      -2.971825      2.464141     -0.854707
  C       0.223811      2.417631      0.330263
  H       0.542444      3.169216     -0.377078
  C       0.912411      1.224497      0.415480
  H      -0.242771      5.296134      0.237844
  H      -2.459261      3.988347      1.768876
  H      -1.478768      4.724810     -0.864343
  H      -1.897530      5.879315      0.395114
34
Coordinates from ORCA-job input E -620.886516516060
  C      -3.556050     -1.305100      0.887803
  C      -2.221196     -0.368587     -0.895995
  C      -2.738871     -2.413334      0.915507
  C      -1.410346     -1.483967     -0.861191
  C      -1.659141     -2.514306      0.039400
  C      -3.323367     -0.244646     -0.020036
  C      -4.161234      0.887350     -0.026698
  C      -3.977009      2.046385     -0.942338
  H      -4.392675     -1.230233      1.569431
  H      -2.000402      0.429239     -1.588919
  H       1.763111      1.051088     -0.228455
  H      -2.937991     -3.209393      1.619172
  H      -0.566825     -1.550334     -1.533611
  H      -4.687888      2.839075     -0.724864
  H      -4.108408      1.757144     -1.989025
  H      -1.019602     -3.384434      0.062208
  H       1.050266     -0.695327      1.368612
  C       0.517193      0.242208      1.317210
  C      -0.586136      0.465274      2.137295
  H      -0.911431     -0.304223      2.821932
  C      -1.277695      1.652834      2.063328
  H      -2.141055      1.818033      2.693250
  C      -0.892299      2.672968      1.161205
  C      -1.610013      3.884227      1.108412
  C      -1.292870      5.002761      0.178096
  H      -4.982525      0.905772      0.675861
  H      -2.972024      2.464435     -0.854144
  C       0.223744      2.417570      0.330282
  H       0.542370      3.169128     -0.377084
  C       0.912254      1.224370      0.415437
  H      -0.242457      5.295432      0.237619
  H      -2.459582      3.988387      1.768506
  H      -1.478956      4.725059     -0.864392
  H      -1.896972      5.879462      0.395431
34
Coordinates from ORCA-job input E -620.885346859831
  C      -3.554239     -1.271456      0.899344
  C      -2.216655     -0.365017     -0.895951
  C      -2.749746     -2.390288      0.931960
  C      -1.416487     -1.489799     -0.854761
  C      -1.673107     -2.511028      0.053475
  C      -3.313770     -0.219821     -0.017758
  C      -4.133343      0.934253     -0.033313
  C      -3.938567      2.058468     -0.968596
  H      -4.386894     -1.181695      1.584209
  H      -1.987638      0.425496     -1.594675
  H       1.779189      1.022334     -0.245639
  H      -2.955801     -3.178371      1.642685
  H      -0.575239     -1.567996     -1.528256
  H      -4.626310      2.875206     -0.763149
  H      -4.086507      1.748843     -2.007573
  H      -1.042788     -3.387799      0.081352
  H       1.056971     -0.709713      1.367156
  C       0.531098      0.231016      1.310266
  C      -0.568531      0.466013      2.133215
  H      -0.895029     -0.295316      2.826025
  C      -1.254088      1.653370      2.049079
  H      -2.112827      1.832439      2.682348
  C      -0.876759      2.649627      1.140593
  C      -1.634945      3.829742      1.112407
  C      -1.363318      4.994832      0.208726
  H      -4.948719      0.980640      0.675429
  H      -2.936078      2.430611     -0.895868
  C       0.243281      2.397419      0.306768
  H       0.556153      3.144220     -0.408244
  C       0.930896      1.204083      0.399362
  H      -0.324200      5.326519      0.275734
  H      -2.483051      3.886655      1.780326
  H      -1.537900      4.749951     -0.843438
  H      -2.001132      5.840880      0.456007
34
Coordinates from ORCA-job input E -620.886437901585
  C      -3.550113     -1.271674      0.899908
  C      -2.211527     -0.362219     -0.892940
  C      -2.746356     -2.389974      0.930561
  C      -1.412465     -1.486723     -0.854318
  C      -1.669765     -2.508818      0.052548
  C      -3.307927     -0.219309     -0.013740
  C      -4.127928      0.929599     -0.024571
  C      -3.938718      2.064924     -0.963130
  H      -4.383445     -1.183279      1.584017
  H      -1.982618      0.428949     -1.590765
  H       1.765548      1.042425     -0.243540
  H      -2.953242     -3.179581      1.639221
  H      -0.571178     -1.564455     -1.528331
  H      -4.626967      2.878266     -0.749698
  H      -4.096500      1.759170     -2.002167
  H      -1.039892     -3.385818      0.079120
  H       1.062680     -0.704978      1.358622
  C       0.527545      0.231493      1.308656
  C      -0.571889      0.451063      2.134185
  H      -0.889719     -0.317682      2.823185
  C      -1.268399      1.635451      2.057188
  H      -2.127584      1.802076      2.692184
  C      -0.895276      2.649977      1.148616
  C      -1.642363      3.842054      1.105957
  C      -1.349266      4.986297      0.194562
  H      -4.941523      0.969147      0.686199
  H      -2.921677      2.452379     -0.900670
  C       0.222249      2.403819      0.315505
  H       0.532052      3.156334     -0.395236
  C       0.916395      1.214129      0.402780
  H      -0.305293      5.299778      0.262967
  H      -2.492753      3.918225      1.768119
  H      -1.525063      4.728489     -0.854400
  H      -1.973101      5.844781      0.428649
34
Coordinates from ORCA-job input E -620.886578298756
  C      -3.552370     -1.268535      0.897916
  C      -2.210235     -0.365987     -0.896791
  C      -2.752103     -2.388972      0.930571
  C      -1.415541     -1.492968     -0.856661
  C      -1.676127     -2.512331      0.052710
  C      -3.305847     -0.218254     -0.016902
  C      -4.122512      0.930307     -0.027250
  C      -3.931442      2.069709     -0.965629
  H      -4.385573     -1.176427      1.581659
  H      -1.979220      0.422914     -1.596423
  H       1.761104      1.061589     -0.245771
  H      -2.961578     -3.177009      1.640245
  H      -0.575033     -1.575515     -1.531092
  H      -4.616740      2.884018     -0.746881
  H      -4.094163      1.766870     -2.004265
  H      -1.049246     -3.391466      0.080687
  H       1.078446     -0.694637      1.353007
  C       0.535751      0.237783      1.308302
  C      -0.562779      0.446960      2.137846
  H      -0.873214     -0.326634      2.824657
  C      -1.268210      1.627017      2.068018
  H      -2.127723      1.783977      2.705096
  C      -0.902882      2.650876      1.161110
  C      -1.645932      3.846729      1.112730
  C      -1.350586      4.976752      0.189383
  H      -4.935902      0.970455      0.683538
  H      -2.912468      2.460149     -0.907470
  C       0.210862      2.410834      0.323416
  H       0.514120      3.166978     -0.386052
  C       0.913126      1.225502      0.404345
  H      -0.304279      5.284039      0.248853
  H      -2.495463      3.931735      1.775409
  H      -1.534700      4.705989     -0.855243
  H      -1.967618      5.841869      0.416174
34
Coordinates from ORCA-job input E -620.886601925087
  C      -3.553467     -1.264566      0.898308
  C      -2.208739     -0.370063     -0.899243
  C      -2.755845     -2.386791      0.934216
  C      -1.417138     -1.498974     -0.855946
  C      -1.680360     -2.515136      0.056510
  C      -3.304379     -0.217299     -0.019804
  C      -4.119035      0.931774     -0.032819
  C      -3.924196      2.071512     -0.970441
  H      -4.386357     -1.168376      1.581825
  H      -1.976212      0.416156     -1.601434
  H       1.758180      1.070592     -0.251774
  H      -2.967055     -3.172372      1.646101
  H      -0.577228     -1.586335     -1.530503
  H      -4.607051      2.887533     -0.749854
  H      -4.088305      1.769832     -2.009075
  H      -1.055810     -3.395870      0.086741
  H       1.087121     -0.689451      1.347058
  C       0.540232      0.240594      1.304396
  C      -0.557513      0.445182      2.136685
  H      -0.863959     -0.330507      2.822958
  C      -1.267372      1.622552      2.071304
  H      -2.126673      1.774565      2.709967
  C      -0.906858      2.650152      1.166416
  C      -1.647825      3.847650      1.120140
  C      -1.354665      4.974392      0.192453
  H      -4.933279      0.974587      0.676826
  H      -2.905349      2.460948     -0.912503
  C       0.204838      2.413742      0.324761
  H       0.504409      3.171746     -0.384100
  C       0.911333      1.230436      0.400875
  H      -0.307652      5.280256      0.245247
  H      -2.495669      3.934378      1.784901
  H      -1.545308      4.699887     -0.850143
  H      -1.968891      5.841591      0.419196
34
Coordinates from ORCA-job input E -620.886615483087
  C      -3.555008     -1.259520      0.899835
  C      -2.208144     -0.376377     -0.902144
  C      -2.760668     -2.383922      0.940243
  C      -1.420079     -1.507534     -0.854376
  C      -1.686088     -2.519138      0.062440
  C      -3.303437     -0.216824     -0.023266
  C      -4.115532      0.933630     -0.040929
  C      -3.915553      2.071739     -0.979093
  H      -4.387217     -1.157723      1.583341
  H      -1.974071      0.406157     -1.607972
  H       1.755780      1.079361     -0.260459
  H      -2.973644     -3.165832      1.655634
  H      -0.581015     -1.601016     -1.529158
  H      -4.594726      2.890806     -0.757932
  H      -4.081509      1.770182     -2.017458
  H      -1.064289     -3.401707      0.095847
  H       1.096222     -0.684269      1.339506
  C       0.545514      0.243575      1.298659
  C      -0.550823      0.444078      2.134136
  H      -0.853227     -0.333376      2.820266
  C      -1.264627      1.618991      2.073179
  H      -2.123141      1.766628      2.713985
  C      -0.909321      2.649446      1.170225
  C      -1.649834      3.847380      1.129076
  C      -1.360862      4.974950      0.200720
  H      -4.930743      0.981059      0.667320
  H      -2.896004      2.457769     -0.921536
  C       0.200268      2.416990      0.324114
  H       0.495952      3.176673     -0.384502
  C       0.910575      1.235485      0.395184
  H      -0.313892      5.281546      0.248136
  H      -2.495691      3.932805      1.796606
  H      -1.557056      4.700238     -0.840818
  H      -1.974192      5.842066      0.430433
34
Coordinates from ORCA-job input E -620.886625893541
  C      -3.556506     -1.253497      0.902568
  C      -2.207854     -0.384096     -0.904918
  C      -2.765668     -2.380108      0.948618
  C      -1.423444     -1.517526     -0.851582
  C      -1.692193     -2.523460      0.070675
  C      -3.302556     -0.216630     -0.026714
  C      -4.111816      0.935530     -0.050644
  C      -3.905850      2.070709     -0.990757
  H      -4.387847     -1.145085      1.586102
  H      -1.972321      0.393899     -1.615283
  H       1.752629      1.088303     -0.271630
  H      -2.980372     -3.157403      1.668507
  H      -0.585351     -1.617922     -1.526589
  H      -4.580369      2.893833     -0.770164
  H      -4.074170      1.768508     -2.028570
  H      -1.073306     -3.407917      0.108095
  H       1.104577     -0.679529      1.329163
  C       0.550340      0.246297      1.290599
  C      -0.544003      0.442491      2.129787
  H      -0.842181     -0.336854      2.815674
  C      -1.261326      1.615380      2.073720
  H      -2.118469      1.758905      2.717314
  C      -0.911309      2.648767      1.172724
  C      -1.652230      3.846558      1.138840
  C      -1.367858      4.977639      0.213033
  H      -4.928128      0.988632      0.655941
  H      -2.884565      2.451569     -0.934101
  C       0.195770      2.420629      0.321786
  H       0.487478      3.182260     -0.386388
  C       0.909404      1.240716      0.387386
  H      -0.321154      5.285498      0.256667
  H      -2.495756      3.929041      1.809723
  H      -1.568607      4.705719     -0.828365
  H      -1.981071      5.843457      0.448027
34
Coordinates from ORCA-job input E -620.886636516984
  C      -3.558263     -1.246762      0.906098
  C      -2.207978     -0.393360     -0.907761
  C      -2.771242     -2.375679      0.958816
  C      -1.427423     -1.529133     -0.847817
  C      -1.698968     -2.528322      0.080880
  C      -3.301807     -0.216836     -0.030287
  C      -4.107804      0.937410     -0.061627
  C      -3.894859      2.068867     -1.004583
  H      -4.388640     -1.130832      1.589574
  H      -1.970948      0.379237     -1.623492
  H       1.749039      1.098538     -0.284619
  H      -2.987833     -3.147547      1.683963
  H      -0.590386     -1.637186     -1.522971
  H      -4.563425      2.897125     -0.785059
  H      -4.066395      1.765912     -2.041680
  H      -1.083210     -3.414741      0.123138
  H       1.112536     -0.674779      1.315571
  C       0.555072      0.249241      1.280383
  C      -0.536749      0.440412      2.123894
  H      -0.830445     -0.341302      2.809035
  C      -1.257345      1.611632      2.073621
  H      -2.112555      1.750983      2.720680
  C      -0.912839      2.648473      1.174766
  C      -1.655196      3.845467      1.149338
  C      -1.375669      4.981667      0.228204
  H      -4.925255      0.996970      0.643128
  H      -2.870783      2.442533     -0.949456
  C       0.191387      2.425341      0.318714
  H       0.478859      3.189442     -0.388581
  C       0.908071      1.246947      0.378156
  H      -0.329402      5.291270      0.269619
  H      -2.496361      3.923720      1.823703
  H      -1.579686      4.714380     -0.813744
  H      -1.989577      5.845225      0.469640
34
Coordinates from ORCA-job input E -620.886650283245
  C      -3.560951     -1.236287      0.911842
  C      -2.208323     -0.408342     -0.911928
  C      -2.779618     -2.368474      0.975464
  C      -1.433572     -1.547505     -0.841264
  C      -1.709164     -2.535703      0.097845
  C      -3.300567     -0.217503     -0.035591
  C      -4.101174      0.940125     -0.078517
  C      -3.876885      2.065714     -1.026076
  H      -4.389814     -1.108623      1.595064
  H      -1.969027      0.355405     -1.636324
  H       1.742776      1.115188     -0.305254
  H      -2.999034     -3.131548      1.709030
  H      -0.598112     -1.667304     -1.516418
  H      -4.535312      2.902471     -0.808256
  H      -4.054009      1.761998     -2.062060
  H      -1.098041     -3.424907      0.148170
  H       1.122786     -0.668016      1.291224
  C       0.561177      0.253733      1.262792
  C      -0.526523      0.436544      2.113260
  H      -0.813594     -0.349483      2.796259
  C      -1.251481      1.605693      2.072944
  H      -2.103296      1.738696      2.725759
  C      -0.915132      2.648583      1.177873
  C      -1.660226      3.844004      1.165580
  C      -1.387758      4.988217      0.252340
  H      -4.920412      1.009475      0.623259
  H      -2.847866      2.426808     -0.973747
  C       0.184524      2.433565      0.314021
  H       0.465600      3.202141     -0.391057
  C       0.905309      1.257263      0.363309
  H      -0.342119      5.300278      0.291629
  H      -2.497688      3.915502      1.845294
  H      -1.595580      4.728574     -0.790776
  H      -2.002976      5.848032      0.503553
34
Coordinates from ORCA-job input E -620.886656969031
  C      -3.562338     -1.232462      0.914210
  C      -2.208723     -0.415132     -0.913502
  C      -2.783288     -2.365926      0.982446
  C      -1.436267     -1.555589     -0.838269
  C      -1.713426     -2.539093      0.105251
  C      -3.300126     -0.218235     -0.037519
  C      -4.098119      0.941091     -0.084832
  C      -3.868877      2.064168     -1.034334
  H      -4.390684     -1.100122      1.597170
  H      -1.968411      0.344752     -1.641594
  H       1.740542      1.123025     -0.313320
  H      -3.003996     -3.125352      1.719409
  H      -0.601367     -1.679979     -1.513304
  H      -4.522149      2.905011     -0.816858
  H      -4.049282      1.760544     -2.069806
  H      -1.104084     -3.429311      0.159174
  H       1.125230     -0.665713      1.278615
  C       0.562932      0.255746      1.254429
  C      -0.523076      0.434771      2.107809
  H      -0.808001     -0.353630      2.788907
  C      -1.249046      1.603571      2.072430
  H      -2.099233      1.734150      2.727833
  C      -0.915522      2.649508      1.179448
  C      -1.662443      3.843882      1.172072
  C      -1.392834      4.991233      0.261978
  H      -4.917991      1.014220      0.615814
  H      -2.837354      2.418632     -0.983870
  C       0.182442      2.438178      0.312783
  H       0.461234      3.209209     -0.390535
  C       0.904325      1.262405      0.357395
  H      -0.347575      5.304645      0.301633
  H      -2.498602      3.912305      1.853640
  H      -1.600661      4.734636     -0.781854
  H      -2.009309      5.849179      0.516395
34
Coordinates from ORCA-job input E -620.886663743430
  C      -3.564005     -1.229715      0.916562
  C      -2.209031     -0.422845     -0.914655
  C      -2.787255     -2.364485      0.989427
  C      -1.438856     -1.564563     -0.834775
  C      -1.717664     -2.543374      0.113105
  C      -3.299479     -0.219741     -0.038935
  C      -4.094248      0.941740     -0.089774
  C      -3.859816      2.062420     -1.040968
  H      -4.392053     -1.093027      1.599024
  H      -1.967411      0.333029     -1.646460
  H       1.738903      1.132359     -0.320589
  H      -3.009595     -3.120400      1.729510
  H      -0.604344     -1.693184     -1.509517
  H      -4.506602      2.908062     -0.822858
  H      -4.045097      1.759584     -2.075851
  H      -1.109988     -3.434495      0.170893
  H       1.124701     -0.664100      1.262229
  C       0.563198      0.257997      1.244269
  C      -0.521411      0.432882      2.100366
  H      -0.805301     -0.358800      2.777991
  C      -1.247255      1.601974      2.071160
  H      -2.095755      1.730288      2.729189
  C      -0.915571      2.651785      1.181380
  C      -1.664765      3.844907      1.178198
  C      -1.397756      4.994895      0.270744
  H      -4.914652      1.018148      0.609887
  H      -2.825336      2.408626     -0.993497
  C       0.181291      2.444634      0.312655
  H       0.458633      3.219064     -0.387478
  C       0.903432      1.268826      0.351702
  H      -0.353023      5.310061      0.312166
  H      -2.499935      3.910190      1.861184
  H      -1.603751      4.740780     -0.773995
  H      -2.016281      5.850794      0.526954
34
Coordinates from ORCA-job input E -620.886665783495
  C      -3.564869     -1.230104      0.917160
  C      -2.208933     -0.426392     -0.914695
  C      -2.789158     -2.365541      0.991297
  C      -1.439791     -1.568731     -0.833505
  C      -1.719455     -2.546199      0.115521
  C      -3.298994     -0.221101     -0.038992
  C      -4.091965      0.941614     -0.090018
  C      -3.855741      2.061780     -1.041361
  H      -4.392934     -1.092177      1.599344
  H      -1.966453      0.328254     -1.647485
  H       1.739109      1.136873     -0.322127
  H      -3.012450     -3.120534      1.732036
  H      -0.605309     -1.698570     -1.508046
  H      -4.499409      2.909453     -0.821896
  H      -4.044043      1.759793     -2.075970
  H      -1.112434     -3.437691      0.174564
  H       1.122628     -0.663580      1.254662
  C       0.562353      0.259321      1.239892
  C      -0.522227      0.432706      2.096489
  H      -0.806720     -0.360687      2.771839
  C      -1.247331      1.602217      2.070059
  H      -2.095533      1.729754      2.728637
  C      -0.915507      2.653783      1.182266
  C      -1.665507      3.846477      1.179863
  C      -1.399207      4.996799      0.272670
  H      -4.912416      1.018833      0.609496
  H      -2.820084      2.404483     -0.995846
  C       0.181653      2.448351      0.313544
  H       0.459247      3.224485     -0.384568
  C       0.903414      1.272173      0.350141
  H      -0.354834      5.313086      0.315344
  H      -2.500588      3.910843      1.863034
  H      -1.603592      4.742575     -0.772340
  H      -2.018999      5.851968      0.528237
34
Coordinates from ORCA-job input E -620.886666909626
  C      -3.565924     -1.231906      0.917662
  C      -2.208417     -0.431122     -0.914278
  C      -2.791897     -2.368489      0.992552
  C      -1.440969     -1.574563     -0.832299
  C      -1.722082     -2.551040      0.117331
  C      -3.298028     -0.223449     -0.038574
  C      -4.088337      0.941083     -0.088933
  C      -3.850333      2.060982     -1.040065
  H      -4.393964     -1.092672      1.599601
  H      -1.964520      0.322609     -1.647556
  H       1.739838      1.142799     -0.323143
  H      -3.016634     -3.122830      1.733518
  H      -0.606529     -1.705737     -1.506629
  H      -4.490194      2.910927     -0.818141
  H      -4.042846      1.760219     -2.074279
  H      -1.116156     -3.443223      0.177274
  H       1.119603     -0.662340      1.246378
  C       0.560890      0.261553      1.234963
  C      -0.524160      0.433434      2.091474
  H      -0.809959     -0.361996      2.763891
  C      -1.248287      1.603411      2.068046
  H      -2.096746      1.729914      2.726520
  C      -0.915765      2.656925      1.182994
  C      -1.666166      3.849398      1.181228
  C      -1.400372      4.999822      0.274062
  H      -4.908697      1.019257      0.610584
  H      -2.813497      2.400091     -0.997333
  C       0.182281      2.453397      0.314810
  H       0.460758      3.231441     -0.380786
  C       0.903535      1.276712      0.348648
  H      -0.356575      5.317846      0.318197
  H      -2.501309      3.913018      1.864433
  H      -1.602791      4.744628     -0.771098
  H      -2.021829      5.854216      0.528193
34
Coordinates from ORCA-job input E -620.886667409466
  C      -3.566873     -1.233995      0.918255
  C      -2.207750     -0.436035     -0.913684
  C      -2.795022     -2.372052      0.993364
  C      -1.442499     -1.580947     -0.831495
  C      -1.725415     -2.556728      0.118306
  C      -3.296859     -0.226001     -0.037951
  C      -4.084338      0.940435     -0.087723
  C      -3.844743      2.059930     -1.038859
  H      -4.394663     -1.093184      1.600170
  H      -1.962286      0.317163     -1.647004
  H       1.740396      1.148687     -0.324353
  H      -3.021297     -3.125876      1.734387
  H      -0.608282     -1.713751     -1.505783
  H      -4.481167      2.911901     -0.814680
  H      -4.041164      1.760063     -2.072609
  H      -1.121060     -3.449957      0.178545
  H       1.117867     -0.660072      1.240256
  C       0.559920      0.264303      1.230897
  C      -0.525675      0.434846      2.087052
  H      -0.812480     -0.362188      2.757173
  C      -1.249373      1.605008      2.065853
  H      -2.098443      1.730256      2.723795
  C      -0.916309      2.660091      1.183201
  C      -1.666726      3.852512      1.182506
  C      -1.401376      5.003429      0.275855
  H      -4.904516      1.020113      0.611850
  H      -2.806937      2.396163     -0.998772
  C       0.182494      2.458189      0.315414
  H       0.461719      3.237611     -0.378330
  C       0.903602      1.281279      0.347069
  H      -0.358208      5.323328      0.321137
  H      -2.501893      3.915384      1.865797
  H      -1.602305      4.747447     -0.769418
  H      -2.024417      5.856965      0.529022
34
Coordinates from ORCA-job input E -620.886668134202
  C      -3.567852     -1.236052      0.919302
  C      -2.206940     -0.441965     -0.912955
  C      -2.799021     -2.376122      0.994478
  C      -1.444753     -1.588931     -0.830765
  C      -1.730078     -2.563836      0.119182
  C      -3.295361     -0.228914     -0.037147
  C      -4.079518      0.939726     -0.086893
  C      -3.837982      2.058266     -1.038632
  H      -4.395084     -1.092867      1.601404
  H      -1.959605      0.310689     -1.646212
  H       1.740506      1.155577     -0.326614
  H      -3.027122     -3.129207      1.735690
  H      -0.611054     -1.724184     -1.505217
  H      -4.470700      2.912539     -0.812606
  H      -4.038386      1.758917     -2.071774
  H      -1.128103     -3.458670      0.179376
  H       1.117557     -0.656419      1.234710
  C       0.559515      0.267908      1.226642
  C      -0.526520      0.436772      2.082490
  H      -0.813828     -0.361732      2.750671
  C      -1.250368      1.606877      2.063335
  H      -2.100185      1.730389      2.720641
  C      -0.917104      2.663594      1.183024
  C      -1.667475      3.855968      1.184367
  C      -1.402753      5.008155      0.279138
  H      -4.899435      1.021915      0.612717
  H      -2.799070      2.391336     -1.001335
  C       0.182102      2.463458      0.315212
  H       0.461727      3.244073     -0.377050
  C       0.903449      1.286623      0.344761
  H      -0.360289      5.330135      0.325613
  H      -2.502509      3.917707      1.867952
  H      -1.602318      4.752106     -0.766397
  H      -2.027522      5.860482      0.532138
34
Coordinates from ORCA-job input E -620.886669370209
  C      -3.568450     -1.236664      0.920210
  C      -2.206450     -0.445674     -0.912577
  C      -2.801786     -2.378147      0.995517
  C      -1.446506     -1.594129     -0.830370
  C      -1.733546     -2.568267      0.119825
  C      -3.294400     -0.230453     -0.036743
  C      -4.076623      0.939450     -0.087254
  C      -3.833661      2.056928     -1.039924
  H      -4.395177     -1.091524      1.602515
  H      -1.957953      0.306551     -1.645873
  H       1.739909      1.159761     -0.329065
  H      -3.031030     -3.130562      1.737056
  H      -0.613348     -1.731423     -1.505091
  H      -4.464502      2.912555     -0.813762
  H      -4.035654      1.757378     -2.072697
  H      -1.133461     -3.464378      0.179846
  H       1.119086     -0.653374      1.232334
  C       0.560080      0.270373      1.224308
  C      -0.525901      0.437997      2.080326
  H      -0.812731     -0.361091      2.748016
  C      -1.250443      1.607804      2.062107
  H      -2.100530      1.730017      2.719289
  C      -0.917652      2.665428      1.182754
  C      -1.668106      3.857702      1.186077
  C      -1.404007      5.011225      0.282351
  H      -4.896414      1.023771      0.612259
  H      -2.794074      2.388119     -1.003800
  C       0.181190      2.466323      0.314266
  H       0.460387      3.247377     -0.377700
  C       0.903088      1.289842      0.342783
  H      -0.361858      5.334152      0.329327
  H      -2.502791      3.918504      1.870162
  H      -1.603183      4.756057     -0.763474
  H      -2.029580      5.862689      0.536248
34
Coordinates from ORCA-job input E -620.886670535149
  C      -3.569149     -1.237424      0.921590
  C      -2.205891     -0.450655     -0.912082
  C      -2.805400     -2.380825      0.996984
  C      -1.448954     -1.601094     -0.829907
  C      -1.738242     -2.574190      0.120655
  C      -3.293109     -0.232498     -0.036080
  C      -4.072817      0.939050     -0.087553
  C      -3.827951      2.054972     -1.041630
  H      -4.395129     -1.089698      1.604245
  H      -1.955860      0.300910     -1.645519
  H       1.739321      1.165617     -0.331978
  H      -3.036126     -3.132342      1.738978
  H      -0.616579     -1.741049     -1.505058
  H      -4.456175      2.912521     -0.815511
  H      -4.032083      1.755117     -2.073902
  H      -1.140730     -3.472037      0.180395
  H       1.120662     -0.649470      1.228405
  C       0.560615      0.273654      1.220901
  C      -0.525317      0.439482      2.077199
  H      -0.811648     -0.360539      2.743966
  C      -1.250550      1.609024      2.060467
  H      -2.100817      1.729611      2.717688
  C      -0.918227      2.668075      1.182551
  C      -1.669046      3.860117      1.188290
  C      -1.405694      5.015306      0.286456
  H      -4.892282      1.026102      0.612013
  H      -2.787330      2.383186     -1.007157
  C       0.180246      2.470515      0.313364
  H       0.459000      3.252470     -0.377789
  C       0.902678      1.294371      0.340356
  H      -0.363909      5.339304      0.334564
  H      -2.503362      3.919616      1.872900
  H      -1.603800      4.761503     -0.759888
  H      -2.032426      5.865614      0.541329
34
Coordinates from ORCA-job input E -620.886671103983
  C      -3.569126     -1.237032      0.921728
  C      -2.205934     -0.450713     -0.912207
  C      -2.805503     -2.380521      0.997209
  C      -1.449154     -1.601245     -0.829972
  C      -1.738515     -2.574170      0.120758
  C      -3.293089     -0.232333     -0.036165
  C      -4.072882      0.939155     -0.087939
  C      -3.827891      2.054849     -1.042270
  H      -4.395011     -1.089081      1.604448
  H      -1.955888      0.300700     -1.645790
  H       1.739159      1.165743     -0.332279
  H      -3.036223     -3.131899      1.739345
  H      -0.616911     -1.741436     -1.505234
  H      -4.456371      2.912358     -0.816751
  H      -4.031478      1.754709     -2.074568
  H      -1.141193     -3.472146      0.180493
  H       1.121219     -0.649231      1.228346
  C       0.560918      0.273740      1.220847
  C      -0.524877      0.439414      2.077377
  H      -0.810916     -0.360573      2.744303
  C      -1.250262      1.608868      2.060708
  H      -2.100328      1.729401      2.718201
  C      -0.918199      2.667987      1.182696
  C      -1.669172      3.859962      1.188612
  C      -1.405961      5.015226      0.286839
  H      -4.892279      1.026359      0.611681
  H      -2.787274      2.383040     -1.007448
  C       0.180072      2.470523      0.313273
  H       0.458534      3.252539     -0.377920
  C       0.902624      1.294447      0.340207
  H      -0.364068      5.338921      0.334848
  H      -2.503364      3.919383      1.873371
  H      -1.604236      4.761802     -0.759556
  H      -2.032503      5.865568      0.542051
34
Coordinates from ORCA-job input E -620.886671414810
  C      -3.569062     -1.236875      0.921828
  C      -2.205892     -0.450775     -0.912234
  C      -2.805572     -2.380472      0.997268
  C      -1.449277     -1.601418     -0.830067
  C      -1.738727     -2.574288      0.120710
  C      -3.292993     -0.232264     -0.036139
  C      -4.072851      0.939189     -0.087991
  C      -3.827838      2.054724     -1.042492
  H      -4.394867     -1.088809      1.604620
  H      -1.955775      0.300567     -1.645864
  H       1.739083      1.165867     -0.332336
  H      -3.036316     -3.131810      1.739437
  H      -0.617167     -1.741750     -1.505462
  H      -4.456781      2.912059     -0.817644
  H      -4.030672      1.754244     -2.074838
  H      -1.141599     -3.472401      0.180351
  H       1.121355     -0.649082      1.228151
  C       0.560949      0.273824      1.220741
  C      -0.524793      0.439424      2.077400
  H      -0.810719     -0.360561      2.744371
  C      -1.250182      1.608857      2.060812
  H      -2.100082      1.729416      2.718524
  C      -0.918203      2.668049      1.182804
  C      -1.669256      3.860008      1.188749
  C      -1.406063      5.015244      0.286936
  H      -4.892085      1.026431      0.611810
  H      -2.787318      2.383120     -1.007179
  C       0.179996      2.470646      0.313296
  H       0.458318      3.252783     -0.377804
  C       0.902553      1.294558      0.340165
  H      -0.364040      5.338558      0.334886
  H      -2.503382      3.919421      1.873581
  H      -1.604467      4.762125     -0.759498
  H      -2.032355      5.865704      0.542355
34
Coordinates from ORCA-job input E -620.886050439110
  C      -3.562265     -1.210956      0.929652
  C      -2.199087     -0.444255     -0.910862
  C      -2.808848     -2.362627      1.006040
  C      -1.450053     -1.601405     -0.825863
  C      -1.744439     -2.569131      0.128222
  C      -3.280346     -0.211138     -0.032391
  C      -4.043695      0.978848     -0.085013
  C      -3.811332      2.068861     -1.053989
  H      -4.384208     -1.053119      1.614996
  H      -1.943053      0.302924     -1.646738
  H       1.748187      1.155898     -0.339308
  H      -3.044422     -3.109145      1.751587
  H      -0.619574     -1.747946     -1.501265
  H      -4.443042      2.922816     -0.820653
  H      -4.041617      1.752670     -2.076369
  H      -1.153793     -3.471383      0.190423
  H       1.126842     -0.652488      1.229932
  C       0.568550      0.271262      1.218199
  C      -0.515829      0.440604      2.075329
  H      -0.798207     -0.355499      2.747517
  C      -1.242856      1.606358      2.049220
  H      -2.094570      1.732122      2.703633
  C      -0.921181      2.648050      1.166001
  C      -1.701346      3.810874      1.185090
  C      -1.438906      4.992762      0.302268
  H      -4.853359      1.082738      0.623916
  H      -2.772389      2.380482     -1.054336
  C       0.183853      2.460559      0.297960
  H       0.463899      3.240140     -0.398525
  C       0.911094      1.286995      0.332032
  H      -0.402381      5.329411      0.379810
  H      -2.543178      3.843615      1.866183
  H      -1.602110      4.766100     -0.755205
  H      -2.082420      5.829319      0.561753
34
Coordinates from ORCA-job input E -620.886663820547
  C      -3.559116     -1.208169      0.931965
  C      -2.195225     -0.440485     -0.907494
  C      -2.808032     -2.360364      1.005964
  C      -1.448983     -1.598595     -0.825554
  C      -1.745125     -2.566898      0.127219
  C      -3.275229     -0.208221     -0.027612
  C      -4.038165      0.977648     -0.078121
  C      -3.803641      2.074969     -1.051368
  H      -4.381016     -1.050470      1.617357
  H      -1.938879      0.307357     -1.642685
  H       1.740315      1.162712     -0.338833
  H      -3.045059     -3.108141      1.749726
  H      -0.619214     -1.746122     -1.502301
  H      -4.427137      2.934715     -0.821210
  H      -4.034801      1.761002     -2.074597
  H      -1.156521     -3.470529      0.187392
  H       1.131011     -0.654675      1.223420
  C       0.567887      0.266651      1.216950
  C      -0.516050      0.427030      2.076085
  H      -0.794226     -0.373509      2.745689
  C      -1.248649      1.591734      2.055053
  H      -2.099495      1.710296      2.711759
  C      -0.928176      2.647183      1.172106
  C      -1.703521      3.820987      1.180843
  C      -1.442813      4.990524      0.292024
  H      -4.847516      1.079031      0.631461
  H      -2.759338      2.389898     -1.051082
  C       0.174036      2.460130      0.303732
  H       0.449667      3.241082     -0.389882
  C       0.903743      1.288366      0.334042
  H      -0.405841      5.325836      0.364645
  H      -2.543241      3.863049      1.859230
  H      -1.612914      4.750322     -0.761865
  H      -2.084815      5.829973      0.545183
34
Coordinates from ORCA-job input E -620.886776047112
  C      -3.563150     -1.203182      0.931120
  C      -2.196291     -0.445182     -0.911163
  C      -2.817072     -2.358144      1.007137
  C      -1.456014     -1.606446     -0.827734
  C      -1.755990     -2.570967      0.127981
  C      -3.274659     -0.206388     -0.030346
  C      -4.032678      0.979996     -0.082055
  C      -3.788773      2.078651     -1.056477
  H      -4.383943     -1.040449      1.616642
  H      -1.937500      0.299671     -1.648372
  H       1.738279      1.176663     -0.343143
  H      -3.056947     -3.103540      1.752408
  H      -0.628023     -1.760172     -1.505326
  H      -4.400941      2.947224     -0.829448
  H      -4.019835      1.766963     -2.079887
  H      -1.171715     -3.477361      0.189508
  H       1.147576     -0.646825      1.217547
  C       0.578770      0.271034      1.215929
  C      -0.503200      0.423587      2.079356
  H      -0.775473     -0.380087      2.747546
  C      -1.242274      1.584697      2.064750
  H      -2.091214      1.696104      2.725233
  C      -0.929013      2.647238      1.182868
  C      -1.704440      3.823687      1.187929
  C      -1.456291      4.984929      0.289975
  H      -4.841893      1.085953      0.626858
  H      -2.741897      2.388609     -1.051779
  C       0.168334      2.464270      0.309627
  H       0.435186      3.248146     -0.383862
  C       0.904159      1.296350      0.334012
  H      -0.420224      5.325538      0.349687
  H      -2.540711      3.868141      1.870637
  H      -1.638482      4.731953     -0.759341
  H      -2.099741      5.823652      0.541425
34
Coordinates from ORCA-job input E -620.886800063086
  C      -3.564712     -1.197586      0.932207
  C      -2.195313     -0.449607     -0.912934
  C      -2.821638     -2.354197      1.012437
  C      -1.458728     -1.612774     -0.825601
  C      -1.761469     -2.573064      0.133725
  C      -3.273528     -0.204758     -0.033025
  C      -4.029142      0.982259     -0.088967
  C      -3.777738      2.079071     -1.063889
  H      -4.384900     -1.030088      1.617271
  H      -1.934801      0.291759     -1.652993
  H       1.734526      1.184457     -0.351616
  H      -3.063249     -3.096281      1.760451
  H      -0.631823     -1.772083     -1.503195
  H      -4.383720      2.952867     -0.839693
  H      -4.007424      1.767684     -2.087448
  H      -1.179968     -3.481059      0.198152
  H       1.155969     -0.642318      1.209429
  C       0.583142      0.273012      1.209877
  C      -0.497245      0.421278      2.076476
  H      -0.765499     -0.383943      2.744449
  C      -1.240057      1.579836      2.066556
  H      -2.087184      1.687055      2.730108
  C      -0.931701      2.645380      1.186653
  C      -1.705591      3.823035      1.196038
  C      -1.464492      4.983940      0.296235
  H      -4.839108      1.092985      0.618294
  H      -2.729704      2.384714     -1.054886
  C       0.162528      2.465959      0.308986
  H       0.424291      3.252521     -0.383545
  C       0.902031      1.300189      0.328248
  H      -0.428522      5.326134      0.346867
  H      -2.538216      3.866843      1.883695
  H      -1.656212      4.728893     -0.751017
  H      -2.106882      5.822200      0.551900
34
Coordinates from ORCA-job input E -620.886817133392
  C      -3.567361     -1.189758      0.933818
  C      -2.195295     -0.457328     -0.915872
  C      -2.828675     -2.348716      1.020550
  C      -1.463655     -1.623033     -0.822318
  C      -1.769965     -2.576820      0.142464
  C      -3.272831     -0.203313     -0.037409
  C      -4.024896      0.985398     -0.100223
  C      -3.764516      2.078009     -1.076987
  H      -4.386552     -1.015038      1.618252
  H      -1.932482      0.278750     -1.660358
  H       1.731028      1.195438     -0.363745
  H      -3.072550     -3.085493      1.773060
  H      -0.638205     -1.790276     -1.499745
  H      -4.363761      2.957524     -0.856409
  H      -3.993389      1.765919     -2.100370
  H      -1.192210     -3.486874      0.211496
  H       1.167653     -0.635580      1.198221
  C       0.590095      0.276731      1.201336
  C      -0.487626      0.419640      2.072414
  H      -0.750428     -0.387499      2.740281
  C      -1.234944      1.575065      2.068545
  H      -2.079362      1.677243      2.736361
  C      -0.933611      2.643543      1.190802
  C      -1.707592      3.820726      1.207887
  C      -1.475249      4.984055      0.308507
  H      -4.835675      1.103232      0.604903
  H      -2.714853      2.377460     -1.064270
  C       0.156943      2.469405      0.307120
  H       0.412145      3.259010     -0.384518
  C       0.901050      1.306398      0.319953
  H      -0.439815      5.328767      0.349913
  H      -2.535671      3.861398      1.901520
  H      -1.676718      4.729753     -0.737135
  H      -2.117107      5.820579      0.571199
34
Coordinates from ORCA-job input E -620.886826277637
  C      -3.568851     -1.183423      0.935683
  C      -2.195337     -0.463289     -0.917643
  C      -2.833366     -2.343970      1.027702
  C      -1.467022     -1.630631     -0.818906
  C      -1.775793     -2.579262      0.150139
  C      -3.272236     -0.202345     -0.040476
  C      -4.022093      0.987530     -0.109235
  C      -3.756474      2.076412     -1.088360
  H      -4.387316     -1.003154      1.619556
  H      -1.931014      0.268600     -1.665722
  H       1.728663      1.203539     -0.373112
  H      -3.078809     -3.076430      1.783908
  H      -0.642523     -1.803689     -1.496039
  H      -4.352374      2.958946     -0.870553
  H      -3.985130      1.762996     -2.111364
  H      -1.200642     -3.490667      0.222949
  H       1.175094     -0.631301      1.188433
  C       0.594583      0.279116      1.193894
  C      -0.480922      0.417958      2.068296
  H      -0.739788     -0.390778      2.735790
  C      -1.231068      1.571539      2.069058
  H      -2.073356      1.670252      2.740073
  C      -0.934606      2.642289      1.192929
  C      -1.709483      3.818486      1.216532
  C      -1.482048      4.985093      0.319739
  H      -4.833455      1.110361      0.594347
  H      -2.705731      2.371841     -1.074392
  C       0.153598      2.472321      0.305148
  H       0.404694      3.264090     -0.385556
  C       0.900498      1.311106      0.313290
  H      -0.447001      5.331247      0.357306
  H      -2.534905      3.855894      1.913530
  H      -1.688018      4.733720     -0.725701
  H      -2.123848      5.819918      0.587998
34
Coordinates from ORCA-job input E -620.886835419583
  C      -3.570441     -1.176218      0.938078
  C      -2.195717     -0.469972     -0.919418
  C      -2.838447     -2.338401      1.036089
  C      -1.470812     -1.638934     -0.814692
  C      -1.782146     -2.581702      0.159153
  C      -3.271739     -0.201392     -0.043697
  C      -4.019334      0.989648     -0.119297
  C      -3.748871      2.074437     -1.101460
  H      -4.388085     -0.989804      1.621304
  H      -1.929876      0.257157     -1.671611
  H       1.726797      1.213105     -0.382943
  H      -3.085576     -3.065941      1.796487
  H      -0.647245     -1.818203     -1.491365
  H      -4.342305      2.959370     -0.886654
  H      -3.977471      1.759281     -2.123968
  H      -1.209740     -3.494473      0.236286
  H       1.182631     -0.627057      1.176215
  C       0.599476      0.281649      1.185102
  C      -0.473504      0.415621      2.063138
  H      -0.728213     -0.395275      2.729604
  C      -1.226357      1.567550      2.069384
  H      -2.066285      1.662478      2.743870
  C      -0.935007      2.641230      1.195186
  C      -1.711881      3.815756      1.225658
  C      -1.488935      4.986331      0.332638
  H      -4.831282      1.117538      0.582700
  H      -2.697001      2.365907     -1.087121
  C       0.150941      2.476222      0.303419
  H       0.398109      3.270437     -0.385890
  C       0.900512      1.316844      0.306290
  H      -0.454386      5.334129      0.368496
  H      -2.535230      3.849060      1.925214
  H      -1.697288      4.739003     -0.713234
  H      -2.131373      5.818933      0.606284
34
Coordinates from ORCA-job input E -620.886840914080
  C      -3.571392     -1.171852      0.939851
  C      -2.196108     -0.473883     -0.920195
  C      -2.841289     -2.334846      1.041556
  C      -1.472938     -1.643608     -0.811690
  C      -1.785643     -2.582788      0.165106
  C      -3.271573     -0.200878     -0.045330
  C      -4.017980      0.990687     -0.125103
  C      -3.745166      2.073213     -1.109213
  H      -4.388589     -0.981903      1.622648
  H      -1.929495      0.250334     -1.674940
  H       1.726396      1.219486     -0.388212
  H      -3.089374     -3.059420      1.804472
  H      -0.649781     -1.826317     -1.487963
  H      -4.337993      2.958962     -0.896258
  H      -3.973639      1.756851     -2.131418
  H      -1.214689     -3.496229      0.244950
  H       1.186275     -0.625134      1.167213
  C       0.602142      0.282920      1.179062
  C      -0.469484      0.413571      2.059101
  H      -0.722071     -0.399093      2.724189
  C      -1.223570      1.564801      2.069098
  H      -2.062212      1.657394      2.745489
  C      -0.934857      2.640802      1.196540
  C      -1.713517      3.814078      1.230640
  C      -1.492488      4.987063      0.340307
  H      -4.830269      1.121176      0.576029
  H      -2.692715      2.362749     -1.095108
  C       0.150137      2.479158      0.303015
  H       0.395637      3.275113     -0.384856
  C       0.900956      1.320696      0.302415
  H      -0.458280      5.335884      0.377092
  H      -2.536367      3.844734      1.930798
  H      -1.700260      4.742426     -0.706271
  H      -2.135882      5.818169      0.616233
34
Coordinates from ORCA-job input E -620.886843988404
  C      -3.572171     -1.169613      0.941074
  C      -2.196541     -0.476044     -0.920336
  C      -2.842869     -2.332891      1.044926
  C      -1.474056     -1.646007     -0.809584
  C      -1.787382     -2.583151      0.168932
  C      -3.271735     -0.200728     -0.045930
  C      -4.017466      0.991071     -0.127911
  C      -3.743484      2.072556     -1.113017
  H      -4.389209     -0.977902      1.623569
  H      -1.929576      0.246537     -1.676534
  H       1.727107      1.223873     -0.390461
  H      -3.091462     -3.055870      1.809189
  H      -0.650963     -1.830348     -1.485501
  H      -4.336481      2.958434     -0.901252
  H      -3.971591      1.755422     -2.135098
  H      -1.217019     -3.496818      0.250421
  H       1.187579     -0.624548      1.160500
  C       0.603488      0.283506      1.174892
  C      -0.467730      0.411903      2.055742
  H      -0.719654     -0.402268      2.719204
  C      -1.222161      1.562929      2.068303
  H      -2.060357      1.654060      2.745442
  C      -0.934439      2.640795      1.197349
  C      -1.714506      3.813218      1.232970
  C      -1.494114      4.987440      0.344230
  H      -4.829947      1.122734      0.572788
  H      -2.690793      2.361344     -1.099032
  C       0.150489      2.481476      0.303494
  H       0.395715      3.278773     -0.382893
  C       0.901770      1.323352      0.300561
  H      -0.460206      5.337083      0.382934
  H      -2.537626      3.842305      1.932826
  H      -1.700055      4.744129     -0.702999
  H      -2.138638      5.817561      0.620445
34
Coordinates from ORCA-job input E -620.886846061527
  C      -3.573174     -1.168388      0.942077
  C      -2.197117     -0.477762     -0.920164
  C      -2.844256     -2.331761      1.047534
  C      -1.474974     -1.647789     -0.807728
  C      -1.788675     -2.583457      0.172071
  C      -3.272178     -0.200857     -0.046084
  C      -4.017191      0.991223     -0.129413
  C      -3.742121      2.072060     -1.115060
  H      -4.390194     -0.975582      1.624278
  H      -1.929880      0.243663     -1.677372
  H       1.728629      1.227937     -0.391519
  H      -3.093225     -3.053667      1.812690
  H      -0.651797     -1.833115     -1.483271
  H      -4.335301      2.958060     -0.904433
  H      -3.969545      1.754277     -2.137109
  H      -1.218564     -3.497167      0.254883
  H       1.188174     -0.624264      1.154385
  C       0.604515      0.284030      1.171192
  C      -0.466871      0.410463      2.052213
  H      -0.718869     -0.405239      2.713742
  C      -1.221359      1.561378      2.066953
  H      -2.059616      1.651209      2.744195
  C      -0.933905      2.641022      1.197889
  C      -1.715161      3.812747      1.234330
  C      -1.495186      4.987805      0.346719
  H      -4.829802      1.123750      0.570982
  H      -2.689315      2.360487     -1.100719
  C       0.151451      2.483817      0.304350
  H       0.396961      3.282457     -0.380358
  C       0.902993      1.325830      0.299389
  H      -0.461689      5.338538      0.387478
  H      -2.538717      3.840583      1.933717
  H      -1.699025      4.745027     -0.701042
  H      -2.141095      5.816999      0.622447
34
Coordinates from ORCA-job input E -620.886848131027
  C      -3.574911     -1.167431      0.943280
  C      -2.198093     -0.480175     -0.919720
  C      -2.846467     -2.330945      1.050617
  C      -1.476426     -1.650308     -0.805339
  C      -1.790645     -2.584266      0.175930
  C      -3.273032     -0.201336     -0.046047
  C      -4.016791      0.991356     -0.130693
  C      -3.740012      2.071296     -1.116915
  H      -4.391988     -0.973382      1.625052
  H      -1.930392      0.239947     -1.678004
  H       1.731434      1.233676     -0.392405
  H      -3.095977     -3.051650      1.816727
  H      -0.653098     -1.836789     -1.480373
  H      -4.333119      2.957730     -0.907965
  H      -3.966264      1.752599     -2.138942
  H      -1.220814     -3.498006      0.260381
  H       1.189203     -0.623531      1.146703
  C       0.606092      0.285058      1.166419
  C      -0.465950      0.408895      2.047171
  H      -0.718449     -0.408887      2.705923
  C      -1.220555      1.559565      2.064562
  H      -2.059312      1.647537      2.741441
  C      -0.933097      2.641534      1.198313
  C      -1.715760      3.812368      1.235791
  C      -1.496568      4.988552      0.349568
  H      -4.829482      1.125235      0.569357
  H      -2.687095      2.359316     -1.101564
  C       0.153165      2.487192      0.305526
  H       0.399204      3.287695     -0.376810
  C       0.905137      1.329396      0.298030
  H      -0.463817      5.341259      0.392807
  H      -2.539804      3.838477      1.934690
  H      -1.697762      4.746031     -0.698765
  H      -2.144638      5.816309      0.624499
34
Coordinates from ORCA-job input E -620.886849950171
  C      -3.577428     -1.166802      0.944681
  C      -2.199477     -0.483449     -0.918955
  C      -2.849789     -2.330653      1.054058
  C      -1.478643     -1.653872     -0.802496
  C      -1.793703     -2.585965      0.180293
  C      -3.274266     -0.202242     -0.045791
  C      -4.016158      0.991481     -0.131741
  C      -3.737120      2.070051     -1.118799
  H      -4.394606     -0.971243      1.625897
  H      -1.930998      0.235281     -1.678284
  H       1.735638      1.241256     -0.393166
  H      -3.100106     -3.050036      1.821148
  H      -0.655172     -1.841829     -1.476935
  H      -4.329820      2.957295     -0.912107
  H      -3.961798      1.750056     -2.140746
  H      -1.224360     -3.499842      0.266577
  H       1.191347     -0.621823      1.138167
  C       0.608520      0.286882      1.160807
  C      -0.464684      0.407454      2.040755
  H      -0.717961     -0.412829      2.696087
  C      -1.219702      1.557642      2.061043
  H      -2.059455      1.643085      2.737021
  C      -0.932025      2.642377      1.198413
  C      -1.716246      3.812118      1.237399
  C      -1.498268      4.989932      0.353051
  H      -4.828790      1.127399      0.567984
  H      -2.684083      2.357589     -1.101862
  C       0.155612      2.491627      0.306747
  H       0.402238      3.294454     -0.372650
  C       0.908330      1.334214      0.296434
  H      -0.466634      5.345575      0.399037
  H      -2.540749      3.835868      1.935871
  H      -1.696439      4.747642     -0.695912
  H      -2.149282      5.815622      0.627216
34
Coordinates from ORCA-job input E -620.886851816725
  C      -3.580589     -1.166332      0.946270
  C      -2.201127     -0.487600     -0.917898
  C      -2.854375     -2.330891      1.057734
  C      -1.481744     -1.658674     -0.799346
  C      -1.798174     -2.588797      0.184886
  C      -3.275694     -0.203500     -0.045371
  C      -4.015182      0.991631     -0.132784
  C      -3.733530      2.068221     -1.121164
  H      -4.397835     -0.968819      1.626843
  H      -1.931443      0.229669     -1.678180
  H       1.740919      1.250569     -0.394050
  H      -3.105870     -3.048804      1.825816
  H      -0.658244     -1.848628     -1.473187
  H      -4.325570      2.956573     -0.917257
  H      -3.956398      1.746485     -2.142921
  H      -1.229795     -3.503097      0.273013
  H       1.195354     -0.618654      1.129683
  C       0.612063      0.289695      1.154759
  C      -0.462640      0.406341      2.033475
  H      -0.716598     -0.416639      2.685159
  C      -1.218644      1.555714      2.056664
  H      -2.059758      1.637926      2.731348
  C      -0.930791      2.643495      1.198115
  C      -1.716661      3.811968      1.239306
  C      -1.500316      4.992017      0.357471
  H      -4.827570      1.130330      0.566673
  H      -2.680347      2.355184     -1.102343
  C       0.158458      2.496924      0.307675
  H       0.405377      3.302370     -0.368523
  C       0.912402      1.340255      0.294520
  H      -0.470078      5.351297      0.406249
  H      -2.541510      3.832717      1.937491
  H      -1.695374      4.750303     -0.692204
  H      -2.154797      5.815066      0.631323
34
Coordinates from ORCA-job input E -620.886853573909
  C      -3.584215     -1.165927      0.948033
  C      -2.202890     -0.492411     -0.916544
  C      -2.860153     -2.331641      1.061459
  C      -1.485673     -1.664580     -0.796051
  C      -1.804101     -2.592754      0.189388
  C      -3.277170     -0.205005     -0.044780
  C      -4.013946      0.991753     -0.133896
  C      -3.729641      2.065871     -1.124107
  H      -4.401429     -0.966003      1.627951
  H      -1.931538      0.223412     -1.677598
  H       1.747071      1.261350     -0.394981
  H      -3.113224     -3.047998      1.830477
  H      -0.662308     -1.857047     -1.469345
  H      -4.321139      2.955331     -0.923379
  H      -3.950515      1.741984     -2.145568
  H      -1.237306     -3.507874      0.279134
  H       1.201559     -0.613875      1.121916
  C       0.616810      0.293497      1.148689
  C      -0.459617      0.405623      2.025827
  H      -0.713920     -0.420082      2.673929
  C      -1.217281      1.553839      2.051719
  H      -2.059997      1.632189      2.724842
  C      -0.929440      2.644837      1.197427
  C      -1.717090      3.811888      1.241395
  C      -1.502554      4.994688      0.362711
  H      -4.825905      1.133736      0.565384
  H      -2.676319      2.352320     -1.103380
  C       0.161531      2.502868      0.308229
  H       0.408326      3.311086     -0.364716
  C       0.917220      1.347371      0.292433
  H      -0.473849      5.357901      0.414473
  H      -2.542291      3.829118      1.939264
  H      -1.694322      4.754151     -0.687830
  H      -2.160766      5.814701      0.636740
34
Coordinates from ORCA-job input E -620.886854838920
  C      -3.587342     -1.165692      0.949501
  C      -2.204252     -0.496407     -0.915198
  C      -2.865550     -2.332683      1.064162
  C      -1.489310     -1.669819     -0.793506
  C      -1.809851     -2.596652      0.192509
  C      -3.278308     -0.206295     -0.044125
  C      -4.012943      0.991738     -0.134761
  C      -3.726788      2.063758     -1.126686
  H      -4.404425     -0.963614      1.628954
  H      -1.931210      0.218426     -1.676583
  H       1.752550      1.270717     -0.395500
  H      -3.120171     -3.047879      1.833750
  H      -0.666185     -1.864551     -1.466448
  H      -4.318376      2.953769     -0.928665
  H      -3.945860      1.737924     -2.147882
  H      -1.244864     -3.512800      0.283106
  H       1.208383     -0.608806      1.116940
  C       0.621575      0.297227      1.144317
  C      -0.456353      0.405419      2.019966
  H      -0.710539     -0.422322      2.665517
  C      -1.215900      1.552445      2.047628
  H      -2.059998      1.627364      2.719383
  C      -0.928294      2.646028      1.196612
  C      -1.717510      3.811860      1.242931
  C      -1.504261      4.997043      0.367099
  H      -4.824467      1.136382      0.564472
  H      -2.673423      2.350080     -1.104567
  C       0.164062      2.507868      0.308413
  H       0.410405      3.318259     -0.362087
  C       0.921556      1.353654      0.290906
  H      -0.476727      5.363187      0.421537
  H      -2.543160      3.826106      1.940317
  H      -1.693167      4.757988     -0.684283
  H      -2.165376      5.814591      0.641515
34
Coordinates from ORCA-job input E -620.886855547120
  C      -3.589529     -1.165580      0.950442
  C      -2.205016     -0.498789     -0.914076
  C      -2.869512     -2.333613      1.065579
  C      -1.491879     -1.673249     -0.791956
  C      -1.814168     -2.599476      0.194056
  C      -3.279031     -0.207074     -0.043545
  C      -4.012505      0.991608     -0.135312
  C      -3.725435      2.062409     -1.128341
  H      -4.406464     -0.962068      1.629650
  H      -1.930628      0.215603     -1.675396
  H       1.756504      1.277116     -0.395506
  H      -3.125328     -3.048209      1.835326
  H      -0.668970     -1.869499     -1.464724
  H      -4.317807      2.952298     -0.932203
  H      -3.942974      1.735194     -2.149417
  H      -1.250734     -3.516565      0.284764
  H       1.214194     -0.604743      1.114740
  C       0.625426      0.300026      1.142033
  C      -0.453544      0.405494      2.016613
  H      -0.707301     -0.423414      2.660832
  C      -1.214701      1.551545      2.045074
  H      -2.059693      1.624081      2.715946
  C      -0.927496      2.646786      1.195987
  C      -1.717902      3.811777      1.243664
  C      -1.505222      4.998447      0.369734
  H      -4.823786      1.137718      0.563897
  H      -2.672154      2.349072     -1.105343
  C       0.165737      2.511137      0.308456
  H       0.411556      3.322840     -0.360643
  C       0.924713      1.357994      0.290183
  H      -0.478289      5.366030      0.426159
  H      -2.544083      3.824129      1.940431
  H      -1.692111      4.760697     -0.682291
  H      -2.167948      5.814594      0.644430
34
Coordinates from ORCA-job input E -620.886855785039
  C      -3.590538     -1.165483      0.950757
  C      -2.205159     -0.499303     -0.913385
  C      -2.871261     -2.333969      1.065921
  C      -1.492827     -1.674256     -0.791294
  C      -1.816025     -2.600449      0.194452
  C      -3.279359     -0.207199     -0.043221
  C      -4.012679      0.991500     -0.135606
  C      -3.725387      2.062055     -1.128903
  H      -4.407448     -0.961505      1.629854
  H      -1.930094      0.215082     -1.674471
  H       1.758268      1.279628     -0.395316
  H      -3.127645     -3.048472      1.835563
  H      -0.669962     -1.871010     -1.463968
  H      -4.318764      2.951458     -0.933713
  H      -3.941791      1.734210     -2.150030
  H      -1.253361     -3.518034      0.284944
  H       1.217267     -0.602891      1.114364
  C       0.627426      0.301185      1.141472
  C      -0.451968      0.405509      2.015647
  H      -0.705305     -0.423757      2.659570
  C      -1.213963      1.551039      2.044230
  H      -2.059240      1.622610      2.714844
  C      -0.927143      2.646921      1.195752
  C      -1.718156      3.811556      1.243735
  C      -1.505512      4.998662      0.370449
  H      -4.824043      1.137833      0.563467
  H      -2.672271      2.349315     -1.105344
  C       0.166386      2.512276      0.308476
  H       0.411881      3.324402     -0.360220
  C       0.926143      1.359678      0.290074
  H      -0.478628      5.366311      0.427687
  H      -2.544723      3.823283      1.940043
  H      -1.691692      4.761581     -0.681848
  H      -2.168506      5.814548      0.645262
34
Coordinates from ORCA-job input E -620.886855881622
  C      -3.591243     -1.165330      0.950831
  C      -2.205133     -0.499110     -0.912811
  C      -2.872160     -2.333936      1.066064
  C      -1.493078     -1.674230     -0.790712
  C      -1.816793     -2.600507      0.194790
  C      -3.279673     -0.207051     -0.043033
  C      -4.013155      0.991473     -0.135882
  C      -3.725705      2.062076     -1.129126
  H      -4.408274     -0.961297      1.629763
  H      -1.929676      0.215364     -1.673674
  H       1.759283      1.280736     -0.395195
  H      -3.128854     -3.048479      1.835565
  H      -0.670094     -1.871053     -1.463217
  H      -4.320054      2.950978     -0.934694
  H      -3.940978      1.733818     -2.150372
  H      -1.254436     -3.518293      0.285178
  H       1.219016     -0.602140      1.114048
  C       0.628656      0.301595      1.141202
  C      -0.450939      0.405319      2.015243
  H      -0.703981     -0.424126      2.659051
  C      -1.213386      1.550528      2.043882
  H      -2.058742      1.621651      2.714449
  C      -0.926892      2.646746      1.195674
  C      -1.718307      3.811168      1.243659
  C      -1.505661      4.998388      0.370576
  H      -4.824782      1.137655      0.562925
  H      -2.672791      2.350021     -1.104880
  C       0.166763      2.512654      0.308526
  H       0.412096      3.324952     -0.360012
  C       0.926987      1.360349      0.290044
  H      -0.478682      5.365762      0.428049
  H      -2.545145      3.822636      1.939649
  H      -1.691763      4.761645     -0.681812
  H      -2.168507      5.814353      0.645497
34
Coordinates from ORCA-job input E -620.886856153352
  C      -3.592318     -1.164945      0.950870
  C      -2.205158     -0.498806     -0.912071
  C      -2.873306     -2.333565      1.066496
  C      -1.493268     -1.673990     -0.789645
  C      -1.817577     -2.600227      0.195704
  C      -3.280236     -0.206750     -0.042926
  C      -4.013878      0.991581     -0.136491
  C      -3.725970      2.062136     -1.129677
  H      -4.409642     -0.960874      1.629433
  H      -1.929226      0.215676     -1.672755
  H       1.760516      1.282107     -0.395380
  H      -3.130381     -3.048061      1.835912
  H      -0.669992     -1.870856     -1.461775
  H      -4.321397      2.950557     -0.936409
  H      -3.939626      1.733285     -2.151080
  H      -1.255407     -3.518112      0.286285
  H       1.221025     -0.601504      1.112985
  C       0.630213      0.301925      1.140492
  C      -0.449547      0.404845      2.014493
  H      -0.702239     -0.424931      2.658015
  C      -1.212503      1.549658      2.043430
  H      -2.057903      1.620211      2.714009
  C      -0.926487      2.646349      1.195646
  C      -1.718444      3.810437      1.243789
  C      -1.506085      4.997884      0.370973
  H      -4.825934      1.137694      0.561838
  H      -2.673307      2.350915     -1.104265
  C       0.167283      2.513066      0.308571
  H       0.412391      3.325641     -0.359704
  C       0.928075      1.361102      0.289760
  H      -0.479027      5.365055      0.428377
  H      -2.545499      3.821439      1.939535
  H      -1.692478      4.761500     -0.681447
  H      -2.168747      5.813873      0.646255
34
Coordinates from ORCA-job input E -620.886490074995
  C      -3.578941     -1.136643      0.965235
  C      -2.215322     -0.498210     -0.924844
  C      -2.871169     -2.312557      1.076102
  C      -1.516154     -1.681651     -0.808493
  C      -1.834088     -2.597593      0.188437
  C      -3.271808     -0.187654     -0.038810
  C      -3.987123      1.027726     -0.127745
  C      -3.710111      2.070233     -1.139417
  H      -4.383406     -0.919677      1.655408
  H      -1.942541      0.209247     -1.693270
  H       1.787066      1.293316     -0.375392
  H      -3.123731     -3.019448      1.854088
  H      -0.706873     -1.892446     -1.493684
  H      -4.301049      2.960063     -0.940392
  H      -3.956269      1.725592     -2.148937
  H      -1.281467     -3.521735      0.274883
  H       1.254821     -0.587827      1.140066
  C       0.653129      0.308840      1.155952
  C      -0.434892      0.406067      2.020872
  H      -0.684171     -0.421304      2.669543
  C      -1.208607      1.543893      2.033809
  H      -2.059732      1.613684      2.697251
  C      -0.933554      2.627440      1.182128
  C      -1.754259      3.763216      1.234141
  C      -1.534572      4.971370      0.378235
  H      -4.784497      1.193708      0.583500
  H      -2.652211      2.344522     -1.152860
  C       0.171073      2.509350      0.304275
  H       0.416663      3.321276     -0.367391
  C       0.946744      1.366533      0.300837
  H      -0.513264      5.348824      0.472737
  H      -2.593860      3.750947      1.919482
  H      -1.677573      4.759953     -0.684727
  H      -2.214331      5.775261      0.648222
34
Coordinates from ORCA-job input E -620.886885170834
  C      -3.576892     -1.130635      0.968023
  C      -2.202909     -0.495399     -0.914614
  C      -2.872715     -2.308432      1.082562
  C      -1.504758     -1.678990     -0.792535
  C      -1.830236     -2.594539      0.202226
  C      -3.262992     -0.183243     -0.034544
  C      -3.978049      1.028884     -0.127671
  C      -3.697935      2.077308     -1.142499
  H      -4.384028     -0.911581      1.654139
  H      -1.925766      0.210752     -1.682591
  H       1.769402      1.294385     -0.392747
  H      -3.130865     -3.014633      1.859238
  H      -0.691754     -1.890920     -1.472546
  H      -4.285015      2.971282     -0.949465
  H      -3.938259      1.733362     -2.153608
  H      -1.279098     -3.519082      0.292702
  H       1.244371     -0.596691      1.111103
  C       0.643094      0.299866      1.137153
  C      -0.439961      0.390121      2.008038
  H      -0.685330     -0.442005      2.651320
  C      -1.215390      1.527222      2.031935
  H      -2.064637      1.589707      2.698365
  C      -0.940574      2.624793      1.185100
  C      -1.755299      3.771277      1.236871
  C      -1.541328      4.973563      0.380814
  H      -4.777270      1.193605      0.581263
  H      -2.641837      2.353366     -1.149630
  C       0.159971      2.507835      0.303310
  H       0.402021      3.322209     -0.363837
  C       0.932769      1.363831      0.288241
  H      -0.519767      5.350722      0.468098
  H      -2.590094      3.763910      1.922553
  H      -1.695555      4.754289     -0.679935
  H      -2.219395      5.778176      0.652412
34
Coordinates from ORCA-job input E -620.886966879541
  C      -3.593162     -1.123304      0.965461
  C      -2.203369     -0.512839     -0.913856
  C      -2.903339     -2.308680      1.088757
  C      -1.519779     -1.703894     -0.783027
  C      -1.860462     -2.611001      0.214445
  C      -3.263576     -0.184343     -0.040095
  C      -3.965033      1.033101     -0.141249
  C      -3.667590      2.078373     -1.158743
  H      -4.400552     -0.891568      1.647056
  H      -1.915009      0.186136     -1.684246
  H       1.770280      1.329387     -0.412631
  H      -3.173395     -3.008321      1.867318
  H      -0.706031     -1.928298     -1.458077
  H      -4.240710      2.982924     -0.973073
  H      -3.905486      1.735175     -2.170245
  H      -1.320497     -3.541422      0.311807
  H       1.274831     -0.575720      1.082497
  C       0.666503      0.315633      1.120539
  C      -0.410372      0.390231      2.000487
  H      -0.643677     -0.448936      2.638927
  C      -1.194844      1.520395      2.040683
  H      -2.038870      1.570071      2.714775
  C      -0.935447      2.628707      1.198463
  C      -1.757512      3.771847      1.254973
  C      -1.568777      4.971438      0.394143
  H      -4.764639      1.209469      0.564380
  H      -2.608545      2.342871     -1.157718
  C       0.157086      2.524247      0.306364
  H       0.384258      3.344820     -0.358188
  C       0.939618      1.387374      0.276775
  H      -0.551093      5.361958      0.465547
  H      -2.585467      3.758042      1.948753
  H      -1.738155      4.741727     -0.662592
  H      -2.253268      5.768716      0.670832
34
Coordinates from ORCA-job input E -620.886983307896
  C      -3.594217     -1.119003      0.966409
  C      -2.198797     -0.512870     -0.910463
  C      -2.904928     -2.304149      1.094329
  C      -1.515840     -1.703657     -0.774871
  C      -1.859637     -2.608609      0.223558
  C      -3.261515     -0.182017     -0.040396
  C      -3.962786      1.034638     -0.145658
  C      -3.659889      2.079391     -1.162005
  H      -4.403112     -0.885504      1.645634
  H      -1.907893      0.184481     -1.681394
  H       1.764383      1.332132     -0.422399
  H      -3.177203     -3.001978      1.873751
  H      -0.700212     -1.929693     -1.447136
  H      -4.231038      2.985806     -0.979310
  H      -3.893525      1.736301     -2.174317
  H      -1.320039     -3.538873      0.324514
  H       1.271606     -0.578285      1.067100
  C       0.663048      0.312779      1.108798
  C      -0.411795      0.385175      1.991749
  H      -0.643663     -0.456036      2.628165
  C      -1.196795      1.514491      2.037499
  H      -2.039500      1.561307      2.713478
  C      -0.938692      2.625689      1.198853
  C      -1.757713      3.770600      1.259860
  C      -1.572923      4.970834      0.399102
  H      -4.764055      1.213030      0.557621
  H      -2.600351      2.342599     -1.154735
  C       0.152277      2.524043      0.304636
  H       0.377965      3.347939     -0.356591
  C       0.934856      1.387297      0.268609
  H      -0.555174      5.362207      0.464310
  H      -2.583234      3.756267      1.957208
  H      -1.749460      4.740200     -0.656300
  H      -2.256229      5.767780      0.679636
34
Coordinates from ORCA-job input E -620.886986155306
  C      -3.596404     -1.117254      0.965734
  C      -2.199561     -0.512848     -0.910773
  C      -2.907331     -2.302296      1.095172
  C      -1.517150     -1.703711     -0.773848
  C      -1.861659     -2.607794      0.225122
  C      -3.262812     -0.180860     -0.041657
  C      -3.963840      1.035771     -0.148138
  C      -3.657984      2.080301     -1.163246
  H      -4.405696     -0.883177      1.644289
  H      -1.907922      0.183893     -1.681984
  H       1.766297      1.334628     -0.423458
  H      -3.180162     -2.999414      1.875039
  H      -0.701278     -1.930485     -1.445578
  H      -4.227816      2.987700     -0.981159
  H      -3.889945      1.737950     -2.176130
  H      -1.322316     -3.538102      0.327045
  H       1.275874     -0.577181      1.065799
  C       0.666543      0.313329      1.107826
  C      -0.408119      0.384628      1.991264
  H      -0.638921     -0.457069      2.627458
  C      -1.194132      1.512989      2.038480
  H      -2.036140      1.558517      2.715412
  C      -0.937667      2.624285      1.200314
  C      -1.757264      3.768307      1.261679
  C      -1.576421      4.968244      0.399008
  H      -4.765512      1.215340      0.554390
  H      -2.598050      2.342143     -1.152850
  C       0.152976      2.524139      0.305307
  H       0.377044      3.349060     -0.355264
  C       0.937081      1.388388      0.268004
  H      -0.559660      5.362543      0.460766
  H      -2.581656      3.753009      1.960537
  H      -1.755457      4.735452     -0.655442
  H      -2.261021      5.763892      0.680126
34
Coordinates from ORCA-job input E -620.886986590070
  C      -3.597157     -1.115840      0.965544
  C      -2.200141     -0.511179     -0.910736
  C      -2.907149     -2.300192      1.095854
  C      -1.516878     -1.701437     -0.772999
  C      -1.860921     -2.605324      0.226288
  C      -3.263989     -0.179521     -0.042186
  C      -3.966104      1.036433     -0.149525
  C      -3.659730      2.080887     -1.164298
  H      -4.406957     -0.882208      1.643648
  H      -1.908784      0.185445     -1.682160
  H       1.767980      1.334122     -0.423189
  H      -3.179637     -2.997117      1.876016
  H      -0.700648     -1.927850     -1.444420
  H      -4.230077      2.988087     -0.982771
  H      -3.890334      1.738479     -2.177467
  H      -1.320817     -3.535121      0.328806
  H       1.277742     -0.578079      1.066359
  C       0.668248      0.312329      1.108053
  C      -0.406587      0.383452      1.991301
  H      -0.637126     -0.458270      2.627580
  C      -1.193057      1.511463      2.038544
  H      -2.034845      1.556613      2.715768
  C      -0.936970      2.622529      1.200330
  C      -1.756862      3.766125      1.261626
  C      -1.576989      4.966364      0.398857
  H      -4.768294      1.215832      0.552441
  H      -2.599912      2.343081     -1.152337
  C       0.153993      2.522821      0.305436
  H       0.377650      3.348066     -0.354871
  C       0.938656      1.387444      0.268155
  H      -0.560814      5.362117      0.460289
  H      -2.581059      3.750319      1.960702
  H      -1.755951      4.733299     -0.655504
  H      -2.262559      5.761145      0.680109
34
Coordinates from ORCA-job input E -620.886987195820
  C      -3.598703     -1.113134      0.965272
  C      -2.201176     -0.507939     -0.910370
  C      -2.906988     -2.296248      1.097214
  C      -1.516217     -1.697031     -0.771025
  C      -1.859581     -2.600603      0.228737
  C      -3.266273     -0.177076     -0.043033
  C      -3.970470      1.037549     -0.152133
  C      -3.663758      2.081855     -1.166847
  H      -4.409546     -0.880315      1.642417
  H      -1.910342      0.188425     -1.682227
  H       1.771040      1.333357     -0.422817
  H      -3.178981     -2.992866      1.877825
  H      -0.699148     -1.922690     -1.441681
  H      -4.235650      2.988356     -0.986642
  H      -3.891927      1.738900     -2.180378
  H      -1.318065     -3.529437      0.332448
  H       1.281784     -0.579483      1.067233
  C       0.671778      0.310591      1.108479
  C      -0.403247      0.381032      1.991475
  H      -0.633060     -0.460780      2.627911
  C      -1.190790      1.508331      2.038580
  H      -2.032292      1.552681      2.716198
  C      -0.935576      2.619276      1.200157
  C      -1.756350      3.762067      1.261369
  C      -1.577540      4.962989      0.399147
  H      -4.773776      1.216301      0.548697
  H      -2.604271      2.345274     -1.152677
  C       0.155830      2.520441      0.305450
  H       0.378633      3.346103     -0.354625
  C       0.941557      1.385850      0.268378
  H      -0.562292      5.360937      0.461354
  H      -2.580519      3.745317      1.960432
  H      -1.755242      4.730049     -0.655428
  H      -2.264923      5.756237      0.680352
34
Coordinates from ORCA-job input E -620.886988569930
  C      -3.600888     -1.109990      0.965014
  C      -2.202016     -0.504460     -0.909429
  C      -2.907543     -2.291892      1.098979
  C      -1.515368     -1.692349     -0.768031
  C      -1.858596     -2.595531      0.232097
  C      -3.268813     -0.174439     -0.043872
  C      -3.975153      1.038744     -0.155311
  C      -3.668102      2.082845     -1.170225
  H      -4.413050     -0.877862      1.640820
  H      -1.911413      0.191499     -1.681739
  H       1.774123      1.333282     -0.423170
  H      -3.179431     -2.988150      1.879951
  H      -0.697100     -1.917294     -1.437459
  H      -4.242068      2.988404     -0.991887
  H      -3.893386      1.738939     -2.184077
  H      -1.315760     -3.523417      0.337341
  H       1.287141     -0.580401      1.067112
  C       0.676167      0.309021      1.108258
  C      -0.398828      0.378131      1.991303
  H      -0.627427     -0.463942      2.627825
  C      -1.187902      1.504424      2.038401
  H      -2.029183      1.547589      2.716354
  C      -0.934078      2.615673      1.199872
  C      -1.756079      3.757554      1.261409
  C      -1.578162      4.959324      0.400230
  H      -4.779941      1.216683      0.544007
  H      -2.609056      2.347949     -1.153848
  C       0.157507      2.518179      0.305151
  H       0.379107      3.344289     -0.354762
  C       0.944604      1.384627      0.268065
  H      -0.563778      5.359246      0.464132
  H      -2.580302      3.739690      1.960347
  H      -1.753846      4.726948     -0.654804
  H      -2.267460      5.751000      0.681191
34
Coordinates from ORCA-job input E -620.886989968303
  C      -3.604157     -1.106130      0.964515
  C      -2.202831     -0.499185     -0.907603
  C      -2.908341     -2.286287      1.101089
  C      -1.513644     -1.685305     -0.763546
  C      -1.856909     -2.588344      0.236689
  C      -3.272345     -0.170939     -0.044735
  C      -3.981752      1.040148     -0.159193
  C      -3.674544      2.084460     -1.174038
  H      -4.418314     -0.875250      1.638348
  H      -1.912368      0.196533     -1.680183
  H       1.778185      1.332970     -0.423540
  H      -3.180217     -2.982381      1.882211
  H      -0.693351     -1.908849     -1.430953
  H      -4.251797      2.988402     -0.998178
  H      -3.895697      1.739315     -2.188375
  H      -1.312102     -3.514840      0.343990
  H       1.294712     -0.581445      1.066970
  C       0.682056      0.306842      1.107934
  C      -0.393023      0.373984      1.990980
  H      -0.619941     -0.468385      2.627683
  C      -1.184302      1.498798      2.037730
  H      -2.025660      1.540402      2.715668
  C      -0.932287      2.610642      1.199122
  C      -1.755821      3.751505      1.261050
  C      -1.578378      4.954192      0.401226
  H      -4.788818      1.216398      0.537915
  H      -2.616254      2.352416     -1.154779
  C       0.159492      2.514976      0.304521
  H       0.379658      3.341498     -0.355360
  C       0.948510      1.382845      0.267635
  H      -0.564891      5.356024      0.468217
  H      -2.580319      3.732468      1.959596
  H      -1.750683      4.722599     -0.654538
  H      -2.269946      5.744238      0.681174
34
Coordinates from ORCA-job input E -620.886990560276
  C      -3.607810     -1.103421      0.963742
  C      -2.203346     -0.494359     -0.905409
  C      -2.909783     -2.282058      1.102470
  C      -1.511910     -1.678897     -0.759129
  C      -1.855704     -2.582227      0.240685
  C      -3.275676     -0.168126     -0.045258
  C      -3.987663      1.041170     -0.162167
  C      -3.680197      2.086054     -1.176459
  H      -4.424015     -0.873909      1.635555
  H      -1.912580      0.201513     -1.677737
  H       1.782010      1.332976     -0.423893
  H      -3.181998     -2.978358      1.883289
  H      -0.689414     -1.900884     -1.424325
  H      -4.260342      2.988523     -1.002619
  H      -3.897626      1.740043     -2.191312
  H      -1.309139     -3.507481      0.349781
  H       1.302210     -0.581688      1.066871
  C       0.687666      0.305316      1.107599
  C      -0.387676      0.370535      1.990534
  H      -0.613045     -0.472054      2.627472
  C      -1.181094      1.493834      2.036726
  H      -2.022846      1.534068      2.714263
  C      -0.930747      2.606281      1.198123
  C      -1.755628      3.746281      1.260403
  C      -1.578367      4.949658      0.401632
  H      -4.797033      1.215586      0.532741
  H      -2.622619      2.356638     -1.154583
  C       0.161186      2.512370      0.303701
  H       0.380154      3.339081     -0.356333
  C       0.952138      1.381577      0.267154
  H      -0.565551      5.352809      0.471656
  H      -2.580401      3.726305      1.958586
  H      -1.747463      4.718610     -0.654760
  H      -2.271770      5.738550      0.680242
34
Coordinates from ORCA-job input E -620.886991581050
  C      -3.610632     -1.102931      0.963236
  C      -2.203281     -0.493674     -0.903793
  C      -2.912604     -2.281479      1.103026
  C      -1.511908     -1.678095     -0.756448
  C      -1.857204     -2.581475      0.242836
  C      -3.277040     -0.167673     -0.045304
  C      -3.989075      1.041446     -0.163441
  C      -3.680587      2.086294     -1.177454
  H      -4.427873     -0.873472      1.633799
  H      -1.911370      0.202232     -1.675656
  H       1.783778      1.335277     -0.425157
  H      -3.185925     -2.977829      1.883413
  H      -0.688282     -1.899981     -1.420268
  H      -4.261136      2.988685     -1.004581
  H      -3.896743      1.739942     -2.192476
  H      -1.310694     -3.506660      0.352831
  H       1.306797     -0.579967      1.065027
  C       0.690966      0.306128      1.106181
  C      -0.384379      0.369794      1.989345
  H      -0.608693     -0.473190      2.626135
  C      -1.179066      1.492095      2.035846
  H      -2.021041      1.531305      2.713173
  C      -0.930009      2.605247      1.197687
  C      -1.755780      3.744627      1.260820
  C      -1.579251      4.948536      0.402674
  H      -4.799589      1.215650      0.530206
  H      -2.623120      2.357216     -1.154535
  C       0.161747      2.512844      0.303040
  H       0.379904      3.339831     -0.356910
  C       0.953963      1.382868      0.266036
  H      -0.566744      5.352324      0.473760
  H      -2.580412      3.723761      1.959147
  H      -1.747350      4.717819     -0.653940
  H      -2.273443      5.736824      0.680991
34
Coordinates from ORCA-job input E -620.886991941041
  C      -3.612892     -1.103982      0.962816
  C      -2.202952     -0.494007     -0.902146
  C      -2.915334     -2.282831      1.102723
  C      -1.512237     -1.678775     -0.754795
  C      -1.859077     -2.582642      0.243547
  C      -3.277674     -0.168226     -0.044734
  C      -3.989106      1.041209     -0.163074
  C      -3.679727      2.086156     -1.176627
  H      -4.430822     -0.874616      1.632564
  H      -1.909741      0.202370     -1.673091
  H       1.785341      1.337785     -0.425578
  H      -3.189800     -2.979580      1.882349
  H      -0.687900     -1.900631     -1.417737
  H      -4.259743      2.988902     -1.003811
  H      -3.895830      1.739978     -2.191730
  H      -1.313064     -3.508114      0.353638
  H       1.309486     -0.577978      1.063539
  C       0.692811      0.307519      1.104983
  C      -0.382885      0.370150      1.987924
  H      -0.606908     -0.473190      2.624352
  C      -1.178220      1.491865      2.034597
  H      -2.020693      1.530469      2.711343
  C      -0.929569      2.605617      1.197108
  C      -1.755817      3.744644      1.260715
  C      -1.579757      4.948791      0.402760
  H      -4.800292      1.215397      0.529809
  H      -2.622172      2.356652     -1.153469
  C       0.162358      2.514295      0.302680
  H       0.380496      3.341500     -0.357003
  C       0.955305      1.384718      0.265395
  H      -0.567431      5.352939      0.474367
  H      -2.580460      3.723125      1.959024
  H      -1.747378      4.717998     -0.653900
  H      -2.274395      5.736807      0.680709
34
Coordinates from ORCA-job input E -620.886989613644
  C      -3.618367     -1.105375      0.961461
  C      -2.202822     -0.490575     -0.897831
  C      -2.919689     -2.283562      1.101751
  C      -1.511217     -1.674720     -0.750217
  C      -1.860304     -2.580653      0.245515
  C      -3.280872     -0.167561     -0.043458
  C      -3.993498      1.041075     -0.162423
  C      -3.683185      2.087267     -1.174242
  H      -4.438792     -0.878099      1.628858
  H      -1.907634      0.207607     -1.666378
  H       1.791565      1.340456     -0.424151
  H      -3.195830     -2.981936      1.879330
  H      -0.684353     -1.894549     -1.410669
  H      -4.263902      2.989595     -1.001565
  H      -3.897566      1.741731     -2.189944
  H      -1.313557     -3.505659      0.355935
  H       1.317014     -0.575894      1.063582
  C       0.698446      0.308314      1.104437
  C      -0.378828      0.368984      1.985788
  H      -0.602571     -0.474831      2.621692
  C      -1.175932      1.489284      2.031499
  H      -2.019896      1.526633      2.706454
  C      -0.927603      2.603852      1.194974
  C      -1.755143      3.741954      1.258256
  C      -1.579508      4.946461      0.400615
  H      -4.807109      1.213310      0.528126
  H      -2.625910      2.358608     -1.149326
  C       0.165600      2.514543      0.302059
  H       0.383953      3.342039     -0.357196
  C       0.960412      1.386060      0.265566
  H      -0.568096      5.352452      0.474759
  H      -2.580436      3.719145      1.955781
  H      -1.744164      4.715079     -0.656355
  H      -2.276287      5.733277      0.676565
34
Coordinates from ORCA-job input E -620.886989518408
  C      -3.619963     -1.105318      0.961296
  C      -2.203067     -0.490547     -0.896916
  C      -2.921452     -2.283530      1.102072
  C      -1.511632     -1.674734     -0.748839
  C      -1.861455     -2.580691      0.246599
  C      -3.281743     -0.167469     -0.043353
  C      -3.994290      1.041188     -0.162846
  C      -3.683327      2.087172     -1.174701
  H      -4.440914     -0.878079      1.628061
  H      -1.907248      0.207678     -1.665181
  H       1.793551      1.342337     -0.424204
  H      -3.198186     -2.981899      1.879446
  H      -0.684288     -1.894543     -1.408697
  H      -4.263737      2.989736     -1.002189
  H      -3.897585      1.741707     -2.190454
  H      -1.314817     -3.505716      0.357373
  H       1.319301     -0.575057      1.062644
  C       0.700422      0.308926      1.103661
  C      -0.377128      0.368732      1.984683
  H      -0.600712     -0.475515      2.620092
  C      -1.174768      1.488673      2.030700
  H      -2.018844      1.525283      2.705547
  C      -0.926754      2.603636      1.194661
  C      -1.755030      3.741150      1.258152
  C      -1.580139      4.946178      0.401098
  H      -4.808421      1.213489      0.527066
  H      -2.625951      2.358083     -1.149453
  C       0.166800      2.515227      0.302017
  H       0.384864      3.343172     -0.356763
  C       0.962172      1.387176      0.265285
  H      -0.569233      5.353323      0.475696
  H      -2.580430      3.717446      1.955511
  H      -1.744186      4.715017     -0.656020
  H      -2.277892      5.732084      0.677199
34
Coordinates from ORCA-job input E -620.886985513344
  C      -3.625384     -1.106055      0.960427
  C      -2.204114     -0.487357     -0.892959
  C      -2.925746     -2.283477      1.101897
  C      -1.511605     -1.670831     -0.744317
  C      -1.862963     -2.578435      0.249058
  C      -3.285699     -0.166557     -0.042201
  C      -3.999747      1.041178     -0.162516
  C      -3.687928      2.087977     -1.173352
  H      -4.448690     -0.880841      1.624990
  H      -1.906875      0.212239     -1.659426
  H       1.802748      1.346412     -0.420959
  H      -3.203756     -2.983050      1.877736
  H      -0.682084     -1.888644     -1.402098
  H      -4.268377      2.990429     -1.000289
  H      -3.901574      1.743645     -2.189613
  H      -1.315396     -3.502852      0.360239
  H       1.327190     -0.573663      1.063186
  C       0.707247      0.309622      1.103342
  C      -0.372465      0.367089      1.981721
  H      -0.596502     -0.478249      2.615535
  C      -1.171840      1.485926      2.027058
  H      -2.017279      1.520391      2.700274
  C      -0.923459      2.601854      1.192493
  C      -1.754025      3.737666      1.254874
  C      -1.580108      4.943796      0.399220
  H      -4.816272      1.211609      0.525006
  H      -2.630541      2.358609     -1.146943
  C       0.172487      2.515842      0.302384
  H       0.390641      3.345003     -0.354848
  C       0.969599      1.389098      0.266521
  H      -0.571003      5.354801      0.476879
  H      -2.580832      3.711600      1.950461
  H      -1.740159      4.712663     -0.658524
  H      -2.281569      5.726881      0.673986
34
Coordinates from ORCA-job input E -620.886985513957
  C      -3.624709     -1.106031      0.960650
  C      -2.204221     -0.487603     -0.893429
  C      -2.925052     -2.283468      1.101964
  C      -1.511660     -1.671074     -0.744916
  C      -1.862627     -2.578539      0.248725
  C      -3.285425     -0.166689     -0.042243
  C      -3.999457      1.041072     -0.162369
  C      -3.687936      2.087931     -1.173270
  H      -4.447701     -0.880693      1.625560
  H      -1.907335      0.211830     -1.660181
  H       1.802424      1.346135     -0.420587
  H      -3.202759     -2.982938      1.878002
  H      -0.682430     -1.888967     -1.403035
  H      -4.268263      2.990393     -0.999871
  H      -3.902085      1.743723     -2.189471
  H      -1.315029     -3.502951      0.359790
  H       1.326411     -0.573893      1.063536
  C       0.706633      0.309512      1.103611
  C      -0.373128      0.367137      1.981907
  H      -0.597359     -0.478174      2.615680
  C      -1.172338      1.486122      2.027145
  H      -2.017845      1.520622      2.700278
  C      -0.923692      2.602025      1.192603
  C      -1.754111      3.737986      1.254807
  C      -1.579795      4.944033      0.399143
  H      -4.815781      1.211468      0.525404
  H      -2.630504      2.358415     -1.147352
  C       0.172319      2.515813      0.302612
  H       0.390568      3.344980     -0.354579
  C       0.969223      1.388947      0.266825
  H      -0.570522      5.354629      0.476881
  H      -2.581101      3.712140      1.950181
  H      -1.739825      4.713036     -0.658634
  H      -2.280966      5.727386      0.673879
34
Coordinates from ORCA-job input E -620.886984242832
  C      -3.625375     -1.106005      0.960813
  C      -2.204686     -0.487193     -0.893022
  C      -2.925376     -2.283242      1.102295
  C      -1.511748     -1.670426     -0.744294
  C      -1.862667     -2.577963      0.249307
  C      -3.286173     -0.166638     -0.042060
  C      -4.000551      1.040887     -0.162346
  C      -3.689134      2.088150     -1.172917
  H      -4.448531     -0.880876      1.625587
  H      -1.907894      0.212197     -1.659849
  H       1.804554      1.347320     -0.419262
  H      -3.203043     -2.982782      1.878282
  H      -0.682290     -1.888000     -1.402227
  H      -4.269101      2.990687     -0.998725
  H      -3.904121      1.744548     -2.189163
  H      -1.314779     -3.502187      0.360526
  H       1.328073     -0.573447      1.063829
  C       0.707935      0.309721      1.103646
  C      -0.372574      0.366569      1.981085
  H      -0.597075     -0.479106      2.614263
  C      -1.172270      1.485249      2.026016
  H      -2.018477      1.518891      2.698312
  C      -0.923274      2.601620      1.192164
  C      -1.754131      3.737348      1.253990
  C      -1.579342      4.943609      0.398780
  H      -4.817406      1.210635      0.524967
  H      -2.631584      2.358155     -1.147640
  C       0.173475      2.516105      0.303061
  H       0.391760      3.345703     -0.353568
  C       0.970775      1.389547      0.267494
  H      -0.570156      5.354249      0.477695
  H      -2.581863      3.711162      1.948462
  H      -1.738175      4.713003     -0.659264
  H      -2.280857      5.726827      0.673004
34
Coordinates from ORCA-job input E -620.886984827613
  C      -3.624293     -1.105992      0.961029
  C      -2.204571     -0.488019     -0.893838
  C      -2.924602     -2.283438      1.102292
  C      -1.511926     -1.671450     -0.745309
  C      -1.862528     -2.578669      0.248695
  C      -3.285389     -0.166928     -0.042231
  C      -3.999377      1.040845     -0.162261
  C      -3.688041      2.087962     -1.172981
  H      -4.446936     -0.880444      1.626292
  H      -1.908056      0.211105     -1.661017
  H       1.803072      1.346772     -0.419610
  H      -3.202023     -2.982744      1.878578
  H      -0.682975     -1.889459     -1.403742
  H      -4.267551      2.990743     -0.998538
  H      -3.903645      1.744413     -2.189115
  H      -1.314889     -3.503062      0.359751
  H       1.326496     -0.573631      1.063838
  C       0.706645      0.309731      1.103783
  C      -0.373589      0.367015      1.981548
  H      -0.598183     -0.478524      2.614872
  C      -1.172910      1.485938      2.026619
  H      -2.018973      1.519877      2.699087
  C      -0.923822      2.602157      1.192612
  C      -1.754283      3.738164      1.254544
  C      -1.579450      4.944189      0.398995
  H      -4.815753      1.211001      0.525522
  H      -2.630372      2.357571     -1.148202
  C       0.172611      2.516203      0.303154
  H       0.390942      3.345645     -0.353655
  C       0.969551      1.389376      0.267433
  H      -0.569949      5.354197      0.477074
  H      -2.581782      3.712372      1.949317
  H      -1.739264      4.713497     -0.658885
  H      -2.280265      5.727902      0.673594
34
Coordinates from ORCA-job input E -620.886984342403
  C      -3.624418     -1.106057      0.961026
  C      -2.204714     -0.487866     -0.893778
  C      -2.924604     -2.283431      1.102264
  C      -1.511962     -1.671236     -0.745289
  C      -1.862484     -2.578528      0.248677
  C      -3.285581     -0.166903     -0.042179
  C      -3.999688      1.040808     -0.162167
  C      -3.688394      2.088016     -1.172788
  H      -4.447105     -0.880625      1.626275
  H      -1.908247      0.211324     -1.660915
  H       1.803687      1.346895     -0.419119
  H      -3.201966     -2.982792      1.878522
  H      -0.682984     -1.889143     -1.403721
  H      -4.267694      2.990882     -0.998070
  H      -3.904300      1.744670     -2.188929
  H      -1.314754     -3.502869      0.359709
  H       1.326841     -0.573580      1.064161
  C       0.706927      0.309744      1.103970
  C      -0.373533      0.366952      1.981464
  H      -0.598246     -0.478619      2.614704
  C      -1.172922      1.485824      2.026388
  H      -2.019165      1.519680      2.698633
  C      -0.923695      2.602070      1.192476
  C      -1.754229      3.738018      1.254267
  C      -1.579349      4.944079      0.398764
  H      -4.816145      1.210834      0.525553
  H      -2.630678      2.357437     -1.148190
  C       0.172967      2.516210      0.303277
  H       0.391426      3.345689     -0.353443
  C       0.969992      1.389430      0.267715
  H      -0.569892      5.354168      0.476942
  H      -2.581865      3.712128      1.948875
  H      -1.739056      4.713371     -0.659128
  H      -2.280249      5.727738      0.673301
34
Coordinates from ORCA-job input E -620.885978168885
  C      -3.597655     -1.068042      0.974239
  C      -2.178594     -0.477004     -0.893078
  C      -2.920897     -2.261159      1.111310
  C      -1.506225     -1.672406     -0.745351
  C      -1.867542     -2.572798      0.251767
  C      -3.246543     -0.134032     -0.034154
  C      -3.951445      1.080327     -0.158869
  C      -3.682093      2.098784     -1.177082
  H      -4.414469     -0.827880      1.641758
  H      -1.875951      0.213895     -1.665385
  H       1.799235      1.338729     -0.420903
  H      -3.205860     -2.957054      1.887975
  H      -0.685333     -1.906674     -1.408548
  H      -4.270548      2.994701     -0.997151
  H      -3.907092      1.756591     -2.191680
  H      -1.334890     -3.506413      0.359980
  H       1.334459     -0.580814      1.066998
  C       0.707034      0.297510      1.100797
  C      -0.372666      0.353265      1.977176
  H      -0.590634     -0.481632      2.618597
  C      -1.185774      1.461641      2.016784
  H      -2.031402      1.489104      2.690124
  C      -0.946105      2.577063      1.184117
  C      -1.784487      3.703179      1.245767
  C      -1.603615      4.932095      0.399637
  H      -4.758162      1.256668      0.538853
  H      -2.643235      2.357303     -1.157076
  C       0.159473      2.497646      0.297443
  H       0.378478      3.331971     -0.357096
  C       0.962835      1.375669      0.262995
  H      -0.596548      5.346469      0.486194
  H      -2.615851      3.667881      1.935582
  H      -1.754908      4.718808     -0.658812
  H      -2.309071      5.710922      0.676337
34
Coordinates from ORCA-job input E -620.886845249252
  C      -3.601743     -1.076631      0.977352
  C      -2.192621     -0.480289     -0.893112
  C      -2.920918     -2.266462      1.110058
  C      -1.516049     -1.673761     -0.750647
  C      -1.870992     -2.575948      0.246135
  C      -3.258380     -0.142543     -0.029979
  C      -3.959086      1.073732     -0.146550
  C      -3.676706      2.101567     -1.175042
  H      -4.415743     -0.839104      1.649029
  H      -1.893732      0.214283     -1.663872
  H       1.807671      1.352450     -0.412062
  H      -3.202508     -2.963954      1.886317
  H      -0.696927     -1.904414     -1.417054
  H      -4.258765      3.001420     -0.997422
  H      -3.902822      1.756716     -2.189047
  H      -1.336582     -3.508861      0.350610
  H       1.341087     -0.571728      1.071797
  C       0.712310      0.305496      1.105771
  C      -0.371274      0.356164      1.978531
  H      -0.591029     -0.484920      2.619272
  C      -1.184769      1.465055      2.015275
  H      -2.034351      1.490432      2.683575
  C      -0.944058      2.582040      1.180975
  C      -1.787553      3.705466      1.234206
  C      -1.600307      4.925694      0.395226
  H      -4.763863      1.250669      0.554060
  H      -2.620630      2.365031     -1.154982
  C       0.163039      2.506658      0.300760
  H       0.381133      3.339959     -0.351422
  C       0.969219      1.386897      0.269434
  H      -0.593475      5.337256      0.492135
  H      -2.624086      3.670899      1.917440
  H      -1.745199      4.709784     -0.665815
  H      -2.306372      5.705263      0.668291
34
Coordinates from ORCA-job input E -620.886951006714
  C      -3.603935     -1.079771      0.978573
  C      -2.201191     -0.482470     -0.895666
  C      -2.920605     -2.267869      1.109683
  C      -1.522582     -1.675090     -0.755432
  C      -1.873456     -2.577400      0.242660
  C      -3.265327     -0.146181     -0.029564
  C      -3.963625      1.071545     -0.141819
  C      -3.670259      2.103122     -1.172802
  H      -4.415473     -0.842810      1.653486
  H      -1.905320      0.212682     -1.666809
  H       1.813227      1.358904     -0.405863
  H      -3.199615     -2.965159      1.887161
  H      -0.705189     -1.904757     -1.424270
  H      -4.247526      3.006696     -0.996418
  H      -3.896941      1.756259     -2.184973
  H      -1.338128     -3.509892      0.345832
  H       1.346468     -0.566700      1.075666
  C       0.716473      0.309654      1.109705
  C      -0.369443      0.357240      1.980389
  H      -0.589335     -0.486322      2.618318
  C      -1.183232      1.466113      2.016145
  H      -2.034824      1.490395      2.681912
  C      -0.942372      2.583533      1.181140
  C      -1.789609      3.705965      1.229878
  C      -1.601839      4.922036      0.392110
  H      -4.765880      1.252003      0.560212
  H      -2.610586      2.367749     -1.153609
  C       0.165017      2.510313      0.303338
  H       0.381890      3.343326     -0.349392
  C       0.973633      1.392157      0.274262
  H      -0.595124      5.333342      0.493049
  H      -2.628757      3.670431      1.909960
  H      -1.743636      4.703754     -0.670603
  H      -2.308980      5.701518      0.662985
34
Coordinates from ORCA-job input E -620.886974733139
  C      -3.604879     -1.079946      0.979108
  C      -2.205187     -0.483388     -0.897617
  C      -2.920270     -2.267289      1.110237
  C      -1.525889     -1.675657     -0.757756
  C      -1.874713     -2.577463      0.241694
  C      -3.268430     -0.146891     -0.030128
  C      -3.966074      1.071336     -0.141196
  C      -3.665634      2.104204     -1.171114
  H      -4.414860     -0.842723      1.655808
  H      -1.910911      0.211255     -1.669709
  H       1.816547      1.361471     -0.402578
  H      -3.197499     -2.963576      1.889301
  H      -0.709533     -1.905416     -1.427818
  H      -4.239828      3.010090     -0.995310
  H      -3.892781      1.755874     -2.182411
  H      -1.338795     -3.509582      0.345000
  H       1.349657     -0.564714      1.077112
  C       0.718803      0.311049      1.111176
  C      -0.368440      0.356809      1.980678
  H      -0.588241     -0.488343      2.616319
  C      -1.182465      1.465472      2.016409
  H      -2.035006      1.489160      2.680999
  C      -0.941312      2.583149      1.181940
  C      -1.790532      3.705197      1.229152
  C      -1.604597      4.920323      0.390466
  H      -4.766581      1.255213      0.561594
  H      -2.605907      2.368816     -1.152752
  C       0.166084      2.511310      0.304852
  H       0.381858      3.344216     -0.348545
  C       0.976260      1.394039      0.276715
  H      -0.598209      5.332476      0.492192
  H      -2.630821      3.667790      1.907771
  H      -1.745015      4.700955     -0.672698
  H      -2.312882      5.699097      0.660354
34
Coordinates from ORCA-job input E -620.886987993192
  C      -3.606093     -1.079051      0.979084
  C      -2.208216     -0.484351     -0.899641
  C      -2.920690     -2.265927      1.111154
  C      -1.528889     -1.676479     -0.759316
  C      -1.876346     -2.577241      0.241739
  C      -3.270682     -0.146770     -0.031372
  C      -3.967778      1.071834     -0.142223
  C      -3.660992      2.105621     -1.169327
  H      -4.414754     -0.841018      1.657070
  H      -1.914756      0.209332     -1.672849
  H       1.820011      1.363458     -0.400076
  H      -3.196243     -2.960505      1.892361
  H      -0.713327     -1.906891     -1.430115
  H      -4.232388      3.013491     -0.994041
  H      -3.888563      1.755780     -2.180068
  H      -1.339908     -3.508941      0.345989
  H       1.353402     -0.563142      1.078016
  C       0.721582      0.311960      1.112009
  C      -0.366811      0.355914      1.980414
  H      -0.586365     -0.490916      2.613685
  C      -1.181380      1.464089      2.016329
  H      -2.034625      1.487125      2.680053
  C      -0.939974      2.582125      1.182905
  C      -1.790899      3.703753      1.229734
  C      -1.608824      4.918853      0.389293
  H      -4.766769      1.259319      0.561116
  H      -2.601910      2.369892     -1.151988
  C       0.167400      2.511745      0.306098
  H       0.381795      3.344507     -0.348022
  C       0.979110      1.395293      0.278481
  H      -0.603072      5.332809      0.490452
  H      -2.631917      3.663522      1.907313
  H      -1.748508      4.698941     -0.673977
  H      -2.318702      5.696184      0.658964
34
Coordinates from ORCA-job input E -620.886992613863
  C      -3.607053     -1.078006      0.978594
  C      -2.208598     -0.484545     -0.900111
  C      -2.921611     -2.264790      1.111790
  C      -1.529587     -1.676700     -0.758932
  C      -1.877202     -2.576764      0.242729
  C      -3.271169     -0.146231     -0.032289
  C      -3.967962      1.072481     -0.143653
  C      -3.659438      2.106764     -1.168667
  H      -4.415618     -0.839401      1.656484
  H      -1.914722      0.208615     -1.673654
  H       1.821523      1.363878     -0.399871
  H      -3.196737     -2.958299      1.894090
  H      -0.713958     -1.907632     -1.429477
  H      -4.230037      3.015140     -0.993603
  H      -3.887018      1.756417     -2.179414
  H      -1.340578     -3.508250      0.347949
  H       1.355438     -0.562907      1.077880
  C       0.723173      0.311889      1.111794
  C      -0.365558      0.355085      1.979804
  H      -0.584888     -0.492483      2.612146
  C      -1.180606      1.462879      2.015891
  H      -2.034007      1.485521      2.679422
  C      -0.939160      2.581258      1.183139
  C      -1.790503      3.702671      1.230697
  C      -1.611581      4.918092      0.389199
  H      -4.766759      1.261024      0.559643
  H      -2.600627      2.370661     -1.151915
  C       0.168230      2.511480      0.306247
  H       0.381931      3.344159     -0.348156
  C       0.980476      1.395334      0.278516
  H      -0.606309      5.333533      0.489103
  H      -2.631503      3.660778      1.908212
  H      -1.751672      4.698400     -0.673979
  H      -2.322393      5.694263      0.659634
34
Coordinates from ORCA-job input E -620.886996282499
  C      -3.608466     -1.076914      0.977750
  C      -2.208114     -0.484210     -0.899796
  C      -2.923139     -2.263624      1.112277
  C      -1.529443     -1.676405     -0.757521
  C      -1.877929     -2.575953      0.244270
  C      -3.271373     -0.145478     -0.033098
  C      -3.967865      1.073268     -0.145208
  C      -3.658983      2.108246     -1.168344
  H      -4.417608     -0.837951      1.654820
  H      -1.913247      0.208688     -1.673240
  H       1.822765      1.363916     -0.400473
  H      -3.198425     -2.956363      1.895186
  H      -0.713243     -1.907694     -1.427252
  H      -4.229415      3.016698     -0.993554
  H      -3.886318      1.757730     -2.179281
  H      -1.341187     -3.507255      0.350552
  H       1.357588     -0.563050      1.077465
  C       0.724957      0.311487      1.111287
  C      -0.363878      0.354132      1.979102
  H      -0.582898     -0.493932      2.610933
  C      -1.179513      1.461504      2.015329
  H      -2.032942      1.483689      2.678825
  C      -0.938259      2.580284      1.183040
  C      -1.789668      3.701475      1.231762
  C      -1.614264      4.917087      0.389302
  H      -4.767153      1.261697      0.557661
  H      -2.600099      2.371630     -1.152204
  C       0.169165      2.510873      0.305975
  H       0.382310      3.343451     -0.348648
  C       0.981750      1.395000      0.277967
  H      -0.609492      5.334221      0.487322
  H      -2.630316      3.658261      1.909652
  H      -1.755513      4.697773     -0.673724
  H      -2.325867      5.692035      0.661108
34
Coordinates from ORCA-job input E -620.886998979457
  C      -3.610239     -1.076074      0.976779
  C      -2.207252     -0.483181     -0.898780
  C      -2.924937     -2.262639      1.112419
  C      -1.528675     -1.675322     -0.755512
  C      -1.878400     -2.574788      0.245871
  C      -3.271688     -0.144619     -0.033559
  C      -3.968082      1.074032     -0.146371
  C      -3.659447      2.109835     -1.168280
  H      -4.420464     -0.837203      1.652586
  H      -1.911261      0.209814     -1.671739
  H       1.823861      1.363781     -0.401357
  H      -3.200904     -2.955216      1.895222
  H      -0.711528     -1.906568     -1.424104
  H      -4.230037      3.018187     -0.993868
  H      -3.886413      1.759386     -2.179447
  H      -1.341554     -3.505941      0.352982
  H       1.359865     -0.563352      1.077084
  C       0.726905      0.310946      1.110832
  C      -0.361878      0.353198      1.978643
  H      -0.580510     -0.495119      2.610324
  C      -1.178088      1.460172      2.014958
  H      -2.031477      1.481885      2.678508
  C      -0.937318      2.579269      1.182773
  C      -1.788699      3.700231      1.232551
  C      -1.616430      4.915676      0.389217
  H      -4.768378      1.261445      0.555727
  H      -2.600225      2.372600     -1.152763
  C       0.170086      2.510043      0.305509
  H       0.382796      3.342504     -0.349327
  C       0.982996      1.394497      0.277285
  H      -0.612072      5.334371      0.485090
  H      -2.628790      3.656313      1.911113
  H      -1.759331      4.696475     -0.673600
  H      -2.328514      5.689676      0.662479
34
Coordinates from ORCA-job input E -620.887000997401
  C      -3.612595     -1.075401      0.975616
  C      -2.206209     -0.481198     -0.897059
  C      -2.927089     -2.261692      1.112150
  C      -1.527383     -1.673121     -0.752898
  C      -1.878664     -2.573022      0.247507
  C      -3.272399     -0.143475     -0.033710
  C      -3.969080      1.074878     -0.147223
  C      -3.660678      2.111577     -1.168363
  H      -4.424404     -0.837157      1.649741
  H      -1.909023      0.212265     -1.669150
  H       1.825134      1.363580     -0.402319
  H      -3.204256     -2.954766      1.894083
  H      -0.708851     -1.903808     -1.419980
  H      -4.231482      3.019845     -0.994479
  H      -3.887288      1.761326     -2.179748
  H      -1.341634     -3.504000      0.355245
  H       1.362769     -0.563684      1.076883
  C       0.729383      0.310301      1.110564
  C      -0.359238      0.352177      1.978555
  H      -0.577319     -0.496228      2.610345
  C      -1.176074      1.458707      2.014933
  H      -2.029351      1.479892      2.678638
  C      -0.936177      2.577984      1.182500
  C      -1.787651      3.698644      1.233096
  C      -1.618283      4.913522      0.388691
  H      -4.770912      1.260620      0.553639
  H      -2.600988      2.373532     -1.153593
  C       0.171066      2.508914      0.304942
  H       0.383294      3.341231     -0.350191
  C       0.984509      1.393860      0.276644
  H      -0.614277      5.333703      0.481973
  H      -2.626950      3.654546      1.912648
  H      -1.763413      4.693884     -0.673772
  H      -2.330565      5.686878      0.663334
34
Coordinates from ORCA-job input E -620.887002213279
  C      -3.615388     -1.074855      0.974320
  C      -2.205130     -0.478258     -0.894767
  C      -2.929417     -2.260766      1.111445
  C      -1.525711     -1.669784     -0.749891
  C      -1.878707     -2.570662      0.249011
  C      -3.273549     -0.141987     -0.033573
  C      -3.971075      1.075793     -0.147828
  C      -3.662544      2.113210     -1.168596
  H      -4.429109     -0.837749      1.646538
  H      -1.906779      0.215996     -1.665686
  H       1.826560      1.363370     -0.403224
  H      -3.208190     -2.954954      1.891819
  H      -0.705437     -1.899379     -1.415199
  H      -4.233410      3.021539     -0.995284
  H      -3.889046      1.763241     -2.180134
  H      -1.341375     -3.501420      0.357149
  H       1.366266     -0.563934      1.076887
  C       0.732308      0.309634      1.110530
  C      -0.356023      0.351104      1.978939
  H      -0.573346     -0.497224      2.611095
  C      -1.173534      1.457125      2.015384
  H      -2.026569      1.477790      2.679416
  C      -0.934891      2.576382      1.182386
  C      -1.786713      3.696639      1.233401
  C      -1.619665      4.910648      0.387681
  H      -4.774851      1.259601      0.551329
  H      -2.602434      2.374231     -1.154652
  C       0.171984      2.507555      0.304357
  H       0.383592      3.339737     -0.351147
  C       0.986238      1.393155      0.276142
  H      -0.615890      5.332023      0.478145
  H      -2.625039      3.652844      1.914179
  H      -1.767380      4.689867     -0.674239
  H      -2.331825      5.683804      0.663310
34
Coordinates from ORCA-job input E -620.887002779426
  C      -3.618479     -1.074243      0.972922
  C      -2.204146     -0.474624     -0.892175
  C      -2.931843     -2.259708      1.110479
  C      -1.523892     -1.665597     -0.746656
  C      -1.878642     -2.567799      0.250443
  C      -3.275086     -0.140140     -0.033328
  C      -3.974014      1.076791     -0.148509
  C      -3.664838      2.114622     -1.169100
  H      -4.434255     -0.838581      1.643154
  H      -1.904684      0.220549     -1.661807
  H       1.828156      1.363307     -0.404053
  H      -3.212475     -2.955361      1.888889
  H      -0.701669     -1.893750     -1.410038
  H      -4.235475      3.023219     -0.996255
  H      -3.891649      1.765024     -2.180716
  H      -1.340900     -3.498284      0.358881
  H       1.370422     -0.563961      1.076976
  C       0.735686      0.309040      1.110653
  C      -0.352199      0.349967      1.979739
  H      -0.568468     -0.498164      2.612491
  C      -1.170505      1.455352      2.016318
  H      -2.023131      1.475496      2.680899
  C      -0.933478      2.574423      1.182558
  C      -1.786016      3.694125      1.233623
  C      -1.620668      4.907138      0.386383
  H      -4.780043      1.258751      0.548497
  H      -2.604462      2.374674     -1.155981
  C       0.172805      2.506095      0.303834
  H       0.383545      3.338214     -0.352061
  C       0.988182      1.392503      0.275770
  H      -0.617006      5.329330      0.473991
  H      -2.623268      3.650880      1.915744
  H      -1.771110      4.684537     -0.674803
  H      -2.332472      5.680491      0.662481
34
Coordinates from ORCA-job input E -620.887002974210
  C      -3.621164     -1.073412      0.971714
  C      -2.203474     -0.471277     -0.890008
  C      -2.933851     -2.258460      1.109748
  C      -1.522416     -1.661678     -0.743827
  C      -1.878557     -2.565014      0.251783
  C      -3.276620     -0.138291     -0.033248
  C      -3.977127      1.077710     -0.149544
  C      -3.666945      2.115570     -1.169982
  H      -4.438620     -0.838985      1.640331
  H      -1.903115      0.224557     -1.658668
  H       1.829574      1.363477     -0.404796
  H      -3.216051     -2.955286      1.886548
  H      -0.698509     -1.888545     -1.405552
  H      -4.237031      3.024598     -0.997251
  H      -3.894506      1.766412     -2.181606
  H      -1.340371     -3.495199      0.360586
  H       1.374459     -0.563742      1.076893
  C       0.738856      0.308628      1.110714
  C      -0.348503      0.348864      1.980592
  H      -0.563553     -0.499056      2.614000
  C      -1.167658      1.453559      2.017413
  H      -2.019774      1.473234      2.682668
  C      -0.932240      2.572421      1.183009
  C      -1.785738      3.691495      1.233929
  C      -1.621323      4.903763      0.385384
  H      -4.785211      1.258480      0.545320
  H      -2.606529      2.374871     -1.157446
  C       0.173362      2.504874      0.303482
  H       0.383066      3.337078     -0.352673
  C       0.989922      1.392067      0.275454
  H      -0.617647      5.326252      0.470798
  H      -2.622111      3.648634      1.917123
  H      -1.773930      4.679208     -0.675064
  H      -2.332746      5.677509      0.661423
34
Coordinates from ORCA-job input E -620.887003493417
  C      -3.622142     -1.072545      0.971304
  C      -2.203531     -0.470078     -0.889538
  C      -2.934490     -2.257376      1.109878
  C      -1.522140     -1.660183     -0.742794
  C      -1.878564     -2.563631      0.252641
  C      -3.277394     -0.137347     -0.033554
  C      -3.978740      1.078147     -0.150713
  C      -3.667801      2.115738     -1.171057
  H      -4.440053     -0.838372      1.639451
  H      -1.902943      0.225653     -1.658199
  H       1.830229      1.363964     -0.405131
  H      -3.217132     -2.954287      1.886442
  H      -0.697732     -1.886762     -1.403995
  H      -4.237318      3.025116     -0.997986
  H      -3.896125      1.766951     -2.182652
  H      -1.340139     -3.493628      0.361858
  H       1.376623     -0.563344      1.076569
  C       0.740450      0.308612      1.110612
  C      -0.346586      0.348224      1.980959
  H      -0.560781     -0.499641      2.614703
  C      -1.166317      1.452462      2.018069
  H      -2.018115      1.471825      2.683735
  C      -0.931747      2.571305      1.183544
  C      -1.785981      3.689945      1.234345
  C      -1.621550      4.902133      0.385420
  H      -4.787674      1.258953      0.543107
  H      -2.607523      2.374881     -1.158525
  C       0.173475      2.504525      0.303535
  H       0.382431      3.336957     -0.352583
  C       0.990720      1.392145      0.275314
  H      -0.617776      5.324376      0.470347
  H      -2.622144      3.646934      1.917760
  H      -1.774707      4.676554     -0.674684
  H      -2.332864      5.676110      0.661062
34
Coordinates from ORCA-job input E -620.887004153706
  C      -3.623575     -1.070887      0.970693
  C      -2.203328     -0.468388     -0.888805
  C      -2.935401     -2.255302      1.110546
  C      -1.521488     -1.658048     -0.740845
  C      -1.878473     -2.561374      0.254518
  C      -3.278361     -0.135890     -0.034217
  C      -3.980682      1.078907     -0.152912
  C      -3.668978      2.116260     -1.172943
  H      -4.442222     -0.836892      1.638005
  H      -1.902168      0.227090     -1.657477
  H       1.830936      1.364341     -0.406159
  H      -3.218432     -2.951876      1.887268
  H      -0.696220     -1.884358     -1.401065
  H      -4.237688      3.026066     -0.999224
  H      -3.898310      1.768107     -2.184557
  H      -1.339587     -3.490985      0.364747
  H       1.379595     -0.563145      1.075615
  C       0.742654      0.308243      1.110026
  C      -0.343943      0.346879      1.980963
  H      -0.556902     -0.501061      2.615035
  C      -1.164559      1.450442      2.018562
  H      -2.015942      1.469267      2.684772
  C      -0.931082      2.569479      1.184094
  C      -1.786138      3.687561      1.235239
  C      -1.622366      4.899857      0.385990
  H      -4.790876      1.259691      0.539432
  H      -2.608799      2.375119     -1.160385
  C       0.173654      2.503767      0.303398
  H       0.381493      3.336535     -0.352641
  C       0.991709      1.391939      0.274653
  H      -0.618529      5.321974      0.470196
  H      -2.622064      3.643908      1.918890
  H      -1.776247      4.673329     -0.673743
  H      -2.333758      5.673759      0.661574
34
Coordinates from ORCA-job input E -620.887005180216
  C      -3.624247     -1.069542      0.970467
  C      -2.203485     -0.468071     -0.888942
  C      -2.935799     -2.253656      1.111525
  C      -1.521522     -1.657521     -0.739931
  C      -1.878565     -2.560162      0.256026
  C      -3.278840     -0.135164     -0.034948
  C      -3.981365      1.079369     -0.154738
  C      -3.669408      2.116569     -1.174667
  H      -4.443098     -0.835241      1.637422
  H      -1.902092      0.226875     -1.658014
  H       1.831311      1.364795     -0.406933
  H      -3.218666     -2.949434      1.889017
  H      -0.696028     -1.884135     -1.399766
  H      -4.237618      3.026583     -1.000310
  H      -3.899286      1.768891     -2.186318
  H      -1.339413     -3.489506      0.367199
  H       1.381447     -0.562929      1.074804
  C       0.744022      0.308100      1.109497
  C      -0.342346      0.345998      1.980713
  H      -0.554492     -0.502138      2.614817
  C      -1.163607      1.449091      2.018665
  H      -2.014816      1.467436      2.685102
  C      -0.930767      2.568429      1.184423
  C      -1.786280      3.686153      1.236068
  C      -1.623161      4.898806      0.387049
  H      -4.792132      1.260355      0.536905
  H      -2.609238      2.375381     -1.161879
  C       0.173777      2.503456      0.303389
  H       0.380853      3.336472     -0.352552
  C       0.992274      1.391977      0.274133
  H      -0.619329      5.320903      0.471248
  H      -2.622280      3.641651      1.919574
  H      -1.777015      4.672208     -0.672639
  H      -2.334869      5.672315      0.662841
34
Coordinates from ORCA-job input E -620.887006612744
  C      -3.625688     -1.067020      0.970042
  C      -2.203484     -0.466939     -0.888735
  C      -2.936545     -2.250434      1.113345
  C      -1.521044     -1.655866     -0.737690
  C      -1.878394     -2.557418      0.259121
  C      -3.279811     -0.133657     -0.036138
  C      -3.982749      1.080350     -0.157931
  C      -3.670468      2.117445     -1.177821
  H      -4.445255     -0.832413      1.636011
  H      -1.901658      0.227246     -1.658341
  H       1.831971      1.365163     -0.408561
  H      -3.219248     -2.945013      1.891963
  H      -0.694855     -1.882807     -1.396539
  H      -4.237926      3.027756     -1.002495
  H      -3.901001      1.770590     -2.189582
  H      -1.338630     -3.486195      0.372062
  H       1.384765     -0.563030      1.073282
  C       0.746536      0.307394      1.108419
  C      -0.339487      0.344071      1.980070
  H      -0.550304     -0.504471      2.614112
  C      -1.161833      1.446362      2.018614
  H      -2.012798      1.463780      2.685378
  C      -0.930154      2.566282      1.184737
  C      -1.786254      3.683464      1.237514
  C      -1.624801      4.896671      0.388922
  H      -4.794719      1.261211      0.532383
  H      -2.610150      2.375925     -1.164773
  C       0.174055      2.502413      0.303142
  H       0.379854      3.335742     -0.352773
  C       0.993335      1.391593      0.273028
  H      -0.621075      5.319089      0.472760
  H      -2.622274      3.637524      1.920918
  H      -1.778891      4.670205     -0.670740
  H      -2.337101      5.669300      0.665539
34
Coordinates from ORCA-job input E -620.887007481353
  C      -3.626215     -1.066067      0.969984
  C      -2.203719     -0.466830     -0.888909
  C      -2.936801     -2.249185      1.114176
  C      -1.521112     -1.655570     -0.737056
  C      -1.878417     -2.556489      0.260331
  C      -3.280205     -0.133221     -0.036622
  C      -3.983064      1.080721     -0.159073
  C      -3.670780      2.117725     -1.179235
  H      -4.445988     -0.831231      1.635614
  H      -1.901929      0.226985     -1.658861
  H       1.832318      1.365427     -0.409099
  H      -3.219330     -2.943256      1.893313
  H      -0.694796     -1.882799     -1.395644
  H      -4.238088      3.028070     -1.003611
  H      -3.901282      1.771074     -2.191037
  H      -1.338434     -3.485050      0.373994
  H       1.386106     -0.563016      1.072861
  C       0.747590      0.307191      1.108101
  C      -0.338393      0.343432      1.979822
  H      -0.548817     -0.505349      2.613688
  C      -1.161145      1.445416      2.018524
  H      -2.012113      1.462389      2.685297
  C      -0.929940      2.565588      1.184763
  C      -1.786171      3.682587      1.238073
  C      -1.625512      4.896091      0.389892
  H      -4.795321      1.261493      0.530945
  H      -2.610332      2.376066     -1.166065
  C       0.174214      2.502037      0.303057
  H       0.379572      3.335384     -0.352967
  C       0.993836      1.391527      0.272694
  H      -0.621923      5.318875      0.473782
  H      -2.622254      3.636042      1.921373
  H      -1.779460      4.670071     -0.669896
  H      -2.338174      5.668188      0.667035
34
Coordinates from ORCA-job input E -620.887008160283
  C      -3.626595     -1.065417      0.970051
  C      -2.203946     -0.466772     -0.888994
  C      -2.937017     -2.248346      1.114766
  C      -1.521209     -1.655381     -0.736623
  C      -1.878504     -2.555874      0.261149
  C      -3.280535     -0.132944     -0.036881
  C      -3.983303      1.080999     -0.159724
  C      -3.671018      2.117804     -1.180349
  H      -4.446507     -0.830400      1.635444
  H      -1.902308      0.226828     -1.659192
  H       1.832689      1.365741     -0.409375
  H      -3.219475     -2.942204      1.894123
  H      -0.694827     -1.882832     -1.395047
  H      -4.238338      3.028129     -1.004680
  H      -3.901268      1.771101     -2.192151
  H      -1.338408     -3.484314      0.375268
  H       1.387133     -0.562991      1.072655
  C       0.748411      0.307061      1.107910
  C      -0.337626      0.343009      1.979615
  H      -0.547887     -0.505998      2.613240
  C      -1.160633      1.444784      2.018397
  H      -2.011650      1.461376      2.685123
  C      -0.929797      2.565138      1.184697
  C      -1.786060      3.682034      1.238417
  C      -1.625990      4.895785      0.390667
  H      -4.795593      1.261710      0.530271
  H      -2.610446      2.375994     -1.167161
  C       0.174334      2.501749      0.302968
  H       0.379424      3.335014     -0.353250
  C       0.994300      1.391531      0.272544
  H      -0.622610      5.319101      0.474720
  H      -2.622155      3.635146      1.921690
  H      -1.779684      4.670337     -0.669299
  H      -2.338985      5.667416      0.668256
34
Coordinates from ORCA-job input E -620.887008581434
  C      -3.627019     -1.064857      0.970103
  C      -2.204147     -0.466593     -0.888939
  C      -2.937329     -2.247663      1.115200
  C      -1.521277     -1.655066     -0.736141
  C      -1.878646     -2.555305      0.261842
  C      -3.280891     -0.132626     -0.037040
  C      -3.983712      1.081266     -0.160261
  C      -3.671297      2.117763     -1.181326
  H      -4.447086     -0.829725      1.635263
  H      -1.902609      0.226874     -1.659292
  H       1.833139      1.366171     -0.409568
  H      -3.219870     -2.941476      1.894571
  H      -0.694764     -1.882632     -1.394357
  H      -4.238613      3.028110     -1.005746
  H      -3.901362      1.770861     -2.193079
  H      -1.338471     -3.483657      0.376313
  H       1.388231     -0.562859      1.072467
  C       0.749266      0.307011      1.107730
  C      -0.336827      0.342630      1.979429
  H      -0.546926     -0.506561      2.612853
  C      -1.160096      1.444179      2.018305
  H      -2.011118      1.460416      2.685041
  C      -0.929630      2.564681      1.184668
  C      -1.785990      3.681455      1.238702
  C      -1.626315      4.895421      0.391301
  H      -4.796010      1.262021      0.529698
  H      -2.610656      2.375795     -1.168221
  C       0.174437      2.501531      0.302878
  H       0.379256      3.334738     -0.353513
  C       0.994808      1.391613      0.272434
  H      -0.623177      5.319320      0.475547
  H      -2.622009      3.634365      1.922060
  H      -1.779758      4.670414     -0.668804
  H      -2.339611      5.666698      0.669129
34
Coordinates from ORCA-job input E -620.887009235663
  C      -3.627532     -1.064173      0.970246
  C      -2.204491     -0.466586     -0.888911
  C      -2.937842     -2.246924      1.115786
  C      -1.521566     -1.654943     -0.735594
  C      -1.879049     -2.554834      0.262679
  C      -3.281324     -0.132296     -0.037216
  C      -3.984192      1.081561     -0.160937
  C      -3.671559      2.117464     -1.182648
  H      -4.447690     -0.828776      1.635200
  H      -1.903055      0.226655     -1.659501
  H       1.833817      1.367107     -0.409749
  H      -3.220553     -2.940669      1.895160
  H      -0.694951     -1.882739     -1.393599
  H      -4.238875      3.027867     -1.007350
  H      -3.901427      1.770042     -2.194250
  H      -1.338871     -3.483131      0.377569
  H       1.389735     -0.562434      1.072087
  C       0.750400      0.307162      1.107393
  C      -0.335793      0.342227      1.979053
  H      -0.545682     -0.507220      2.612188
  C      -1.159443      1.443447      2.018117
  H      -2.010458      1.459177      2.684881
  C      -0.929438      2.564184      1.184668
  C      -1.785991      3.680768      1.239099
  C      -1.626589      4.895111      0.392278
  H      -4.796336      1.262649      0.529089
  H      -2.610882      2.375353     -1.169728
  C       0.174553      2.501509      0.302801
  H       0.379006      3.334713     -0.353723
  C       0.995509      1.391998      0.272298
  H      -0.623861      5.319910      0.477133
  H      -2.621874      3.633449      1.922609
  H      -1.779393      4.670763     -0.668056
  H      -2.340383      5.665925      0.670170
34
Coordinates from ORCA-job input E -620.887010184900
  C      -3.628165     -1.063356      0.970471
  C      -2.204880     -0.466817     -0.888820
  C      -2.938661     -2.246157      1.116585
  C      -1.522067     -1.655129     -0.734855
  C      -1.879806     -2.554562      0.263759
  C      -3.281778     -0.131981     -0.037408
  C      -3.984645      1.081857     -0.161830
  C      -3.671753      2.116901     -1.184329
  H      -4.448356     -0.827507      1.635227
  H      -1.903383      0.226070     -1.659704
  H       1.834683      1.368675     -0.410049
  H      -3.221663     -2.939702      1.896032
  H      -0.695358     -1.883306     -1.392607
  H      -4.239047      3.027417     -1.009562
  H      -3.901530      1.768583     -2.195644
  H      -1.339752     -3.482868      0.379158
  H       1.391609     -0.561661      1.071209
  C       0.751775      0.307563      1.106692
  C      -0.334520      0.341764      1.978308
  H      -0.544083     -0.508024      2.611084
  C      -1.158700      1.442545      2.017753
  H      -2.009681      1.457596      2.684576
  C      -0.929220      2.563674      1.184715
  C      -1.786102      3.679980      1.239679
  C      -1.626810      4.894893      0.393689
  H      -4.796541      1.263625      0.528282
  H      -2.611087      2.374704     -1.171733
  C       0.174698      2.501828      0.302751
  H       0.378680      3.335207     -0.353706
  C       0.996357      1.392796      0.272002
  H      -0.624666      5.320886      0.479697
  H      -2.621772      3.632349      1.923422
  H      -1.778489      4.671366     -0.666962
  H      -2.341367      5.665107      0.671360
34
Coordinates from ORCA-job input E -620.887011732887
  C      -3.628848     -1.062423      0.970882
  C      -2.205360     -0.467613     -0.888754
  C      -2.939826     -2.245428      1.117759
  C      -1.522950     -1.656025     -0.733968
  C      -1.881066     -2.554748      0.265164
  C      -3.282159     -0.131817     -0.037612
  C      -3.984802      1.082094     -0.162958
  C      -3.671712      2.115964     -1.186462
  H      -4.448935     -0.825814      1.635501
  H      -1.903580      0.224673     -1.660073
  H       1.835708      1.371140     -0.410533
  H      -3.223203     -2.938471      1.897514
  H      -0.696264     -1.884890     -1.391511
  H      -4.238981      3.026661     -1.012625
  H      -3.901541      1.766211     -2.197283
  H      -1.341352     -3.483174      0.381183
  H       1.393725     -0.560419      1.069497
  C       0.753287      0.308348      1.105400
  C      -0.333120      0.341279      1.976938
  H      -0.542230     -0.508989      2.609210
  C      -1.157974      1.441522      2.017064
  H      -2.008935      1.455661      2.683925
  C      -0.929021      2.563306      1.184818
  C      -1.786372      3.679241      1.240534
  C      -1.626944      4.895008      0.395780
  H      -4.796311      1.265008      0.527290
  H      -2.611102      2.373815     -1.174359
  C       0.174895      2.502756      0.302798
  H       0.378342      3.336635     -0.353191
  C       0.997297      1.394238      0.271448
  H      -0.625604      5.322516      0.483846
  H      -2.621780      3.631125      1.924547
  H      -1.776672      4.672546     -0.665338
  H      -2.342694      5.664378      0.672813
34
Coordinates from ORCA-job input E -620.887013934255
  C      -3.629313     -1.061428      0.971629
  C      -2.205909     -0.469153     -0.888806
  C      -2.941050     -2.244776      1.119440
  C      -1.524201     -1.657834     -0.733068
  C      -1.882665     -2.555502      0.266888
  C      -3.282309     -0.131933     -0.037770
  C      -3.984374      1.082196     -0.164186
  C      -3.671288      2.114660     -1.188935
  H      -4.449087     -0.823741      1.636256
  H      -1.903697      0.222215     -1.660789
  H       1.836688      1.374368     -0.411189
  H      -3.224748     -2.936898      1.899890
  H      -0.697785     -1.887758     -1.390584
  H      -4.238570      3.025593     -1.016514
  H      -3.901308      1.762937     -2.199054
  H      -1.343516     -3.484171      0.383585
  H       1.395502     -0.558896      1.066727
  C       0.754496      0.309428      1.103373
  C      -0.332060      0.340765      1.974739
  H      -0.540707     -0.510158      2.606279
  C      -1.157579      1.440493      2.015906
  H      -2.008614      1.453533      2.682680
  C      -0.928967      2.563251      1.184943
  C      -1.786808      3.678805      1.241656
  C      -1.626917      4.895713      0.398595
  H      -4.795338      1.266677      0.526291
  H      -2.610754      2.372734     -1.177465
  C       0.175119      2.504386      0.303018
  H       0.378143      3.339191     -0.351910
  C       0.998085      1.396289      0.270597
  H      -0.626533      5.324857      0.489782
  H      -2.621992      3.629998      1.925876
  H      -1.773694      4.674515     -0.663162
  H      -2.344329      5.663959      0.674527
34
Coordinates from ORCA-job input E -620.887016126565
  C      -3.629485     -1.060815      0.972409
  C      -2.206325     -0.470864     -0.888909
  C      -2.941981     -2.244515      1.120942
  C      -1.525402     -1.659925     -0.732498
  C      -1.884085     -2.556600      0.268249
  C      -3.282181     -0.132300     -0.037767
  C      -3.983451      1.082151     -0.164929
  C      -3.670599      2.113515     -1.190752
  H      -4.448893     -0.822175      1.637148
  H      -1.903659      0.219644     -1.661493
  H       1.837309      1.377182     -0.411776
  H      -3.225855     -2.935660      1.902186
  H      -0.699395     -1.890873     -1.390174
  H      -4.237974      3.024648     -1.019868
  H      -3.900836      1.759988     -2.200215
  H      -1.345531     -3.485556      0.385408
  H       1.396257     -0.557676      1.063848
  C       0.754991      0.310424      1.101353
  C      -0.331666      0.340481      1.972556
  H      -0.540032     -0.511069      2.603349
  C      -1.157549      1.439939      2.014762
  H      -2.008739      1.452093      2.681341
  C      -0.928994      2.563635      1.185078
  C      -1.787181      3.678913      1.242655
  C      -1.626836      4.896760      0.401008
  H      -4.794061      1.267871      0.525659
  H      -2.610119      2.371882     -1.179867
  C       0.175401      2.506182      0.303396
  H       0.378344      3.342040     -0.350193
  C       0.998491      1.398240      0.269778
  H      -0.627185      5.327018      0.495119
  H      -2.622267      3.629429      1.926935
  H      -1.770763      4.676367     -0.661281
  H      -2.345826      5.663943      0.675787
34
Coordinates from ORCA-job input E -620.887018182766
  C      -3.629326     -1.060437      0.973292
  C      -2.206657     -0.472549     -0.889059
  C      -2.942480     -2.244441      1.122315
  C      -1.526461     -1.662006     -0.732218
  C      -1.885176     -2.557768      0.269306
  C      -3.281861     -0.132779     -0.037595
  C      -3.982228      1.082061     -0.165198
  C      -3.669746      2.112519     -1.192053
  H      -4.448331     -0.820994      1.638239
  H      -1.903693      0.217191     -1.662214
  H       1.837625      1.379452     -0.412229
  H      -3.226362     -2.934665      1.904368
  H      -0.700981     -1.893899     -1.390227
  H      -4.237316      3.023818     -1.022850
  H      -3.900094      1.757374     -2.200938
  H      -1.347167     -3.487005      0.386740
  H       1.396029     -0.556921      1.060970
  C       0.754814      0.311177      1.099401
  C      -0.331934      0.340311      1.970436
  H      -0.540289     -0.511879      2.600374
  C      -1.157842      1.439752      2.013655
  H      -2.009269      1.451216      2.679937
  C      -0.929082      2.564332      1.185216
  C      -1.787438      3.679447      1.243541
  C      -1.626760      4.898029      0.403025
  H      -4.792623      1.268652      0.525445
  H      -2.609276      2.371166     -1.181708
  C       0.175731      2.507944      0.303915
  H       0.378963      3.344889     -0.348183
  C       0.998578      1.399933      0.269063
  H      -0.627630      5.328953      0.499760
  H      -2.622573      3.629298      1.927711
  H      -1.767964      4.677982     -0.659689
  H      -2.347262      5.664161      0.676698
34
Coordinates from ORCA-job input E -620.887019375446
  C      -3.628989     -1.060299      0.973953
  C      -2.206923     -0.473552     -0.889254
  C      -2.942471     -2.244466      1.123070
  C      -1.527112     -1.663246     -0.732343
  C      -1.885655     -2.558483      0.269694
  C      -3.281582     -0.133094     -0.037365
  C      -3.981348      1.082046     -0.164999
  C      -3.669107      2.111949     -1.192580
  H      -4.447674     -0.820430      1.639137
  H      -1.904011      0.215785     -1.662783
  H       1.837731      1.380529     -0.412298
  H      -3.226228     -2.934228      1.905577
  H      -0.702070     -1.895679     -1.390712
  H      -4.236897      3.023328     -1.024598
  H      -3.899346      1.755896     -2.201174
  H      -1.347933     -3.487882      0.387170
  H       1.395315     -0.556775      1.059312
  C       0.754344      0.311474      1.098333
  C      -0.332481      0.340303      1.969255
  H      -0.541095     -0.512336      2.598500
  C      -1.158151      1.439903      2.013066
  H      -2.009776      1.451052      2.679103
  C      -0.929116      2.564981      1.185350
  C      -1.787477      3.680042      1.244047
  C      -1.626796      4.898930      0.403997
  H      -4.791626      1.268944      0.525712
  H      -2.608612      2.370718     -1.182557
  C       0.176018      2.508986      0.304378
  H       0.379721      3.346567     -0.346767
  C       0.998525      1.400807      0.268806
  H      -0.627870      5.330046      0.502084
  H      -2.622772      3.629459      1.927998
  H      -1.766363      4.678689     -0.658892
  H      -2.348252      5.664352      0.677025
34
Coordinates from ORCA-job input E -620.887019430270
  C      -3.629241     -1.060107      0.973931
  C      -2.206889     -0.473080     -0.889000
  C      -2.942594     -2.244189      1.123040
  C      -1.526958     -1.662706     -0.732072
  C      -1.885594     -2.558042      0.269844
  C      -3.281737     -0.132784     -0.037252
  C      -3.981553      1.082339     -0.164897
  C      -3.669240      2.112106     -1.192673
  H      -4.448100     -0.820391      1.638952
  H      -1.903997      0.216380     -1.662426
  H       1.837902      1.380365     -0.412368
  H      -3.226416     -2.934085      1.905409
  H      -0.701761     -1.894989     -1.390296
  H      -4.237057      3.023567     -1.025135
  H      -3.899396      1.756078     -2.201299
  H      -1.347768     -3.487371      0.387374
  H       1.395440     -0.557064      1.059089
  C       0.754559      0.311241      1.098249
  C      -0.332195      0.340142      1.969290
  H      -0.540914     -0.512646      2.598293
  C      -1.157752      1.439790      2.013211
  H      -2.009356      1.450889      2.679285
  C      -0.928812      2.564915      1.185495
  C      -1.787229      3.679878      1.244285
  C      -1.627217      4.898579      0.403835
  H      -4.792161      1.268870      0.525516
  H      -2.608678      2.370679     -1.182832
  C       0.176298      2.508855      0.304497
  H       0.380194      3.346511     -0.346512
  C       0.998742      1.400649      0.268792
  H      -0.628225      5.329643      0.501443
  H      -2.622568      3.629075      1.928178
  H      -1.766871      4.677510     -0.658871
  H      -2.348937      5.663710      0.676869
34
Coordinates from ORCA-job input E -620.887019949895
  C      -3.628580     -1.060018      0.974585
  C      -2.207317     -0.473863     -0.889465
  C      -2.942202     -2.244296      1.123417
  C      -1.527624     -1.663645     -0.732763
  C      -1.885872     -2.558653      0.269596
  C      -3.281470     -0.133012     -0.037035
  C      -3.980920      1.082402     -0.164428
  C      -3.668634      2.111540     -1.192890
  H      -4.446928     -0.819885      1.640083
  H      -1.904899      0.215385     -1.663253
  H       1.838000      1.380961     -0.411949
  H      -3.225774     -2.934089      1.905974
  H      -0.702963     -1.896351     -1.391507
  H      -4.236691      3.023026     -1.026266
  H      -3.898401      1.754931     -2.201398
  H      -1.348265     -3.488129      0.386972
  H       1.394569     -0.557113      1.058484
  C       0.753981      0.311392      1.097895
  C      -0.332919      0.340327      1.968801
  H      -0.542199     -0.512785      2.597165
  C      -1.158104      1.440205      2.012999
  H      -2.009847      1.451207      2.678906
  C      -0.928824      2.565567      1.185693
  C      -1.787189      3.680522      1.244607
  C      -1.627307      4.899329      0.404291
  H      -4.790943      1.269339      0.526537
  H      -2.608068      2.370157     -1.183230
  C       0.176477      2.509520      0.304953
  H       0.380941      3.347363     -0.345666
  C       0.998694      1.401140      0.269032
  H      -0.628484      5.330651      0.502608
  H      -2.622808      3.629428      1.928143
  H      -1.765771      4.677833     -0.658475
  H      -2.349738      5.663929      0.676827
34
Coordinates from ORCA-job input E -620.887020106851
  C      -3.628344     -1.059880      0.974761
  C      -2.207516     -0.474152     -0.889731
  C      -2.942112     -2.244261      1.123535
  C      -1.527935     -1.663989     -0.733071
  C      -1.886060     -2.558855      0.269471
  C      -3.281396     -0.133040     -0.037067
  C      -3.980785      1.082447     -0.164441
  C      -3.668439      2.111348     -1.193064
  H      -4.446451     -0.819508      1.640472
  H      -1.905265      0.214995     -1.663674
  H       1.838099      1.381265     -0.411748
  H      -3.225596     -2.934004      1.906169
  H      -0.703466     -1.896890     -1.391987
  H      -4.236518      3.022843     -1.026538
  H      -3.898096      1.754636     -2.201562
  H      -1.348554     -3.488393      0.386827
  H       1.394533     -0.557016      1.058462
  C       0.753962      0.311502      1.097897
  C      -0.332996      0.340375      1.968755
  H      -0.542420     -0.512798      2.596986
  C      -1.158141      1.440267      2.013025
  H      -2.009887      1.451221      2.678929
  C      -0.928801      2.565688      1.185829
  C      -1.787213      3.680605      1.244770
  C      -1.627396      4.899440      0.404456
  H      -4.790437      1.269716      0.526856
  H      -2.607897      2.369993     -1.183413
  C       0.176498      2.509710      0.305108
  H       0.381029      3.347520     -0.345537
  C       0.998760      1.401329      0.269194
  H      -0.628712      5.331055      0.502914
  H      -2.622918      3.629413      1.928191
  H      -1.765570      4.677822     -0.658314
  H      -2.350039      5.663910      0.676786
34
Coordinates from ORCA-job input E -620.886000176529
  C      -3.538827     -1.008818      1.012312
  C      -2.198465     -0.435829     -0.916429
  C      -2.847967     -2.196240      1.135200
  C      -1.514540     -1.627518     -0.785568
  C      -1.830695     -2.519925      0.234244
  C      -3.236172     -0.086707     -0.020137
  C      -3.945575      1.127374     -0.139212
  C      -3.674553      2.117522     -1.193373
  H      -4.328908     -0.765609      1.711442
  H      -1.930063      0.247469     -1.708799
  H       1.803860      1.302494     -0.381034
  H      -3.100270     -2.882653      1.932062
  H      -0.721127     -1.865149     -1.481670
  H      -4.241432      3.031218     -1.032933
  H      -3.917309      1.752205     -2.195844
  H      -1.291641     -3.455102      0.326854
  H       1.325372     -0.613918      1.110380
  C       0.694098      0.262228      1.132820
  C      -0.400116      0.315181      1.995076
  H      -0.625322     -0.522476      2.635906
  C      -1.213570      1.421064      2.018599
  H      -2.069725      1.448384      2.678594
  C      -0.966587      2.534141      1.183775
  C      -1.814545      3.654462      1.227142
  C      -1.631061      4.880087      0.382196
  H      -4.733832      1.324620      0.574439
  H      -2.628217      2.353323     -1.188700
  C       0.149348      2.457791      0.311476
  H       0.370165      3.291436     -0.346563
  C       0.958839      1.339525      0.292405
  H      -0.629506      5.303775      0.486281
  H      -2.656908      3.614441      1.903260
  H      -1.762007      4.662961     -0.679986
  H      -2.348822      5.652556      0.645029
34
Coordinates from ORCA-job input E -620.886770528271
  C      -3.589375     -1.036833      0.995734
  C      -2.215152     -0.482737     -0.911836
  C      -2.928762     -2.238477      1.120693
  C      -1.559137     -1.688797     -0.777435
  C      -1.906375     -2.576799      0.234974
  C      -3.251769     -0.115659     -0.024235
  C      -3.931734      1.114105     -0.134867
  C      -3.650481      2.117863     -1.190533
  H      -4.380423     -0.778851      1.687038
  H      -1.921516      0.198365     -1.695994
  H       1.849823      1.391737     -0.377982
  H      -3.204910     -2.922162      1.911233
  H      -0.761437     -1.939724     -1.462269
  H      -4.221056      3.027909     -1.028175
  H      -3.890228      1.752260     -2.193606
  H      -1.386498     -3.518012      0.334883
  H       1.409000     -0.541821      1.100377
  C       0.760829      0.321416      1.128144
  C      -0.334098      0.346904      1.988727
  H      -0.544029     -0.502682      2.621452
  C      -1.172091      1.436977      2.014539
  H      -2.031156      1.443025      2.671077
  C      -0.946915      2.559330      1.182834
  C      -1.819388      3.661303      1.223127
  C      -1.646952      4.887912      0.391690
  H      -4.722516      1.312670      0.574962
  H      -2.591570      2.371488     -1.184707
  C       0.171793      2.509367      0.316236
  H       0.378133      3.346560     -0.333903
  C       1.003169      1.407926      0.293805
  H      -0.651583      5.322056      0.507540
  H      -2.665424      3.604820      1.893130
  H      -1.768605      4.673095     -0.672689
  H      -2.375644      5.649780      0.655282
34
Coordinates from ORCA-job input E -620.886876003182
  C      -3.607270     -1.029032      0.992654
  C      -2.202942     -0.469441     -0.890698
  C      -2.932527     -2.219386      1.141153
  C      -1.532484     -1.664358     -0.732705
  C      -1.888604     -2.549407      0.279014
  C      -3.263406     -0.112696     -0.028735
  C      -3.945877      1.113279     -0.148557
  C      -3.649826      2.128807     -1.197176
  H      -4.413907     -0.775527      1.667227
  H      -1.901056      0.211906     -1.671584
  H       1.848542      1.397383     -0.397723
  H      -3.214773     -2.900884      1.931282
  H      -0.717266     -1.909153     -1.398506
  H      -4.214938      3.041139     -1.027303
  H      -3.890257      1.770843     -2.202132
  H      -1.358446     -3.482210      0.397248
  H       1.405615     -0.556884      1.051799
  C       0.756872      0.305494      1.090484
  C      -0.339255      0.318499      1.949351
  H      -0.548490     -0.540411      2.570379
  C      -1.175820      1.410535      1.990985
  H      -2.035983      1.408103      2.645987
  C      -0.949353      2.543755      1.172995
  C      -1.823523      3.645390      1.221993
  C      -1.649628      4.876752      0.404927
  H      -4.737316      1.313524      0.560000
  H      -2.585328      2.383002     -1.190785
  C       0.168958      2.504859      0.307904
  H       0.374551      3.348634     -0.332750
  C       1.001266      1.404514      0.273443
  H      -0.654250      5.308668      0.529040
  H      -2.671942      3.581520      1.888216
  H      -1.768763      4.670901     -0.662915
  H      -2.378652      5.636198      0.674732
34
Coordinates from ORCA-job input E -620.886910411490
  C      -3.609022     -1.033074      0.993226
  C      -2.212810     -0.480220     -0.898966
  C      -2.941484     -2.228691      1.135132
  C      -1.550683     -1.680701     -0.748396
  C      -1.906416     -2.565077      0.264229
  C      -3.264525     -0.117111     -0.028735
  C      -3.941827      1.111714     -0.145799
  C      -3.642467      2.125635     -1.194203
  H      -4.410705     -0.775665      1.672490
  H      -1.912245      0.200221     -1.681378
  H       1.858992      1.410445     -0.387978
  H      -3.223813     -2.910243      1.925320
  H      -0.742277     -1.930628     -1.420808
  H      -4.207552      3.038714     -1.026414
  H      -3.882198      1.764349     -2.197864
  H      -1.382857     -3.503123      0.376336
  H       1.423470     -0.539951      1.068947
  C       0.770495      0.319496      1.103389
  C      -0.326356      0.331042      1.961620
  H      -0.531619     -0.526020      2.586026
  C      -1.167717      1.419265      1.998293
  H      -2.027966      1.415851      2.653132
  C      -0.944986      2.550336      1.176646
  C      -1.823882      3.649147      1.221725
  C      -1.654459      4.879155      0.401114
  H      -4.731056      1.316098      0.564145
  H      -2.580245      2.381882     -1.188760
  C       0.173945      2.513486      0.312231
  H       0.376957      3.356957     -0.331499
  C       1.010776      1.416244      0.282154
  H      -0.660343      5.314456      0.524681
  H      -2.672860      3.583041      1.887124
  H      -1.772286      4.670407     -0.666788
  H      -2.386060      5.636874      0.668868
34
Coordinates from ORCA-job input E -620.886924644990
  C      -3.613291     -1.033640      0.992771
  C      -2.215297     -0.480995     -0.898919
  C      -2.946357     -2.229903      1.134395
  C      -1.554133     -1.682029     -0.748689
  C      -1.910764     -2.566389      0.263743
  C      -3.266878     -0.117058     -0.028420
  C      -3.943363      1.112023     -0.146633
  C      -3.638602      2.125776     -1.192628
  H      -4.415528     -0.776140      1.671370
  H      -1.914303      0.199777     -1.680845
  H       1.863802      1.414941     -0.386641
  H      -3.229176     -2.911711      1.924201
  H      -0.745588     -1.932379     -1.420861
  H      -4.201880      3.040206     -1.025339
  H      -3.878293      1.763069     -2.195900
  H      -1.387960     -3.505081      0.375631
  H       1.430951     -0.535755      1.070517
  C       0.776310      0.322465      1.104397
  C      -0.321145      0.332159      1.962162
  H      -0.524901     -0.525228      2.586391
  C      -1.164134      1.418844      1.998574
  H      -2.024471      1.414204      2.653273
  C      -0.942704      2.549781      1.177008
  C      -1.823766      3.647525      1.221913
  C      -1.658375      4.877901      0.399909
  H      -4.731678      1.319865      0.563265
  H      -2.577742      2.382039     -1.188361
  C       0.176132      2.515071      0.312499
  H       0.377395      3.358836     -0.331821
  C       1.015229      1.419334      0.283065
  H      -0.665037      5.315270      0.522829
  H      -2.673114      3.578505      1.886596
  H      -1.775870      4.669067     -0.668111
  H      -2.391550      5.633964      0.667906
34
Coordinates from ORCA-job input E -620.886931226539
  C      -3.617750     -1.033215      0.991916
  C      -2.215207     -0.479161     -0.896251
  C      -2.950089     -2.228950      1.134931
  C      -1.553497     -1.679666     -0.744637
  C      -1.911998     -2.564417      0.266800
  C      -3.269338     -0.116049     -0.028213
  C      -3.945951      1.112818     -0.148152
  C      -3.636613      2.127111     -1.191678
  H      -4.421841     -0.776425      1.668545
  H      -1.912872      0.202269     -1.677022
  H       1.866967      1.416928     -0.387684
  H      -3.233991     -2.911110      1.924027
  H      -0.743006     -1.929313     -1.414699
  H      -4.198069      3.042719     -1.024734
  H      -3.876286      1.763611     -2.194891
  H      -1.388690     -3.502612      0.380022
  H       1.435647     -0.535000      1.068129
  C       0.780101      0.322518      1.102391
  C      -0.317761      0.330411      1.959789
  H      -0.520821     -0.527934      2.582958
  C      -1.161664      1.416239      1.996972
  H      -2.022115      1.410342      2.651504
  C      -0.940943      2.547698      1.176287
  C      -1.823231      3.644758      1.222146
  C      -1.661917      4.875761      0.399580
  H      -4.734600      1.322604      0.560743
  H      -2.575957      2.382888     -1.188543
  C       0.177715      2.514817      0.311618
  H       0.377565      3.358867     -0.332568
  C       1.018264      1.420048      0.281838
  H      -0.669283      5.314990      0.521635
  H      -2.672817      3.572861      1.886237
  H      -1.779641      4.667837     -0.668567
  H      -2.396390      5.630071      0.668815
34
Coordinates from ORCA-job input E -620.886934388641
  C      -3.619877     -1.032567      0.991211
  C      -2.214227     -0.476847     -0.894048
  C      -2.951390     -2.227676      1.135212
  C      -1.551697     -1.676744     -0.741446
  C      -1.911338     -2.562053      0.269084
  C      -3.270444     -0.114851     -0.028012
  C      -3.947669      1.113676     -0.148920
  C      -3.636742      2.128445     -1.191271
  H      -4.425333     -0.776581      1.666502
  H      -1.910920      0.205163     -1.673904
  H       1.867970      1.416075     -0.388914
  H      -3.236059     -2.910229      1.923685
  H      -0.739639     -1.925471     -1.409925
  H      -4.197310      3.044647     -1.024884
  H      -3.876337      1.764540     -2.194508
  H      -1.387324     -3.499665      0.383252
  H       1.437057     -0.536190      1.066561
  C       0.781383      0.321220      1.101041
  C      -0.316504      0.328662      1.958417
  H      -0.519519     -0.530068      2.581131
  C      -1.160549      1.414352      1.996003
  H      -2.020985      1.408109      2.650546
  C      -0.940004      2.546034      1.175593
  C      -1.822384      3.642941      1.222345
  C      -1.663830      4.874128      0.399316
  H      -4.737506      1.323308      0.558684
  H      -2.575730      2.383444     -1.188905
  C       0.178497      2.513491      0.310706
  H       0.377749      3.357480     -0.333536
  C       1.019355      1.418932      0.280698
  H      -0.671586      5.314593      0.520199
  H      -2.671922      3.569700      1.886368
  H      -1.782356      4.666941     -0.668849
  H      -2.398911      5.627379      0.669812
34
Coordinates from ORCA-job input E -620.886937404180
  C      -3.621536     -1.031428      0.990333
  C      -2.212985     -0.473626     -0.891892
  C      -2.952094     -2.225834      1.135181
  C      -1.549509     -1.672870     -0.738501
  C      -1.910144     -2.558969      0.270980
  C      -3.271339     -0.113048     -0.027879
  C      -3.949586      1.114945     -0.149581
  C      -3.637976      2.130386     -1.190960
  H      -4.428333     -0.776440      1.664392
  H      -1.908752      0.208995     -1.670839
  H       1.868759      1.413645     -0.390088
  H      -3.237530     -2.908904      1.922928
  H      -0.735923     -1.920461     -1.405514
  H      -4.197810      3.047182     -1.025813
  H      -3.877339      1.765914     -2.194201
  H      -1.385346     -3.495978      0.385886
  H       1.438369     -0.538213      1.066146
  C       0.782676      0.319185      1.100528
  C      -0.315023      0.326757      1.958100
  H      -0.518016     -0.531949      2.580922
  C      -1.159105      1.412441      1.995689
  H      -2.019409      1.406246      2.650405
  C      -0.938821      2.544057      1.174946
  C      -1.820981      3.640887      1.222655
  C      -1.665993      4.871857      0.398688
  H      -4.741675      1.323058      0.555964
  H      -2.576281      2.384016     -1.189577
  C       0.179446      2.511157      0.309708
  H       0.378127      3.354780     -0.335021
  C       1.020369      1.416673      0.279790
  H      -0.674233      5.314063      0.517439
  H      -2.670269      3.566591      1.886912
  H      -1.786146      4.665301     -0.669413
  H      -2.401671      5.623899      0.670931
34
Coordinates from ORCA-job input E -620.886938953417
  C      -3.622389     -1.030532      0.989541
  C      -2.212240     -0.471242     -0.890901
  C      -2.952465     -2.224616      1.134657
  C      -1.548277     -1.670182     -0.737279
  C      -1.909480     -2.556929      0.271445
  C      -3.271739     -0.111618     -0.027949
  C      -3.950857      1.115892     -0.149881
  C      -3.639628      2.131854     -1.190936
  H      -4.429994     -0.776264      1.662913
  H      -1.907458      0.211715     -1.669346
  H       1.869144      1.411480     -0.390654
  H      -3.238441     -2.908110      1.921847
  H      -0.733865     -1.917005     -1.403563
  H      -4.199268      3.048942     -1.027019
  H      -3.878825      1.766976     -2.194134
  H      -1.384292     -3.493692      0.386499
  H       1.439674     -0.539466      1.067136
  C       0.783895      0.317879      1.101195
  C      -0.313430      0.325917      1.959207
  H      -0.516137     -0.532332      2.582762
  C      -1.157632      1.411549      1.996419
  H      -2.017675      1.405655      2.651478
  C      -0.937871      2.542807      1.174832
  C      -1.819894      3.639538      1.222921
  C      -1.667240      4.869961      0.397982
  H      -4.744974      1.322006      0.553996
  H      -2.577453      2.384286     -1.190259
  C       0.180101      2.509269      0.309176
  H       0.378358      3.352449     -0.336267
  C       1.021052      1.414865      0.279601
  H      -0.675799      5.313486      0.514746
  H      -2.668799      3.565090      1.887676
  H      -1.789027      4.663293     -0.669941
  H      -2.403153      5.621393      0.671345
34
Coordinates from ORCA-job input E -620.886939887027
  C      -3.623222     -1.029637      0.988684
  C      -2.211793     -0.469126     -0.890427
  C      -2.952935     -2.223515      1.133987
  C      -1.547501     -1.667874     -0.736650
  C      -1.909154     -2.555139      0.271471
  C      -3.272137     -0.110267     -0.028248
  C      -3.952189      1.116672     -0.150344
  C      -3.641543      2.133078     -1.191256
  H      -4.431544     -0.775995      1.661441
  H      -1.906600      0.213997     -1.668577
  H       1.869436      1.409873     -0.391054
  H      -3.239378     -2.907360      1.920708
  H      -0.732458     -1.914087     -1.402396
  H      -4.201205      3.050331     -1.028435
  H      -3.880740      1.767985     -2.194403
  H      -1.383695     -3.491779      0.386536
  H       1.441555     -0.540063      1.068579
  C       0.785486      0.317074      1.102317
  C      -0.311335      0.325489      1.960970
  H      -0.513388     -0.532157      2.585548
  C      -1.155889      1.410873      1.997733
  H      -2.015552      1.405237      2.653293
  C      -0.937021      2.541675      1.175116
  C      -1.819181      3.638176      1.223219
  C      -1.667931      4.867924      0.397318
  H      -4.748133      1.320701      0.552099
  H      -2.579091      2.384425     -1.191120
  C       0.180526      2.507667      0.308900
  H       0.378271      3.350442     -0.337322
  C       1.021720      1.413504      0.279690
  H      -0.676700      5.312437      0.512249
  H      -2.667579      3.564071      1.888668
  H      -1.791339      4.660492     -0.670300
  H      -2.403837      5.619193      0.671250
34
Coordinates from ORCA-job input E -620.886940623741
  C      -3.624189     -1.028509      0.987870
  C      -2.211684     -0.467198     -0.890296
  C      -2.953441     -2.222110      1.133610
  C      -1.547008     -1.665697     -0.736112
  C      -1.908948     -2.553185      0.271706
  C      -3.272780     -0.108914     -0.028829
  C      -3.953880      1.117342     -0.151358
  C      -3.643475      2.134113     -1.192068
  H      -4.433179     -0.775342      1.660005
  H      -1.906250      0.215886     -1.668392
  H       1.869804      1.409107     -0.391382
  H      -3.240172     -2.906100      1.920100
  H      -0.731406     -1.911473     -1.401344
  H      -4.203170      3.051489     -1.030012
  H      -3.882879      1.769063     -2.195203
  H      -1.383163     -3.489657      0.386967
  H       1.444069     -0.540117      1.069789
  C       0.787469      0.316619      1.103366
  C      -0.308844      0.324995      1.962703
  H      -0.509944     -0.532185      2.588201
  C      -1.154024      1.409889      1.999198
  H      -2.013279      1.404229      2.655298
  C      -0.936329      2.540337      1.175722
  C      -1.818959      3.636451      1.223627
  C      -1.668240      4.865592      0.396906
  H      -4.751249      1.319712      0.549964
  H      -2.580911      2.384546     -1.192278
  C       0.180708      2.506356      0.308866
  H       0.377771      3.348895     -0.337985
  C       1.022479      1.412660      0.279873
  H      -0.677124      5.310708      0.510383
  H      -2.666813      3.562875      1.889820
  H      -1.793041      4.656896     -0.670312
  H      -2.403998      5.617042      0.670839
34
Coordinates from ORCA-job input E -620.886941326265
  C      -3.625740     -1.026964      0.986976
  C      -2.211728     -0.465063     -0.890025
  C      -2.954288     -2.220077      1.133688
  C      -1.546421     -1.663106     -0.734877
  C      -1.908745     -2.550585      0.272787
  C      -3.273914     -0.107330     -0.029666
  C      -3.956271      1.118082     -0.153208
  C      -3.645486      2.135146     -1.193527
  H      -4.435634     -0.774226      1.658181
  H      -1.906023      0.217873     -1.668145
  H       1.870453      1.409248     -0.391953
  H      -3.241308     -2.904047      1.920087
  H      -0.730000     -1.908471     -1.399261
  H      -4.205067      3.052685     -1.031846
  H      -3.885350      1.770424     -2.196704
  H      -1.382433     -3.486711      0.388716
  H       1.447581     -0.539765      1.070225
  C       0.790138      0.316322      1.103907
  C      -0.305668      0.324017      1.963959
  H      -0.505472     -0.533001      2.590071
  C      -1.151833      1.408110      2.000552
  H      -2.010651      1.401968      2.657223
  C      -0.935659      2.538428      1.176549
  C      -1.819132      3.633947      1.224269
  C      -1.668469      4.862624      0.396842
  H      -4.754814      1.319353      0.547091
  H      -2.582897      2.384758     -1.193975
  C       0.180754      2.505177      0.308922
  H       0.376791      3.347704     -0.338336
  C       1.023555      1.412259      0.279854
  H      -0.677416      5.308078      0.509151
  H      -2.666382      3.560818      1.891251
  H      -1.794484      4.652226     -0.669878
  H      -2.404066      5.614415      0.670343
34
Coordinates from ORCA-job input E -620.886941928079
  C      -3.627539     -1.025385      0.986281
  C      -2.211796     -0.463240     -0.889422
  C      -2.955333     -2.217908      1.134303
  C      -1.545771     -1.660719     -0.732959
  C      -1.908571     -2.547985      0.274692
  C      -3.275238     -0.105902     -0.030416
  C      -3.958631      1.118796     -0.155389
  C      -3.646912      2.135935     -1.195281
  H      -4.438389     -0.772922      1.656428
  H      -1.905769      0.219539     -1.667544
  H       1.871316      1.410204     -0.392734
  H      -3.242655     -2.901721      1.920725
  H      -0.728400     -1.905777     -1.396282
  H      -4.206175      3.053671     -1.033428
  H      -3.887329      1.771699     -2.198541
  H      -1.381664     -3.483649      0.391667
  H       1.451061     -0.539258      1.069484
  C       0.792735      0.316139      1.103527
  C      -0.302746      0.322651      1.964053
  H      -0.501363     -0.534649      2.590155
  C      -1.149943      1.405890      2.001165
  H      -2.008455      1.398888      2.658227
  C      -0.935120      2.536423      1.177229
  C      -1.819483      3.631327      1.225049
  C      -1.668841      4.859874      0.397227
  H      -4.757900      1.319941      0.544101
  H      -2.584324      2.385034     -1.195841
  C       0.180781      2.504414      0.308957
  H       0.375696      3.347179     -0.338323
  C       1.024737      1.412343      0.279478
  H      -0.677830      5.305437      0.508965
  H      -2.666263      3.558182      1.892595
  H      -1.795485      4.648037     -0.669085
  H      -2.404478      5.611828      0.670181
34
Coordinates from ORCA-job input E -620.886942517971
  C      -3.628738     -1.024043      0.986119
  C      -2.212041     -0.462439     -0.889004
  C      -2.956118     -2.216163      1.135269
  C      -1.545617     -1.659541     -0.731429
  C      -1.908701     -2.546351      0.276506
  C      -3.276229     -0.105009     -0.030915
  C      -3.960068      1.119348     -0.157254
  C      -3.647396      2.136261     -1.196999
  H      -4.440057     -0.771439      1.655640
  H      -1.905872      0.220083     -1.667287
  H       1.872262      1.411686     -0.393209
  H      -3.243559     -2.899629      1.921947
  H      -0.727732     -1.904687     -1.394075
  H      -4.206287      3.054156     -1.034603
  H      -3.888239      1.772456     -2.200337
  H      -1.381482     -3.481697      0.394434
  H       1.453631     -0.538653      1.068247
  C       0.794631      0.316212      1.102714
  C      -0.300808      0.321450      1.963324
  H      -0.498689     -0.536417      2.588900
  C      -1.148792      1.404035      2.001123
  H      -2.007228      1.396083      2.658268
  C      -0.934788      2.535021      1.177708
  C      -1.819807      3.629447      1.225881
  C      -1.669419      4.858122      0.397947
  H      -4.759523      1.321220      0.541796
  H      -2.584802      2.385252     -1.197510
  C       0.180898      2.504305      0.309138
  H       0.374895      3.347445     -0.337865
  C       1.025793      1.412924      0.279135
  H      -0.678477      5.303723      0.509745
  H      -2.666371      3.555839      1.893629
  H      -1.795949      4.645424     -0.668155
  H      -2.405400      5.609892      0.670416
34
Coordinates from ORCA-job input E -620.886943347422
  C      -3.630721     -1.022293      0.985747
  C      -2.211997     -0.461057     -0.887874
  C      -2.957559     -2.213872      1.136481
  C      -1.544993     -1.657596     -0.728695
  C      -1.908824     -2.544001      0.279334
  C      -3.277516     -0.103666     -0.031367
  C      -3.961774      1.120317     -0.159571
  C      -3.648054      2.136791     -1.199371
  H      -4.443001     -0.769699      1.654110
  H      -1.905308      0.221302     -1.666090
  H       1.873542      1.413183     -0.394323
  H      -3.245511     -2.897044      1.923229
  H      -0.726073     -1.902649     -1.390082
  H      -4.206308      3.054972     -1.036258
  H      -3.889441      1.773439     -2.202756
  H      -1.381148     -3.478882      0.398652
  H       1.456938     -0.538259      1.066215
  C       0.797154      0.315984      1.101245
  C      -0.298138      0.319681      1.962048
  H      -0.495108     -0.538895      2.586957
  C      -1.147057      1.401489      2.000793
  H      -2.005338      1.392353      2.658118
  C      -0.934089      2.533111      1.178052
  C      -1.819784      3.626964      1.227143
  C      -1.670734      4.855844      0.399022
  H      -4.761901      1.322982      0.538471
  H      -2.585357      2.385505     -1.199999
  C       0.181317      2.503911      0.309060
  H       0.374062      3.347525     -0.337620
  C       1.027260      1.413331      0.278244
  H      -0.680011      5.301903      0.510700
  H      -2.666017      3.552385      1.895201
  H      -1.797102      4.642380     -0.666891
  H      -2.407486      5.606879      0.671317
34
Coordinates from ORCA-job input E -620.886944449055
  C      -3.631913     -1.020715      0.985702
  C      -2.212100     -0.460440     -0.887308
  C      -2.958601     -2.212045      1.137602
  C      -1.544958     -1.656716     -0.726984
  C      -1.909270     -2.542579      0.281374
  C      -3.278275     -0.102678     -0.031730
  C      -3.962507      1.121193     -0.161330
  C      -3.648313      2.137064     -1.201627
  H      -4.444637     -0.767839      1.653422
  H      -1.905091      0.221581     -1.665692
  H       1.874643      1.414361     -0.395073
  H      -3.246895     -2.894805      1.924586
  H      -0.725554     -1.902018     -1.387672
  H      -4.206006      3.055499     -1.037916
  H      -3.890077      1.773931     -2.204979
  H      -1.381480     -3.477249      0.401692
  H       1.459406     -0.537966      1.064713
  C       0.799097      0.315860      1.100165
  C      -0.296097      0.318445      1.961083
  H      -0.492466     -0.540653      2.585481
  C      -1.145653      1.399728      2.000548
  H      -2.003840      1.389700      2.657974
  C      -0.933420      2.531891      1.178336
  C      -1.819531      3.625311      1.228426
  C      -1.672249      4.854371      0.400182
  H      -4.763252      1.324510      0.535814
  H      -2.585486      2.385584     -1.202354
  C       0.181859      2.503741      0.309114
  H       0.373657      3.347730     -0.337315
  C       1.028477      1.413712      0.277633
  H      -0.681875      5.301222      0.511865
  H      -2.665520      3.549692      1.896687
  H      -1.798140      4.640537     -0.665683
  H      -2.410015      5.604354      0.672509
34
Coordinates from ORCA-job input E -620.886946080970
  C      -3.632303     -1.019185      0.985985
  C      -2.212375     -0.460644     -0.887422
  C      -2.959395     -2.210664      1.138580
  C      -1.545668     -1.657042     -0.726422
  C      -1.910268     -2.542179      0.282508
  C      -3.278436     -0.101968     -0.032054
  C      -3.962234      1.122019     -0.162641
  C      -3.648180      2.137007     -1.203994
  H      -4.444910     -0.765652      1.653602
  H      -1.905220      0.220789     -1.666267
  H       1.875540      1.415388     -0.395501
  H      -3.247913     -2.892852      1.925982
  H      -0.726417     -1.903058     -1.387033
  H      -4.205361      3.055700     -1.039866
  H      -3.890258      1.773779     -2.207178
  H      -1.382845     -3.476984      0.403369
  H       1.461278     -0.537599      1.063768
  C       0.800650      0.315969      1.099551
  C      -0.294406      0.317844      1.960632
  H      -0.490353     -0.541543      2.584768
  C      -1.144354      1.398804      2.000640
  H      -2.002436      1.388167      2.658188
  C      -0.932715      2.531384      1.178752
  C      -1.819086      3.624445      1.229895
  C      -1.674019      4.853613      0.401511
  H      -4.763463      1.325877      0.533800
  H      -2.585229      2.385395     -1.204852
  C       0.182497      2.503873      0.309384
  H       0.373571      3.348135     -0.336914
  C       1.029484      1.414197      0.277341
  H      -0.684223      5.301802      0.513338
  H      -2.664856      3.547763      1.898336
  H      -1.799014      4.639553     -0.664405
  H      -2.413166      5.602182      0.673867
34
Coordinates from ORCA-job input E -620.886947788943
  C      -3.632641     -1.018038      0.985986
  C      -2.212348     -0.460625     -0.887521
  C      -2.960068     -2.209668      1.139113
  C      -1.545986     -1.657132     -0.725964
  C      -1.910933     -2.541784      0.283290
  C      -3.278371     -0.101318     -0.032371
  C      -3.961903      1.122704     -0.163508
  C      -3.648232      2.137021     -1.205788
  H      -4.445300     -0.764122      1.653398
  H      -1.904906      0.220352     -1.666662
  H       1.875781      1.415615     -0.396209
  H      -3.248911     -2.891468      1.926736
  H      -0.726722     -1.903600     -1.386398
  H      -4.204987      3.055983     -1.041669
  H      -3.890645      1.773484     -2.208723
  H      -1.383774     -3.476712      0.404527
  H       1.462398     -0.537645      1.062993
  C       0.801656      0.315820      1.099109
  C      -0.293072      0.317472      1.960613
  H      -0.488665     -0.541914      2.584842
  C      -1.143163      1.398298      2.001017
  H      -2.001006      1.387433      2.658874
  C      -0.932097      2.531062      1.179135
  C      -1.818635      3.623874      1.231099
  C      -1.675384      4.853035      0.402570
  H      -4.763604      1.326521      0.532413
  H      -2.585186      2.385112     -1.206953
  C       0.182885      2.503745      0.309454
  H       0.373535      3.348113     -0.336887
  C       1.029957      1.414199      0.276934
  H      -0.686239      5.302763      0.514405
  H      -2.664105      3.546574      1.899868
  H      -1.799693      4.638734     -0.663380
  H      -2.415716      5.600428      0.674899
34
Coordinates from ORCA-job input E -620.886950205534
  C      -3.632196     -1.016874      0.986246
  C      -2.212465     -0.461209     -0.888292
  C      -2.960163     -2.208800      1.139732
  C      -1.546698     -1.658009     -0.726381
  C      -1.911628     -2.541904      0.283549
  C      -3.277871     -0.100898     -0.032815
  C      -3.961008      1.123253     -0.164212
  C      -3.647889      2.136766     -1.207590
  H      -4.444458     -0.762278      1.653880
  H      -1.904995      0.219040     -1.668066
  H       1.875416      1.415650     -0.396846
  H      -3.249054     -2.889979      1.927873
  H      -0.727897     -1.905261     -1.387103
  H      -4.204217      3.056054     -1.043774
  H      -3.890712      1.772588     -2.210135
  H      -1.384905     -3.477082      0.404960
  H       1.462615     -0.537814      1.062259
  C       0.801955      0.315690      1.098804
  C      -0.292375      0.317389      1.960834
  H      -0.487783     -0.541896      2.585239
  C      -1.142351      1.398274      2.001665
  H      -1.999910      1.387404      2.659899
  C      -0.931716      2.531161      1.179749
  C      -1.818344      3.623814      1.232414
  C      -1.676551      4.852967      0.403857
  H      -4.762724      1.327101      0.531692
  H      -2.584777      2.384582     -1.209153
  C       0.182969      2.503804      0.309700
  H       0.373517      3.348236     -0.336655
  C       1.029867      1.414179      0.276655
  H      -0.688319      5.304698      0.516177
  H      -2.663497      3.546142      1.901556
  H      -1.799613      4.638401     -0.662184
  H      -2.418303      5.599127      0.675709
34
Coordinates from ORCA-job input E -620.886954168311
  C      -3.631198     -1.015511      0.986707
  C      -2.212484     -0.462386     -0.889450
  C      -2.960066     -2.207934      1.140563
  C      -1.547634     -1.659671     -0.727137
  C      -1.912498     -2.542488      0.283740
  C      -3.276849     -0.100565     -0.033358
  C      -3.959378      1.123843     -0.164997
  C      -3.646926      2.136113     -1.209898
  H      -4.442785     -0.759873      1.654762
  H      -1.905004      0.216829     -1.670127
  H       1.874125      1.415674     -0.398089
  H      -3.249001     -2.888231      1.929446
  H      -0.729608     -1.908106     -1.388385
  H      -4.202668      3.055891     -1.046778
  H      -3.890470      1.770699     -2.211763
  H      -1.386462     -3.478063      0.405307
  H       1.461900     -0.538157      1.060653
  C       0.801543      0.315539      1.098020
  C      -0.292088      0.317442      1.960969
  H      -0.487337     -0.541743      2.585536
  C      -1.141672      1.398578      2.002626
  H      -1.998732      1.387840      2.661524
  C      -0.931513      2.531633      1.180747
  C      -1.818181      3.624172      1.234292
  C      -1.677759      4.853357      0.405805
  H      -4.760552      1.328095      0.531413
  H      -2.583767      2.383620     -1.212213
  C       0.182609      2.504153      0.310018
  H       0.373270      3.348699     -0.336216
  C       1.029059      1.414229      0.276032
  H      -0.691029      5.308159      0.519495
  H      -2.662811      3.546292      1.904077
  H      -1.798426      4.638331     -0.660396
  H      -2.421688      5.597854      0.676320
34
Coordinates from ORCA-job input E -620.886959948440
  C      -3.629818     -1.014190      0.987416
  C      -2.212376     -0.464533     -0.890771
  C      -2.960009     -2.207298      1.141781
  C      -1.548821     -1.662508     -0.727908
  C      -1.913705     -2.543878      0.284178
  C      -3.275367     -0.100615     -0.033930
  C      -3.956840      1.124336     -0.165873
  C      -3.644853      2.134954     -1.212571
  H      -4.440462     -0.757015      1.656024
  H      -1.904774      0.213402     -1.672516
  H       1.871839      1.416335     -0.400173
  H      -3.249056     -2.886417      1.931633
  H      -0.731794     -1.912577     -1.389783
  H      -4.199926      3.055335     -1.050546
  H      -3.889403      1.767649     -2.213462
  H      -1.388649     -3.479982      0.406039
  H       1.460131     -0.538383      1.057441
  C       0.800268      0.315626      1.096194
  C      -0.292423      0.317591      1.960354
  H      -0.487543     -0.541762      2.584713
  C      -1.141371      1.399146      2.003525
  H      -1.997755      1.388467      2.663313
  C      -0.931667      2.532611      1.182080
  C      -1.818337      3.625099      1.236755
  C      -1.678857      4.854479      0.408610
  H      -4.756654      1.329855      0.531716
  H      -2.581668      2.382292     -1.216078
  C       0.181640      2.505206      0.310366
  H       0.372612      3.350083     -0.335358
  C       1.027437      1.414807      0.274792
  H      -0.694272      5.313333      0.525145
  H      -2.662244      3.547141      1.907436
  H      -1.795498      4.638879     -0.657877
  H      -2.425863      5.596848      0.676579
34
Coordinates from ORCA-job input E -620.886968197317
  C      -3.627419     -1.012855      0.988759
  C      -2.212230     -0.468295     -0.892548
  C      -2.959527     -2.206923      1.143731
  C      -1.550515     -1.667264     -0.729055
  C      -1.915219     -2.546533      0.284855
  C      -3.273073     -0.101280     -0.034453
  C      -3.952711      1.124704     -0.166824
  C      -3.640988      2.132930     -1.215842
  H      -4.436472     -0.753291      1.658373
  H      -1.904626      0.207945     -1.675757
  H       1.867925      1.417872     -0.403338
  H      -3.248513     -2.884355      1.935047
  H      -0.735072     -1.919734     -1.391975
  H      -4.195424      3.053991     -1.055558
  H      -3.886852      1.762741     -2.215347
  H      -1.391579     -3.483366      0.407145
  H       1.456301     -0.538554      1.051912
  C       0.797306      0.316018      1.092844
  C      -0.294146      0.317870      1.958565
  H      -0.489288     -0.542109      2.582055
  C      -1.142021      1.400150      2.004285
  H      -1.997514      1.389424      2.665238
  C      -0.932567      2.534398      1.183937
  C      -1.818967      3.627061      1.240203
  C      -1.679687      4.856862      0.412720
  H      -4.749918      1.333006      0.532894
  H      -2.577805      2.380321     -1.221196
  C       0.179637      2.507322      0.310862
  H       0.371213      3.352908     -0.333695
  C       1.024402      1.416143      0.272727
  H      -0.698162      5.320997      0.534568
  H      -2.661814      3.549320      1.912216
  H      -1.789574      4.640525     -0.654249
  H      -2.431182      5.596365      0.676148
34
Coordinates from ORCA-job input E -620.886976467282
  C      -3.623996     -1.012109      0.990736
  C      -2.212321     -0.473320     -0.894688
  C      -2.958257     -2.207274      1.145940
  C      -1.552637     -1.673418     -0.730952
  C      -1.916657     -2.550387      0.285140
  C      -3.270296     -0.102771     -0.034639
  C      -3.947445      1.124673     -0.167223
  C      -3.635911      2.130328     -1.218606
  H      -4.430816     -0.749726      1.661948
  H      -1.905173      0.201216     -1.679540
  H       1.863187      1.420043     -0.406425
  H      -3.246715     -2.882896      1.938993
  H      -0.739357     -1.928626     -1.395480
  H      -4.190233      3.051781     -1.060381
  H      -3.882801      1.756968     -2.216719
  H      -1.394640     -3.488058      0.407682
  H       1.450599     -0.538529      1.045657
  C       0.792765      0.316824      1.088924
  C      -0.297586      0.318495      1.955973
  H      -0.493078     -0.542467      2.578010
  C      -1.144089      1.401736      2.004598
  H      -1.998801      1.390913      2.666560
  C      -0.934328      2.536945      1.185810
  C      -1.819985      3.630171      1.243723
  C      -1.679760      4.860471      0.417025
  H      -4.741212      1.336910      0.535193
  H      -2.572775      2.378134     -1.225979
  C       0.176927      2.510268      0.311522
  H       0.369315      3.356843     -0.331387
  C       1.020412      1.418127      0.270560
  H      -0.701312      5.329318      0.545777
  H      -2.661678      3.553110      1.917224
  H      -1.781400      4.643498     -0.650539
  H      -2.436024      5.597127      0.674807
34
Coordinates from ORCA-job input E -620.886981881841
  C      -3.621650     -1.012197      0.992250
  C      -2.212454     -0.477165     -0.895924
  C      -2.957448     -2.208169      1.147328
  C      -1.554203     -1.678065     -0.732302
  C      -1.917761     -2.553636      0.285162
  C      -3.268401     -0.104259     -0.034407
  C      -3.943479      1.124389     -0.167010
  C      -3.632027      2.128476     -1.219798
  H      -4.426879     -0.747900      1.664629
  H      -1.905725      0.196447     -1.681732
  H       1.860020      1.422165     -0.408324
  H      -3.245489     -2.882755      1.941419
  H      -0.742466     -1.935101     -1.398011
  H      -4.186889      3.049836     -1.063204
  H      -3.879139      1.753057     -2.217143
  H      -1.396945     -3.491932      0.407761
  H       1.446418     -0.538036      1.041372
  C       0.789349      0.317836      1.086092
  C      -0.300443      0.319176      1.953760
  H      -0.496181     -0.542665      2.574518
  C      -1.146091      1.403030      2.004388
  H      -2.000408      1.391964      2.666853
  C      -0.935921      2.538970      1.186847
  C      -1.820785      3.632803      1.245932
  C      -1.679381      4.863402      0.419667
  H      -4.734896      1.339722      0.537104
  H      -2.568952      2.376759     -1.228630
  C       0.174883      2.512722      0.311920
  H       0.367618      3.360155     -0.329675
  C       1.017588      1.420029      0.269072
  H      -0.702675      5.334450      0.553706
  H      -2.661553      3.556507      1.920653
  H      -1.774936      4.646034     -0.648325
  H      -2.438777      5.598266      0.673295
34
Coordinates from ORCA-job input E -620.886985931503
  C      -3.619868     -1.012608      0.993508
  C      -2.212644     -0.480372     -0.896830
  C      -2.956919     -2.209289      1.148237
  C      -1.555595     -1.681943     -0.733541
  C      -1.918806     -2.556553      0.284918
  C      -3.266930     -0.105670     -0.034018
  C      -3.940107      1.124033     -0.166462
  C      -3.628911      2.127053     -1.220286
  H      -4.423815     -0.746870      1.666858
  H      -1.906329      0.192671     -1.683290
  H       1.857723      1.424178     -0.409568
  H      -3.244604     -2.883228      1.943013
  H      -0.745126     -1.940380     -1.400255
  H      -4.184797      3.048018     -1.065285
  H      -3.875697      1.750176     -2.217229
  H      -1.399027     -3.495412      0.407421
  H       1.443257     -0.537241      1.038419
  C       0.786709      0.318988      1.084041
  C      -0.302763      0.319998      1.952024
  H      -0.498598     -0.542546      2.571782
  C      -1.147888      1.404242      2.004061
  H      -2.001980      1.392886      2.666807
  C      -0.937385      2.540713      1.187438
  C      -1.821378      3.635187      1.247565
  C      -1.678914      4.865912      0.421465
  H      -4.729963      1.341793      0.538667
  H      -2.565885      2.375744     -1.230352
  C       0.173221      2.514828      0.312151
  H       0.365902      3.363024     -0.328429
  C       1.015429      1.421839      0.267985
  H      -0.703187      5.337765      0.559939
  H      -2.661161      3.559802      1.923603
  H      -1.769354      4.648170     -0.646867
  H      -2.440689      5.599407      0.671754
34
Coordinates from ORCA-job input E -620.886987309492
  C      -3.619507     -1.012702      0.993832
  C      -2.212749     -0.481295     -0.897145
  C      -2.956972     -2.209656      1.148402
  C      -1.556147     -1.683103     -0.734004
  C      -1.919338     -2.557444      0.284733
  C      -3.266533     -0.106051     -0.033915
  C      -3.939050      1.123956     -0.166230
  C      -3.628156      2.126730     -1.220413
  H      -4.423111     -0.746586      1.667439
  H      -1.906547      0.191576     -1.683802
  H       1.857249      1.424882     -0.409864
  H      -3.244604     -2.883451      1.943322
  H      -0.746058     -1.941978     -1.401013
  H      -4.184670      3.047433     -1.066179
  H      -3.874528      1.749558     -2.217369
  H      -1.399941     -3.496534      0.407156
  H       1.442828     -0.536736      1.037970
  C       0.786311      0.319511      1.083685
  C      -0.303068      0.320415      1.951765
  H      -0.498747     -0.542223      2.571435
  C      -1.148212      1.404652      2.004040
  H      -2.002229      1.393164      2.666879
  C      -0.937813      2.541198      1.187490
  C      -1.821460      3.635891      1.248115
  C      -1.678939      4.866573      0.421945
  H      -4.728821      1.342151      0.538873
  H      -2.565117      2.375433     -1.230937
  C       0.172772      2.515397      0.312114
  H       0.365090      3.363814     -0.328329
  C       1.014964      1.422465      0.267704
  H      -0.703269      5.338202      0.561803
  H      -2.660655      3.560947      1.924937
  H      -1.767578      4.648581     -0.646489
  H      -2.441474      5.599544      0.671296
34
Coordinates from ORCA-job input E -620.886987561939
  C      -3.619651     -1.012489      0.993758
  C      -2.212761     -0.481279     -0.897277
  C      -2.957202     -2.209518      1.148390
  C      -1.556291     -1.683142     -0.734061
  C      -1.919592     -2.557389      0.284729
  C      -3.266514     -0.105921     -0.034048
  C      -3.938979      1.124051     -0.166332
  C      -3.628305      2.126793     -1.220657
  H      -4.423290     -0.746360      1.667315
  H      -1.906502      0.191471     -1.684018
  H       1.857294      1.424904     -0.410008
  H      -3.244931     -2.883258      1.943322
  H      -0.746212     -1.942125     -1.401045
  H      -4.184986      3.047459     -1.066785
  H      -3.874464      1.749701     -2.217695
  H      -1.400285     -3.496548      0.407163
  H       1.443367     -0.536534      1.038223
  C       0.786728      0.319622      1.083848
  C      -0.302558      0.320548      1.952063
  H      -0.498017     -0.541926      2.572020
  C      -1.147855      1.404668      2.004217
  H      -2.001790      1.393159      2.667165
  C      -0.937775      2.541129      1.187429
  C      -1.821393      3.635806      1.248339
  C      -1.679265      4.866467      0.422137
  H      -4.729068      1.341918      0.538523
  H      -2.565227      2.375314     -1.231317
  C       0.172749      2.515279      0.311960
  H       0.364708      3.363650     -0.328705
  C       1.015057      1.422477      0.267626
  H      -0.703505      5.337917      0.562197
  H      -2.660210      3.561001      1.925652
  H      -1.767325      4.648293     -0.646314
  H      -2.442031      5.599176      0.671432
34
Coordinates from ORCA-job input E -620.886987233525
  C      -3.619146     -1.012933      0.993891
  C      -2.212964     -0.481203     -0.897630
  C      -2.956103     -2.209691      1.148431
  C      -1.555966     -1.682795     -0.734521
  C      -1.918576     -2.557091      0.284473
  C      -3.266534     -0.106223     -0.034034
  C      -3.939260      1.123626     -0.165738
  C      -3.628768      2.126988     -1.219609
  H      -4.422666     -0.747150      1.667725
  H      -1.907134      0.191604     -1.684491
  H       1.857605      1.424117     -0.408927
  H      -3.243282     -2.883446      1.943552
  H      -0.745905     -1.941429     -1.401665
  H      -4.185710      3.047470     -1.065523
  H      -3.874375      1.750646     -2.217037
  H      -1.398741     -3.496003      0.406826
  H       1.442185     -0.537293      1.038895
  C       0.785907      0.319146      1.084314
  C      -0.303888      0.320455      1.951913
  H      -0.500122     -0.541926      2.571722
  C      -1.148774      1.404905      2.003659
  H      -2.003137      1.393631      2.666057
  C      -0.938053      2.541273      1.186871
  C      -1.821507      3.636141      1.247334
  C      -1.678716      4.866936      0.421524
  H      -4.729410      1.340754      0.539282
  H      -2.565718      2.375622     -1.229630
  C       0.172973      2.514976      0.312038
  H       0.365302      3.363190     -0.328803
  C       1.015010      1.421977      0.268279
  H      -0.702108      5.336817      0.561051
  H      -2.660681      3.561537      1.924235
  H      -1.767414      4.649282     -0.647012
  H      -2.440404      5.600405      0.671792
34
Coordinates from ORCA-job input E -620.886987630432
  C      -3.619285     -1.012766      0.993872
  C      -2.212889     -0.481340     -0.897514
  C      -2.956556     -2.209668      1.148450
  C      -1.556147     -1.683077     -0.734347
  C      -1.919043     -2.557316      0.284574
  C      -3.266483     -0.106150     -0.034054
  C      -3.939133      1.123759     -0.165981
  C      -3.628484      2.126812     -1.220037
  H      -4.422817     -0.746807      1.667621
  H      -1.906873      0.191381     -1.684376
  H       1.857480      1.424504     -0.409349
  H      -3.243988     -2.883367      1.943523
  H      -0.746131     -1.941909     -1.401467
  H      -4.185140      3.047476     -1.066015
  H      -3.874417      1.750150     -2.217273
  H      -1.399452     -3.496342      0.406940
  H       1.442561     -0.536995      1.038468
  C       0.786172      0.319350      1.084042
  C      -0.303433      0.320512      1.951877
  H      -0.499460     -0.541921      2.571697
  C      -1.148413      1.404874      2.003837
  H      -2.002615      1.393526      2.666447
  C      -0.937899      2.541317      1.187121
  C      -1.821514      3.636041      1.247704
  C      -1.678976      4.866864      0.421858
  H      -4.729064      1.341224      0.539172
  H      -2.565428      2.375427     -1.230261
  C       0.172926      2.515208      0.312055
  H       0.365212      3.363451     -0.328712
  C       1.015027      1.422238      0.268025
  H      -0.702805      5.337560      0.561667
  H      -2.660625      3.561262      1.924660
  H      -1.767258      4.649026     -0.646658
  H      -2.441130      5.600013      0.671677
34
Coordinates from ORCA-job input E -620.885880746409
  C      -3.528966     -0.963282      1.031442
  C      -2.205080     -0.443911     -0.923605
  C      -2.862228     -2.163866      1.159614
  C      -1.544583     -1.648081     -0.786810
  C      -1.864885     -2.520576      0.248828
  C      -3.221169     -0.060706     -0.016591
  C      -3.903459      1.168309     -0.140171
  C      -3.634296      2.132625     -1.220278
  H      -4.303547     -0.694560      1.738627
  H      -1.933587      0.223426     -1.728495
  H       1.824787      1.347346     -0.378053
  H      -3.117976     -2.834751      1.968525
  H      -0.766700     -1.911582     -1.491134
  H      -4.189779      3.055375     -1.072513
  H      -3.893448      1.747382     -2.211013
  H      -1.344381     -3.465779      0.345979
  H       1.375353     -0.592688      1.091488
  C       0.727656      0.271243      1.119724
  C      -0.369662      0.296160      1.978866
  H      -0.580960     -0.551099      2.611485
  C      -1.203813      1.386489      2.009710
  H      -2.062792      1.391219      2.666436
  C      -0.975784      2.510860      1.184929
  C      -1.849416      3.611173      1.229350
  C      -1.683413      4.848800      0.398893
  H      -4.671151      1.396482      0.586592
  H      -2.584795      2.358245     -1.235797
  C       0.146268      2.464660      0.318434
  H       0.354828      3.308975     -0.329949
  C       0.976195      1.361802      0.291743
  H      -0.704553      5.312284      0.544203
  H      -2.695584      3.547492      1.898784
  H      -1.764064      4.634871     -0.668796
  H      -2.441095      5.589978      0.638796
34
Coordinates from ORCA-job input E -620.886627267103
  C      -3.588684     -0.994065      1.011192
  C      -2.220884     -0.492017     -0.915164
  C      -2.954785     -2.209167      1.142936
  C      -1.590635     -1.710909     -0.773151
  C      -1.948003     -2.579738      0.252313
  C      -3.239133     -0.091212     -0.020998
  C      -3.888863      1.154294     -0.136115
  C      -3.609121      2.132144     -1.216739
  H      -4.367134     -0.711006      1.707027
  H      -1.919252      0.173804     -1.709367
  H       1.873601      1.443948     -0.378353
  H      -3.239259     -2.878018      1.943162
  H      -0.805490     -1.987334     -1.462659
  H      -4.169072      3.050813     -1.066728
  H      -3.864985      1.746671     -2.208137
  H      -1.447993     -3.530954      0.358312
  H       1.467261     -0.514112      1.077663
  C       0.801329      0.335288      1.112072
  C      -0.295236      0.330534      1.970663
  H      -0.489091     -0.529087      2.594913
  C      -1.155423      1.403013      2.004855
  H      -2.016051      1.384651      2.658953
  C      -0.952603      2.536795      1.183280
  C      -1.852575      3.616334      1.225557
  C      -1.700708      4.855903      0.409508
  H      -4.660524      1.383160      0.585474
  H      -2.547876      2.376777     -1.231579
  C       0.170851      2.519466      0.321695
  H       0.362714      3.367531     -0.318445
  C       1.024443      1.435521      0.290411
  H      -0.729494      5.330692      0.566463
  H      -2.701207      3.534017      1.889460
  H      -1.772333      4.645954     -0.660177
  H      -2.469863      5.584624      0.650947
34
Coordinates from ORCA-job input E -620.886738849883
  C      -3.605942     -0.985000      1.008678
  C      -2.208722     -0.479838     -0.895060
  C      -2.958214     -2.189322      1.163804
  C      -1.564627     -1.688249     -0.729826
  C      -1.930794     -2.553273      0.295565
  C      -3.250701     -0.088042     -0.025886
  C      -3.903045      1.153672     -0.150554
  C      -3.608076      2.143103     -1.223855
  H      -4.399662     -0.705421      1.688304
  H      -1.898864      0.185433     -1.686645
  H       1.873031      1.450751     -0.396051
  H      -3.248833     -2.855364      1.964018
  H      -0.762485     -1.959733     -1.401120
  H      -4.162556      3.064191     -1.066710
  H      -3.864263      1.765269     -2.217443
  H      -1.421055     -3.496608      0.419517
  H       1.464758     -0.528050      1.030498
  C       0.797972      0.320168      1.075503
  C      -0.300438      0.302271      1.931212
  H      -0.493739     -0.566770      2.543358
  C      -1.159415      1.376410      1.980949
  H      -2.021395      1.349242      2.632865
  C      -0.955196      2.521235      1.173709
  C      -1.856999      3.600124      1.224520
  C      -1.703738      4.844707      0.423362
  H      -4.675380      1.384271      0.569728
  H      -2.541536      2.388511     -1.237632
  C       0.168095      2.515362      0.314365
  H       0.359137      3.370042     -0.316090
  C       1.023060      1.432958      0.271495
  H      -0.732758      5.316936      0.589529
  H      -2.708016      3.510139      1.884257
  H      -1.772244      4.644209     -0.649644
  H      -2.473438      5.570980      0.670526
34
Coordinates from ORCA-job input E -620.886766266118
  C      -3.605803     -0.987646      1.010172
  C      -2.218629     -0.488752     -0.903408
  C      -2.963745     -2.196206      1.159369
  C      -1.581394     -1.701665     -0.744963
  C      -1.945451     -2.565772      0.282134
  C      -3.251715     -0.091435     -0.025909
  C      -3.899996      1.152339     -0.148548
  C      -3.601598      2.140107     -1.221471
  H      -4.394390     -0.704723      1.694667
  H      -1.911290      0.175555     -1.697038
  H       1.881839      1.461018     -0.386831
  H      -3.253152     -2.862099      1.960281
  H      -0.786234     -1.977613     -1.422971
  H      -4.155668      3.062169     -1.066491
  H      -3.857157      1.759172     -2.213811
  H      -1.441333     -3.513666      0.400306
  H       1.479530     -0.513897      1.046697
  C       0.809122      0.331758      1.087587
  C      -0.290041      0.312883      1.942600
  H      -0.479933     -0.554149      2.558078
  C      -1.152944      1.383743      1.987645
  H      -2.014966      1.356057      2.639432
  C      -0.951619      2.526417      1.177010
  C      -1.857319      3.602903      1.224210
  C      -1.707871      4.846246      0.419794
  H      -4.669905      1.386919      0.573190
  H      -2.537198      2.387009     -1.235996
  C       0.172229      2.522126      0.318344
  H       0.361165      3.376538     -0.315113
  C       1.030961      1.442325      0.279670
  H      -0.738063      5.321325      0.585621
  H      -2.708793      3.511062      1.883216
  H      -1.775018      4.643351     -0.653291
  H      -2.479703      5.570916      0.665063
34
Coordinates from ORCA-job input E -620.886779200839
  C      -3.609823     -0.987728      1.010156
  C      -2.221787     -0.489696     -0.903819
  C      -2.968177     -2.196804      1.159241
  C      -1.585322     -1.703002     -0.745522
  C      -1.949706     -2.566697      0.281920
  C      -3.254280     -0.091274     -0.025655
  C      -3.901867      1.152590     -0.149765
  C      -3.597475      2.140232     -1.220164
  H      -4.398671     -0.704497      1.694257
  H      -1.914493      0.174656     -1.697402
  H       1.886916      1.465827     -0.385126
  H      -3.257598     -2.862646      1.960210
  H      -0.790348     -1.979598     -1.423586
  H      -4.149443      3.063852     -1.066031
  H      -3.852872      1.757794     -2.212076
  H      -1.446297     -3.515207      0.399962
  H       1.487224     -0.509520      1.048235
  C       0.815047      0.334783      1.088543
  C      -0.284850      0.313758      1.942849
  H      -0.473202     -0.553656      2.557983
  C      -1.149477      1.382954      1.987614
  H      -2.011673      1.353889      2.639084
  C      -0.949393      2.525608      1.177256
  C      -1.857363      3.600879      1.224333
  C      -1.711890      4.844736      0.418943
  H      -4.670670      1.390764      0.571931
  H      -2.534428      2.387089     -1.235645
  C       0.174456      2.523736      0.318712
  H       0.361587      3.378499     -0.315297
  C       1.035576      1.445584      0.280760
  H      -0.742972      5.321778      0.584727
  H      -2.709165      3.505966      1.882546
  H      -1.778270      4.642147     -0.654356
  H      -2.485373      5.567517      0.664428
34
Coordinates from ORCA-job input E -620.886784874433
  C      -3.613839     -0.987266      1.009491
  C      -2.221774     -0.488200     -0.901490
  C      -2.971575     -2.195874      1.159832
  C      -1.584810     -1.701030     -0.741903
  C      -1.950867     -2.564960      0.284749
  C      -3.256515     -0.090379     -0.025436
  C      -3.904239      1.153289     -0.151110
  C      -3.595756      2.141346     -1.219448
  H      -4.404282     -0.704563      1.691920
  H      -1.913304      0.176621     -1.694152
  H       1.889790      1.467750     -0.386015
  H      -3.261927     -2.861917      1.960276
  H      -0.788105     -1.977097     -1.418118
  H      -4.146040      3.066056     -1.066000
  H      -3.851015      1.758088     -2.211293
  H      -1.446974     -3.512971      0.404080
  H       1.491461     -0.508690      1.046001
  C       0.818473      0.334953      1.086660
  C      -0.281800      0.312224      1.940541
  H      -0.469559     -0.556092      2.554629
  C      -1.147312      1.380582      1.985944
  H      -2.009655      1.350335      2.637157
  C      -0.947866      2.523753      1.176447
  C      -1.856902      3.598354      1.224511
  C      -1.714946      4.842927      0.418957
  H      -4.673446      1.393034      0.569575
  H      -2.532831      2.387688     -1.235752
  C       0.175880      2.523576      0.317855
  H       0.361719      3.378539     -0.316003
  C       1.038309      1.446348      0.279628
  H      -0.746724      5.321510      0.584399
  H      -2.708771      3.500900      1.882275
  H      -1.781242      4.641492     -0.654509
  H      -2.489634      5.563987      0.665543
34
Coordinates from ORCA-job input E -620.886788539842
  C      -3.616263     -0.986704      1.008772
  C      -2.220796     -0.485996     -0.899186
  C      -2.973236     -2.194728      1.160081
  C      -1.583088     -1.698274     -0.738632
  C      -1.950462     -2.562763      0.287066
  C      -3.257741     -0.089234     -0.025168
  C      -3.906014      1.154152     -0.151780
  C      -3.595795      2.142585     -1.219032
  H      -4.408138     -0.704772      1.689832
  H      -1.911228      0.179405     -1.690894
  H       1.890973      1.467167     -0.387291
  H      -3.264477     -2.861166      1.959864
  H      -0.784727     -1.973466     -1.413215
  H      -4.145122      3.067948     -1.066511
  H      -3.850852      1.758719     -2.210857
  H      -1.445878     -3.510189      0.407393
  H       1.493187     -0.509602      1.044377
  C       0.820001      0.333873      1.085231
  C      -0.280319      0.310587      1.939032
  H      -0.467988     -0.558161      2.552616
  C      -1.146088      1.378710      1.984786
  H      -2.008451      1.348047      2.635948
  C      -0.946888      2.522125      1.175592
  C      -1.856047      3.596536      1.224688
  C      -1.716879      4.841439      0.418892
  H      -4.676526      1.393752      0.567535
  H      -2.532498      2.388056     -1.236012
  C       0.176723      2.522377      0.316808
  H       0.361871      3.377246     -0.317120
  C       1.039553      1.445444      0.278394
  H      -0.749117      5.321263      0.583488
  H      -2.707754      3.497686      1.882465
  H      -1.783713      4.641014     -0.654678
  H      -2.492304      5.561239      0.666761
34
Coordinates from ORCA-job input E -620.886791963607
  C      -3.618026     -0.985785      1.007972
  C      -2.219648     -0.483174     -0.897121
  C      -2.974176     -2.193211      1.160033
  C      -1.581150     -1.694917     -0.735887
  C      -1.949583     -2.560142      0.288811
  C      -3.258649     -0.087668     -0.024973
  C      -3.907782      1.155304     -0.152232
  C      -3.596818      2.144189     -1.218761
  H      -4.411203     -0.704749      1.687881
  H      -1.909099      0.182806     -1.687939
  H       1.891760      1.465173     -0.388516
  H      -3.266243     -2.860144      1.959103
  H      -0.781311     -1.969102     -1.409097
  H      -4.145460      3.070138     -1.067859
  H      -3.851466      1.759530     -2.210528
  H      -1.444301     -3.507034      0.409832
  H       1.494603     -0.511194      1.043931
  C       0.821326      0.332213      1.084645
  C      -0.278836      0.308979      1.938603
  H      -0.466427     -0.559762      2.552297
  C      -1.144737      1.377020      1.984307
  H      -2.007000      1.346363      2.635597
  C      -0.945843      2.520381      1.174802
  C      -1.854782      3.594737      1.224946
  C      -1.718769      4.839608      0.418594
  H      -4.680513      1.393544      0.565159
  H      -2.532884      2.388260     -1.236480
  C       0.177559      2.520360      0.315682
  H       0.362108      3.374880     -0.318721
  C       1.040523      1.443561      0.277390
  H      -0.751509      5.321020      0.581698
  H      -2.706128      3.494947      1.883073
  H      -1.786721      4.640097     -0.655066
  H      -2.494895      5.558090      0.668072
34
Coordinates from ORCA-job input E -620.886794002854
  C      -3.618915     -0.984938      1.007290
  C      -2.218940     -0.481026     -0.896150
  C      -2.974601     -2.192063      1.159671
  C      -1.579994     -1.692488     -0.734651
  C      -1.948997     -2.558271      0.289387
  C      -3.259064     -0.086365     -0.025017
  C      -3.908993      1.156186     -0.152507
  C      -3.598251      2.145425     -1.218844
  H      -4.412902     -0.704550      1.686531
  H      -1.907818      0.185241     -1.686510
  H       1.892032      1.463281     -0.389291
  H      -3.267222     -2.859365      1.958238
  H      -0.779339     -1.965990     -1.407166
  H      -4.146749      3.071661     -1.069483
  H      -3.852516      1.760179     -2.210540
  H      -1.443352     -3.504946      0.410584
  H       1.495855     -0.512271      1.044639
  C       0.822445      0.331044      1.085047
  C      -0.277362      0.308187      1.939438
  H      -0.464627     -0.560131      2.553838
  C      -1.143423      1.376139      1.984812
  H      -2.005433      1.345728      2.636446
  C      -0.945064      2.519197      1.174543
  C      -1.853830      3.593493      1.225209
  C      -1.719814      4.838013      0.418263
  H      -4.683753      1.392617      0.563315
  H      -2.533860      2.388230     -1.237013
  C       0.178042      2.518632      0.314988
  H       0.362160      3.372781     -0.320067
  C       1.041073      1.441945      0.276982
  H      -0.752895      5.320663      0.579952
  H      -2.704738      3.493594      1.883906
  H      -1.788942      4.638715     -0.655395
  H      -2.496294      5.555767      0.668799
34
Coordinates from ORCA-job input E -620.886795489859
  C      -3.619702     -0.983979      1.006625
  C      -2.218561     -0.479202     -0.895727
  C      -2.975016     -2.190891      1.159340
  C      -1.579291     -1.690462     -0.733937
  C      -1.948681     -2.556582      0.289688
  C      -3.259464     -0.085137     -0.025322
  C      -3.910253      1.156897     -0.153094
  C      -3.599826      2.146434     -1.219355
  H      -4.414367     -0.704084      1.685287
  H      -1.907051      0.187117     -1.685906
  H       1.892144      1.462001     -0.389964
  H      -3.268059     -2.858407      1.957576
  H      -0.778050     -1.963488     -1.405959
  H      -4.148415      3.072817     -1.071337
  H      -3.853805      1.760835     -2.211009
  H      -1.442791     -3.503149      0.410979
  H       1.497564     -0.512757      1.045559
  C       0.823837      0.330317      1.085731
  C      -0.275489      0.307691      1.940754
  H      -0.462076     -0.560103      2.556075
  C      -1.141915      1.375368      1.985824
  H      -2.003548      1.345106      2.637964
  C      -0.944433      2.518083      1.174699
  C      -1.853300      3.592172      1.225544
  C      -1.720340      4.836258      0.418082
  H      -4.686790      1.391536      0.561416
  H      -2.535174      2.388115     -1.237724
  C       0.178248      2.517203      0.314577
  H       0.361867      3.371082     -0.321108
  C       1.041547      1.440783      0.276791
  H      -0.753663      5.319841      0.578582
  H      -2.703715      3.492576      1.884933
  H      -1.790561      4.636592     -0.655472
  H      -2.496952      5.553730      0.669132
34
Coordinates from ORCA-job input E -620.886796950501
  C      -3.620760     -0.982661      1.005954
  C      -2.218494     -0.477459     -0.895556
  C      -2.975602     -2.189276      1.159335
  C      -1.578838     -1.688445     -0.733139
  C      -1.948534     -2.554595      0.290345
  C      -3.260169     -0.083799     -0.025932
  C      -3.911978      1.157570     -0.154378
  C      -3.601436      2.147363     -1.220443
  H      -4.416124     -0.703111      1.683947
  H      -1.906703      0.188682     -1.685785
  H       1.892356      1.461582     -0.390693
  H      -3.268954     -2.856786      1.957465
  H      -0.777021     -1.961159     -1.404611
  H      -4.150136      3.073864     -1.073539
  H      -3.855237      1.761650     -2.212119
  H      -1.442340     -3.501002      0.411972
  H       1.500109     -0.512691      1.046128
  C       0.825796      0.329914      1.086271
  C      -0.272983      0.307051      1.942032
  H      -0.458523     -0.560351      2.558184
  C      -1.140093      1.374162      1.987025
  H      -2.001274      1.343716      2.639757
  C      -0.943875      2.516650      1.175206
  C      -1.853225      3.590306      1.226057
  C      -1.720626      4.834028      0.418206
  H      -4.690037      1.390741      0.558975
  H      -2.536652      2.388016     -1.238768
  C       0.178253      2.516001      0.314390
  H       0.361137      3.369791     -0.321770
  C       1.042189      1.440119      0.276617
  H      -0.754154      5.318311      0.577816
  H      -2.703110      3.491113      1.886184
  H      -1.791766      4.633516     -0.655144
  H      -2.497274      5.551503      0.669256
34
Coordinates from ORCA-job input E -620.886798510829
  C      -3.622618     -0.980860      1.005157
  C      -2.218598     -0.475512     -0.895167
  C      -2.976766     -2.186969      1.159820
  C      -1.578337     -1.686027     -0.731484
  C      -1.948537     -2.551934      0.291997
  C      -3.261458     -0.082189     -0.026816
  C      -3.914472      1.158360     -0.156617
  C      -3.603043      2.148327     -1.222263
  H      -4.418972     -0.701583      1.682099
  H      -1.906412      0.190306     -1.685515
  H       1.892909      1.462252     -0.391783
  H      -3.270507     -2.854277      1.957973
  H      -0.775619     -1.958480     -1.401992
  H      -4.151706      3.075003     -1.076200
  H      -3.856793      1.762746     -2.214041
  H      -1.441846     -3.497997      0.414505
  H       1.503904     -0.512090      1.045736
  C       0.828653      0.329752      1.086183
  C      -0.269528      0.305907      1.942750
  H      -0.453597     -0.561435      2.559399
  C      -1.137748      1.372071      1.988102
  H      -1.998412      1.340896      2.641483
  C      -0.943255      2.514591      1.175961
  C      -1.853544      3.587514      1.226875
  C      -1.720958      4.831054      0.418787
  H      -4.693897      1.390607      0.555549
  H      -2.538197      2.388001     -1.240328
  C       0.178168      2.514980      0.314287
  H       0.359891      3.368933     -0.322090
  C       1.043249      1.440007      0.276157
  H      -0.754707      5.315900      0.577817
  H      -2.702843      3.488529      1.887761
  H      -1.792791      4.629309     -0.654265
  H      -2.497693      5.548622      0.669406
34
Coordinates from ORCA-job input E -620.886799954983
  C      -3.625019     -0.978977      1.004429
  C      -2.218738     -0.473769     -0.894350
  C      -2.978442     -2.184476      1.160761
  C      -1.577814     -1.683715     -0.729008
  C      -1.948762     -2.549201      0.294528
  C      -3.263081     -0.080645     -0.027651
  C      -3.917090      1.159190     -0.159284
  C      -3.604137      2.149113     -1.224449
  H      -4.422513     -0.699841      1.680080
  H      -1.906009      0.191725     -1.684746
  H       1.893853      1.463932     -0.393096
  H      -3.272695     -2.851469      1.958986
  H      -0.773972     -1.956002     -1.398229
  H      -4.152513      3.076033     -1.078708
  H      -3.857949      1.763837     -2.216376
  H      -1.441509     -3.494791      0.418360
  H       1.508128     -0.511143      1.044173
  C       0.831820      0.329826      1.085215
  C      -0.265893      0.304387      1.942390
  H      -0.448480     -0.563361      2.558909
  C      -1.135385      1.369447      1.988544
  H      -1.995634      1.337087      2.642411
  C      -0.942611      2.512349      1.176658
  C      -1.854021      3.584413      1.227909
  C      -1.721562      4.828058      0.419778
  H      -4.697522      1.391422      0.551770
  H      -2.539251      2.388083     -1.242134
  C       0.178172      2.514406      0.314209
  H       0.358505      3.368761     -0.322024
  C       1.044629      1.440507      0.275359
  H      -0.755554      5.313323      0.578674
  H      -2.702825      3.485123      1.889352
  H      -1.793609      4.625157     -0.652986
  H      -2.498594      5.545525      0.669792
34
Coordinates from ORCA-job input E -620.886801198261
  C      -3.627250     -0.977278      1.004008
  C      -2.218961     -0.472669     -0.893437
  C      -2.980191     -2.182278      1.161944
  C      -1.577585     -1.682145     -0.726501
  C      -1.949294     -2.547083      0.297205
  C      -3.264583     -0.079441     -0.028259
  C      -3.919082      1.159983     -0.161754
  C      -3.604519      2.149570     -1.226670
  H      -4.425645     -0.698025      1.678542
  H      -1.905705      0.192507     -1.683877
  H       1.895063      1.466137     -0.394229
  H      -3.274941     -2.848868      1.960319
  H      -0.772796     -1.954495     -1.394542
  H      -4.152438      3.076763     -1.080811
  H      -3.858409      1.764608     -2.218735
  H      -1.441656     -3.492256      0.422412
  H       1.511930     -0.510078      1.042061
  C       0.834688      0.330109      1.083782
  C      -0.262782      0.302891      1.941233
  H      -0.444206     -0.565567      2.557120
  C      -1.133420      1.366955      1.988382
  H      -1.993448      1.333259      2.642467
  C      -0.941991      2.510474      1.177179
  C      -1.854392      3.581748      1.229064
  C      -1.722531      4.825681      0.420996
  H      -4.700133      1.392961      0.548355
  H      -2.539573      2.388168     -1.243932
  C       0.178387      2.514352      0.314227
  H       0.357378      3.369225     -0.321616
  C       1.046110      1.441447      0.274513
  H      -0.756812      5.311354      0.580114
  H      -2.702868      3.481657      1.890783
  H      -1.794267      4.621978     -0.651571
  H      -2.500157      5.542671      0.670469
34
Coordinates from ORCA-job input E -620.886802753605
  C      -3.629932     -0.975245      1.003614
  C      -2.219120     -0.471571     -0.892135
  C      -2.982484     -2.179744      1.163469
  C      -1.577370     -1.680552     -0.723297
  C      -1.950145     -2.544816      0.300602
  C      -3.266234     -0.078055     -0.028808
  C      -3.920934      1.161078     -0.164519
  C      -3.604645      2.150003     -1.229494
  H      -4.429382     -0.695758      1.676797
  H      -1.905099      0.193244     -1.682563
  H       1.896685      1.468760     -0.395690
  H      -3.277982     -2.845841      1.961981
  H      -0.771452     -1.953073     -1.389890
  H      -4.151867      3.077587     -1.083391
  H      -3.858560      1.765309     -2.221671
  H      -1.442183     -3.489553      0.427495
  H       1.516259     -0.508963      1.039182
  C       0.838015      0.330383      1.081729
  C      -0.259221      0.301067      1.939410
  H      -0.439431     -0.568316      2.554379
  C      -1.131100      1.364052      1.987828
  H      -1.990923      1.328754      2.642084
  C      -0.941088      2.508432      1.177594
  C      -1.854489      3.578824      1.230677
  C      -1.724259      4.823166      0.422692
  H      -4.702865      1.395113      0.544254
  H      -2.539556      2.388182     -1.246278
  C       0.178930      2.514411      0.314173
  H       0.356321      3.369934     -0.321144
  C       1.047990      1.442590      0.273312
  H      -0.759035      5.309666      0.582113
  H      -2.702595      3.477356      1.892651
  H      -1.795340      4.618865     -0.649735
  H      -2.502992      5.539026      0.671823
34
Coordinates from ORCA-job input E -620.886804457624
  C      -3.632028     -0.973179      1.003505
  C      -2.219385     -0.471057     -0.891210
  C      -2.984583     -2.177440      1.165017
  C      -1.577670     -1.679786     -0.720751
  C      -1.951369     -2.543223      0.303545
  C      -3.267443     -0.076845     -0.029277
  C      -3.921908      1.162228     -0.166936
  C      -3.604406      2.150218     -1.232477
  H      -4.432135     -0.693175      1.675697
  H      -1.904702      0.193226     -1.681816
  H       1.898310      1.471220     -0.396919
  H      -3.280762     -2.842917      1.963796
  H      -0.771059     -1.952805     -1.386289
  H      -4.150900      3.078221     -1.086188
  H      -3.858239      1.765587     -2.224676
  H      -1.443427     -3.487750      0.431866
  H       1.520089     -0.507949      1.036548
  C       0.841029      0.330704      1.079846
  C      -0.256013      0.299560      1.937693
  H      -0.435237     -0.570642      2.551817
  C      -1.128908      1.361659      1.987285
  H      -1.988579      1.324934      2.641652
  C      -0.940100      2.506897      1.177971
  C      -1.854280      3.576500      1.232517
  C      -1.726454      4.821200      0.424583
  H      -4.704744      1.397287      0.540493
  H      -2.539128      2.387997     -1.248771
  C       0.179698      2.514664      0.314238
  H       0.355654      3.370801     -0.320596
  C       1.049808      1.443746      0.272267
  H      -0.761932      5.308999      0.584342
  H      -2.702031      3.473453      1.894708
  H      -1.796553      4.616570     -0.647802
  H      -2.506692      5.535413      0.673566
34
Coordinates from ORCA-job input E -620.886806606421
  C      -3.633261     -0.971129      1.003676
  C      -2.219764     -0.471213     -0.890950
  C      -2.986268     -2.175478      1.166450
  C      -1.578549     -1.679994     -0.719261
  C      -1.952911     -2.542434      0.305680
  C      -3.268022     -0.075857     -0.029742
  C      -3.921902      1.163338     -0.168894
  C      -3.603854      2.150193     -1.235489
  H      -4.433513     -0.690310      1.675360
  H      -1.904605      0.192295     -1.682024
  H       1.899633      1.473267     -0.397886
  H      -3.282977     -2.840182      1.965681
  H      -0.771825     -1.953884     -1.384304
  H      -4.149670      3.078624     -1.089264
  H      -3.857510      1.765335     -2.227578
  H      -1.445381     -3.487045      0.435007
  H       1.523113     -0.507117      1.034417
  C       0.843484      0.331045      1.078376
  C      -0.253326      0.298558      1.936457
  H      -0.431792     -0.572196      2.550022
  C      -1.126920      1.360039      1.987041
  H      -1.986421      1.322235      2.641560
  C      -0.939119      2.506009      1.178424
  C      -1.853850      3.574949      1.234515
  C      -1.728898      4.819886      0.426591
  H      -4.705536      1.399173      0.537400
  H      -2.538378      2.387534     -1.251302
  C       0.180525      2.515064      0.314460
  H       0.355364      3.371716     -0.320009
  C       1.051307      1.444787      0.271482
  H      -0.765342      5.309560      0.586721
  H      -2.701227      3.470392      1.896973
  H      -1.797719      4.615085     -0.645828
  H      -2.510967      5.532072      0.675483
34
Coordinates from ORCA-job input E -620.886808432782
  C      -3.633363     -0.970187      1.003908
  C      -2.219901     -0.471891     -0.891207
  C      -2.987142     -2.174947      1.166973
  C      -1.579458     -1.681033     -0.719201
  C      -1.954213     -2.542889      0.306106
  C      -3.267747     -0.075574     -0.029955
  C      -3.920986      1.163865     -0.169502
  C      -3.603171      2.149880     -1.237104
  H      -4.433359     -0.688705      1.675625
  H      -1.904432      0.191054     -1.682643
  H       1.899889      1.474119     -0.398481
  H      -3.284213     -2.839180      1.966464
  H      -0.773055     -1.955680     -1.384332
  H      -4.148641      3.078584     -1.091231
  H      -3.856724      1.764535     -2.228963
  H      -1.447335     -3.487858      0.435567
  H       1.524047     -0.506710      1.033434
  C       0.844329      0.331353      1.077772
  C      -0.252203      0.298579      1.936199
  H      -0.430375     -0.572213      2.549771
  C      -1.125892      1.359955      1.987248
  H      -1.985196      1.321894      2.642017
  C      -0.938575      2.506194      1.178783
  C      -1.853476      3.574859      1.235764
  C      -1.730387      4.819817      0.427824
  H      -4.704799      1.399975      0.536517
  H      -2.537599      2.386951     -1.252728
  C       0.180924      2.515527      0.314628
  H       0.355441      3.372376     -0.319737
  C       1.051732      1.445351      0.271094
  H      -0.767693      5.311192      0.588286
  H      -2.700580      3.469612      1.898491
  H      -1.798117      4.614946     -0.644660
  H      -2.513813      5.530564      0.676519
34
Coordinates from ORCA-job input E -620.886811594668
  C      -3.633437     -0.968204      1.004223
  C      -2.220163     -0.472728     -0.891871
  C      -2.987971     -2.173280      1.168328
  C      -1.580569     -1.682186     -0.718858
  C      -1.955571     -2.542747      0.307455
  C      -3.267411     -0.074852     -0.030646
  C      -3.919966      1.164772     -0.171051
  C      -3.602091      2.149631     -1.239891
  H      -4.433088     -0.685631      1.675898
  H      -1.904378      0.189055     -1.684165
  H       1.899816      1.475214     -0.399789
  H      -3.285329     -2.836468      1.968581
  H      -0.774579     -1.958027     -1.384009
  H      -4.146951      3.078841     -1.094901
  H      -3.855488      1.763453     -2.231384
  H      -1.449333     -3.488013      0.437559
  H       1.525193     -0.506566      1.031165
  C       0.845365      0.331361      1.076401
  C      -0.250639      0.298022      1.935514
  H      -0.428343     -0.572944      2.548945
  C      -1.124420      1.359252      1.987594
  H      -1.983327      1.320707      2.642853
  C      -0.937949      2.506017      1.179537
  C      -1.853179      3.574228      1.237913
  C      -1.732580      4.819308      0.430109
  H      -4.703992      1.401220      0.534633
  H      -2.536357      2.386027     -1.255196
  C       0.181161      2.515925      0.314896
  H       0.355293      3.373191     -0.319135
  C       1.052016      1.445887      0.270235
  H      -0.771479      5.313659      0.591424
  H      -2.699725      3.468101      1.901230
  H      -1.798387      4.614245     -0.642460
  H      -2.518222      5.527843      0.678108
34
Coordinates from ORCA-job input E -620.886814865915
  C      -3.633434     -0.967182      1.004451
  C      -2.220093     -0.473901     -0.892237
  C      -2.988930     -2.172714      1.169167
  C      -1.581441     -1.683793     -0.718568
  C      -1.956958     -2.543448      0.308295
  C      -3.266837     -0.074723     -0.031053
  C      -3.918641      1.165204     -0.171917
  C      -3.600595      2.149140     -1.241638
  H      -4.432814     -0.683683      1.676057
  H      -1.903831      0.187023     -1.685067
  H       1.899141      1.476376     -0.401269
  H      -3.286769     -2.835163      1.969850
  H      -0.775796     -1.960652     -1.383724
  H      -4.145050      3.078739     -1.097574
  H      -3.853971      1.762024     -2.232728
  H      -1.451451     -3.489082      0.438763
  H       1.525375     -0.506254      1.028707
  C       0.845597      0.331659      1.074877
  C      -0.249854      0.297967      1.934712
  H      -0.427253     -0.573178      2.547957
  C      -1.123527      1.359215      1.987835
  H      -1.982023      1.320374      2.643621
  C      -0.937668      2.506413      1.180193
  C      -1.853165      3.574318      1.239551
  C      -1.733972      4.819550      0.431984
  H      -4.702276      1.402198      0.534021
  H      -2.534793      2.385149     -1.256869
  C       0.180988      2.516735      0.315004
  H       0.355089      3.374369     -0.318586
  C       1.051719      1.446651      0.269228
  H      -0.774409      5.316562      0.594559
  H      -2.699195      3.467755      1.903461
  H      -1.797711      4.614297     -0.640657
  H      -2.521530      5.526373      0.678839
34
Coordinates from ORCA-job input E -620.886823889660
  C      -3.631765     -0.964892      1.005771
  C      -2.220304     -0.478491     -0.894189
  C      -2.989967     -2.171712      1.171794
  C      -1.584385     -1.689723     -0.719208
  C      -1.960270     -2.546474      0.309860
  C      -3.264598     -0.075207     -0.032064
  C      -3.913907      1.165906     -0.173806
  C      -3.595107      2.147140     -1.245835
  H      -4.429413     -0.678318      1.678129
  H      -1.903493      0.179889     -1.688924
  H       1.895968      1.479563     -0.405075
  H      -3.288249     -2.831796      1.974253
  H      -0.780569     -1.969800     -1.385240
  H      -4.138625      3.077700     -1.104435
  H      -3.848461      1.757147     -2.235736
  H      -1.456813     -3.493120      0.441114
  H       1.523148     -0.505700      1.021386
  C       0.844014      0.332559      1.070387
  C      -0.249990      0.298174      1.932090
  H      -0.427142     -0.573724      2.544306
  C      -1.122798      1.359916      1.988396
  H      -1.980267      1.320493      2.645517
  C      -0.937870      2.508367      1.182279
  C      -1.853718      3.575812      1.244024
  C      -1.736903      4.821545      0.437224
  H      -4.695153      1.405518      0.533885
  H      -2.529173      2.382457     -1.260949
  C       0.179618      2.519650      0.315672
  H       0.354308      3.378451     -0.316241
  C       1.049506      1.448991      0.266608
  H      -0.781824      5.325703      0.604722
  H      -2.698400      3.468624      1.909552
  H      -1.793605      4.615746     -0.635621
  H      -2.529873      5.523921      0.679597
34
Coordinates from ORCA-job input E -620.886830805722
  C      -3.630770     -0.964073      1.006773
  C      -2.220170     -0.482400     -0.894965
  C      -2.991148     -2.171898      1.173592
  C      -1.586318     -1.694649     -0.719132
  C      -1.962849     -2.549524      0.311202
  C      -3.262883     -0.076180     -0.032363
  C      -3.909950      1.166089     -0.174741
  C      -3.590130      2.145370     -1.248196
  H      -4.427270     -0.675240      1.679524
  H      -1.902734      0.174459     -1.690707
  H       1.893125      1.482703     -0.408398
  H      -3.289999     -2.830483      1.977068
  H      -0.783650     -1.976993     -1.385599
  H      -4.133224      3.076459     -1.108779
  H      -3.843437      1.753163     -2.237227
  H      -1.460990     -3.496921      0.443091
  H       1.520650     -0.504915      1.014804
  C       0.842102      0.333678      1.066154
  C      -0.250831      0.298518      1.929170
  H      -0.427869     -0.574325      2.540077
  C      -1.122911      1.360697      1.988290
  H      -1.979625      1.320673      2.646359
  C      -0.938447      2.510251      1.183713
  C      -1.854415      3.577529      1.247229
  C      -1.738501      4.823720      0.441022
  H      -4.688960      1.408481      0.534441
  H      -2.524145      2.380506     -1.263493
  C       0.178140      2.522522      0.315991
  H       0.353258      3.382397     -0.314296
  C       1.047374      1.451401      0.264150
  H      -0.786766      5.332712      0.613138
  H      -2.698014      3.470109      1.914072
  H      -1.789201      4.617510     -0.631967
  H      -2.535521      5.522968      0.679248
34
Coordinates from ORCA-job input E -620.886839708693
  C      -3.629395     -0.963700      1.008290
  C      -2.219877     -0.488022     -0.895539
  C      -2.992615     -2.172816      1.175977
  C      -1.588739     -1.701598     -0.718829
  C      -1.966132     -2.554177      0.313051
  C      -3.260574     -0.078011     -0.032314
  C      -3.904238      1.166059     -0.175522
  C      -3.582692      2.142807     -1.250605
  H      -4.424320     -0.671859      1.681612
  H      -1.901660      0.167188     -1.692318
  H       1.888823      1.487413     -0.413102
  H      -3.292147     -2.829619      1.980658
  H      -0.787541     -1.986828     -1.385831
  H      -4.125678      3.074317     -1.113940
  H      -3.835710      1.747657     -2.238591
  H      -1.466391     -3.502521      0.445812
  H       1.516325     -0.503622      1.005288
  C       0.838680      0.335503      1.059862
  C      -0.252883      0.299095      1.924474
  H      -0.429837     -0.575371      2.533116
  C      -1.123940      1.361905      1.987671
  H      -1.979713      1.320927      2.646901
  C      -0.939797      2.513053      1.185486
  C      -1.855588      3.580405      1.251441
  C      -1.740007      4.827211      0.445901
  H      -4.680131      1.412928      0.535496
  H      -2.516647      2.377938     -1.266430
  C       0.175635      2.526845      0.316281
  H       0.351152      3.388361     -0.311508
  C       1.043963      1.455101      0.260504
  H      -0.792580      5.341800      0.625188
  H      -2.697600      3.473031      1.920257
  H      -1.781823      4.620442     -0.627254
  H      -2.542405      5.522473      0.677758
34
Coordinates from ORCA-job input E -620.886845021098
  C      -3.628254     -0.963866      1.009442
  C      -2.219776     -0.491764     -0.895874
  C      -2.993157     -2.173777      1.177389
  C      -1.590288     -1.706144     -0.718941
  C      -1.967987     -2.557415      0.313929
  C      -3.259073     -0.079460     -0.032005
  C      -3.900357      1.165862     -0.175603
  C      -3.577776      2.141166     -1.251580
  H      -4.422032     -0.670172      1.683317
  H      -1.901344      0.162636     -1.693225
  H       1.885906      1.490425     -0.415894
  H      -3.292868     -2.829622      1.982789
  H      -0.790156     -1.993118     -1.386467
  H      -4.121197      3.072642     -1.116730
  H      -3.830294      1.744343     -2.239089
  H      -1.469575     -3.506356      0.447110
  H       1.513055     -0.502657      0.999599
  C       0.836027      0.336851      1.056005
  C      -0.254771      0.299662      1.921454
  H      -0.431674     -0.575907      2.528556
  C      -1.125203      1.362876      1.987132
  H      -1.980470      1.321298      2.646977
  C      -0.941066      2.514965      1.186439
  C      -1.856394      3.582640      1.253963
  C      -1.740523      4.829732      0.448652
  H      -4.674555      1.415748      0.536193
  H      -2.511691      2.376392     -1.267916
  C       0.173760      2.529681      0.316395
  H       0.349261      3.392273     -0.309806
  C       1.041506      1.457574      0.258246
  H      -0.795416      5.346850      0.632948
  H      -2.697273      3.475647      1.924244
  H      -1.776297      4.622615     -0.624594
  H      -2.546129      5.522698      0.676190
34
Coordinates from ORCA-job input E -620.886848798825
  C      -3.627223     -0.964076      1.010375
  C      -2.219782     -0.494528     -0.896269
  C      -2.993306     -2.174598      1.178311
  C      -1.591515     -1.709497     -0.719391
  C      -1.969278     -2.559869      0.314256
  C      -3.257907     -0.080585     -0.031698
  C      -3.897360      1.165645     -0.175454
  C      -3.574304      2.140059     -1.252074
  H      -4.420066     -0.669081      1.684787
  H      -1.901425      0.159346     -1.694081
  H       1.883733      1.492463     -0.417759
  H      -3.292985     -2.829834      1.984225
  H      -0.792315     -1.997754     -1.387480
  H      -4.118472      3.071273     -1.118673
  H      -3.826137      1.742274     -2.239426
  H      -1.471890     -3.509303      0.447597
  H       1.510666     -0.501808      0.996125
  C       0.834047      0.337961      1.053588
  C      -0.256218      0.300305      1.919607
  H      -0.432947     -0.575942      2.525792
  C      -1.126297      1.363756      1.986842
  H      -1.981214      1.321803      2.647114
  C      -0.942206      2.516378      1.186979
  C      -1.856947      3.584458      1.255743
  C      -1.740779      4.831643      0.450460
  H      -4.670833      1.417501      0.536440
  H      -2.508174      2.375299     -1.268894
  C       0.172251      2.531630      0.316369
  H       0.347364      3.394955     -0.308898
  C       1.039617      1.459344      0.256714
  H      -0.796954      5.349775      0.638620
  H      -2.696794      3.478033      1.927404
  H      -1.771841      4.624271     -0.622860
  H      -2.548589      5.523017      0.674853
34
Coordinates from ORCA-job input E -620.886850820347
  C      -3.626676     -0.964021      1.010762
  C      -2.219788     -0.495739     -0.896668
  C      -2.993342     -2.174887      1.178652
  C      -1.592164     -1.711015     -0.719843
  C      -1.969944     -2.560935      0.314214
  C      -3.257277     -0.081007     -0.031673
  C      -3.895923      1.165558     -0.175422
  C      -3.572953      2.139657     -1.252405
  H      -4.419073     -0.668454      1.685449
  H      -1.901531      0.157806     -1.694797
  H       1.882682      1.493125     -0.418642
  H      -3.292999     -2.829829      1.984818
  H      -0.793478     -1.999932     -1.388267
  H      -4.117628      3.070679     -1.119791
  H      -3.824308      1.741654     -2.239807
  H      -1.473106     -3.510674      0.447537
  H       1.509878     -0.501335      0.995117
  C       0.833367      0.338500      1.052867
  C      -0.256579      0.300789      1.919266
  H      -0.433036     -0.575529      2.525416
  C      -1.126599      1.364278      1.986963
  H      -1.981281      1.322256      2.647535
  C      -0.942761      2.516971      1.187129
  C      -1.857151      3.585270      1.256594
  C      -1.741056      4.832452      0.451326
  H      -4.669468      1.417898      0.536236
  H      -2.506778      2.374739     -1.269487
  C       0.171491      2.532282      0.316195
  H       0.346103      3.395821     -0.308981
  C       1.038736      1.459995      0.256046
  H      -0.797601      5.350676      0.641324
  H      -2.696295      3.479271      1.929210
  H      -1.769678      4.624971     -0.622043
  H      -2.549863      5.523027      0.674413
34
Coordinates from ORCA-job input E -620.886851840914
  C      -3.626676     -0.963779      1.010690
  C      -2.219677     -0.495847     -0.896850
  C      -2.993502     -2.174750      1.178687
  C      -1.592252     -1.711206     -0.719902
  C      -1.970170     -2.560968      0.314241
  C      -3.257093     -0.080929     -0.031864
  C      -3.895681      1.165594     -0.175633
  C      -3.572888      2.139693     -1.252716
  H      -4.419082     -0.668128      1.685325
  H      -1.901346      0.157514     -1.695108
  H       1.882289      1.492980     -0.419156
  H      -3.293279     -2.829581      1.984899
  H      -0.793616     -2.000311     -1.388310
  H      -4.117640      3.070714     -1.120383
  H      -3.824102      1.741868     -2.240221
  H      -1.473491     -3.510814      0.447578
  H       1.510142     -0.501180      0.995190
  C       0.833546      0.338584      1.052906
  C      -0.256175      0.300988      1.919617
  H      -0.432333     -0.575104      2.526163
  C      -1.126295      1.364392      1.987247
  H      -1.980787      1.322439      2.648076
  C      -0.942864      2.516947      1.187073
  C      -1.857191      3.585255      1.256871
  C      -1.741381      4.832479      0.451721
  H      -4.669556      1.417615      0.535789
  H      -2.506670      2.374508     -1.269891
  C       0.171199      2.532118      0.315886
  H       0.345370      3.395545     -0.309644
  C       1.038503      1.459923      0.255744
  H      -0.797920      5.350576      0.642249
  H      -2.695922      3.479444      1.930042
  H      -1.769068      4.624999     -0.621680
  H      -2.550475      5.522739      0.674609
34
Coordinates from ORCA-job input E -620.886852877483
  C      -3.626672     -0.963533      1.010577
  C      -2.219540     -0.495938     -0.897015
  C      -2.993599     -2.174547      1.178796
  C      -1.592227     -1.711340     -0.719832
  C      -1.970259     -2.560911      0.314408
  C      -3.256941     -0.080857     -0.032124
  C      -3.895576      1.165609     -0.175941
  C      -3.572814      2.139713     -1.253040
  H      -4.419108     -0.667791      1.685137
  H      -1.901084      0.157210     -1.695400
  H       1.881870      1.492777     -0.419683
  H      -3.293498     -2.829207      1.985100
  H      -0.793573     -2.000594     -1.388159
  H      -4.117367      3.070869     -1.120784
  H      -3.824109      1.742102     -2.240601
  H      -1.473640     -3.510795      0.447838
  H       1.510271     -0.501172      0.995055
  C       0.833628      0.338547      1.052832
  C      -0.255903      0.301056      1.919812
  H      -0.431908     -0.574860      2.526643
  C      -1.126042      1.364433      1.987443
  H      -1.980374      1.322548      2.648489
  C      -0.942939      2.516900      1.187029
  C      -1.857303      3.585160      1.257055
  C      -1.741684      4.832532      0.452173
  H      -4.669486      1.417381      0.535534
  H      -2.506558      2.374307     -1.270242
  C       0.170916      2.531929      0.315592
  H       0.344840      3.395197     -0.310263
  C       1.038253      1.459775      0.255439
  H      -0.798335      5.350722      0.643163
  H      -2.695766      3.479415      1.930576
  H      -1.768540      4.625138     -0.621265
  H      -2.551013      5.522539      0.674900
34
Coordinates from ORCA-job input E -620.886854229165
  C      -3.626753     -0.963268      1.010366
  C      -2.219239     -0.495912     -0.897037
  C      -2.993801     -2.174316      1.178861
  C      -1.592036     -1.711359     -0.719563
  C      -1.970318     -2.560787      0.314672
  C      -3.256771     -0.080720     -0.032406
  C      -3.895564      1.165652     -0.176388
  C      -3.572652      2.139712     -1.253430
  H      -4.419316     -0.667471      1.684747
  H      -1.900538      0.157035     -1.695491
  H       1.881107      1.492406     -0.420642
  H      -3.293950     -2.828819      1.985195
  H      -0.793272     -2.000726     -1.387711
  H      -4.116715      3.071167     -1.121224
  H      -3.824247      1.742399     -2.241035
  H      -1.473754     -3.510692      0.448219
  H       1.510423     -0.501165      0.994791
  C       0.833688      0.338469      1.052656
  C      -0.255513      0.301133      1.920084
  H      -0.431272     -0.574547      2.527320
  C      -1.125691      1.364458      1.987746
  H      -1.979742      1.322693      2.649169
  C      -0.943066      2.516773      1.186981
  C      -1.857488      3.584961      1.257297
  C      -1.742043      4.832563      0.452768
  H      -4.669463      1.417180      0.535184
  H      -2.506338      2.373941     -1.270722
  C       0.170392      2.531602      0.315061
  H       0.343974      3.394587     -0.311298
  C       1.037799      1.459500      0.254875
  H      -0.798978      5.351053      0.644516
  H      -2.695564      3.479309      1.931316
  H      -1.767629      4.625273     -0.620702
  H      -2.551751      5.522230      0.675073
34
Coordinates from ORCA-job input E -620.884801049130
  C      -3.552145     -0.921539      1.036992
  C      -2.197859     -0.433697     -0.903408
  C      -2.910557     -2.134972      1.175746
  C      -1.562380     -1.650348     -0.755860
  C      -1.910491     -2.513940      0.277919
  C      -3.215382     -0.027413     -0.009016
  C      -3.871206      1.215320     -0.143400
  C      -3.581442      2.140840     -1.241930
  H      -4.329422     -0.636586      1.734095
  H      -1.904592      0.225611     -1.706812
  H       1.839068      1.400517     -0.405265
  H      -3.188978     -2.798776      1.982618
  H      -0.782958     -1.931172     -1.450830
  H      -4.128981      3.071898     -1.120511
  H      -3.841332      1.731850     -2.222724
  H      -1.410038     -3.469675      0.383028
  H       1.441519     -0.563860      1.046434
  C       0.774107      0.284529      1.086303
  C      -0.316655      0.277639      1.953743
  H      -0.503496     -0.578521      2.581399
  C      -1.175060      1.348136      1.999842
  H      -2.029226      1.327380      2.662443
  C      -0.979963      2.483113      1.181742
  C      -1.881226      3.557617      1.236941
  C      -1.745160      4.810122      0.418116
  H      -4.646015      1.448331      0.575312
  H      -2.538319      2.347067     -1.269227
  C       0.139380      2.472387      0.310874
  H       0.327295      3.328519     -0.327621
  C       0.993365      1.388677      0.268288
  H      -0.795333      5.318366      0.604310
  H      -2.698325      3.481025      1.914069
  H      -1.768584      4.603275     -0.648491
  H      -2.545689      5.512595      0.634128
34
Coordinates from ORCA-job input E -620.886273414804
  C      -3.598064     -0.937175      1.025724
  C      -2.209108     -0.478455     -0.895136
  C      -2.982248     -2.159365      1.177753
  C      -1.597535     -1.704445     -0.733390
  C      -1.974607     -2.555739      0.299498
  C      -3.228358     -0.051563     -0.014303
  C      -3.862001      1.201776     -0.151026
  C      -3.564303      2.149198     -1.249814
  H      -4.378503     -0.635488      1.711597
  H      -1.891648      0.172262     -1.695488
  H       1.881296      1.487713     -0.407885
  H      -3.282987     -2.814449      1.983435
  H      -0.811744     -2.000659     -1.413876
  H      -4.112610      3.078240     -1.121746
  H      -3.823512      1.745609     -2.233708
  H      -1.490016     -3.513289      0.420014
  H       1.518881     -0.500518      1.018345
  C       0.835262      0.334040      1.066989
  C      -0.257011      0.294875      1.930217
  H      -0.429747     -0.576312      2.544625
  C      -1.138795      1.348653      1.982909
  H      -1.995815      1.303183      2.640245
  C      -0.963669      2.497191      1.175497
  C      -1.887385      3.554375      1.233852
  C      -1.758745      4.811727      0.438299
  H      -4.639094      1.439158      0.561464
  H      -2.500755      2.373187     -1.273637
  C       0.158644      2.517169      0.312414
  H       0.333280      3.380419     -0.312641
  C       1.033643      1.451223      0.261886
  H      -0.816728      5.326664      0.643520
  H      -2.722086      3.457182      1.911873
  H      -1.771358      4.615541     -0.635173
  H      -2.568654      5.502386      0.656911
34
Coordinates from ORCA-job input E -620.886429507719
  C      -3.614997     -0.937040      1.022136
  C      -2.209661     -0.483808     -0.888375
  C      -2.996383     -2.155598      1.187386
  C      -1.595456     -1.706447     -0.713818
  C      -1.979957     -2.553051      0.320288
  C      -3.239457     -0.057706     -0.020573
  C      -3.864971      1.197731     -0.158595
  C      -3.558457      2.155632     -1.253700
  H      -4.401188     -0.632753      1.700344
  H      -1.884609      0.165767     -1.687106
  H       1.889837      1.508075     -0.413416
  H      -3.302293     -2.807209      1.993917
  H      -0.801999     -2.003701     -1.384820
  H      -4.102068      3.087160     -1.120853
  H      -3.819670      1.756175     -2.237782
  H      -1.493462     -3.508149      0.451267
  H       1.534095     -0.492582      0.996434
  C       0.846195      0.338178      1.050133
  C      -0.247520      0.286964      1.910714
  H      -0.416236     -0.590247      2.518082
  C      -1.132971      1.338248      1.971332
  H      -1.991010      1.284567      2.626542
  C      -0.961405      2.493222      1.171330
  C      -1.890796      3.547108      1.232369
  C      -1.763227      4.806559      0.447745
  H      -4.641498      1.441775      0.552444
  H      -2.490151      2.383466     -1.276935
  C       0.160787      2.523991      0.310352
  H       0.331688      3.391559     -0.309835
  C       1.041428      1.462923      0.254917
  H      -0.823275      5.321882      0.661826
  H      -2.729777      3.441934      1.906566
  H      -1.771952      4.615885     -0.628855
  H      -2.575666      5.493802      0.667785
34
Coordinates from ORCA-job input E -620.886468253881
  C      -3.622346     -0.940590      1.021466
  C      -2.218573     -0.494110     -0.892833
  C      -3.008482     -2.161800      1.185782
  C      -1.609927     -1.719601     -0.719667
  C      -1.995897     -2.563796      0.316016
  C      -3.243880     -0.063249     -0.022114
  C      -3.862642      1.194343     -0.159097
  C      -3.550514      2.155121     -1.252417
  H      -4.406476     -0.632800      1.700478
  H      -1.892893      0.154235     -1.692425
  H       1.900248      1.525044     -0.408597
  H      -3.315735     -2.812266      1.992718
  H      -0.819668     -2.020991     -1.392581
  H      -4.091138      3.088599     -1.119396
  H      -3.813060      1.754353     -2.235135
  H      -1.513765     -3.521516      0.446098
  H       1.553692     -0.475825      1.002726
  C       0.861051      0.351141      1.054805
  C      -0.233282      0.294762      1.914393
  H      -0.397230     -0.582902      2.522209
  C      -1.123932      1.341833      1.973569
  H      -1.982103      1.284816      2.628258
  C      -0.957015      2.496611      1.172632
  C      -1.891948      3.546988      1.231278
  C      -1.768296      4.806415      0.448196
  H      -4.636157      1.446745      0.552680
  H      -2.482182      2.385916     -1.276306
  C       0.164860      2.532618      0.312259
  H       0.331466      3.400559     -0.309321
  C       1.051354      1.476105      0.258918
  H      -0.830651      5.324803      0.665429
  H      -2.732665      3.436265      1.901656
  H      -1.774440      4.615983     -0.629085
  H      -2.583853      5.490505      0.666653
34
Coordinates from ORCA-job input E -620.886495654445
  C      -3.627819     -0.941429      1.020719
  C      -2.220608     -0.494896     -0.892126
  C      -3.012654     -2.161952      1.186735
  C      -1.610782     -1.719500     -0.716871
  C      -1.997803     -2.563156      0.318974
  C      -3.247979     -0.064420     -0.023100
  C      -3.863969      1.193668     -0.160479
  C      -3.545771      2.156276     -1.250713
  H      -4.413358     -0.633801      1.698065
  H      -1.894461      0.153828     -1.691104
  H       1.903512      1.529133     -0.408979
  H      -3.320113     -2.812262      1.993691
  H      -0.819023     -2.020786     -1.388072
  H      -4.082319      3.092076     -1.117174
  H      -3.810253      1.754647     -2.232580
  H      -1.514884     -3.520349      0.450816
  H       1.558941     -0.473130      1.000468
  C       0.865031      0.352768      1.052907
  C      -0.230212      0.293679      1.911402
  H      -0.393007     -0.585136      2.517783
  C      -1.121610      1.339969      1.972109
  H      -1.980094      1.281480      2.626294
  C      -0.955290      2.495210      1.172502
  C      -1.892198      3.544790      1.230945
  C      -1.771692      4.805201      0.448542
  H      -4.633336      1.454308      0.552851
  H      -2.478374      2.387225     -1.275913
  C       0.165778      2.533496      0.311585
  H       0.329651      3.401237     -0.311102
  C       1.054665      1.478742      0.258485
  H      -0.835529      5.325645      0.667242
  H      -2.734553      3.429061      1.897703
  H      -1.776598      4.615736     -0.628766
  H      -2.589367      5.486956      0.666405
34
Coordinates from ORCA-job input E -620.886505842788
  C      -3.627382     -0.941064      1.021225
  C      -2.221815     -0.494404     -0.893084
  C      -3.011945     -2.161624      1.186280
  C      -1.611869     -1.719032     -0.718627
  C      -1.997903     -2.562775      0.317515
  C      -3.248339     -0.063639     -0.022740
  C      -3.864441      1.194296     -0.160599
  C      -3.543668      2.156428     -1.249281
  H      -4.412445     -0.633610      1.699166
  H      -1.896913      0.154488     -1.692352
  H       1.904257      1.527332     -0.408167
  H      -3.318446     -2.812141      1.993437
  H      -0.820745     -2.020367     -1.390552
  H      -4.078464      3.093216     -1.116461
  H      -3.808711      1.753469     -2.230687
  H      -1.514875     -3.519978      0.448864
  H       1.559371     -0.473587      1.003064
  C       0.865526      0.352418      1.054722
  C      -0.230137      0.293835      1.912780
  H      -0.393322     -0.584860      2.519206
  C      -1.121429      1.340121      1.972779
  H      -1.980083      1.282112      2.626797
  C      -0.954474      2.494838      1.172948
  C      -1.891634      3.544358      1.231146
  C      -1.774070      4.805156      0.447399
  H      -4.630050      1.459613      0.554973
  H      -2.477085      2.386523     -1.275487
  C       0.166375      2.532404      0.311575
  H       0.329160      3.399020     -0.312786
  C       1.055485      1.477681      0.259423
  H      -0.838929      5.327583      0.665465
  H      -2.735024      3.425383      1.895771
  H      -1.778841      4.616000     -0.629697
  H      -2.593218      5.485125      0.665230
34
Coordinates from ORCA-job input E -620.886511419686
  C      -3.625805     -0.939879      1.021669
  C      -2.221783     -0.493508     -0.893619
  C      -3.010322     -2.160414      1.186314
  C      -1.611683     -1.718074     -0.719464
  C      -1.996942     -2.561787      0.316979
  C      -3.247686     -0.062434     -0.022559
  C      -3.864657      1.195233     -0.160977
  C      -3.543235      2.156950     -1.248984
  H      -4.410339     -0.632335      1.700194
  H      -1.897620      0.155263     -1.693258
  H       1.903988      1.524423     -0.407981
  H      -3.316205     -2.810848      1.993788
  H      -0.820995     -2.019476     -1.391879
  H      -4.077800      3.093863     -1.116846
  H      -3.807903      1.753384     -2.230407
  H      -1.513796     -3.518909      0.448132
  H       1.558003     -0.475598      1.004388
  C       0.864686      0.350874      1.055624
  C      -0.231108      0.293244      1.913513
  H      -0.395099     -0.585269      2.520009
  C      -1.121909      1.339941      1.972975
  H      -1.980681      1.282533      2.626896
  C      -0.954134      2.494509      1.173026
  C      -1.890989      3.544086      1.231590
  C      -1.775884      4.805009      0.446943
  H      -4.627548      1.462378      0.556734
  H      -2.476678      2.386096     -1.275683
  C       0.166875      2.530932      0.311622
  H       0.329530      3.396756     -0.313663
  C       1.055286      1.475644      0.259743
  H      -0.841473      5.329044      0.664129
  H      -2.735140      3.422709      1.894952
  H      -1.780972      4.616503     -0.630194
  H      -2.596064      5.483473      0.665538
34
Coordinates from ORCA-job input E -620.886515448158
  C      -3.624403     -0.938504      1.021935
  C      -2.221857     -0.493237     -0.894351
  C      -3.009296     -2.159170      1.186549
  C      -1.611963     -1.717886     -0.720201
  C      -1.996703     -2.561261      0.316719
  C      -3.246982     -0.061491     -0.022766
  C      -3.864468      1.196103     -0.161544
  C      -3.543124      2.157701     -1.249314
  H      -4.408255     -0.630439      1.701042
  H      -1.898018      0.155110     -1.694481
  H       1.904041      1.522396     -0.407767
  H      -3.314869     -2.809210      1.994469
  H      -0.821799     -2.019678     -1.393063
  H      -4.078199      3.094365     -1.117908
  H      -3.806864      1.753880     -2.230960
  H      -1.513735     -3.518441      0.447824
  H       1.557232     -0.477179      1.005235
  C       0.864372      0.349683      1.056276
  C      -0.231417      0.292815      1.914130
  H      -0.396055     -0.585503      2.520761
  C      -1.121823      1.339883      1.973213
  H      -1.980668      1.282847      2.627070
  C      -0.953588      2.494487      1.173127
  C      -1.890327      3.543860      1.232199
  C      -1.777861      4.804638      0.446917
  H      -4.624950      1.464011      0.558408
  H      -2.476181      2.386032     -1.276236
  C       0.167751      2.530023      0.311995
  H       0.330507      3.395337     -0.313851
  C       1.055406      1.474204      0.260077
  H      -0.844243      5.330467      0.663191
  H      -2.735226      3.420104      1.894367
  H      -1.783420      4.616884     -0.630412
  H      -2.599095      5.481483      0.666595
34
Coordinates from ORCA-job input E -620.886517268516
  C      -3.624080     -0.937713      1.021927
  C      -2.222211     -0.493641     -0.894961
  C      -3.009474     -2.158589      1.186768
  C      -1.612704     -1.718459     -0.720599
  C      -1.997372     -2.561398      0.316712
  C      -3.246795     -0.061254     -0.023196
  C      -3.864046      1.196536     -0.161935
  C      -3.543026      2.158259     -1.249827
  H      -4.407479     -0.629077      1.701313
  H      -1.898264      0.154248     -1.695448
  H       1.904562      1.522362     -0.407498
  H      -3.315088     -2.808197      1.995021
  H      -0.822896     -2.020721     -1.393673
  H      -4.078765      3.094618     -1.118976
  H      -3.805912      1.754449     -2.231694
  H      -1.514721     -3.518721      0.447895
  H       1.557622     -0.477447      1.005274
  C       0.864901      0.349516      1.056464
  C      -0.230832      0.292755      1.914372
  H      -0.395633     -0.585505      2.521051
  C      -1.121115      1.339946      1.973501
  H      -1.979975      1.282853      2.627339
  C      -0.952968      2.494714      1.173403
  C      -1.889910      3.543734      1.232757
  C      -1.779205      4.804162      0.447094
  H      -4.623276      1.464445      0.559359
  H      -2.475700      2.386216     -1.276727
  C       0.168610      2.530140      0.312585
  H       0.331461      3.395399     -0.313322
  C       1.055974      1.474167      0.260411
  H      -0.846163      5.331324      0.662729
  H      -2.735325      3.418565      1.894089
  H      -1.785145      4.616638     -0.630363
  H      -2.601128      5.479990      0.667401
34
Coordinates from ORCA-job input E -620.886518233216
  C      -3.624853     -0.937499      1.021631
  C      -2.222366     -0.493957     -0.894925
  C      -3.010598     -2.158516      1.186843
  C      -1.613118     -1.718868     -0.720166
  C      -1.998269     -2.561590      0.317145
  C      -3.247045     -0.061312     -0.023513
  C      -3.863728      1.196751     -0.162063
  C      -3.542939      2.158619     -1.250175
  H      -4.408391     -0.628636      1.700754
  H      -1.897893      0.153705     -1.695399
  H       1.905193      1.523413     -0.407551
  H      -3.316676     -2.807938      1.995063
  H      -0.823146     -2.021324     -1.392959
  H      -4.079153      3.094791     -1.119745
  H      -3.805296      1.754896     -2.232185
  H      -1.515819     -3.518992      0.448557
  H       1.558580     -0.477072      1.004378
  C       0.865806      0.349816      1.056005
  C      -0.229829      0.292687      1.914036
  H      -0.394496     -0.585691      2.520575
  C      -1.120144      1.339840      1.973619
  H      -1.978949      1.282415      2.627511
  C      -0.952352      2.494879      1.173740
  C      -1.889611      3.543579      1.233279
  C      -1.779946      4.803587      0.447247
  H      -4.622572      1.464407      0.559763
  H      -2.475388      2.386415     -1.277029
  C       0.169271      2.530731      0.313075
  H       0.332116      3.396216     -0.312566
  C       1.056676      1.474841      0.260427
  H      -0.847281      5.331692      0.662318
  H      -2.735383      3.417778      1.894043
  H      -1.786235      4.615721     -0.630197
  H      -2.602246      5.478931      0.667707
34
Coordinates from ORCA-job input E -620.886518362104
  C      -3.625178     -0.936987      1.021730
  C      -2.223505     -0.494849     -0.895832
  C      -3.011411     -2.158266      1.187110
  C      -1.614797     -1.720050     -0.720960
  C      -1.999786     -2.562136      0.316911
  C      -3.247467     -0.061463     -0.024030
  C      -3.863192      1.197060     -0.162186
  C      -3.542435      2.158863     -1.250620
  H      -4.408162     -0.627504      1.701201
  H      -1.899050      0.152244     -1.696789
  H       1.906421      1.525439     -0.406593
  H      -3.317385     -2.807183      1.995763
  H      -0.825398     -2.023147     -1.394133
  H      -4.079060      3.094951     -1.121071
  H      -3.804152      1.755025     -2.232723
  H      -1.517723     -3.519747      0.448351
  H       1.560125     -0.476071      1.003967
  C       0.867178      0.350638      1.056113
  C      -0.228522      0.292806      1.914080
  H      -0.393043     -0.585841      2.520269
  C      -1.118971      1.339806      1.974229
  H      -1.977829      1.281827      2.628008
  C      -0.951541      2.495219      1.174795
  C      -1.889322      3.543465      1.234215
  C      -1.780886      4.802713      0.447184
  H      -4.621584      1.464726      0.560153
  H      -2.474711      2.386426     -1.277315
  C       0.170203      2.531892      0.314419
  H       0.333032      3.397772     -0.310773
  C       1.057864      1.476232      0.261298
  H      -0.848802      5.332226      0.661371
  H      -2.735757      3.417024      1.893955
  H      -1.787504      4.613643     -0.630080
  H      -2.603729      5.477565      0.667226
34
Coordinates from ORCA-job input E -620.886518215897
  C      -3.625998     -0.936631      1.021785
  C      -2.224334     -0.495377     -0.896100
  C      -3.012621     -2.158100      1.187350
  C      -1.615989     -1.720759     -0.720984
  C      -2.001166     -2.562419      0.317136
  C      -3.248014     -0.061478     -0.024235
  C      -3.862856      1.197455     -0.162155
  C      -3.541821      2.158984     -1.250862
  H      -4.408822     -0.626783      1.701260
  H      -1.899729      0.151342     -1.697292
  H       1.907705      1.527956     -0.405839
  H      -3.318732     -2.806721      1.996183
  H      -0.826788     -2.024281     -1.394196
  H      -4.078483      3.095207     -1.122282
  H      -3.803234      1.754883     -2.232936
  H      -1.519375     -3.520155      0.448740
  H       1.561667     -0.475019      1.002641
  C       0.868521      0.351475      1.055562
  C      -0.227280      0.292576      1.913387
  H      -0.391657     -0.586646      2.518774
  C      -1.117898      1.339369      1.974511
  H      -1.976833      1.280609      2.628121
  C      -0.950728      2.495393      1.175992
  C      -1.889028      3.543239      1.235347
  C      -1.781620      4.801681      0.447007
  H      -4.621037      1.465429      0.560297
  H      -2.474051      2.386267     -1.277481
  C       0.171061      2.533253      0.315794
  H       0.333785      3.399731     -0.308628
  C       1.059082      1.477890      0.261909
  H      -0.850105      5.332593      0.660142
  H      -2.736185      3.416408      1.894031
  H      -1.788538      4.610733     -0.629906
  H      -2.604978      5.476211      0.666174
34
Coordinates from ORCA-job input E -620.886517730811
  C      -3.626872     -0.936214      1.021970
  C      -2.224946     -0.495494     -0.895926
  C      -3.013812     -2.157831      1.187621
  C      -1.616925     -1.721034     -0.720674
  C      -2.002386     -2.562449      0.317515
  C      -3.248536     -0.061204     -0.024088
  C      -3.862778      1.198005     -0.162055
  C      -3.541157      2.158912     -1.251029
  H      -4.409700     -0.626152      1.701333
  H      -1.900200      0.151029     -1.697203
  H       1.908993      1.530676     -0.405142
  H      -3.320132     -2.806328      1.996473
  H      -0.827784     -2.024847     -1.393821
  H      -4.077442      3.095520     -1.123560
  H      -3.802630      1.754331     -2.232923
  H      -1.520837     -3.520290      0.449271
  H       1.563157     -0.473957      1.000927
  C       0.869758      0.352275      1.054677
  C      -0.226161      0.292082      1.912285
  H      -0.390381     -0.587932      2.516563
  C      -1.117063      1.338559      1.974534
  H      -1.976087      1.278886      2.627937
  C      -0.950007      2.495378      1.177298
  C      -1.888755      3.542877      1.236705
  C      -1.782186      4.800487      0.446714
  H      -4.621044      1.466565      0.560069
  H      -2.473440      2.385784     -1.277648
  C       0.171840      2.534681      0.317231
  H       0.334446      3.401974     -0.306082
  C       1.060234      1.479624      0.262356
  H      -0.851229      5.332785      0.658634
  H      -2.736615      3.415912      1.894410
  H      -1.789306      4.606923     -0.629668
  H      -2.606094      5.474784      0.664538
34
Coordinates from ORCA-job input E -620.886517448656
  C      -3.627147     -0.935633      1.022303
  C      -2.225234     -0.495322     -0.895666
  C      -3.014229     -2.157292      1.188028
  C      -1.617397     -1.720925     -0.720349
  C      -2.002916     -2.562183      0.317947
  C      -3.248753     -0.060719     -0.023814
  C      -3.862966      1.198495     -0.162200
  C      -3.540694      2.158768     -1.251314
  H      -4.409912     -0.625376      1.701655
  H      -1.900529      0.151108     -1.697017
  H       1.909820      1.532260     -0.404699
  H      -3.320567     -2.805691      1.996958
  H      -0.828332     -2.024946     -1.393492
  H      -4.076393      3.095813     -1.124565
  H      -3.802462      1.753724     -2.232982
  H      -1.521510     -3.520069      0.449839
  H       1.563910     -0.473494      0.999695
  C       0.870362      0.352587      1.053932
  C      -0.225668      0.291500      1.911301
  H      -0.389841     -0.589145      2.514677
  C      -1.116810      1.337730      1.974262
  H      -1.975940      1.277420      2.627452
  C      -0.949677      2.495168      1.178038
  C      -1.888656      3.542449      1.237692
  C      -1.782622      4.799671      0.446660
  H      -4.621411      1.467699      0.559465
  H      -2.473012      2.385229     -1.277968
  C       0.172316      2.535462      0.318123
  H       0.334886      3.403419     -0.304244
  C       1.060884      1.480567      0.262521
  H      -0.852055      5.332830      0.657916
  H      -2.736835      3.415342      1.894953
  H      -1.789633      4.604229     -0.629328
  H      -2.607054      5.473638      0.663466
34
Coordinates from ORCA-job input E -620.886517747539
  C      -3.627360     -0.935022      1.022543
  C      -2.225204     -0.495015     -0.895227
  C      -3.014577     -2.156702      1.188419
  C      -1.617509     -1.720631     -0.719766
  C      -2.003218     -2.561825      0.318531
  C      -3.248828     -0.060166     -0.023546
  C      -3.863290      1.198903     -0.162595
  C      -3.540446      2.158606     -1.251838
  H      -4.410174     -0.624592      1.701770
  H      -1.900422      0.151402     -1.696550
  H       1.910369      1.533098     -0.404705
  H      -3.321048     -2.805047      1.997349
  H      -0.828381     -2.024793     -1.392773
  H      -4.075510      3.096058     -1.125439
  H      -3.802627      1.753168     -2.233263
  H      -1.521961     -3.519747      0.450597
  H       1.564474     -0.473305      0.998744
  C       0.870805      0.352661      1.053223
  C      -0.225225      0.291015      1.910487
  H      -0.389271     -0.590023      2.513326
  C      -1.116618      1.337010      1.973824
  H      -1.975781      1.276281      2.626911
  C      -0.949497      2.494867      1.178224
  C      -1.888637      3.541934      1.238358
  C      -1.783113      4.799159      0.446941
  H      -4.621969      1.468669      0.558584
  H      -2.472748      2.384660     -1.278571
  C       0.172656      2.535798      0.318432
  H       0.335205      3.404277     -0.303180
  C       1.061296      1.481009      0.262305
  H      -0.852855      5.332849      0.658057
  H      -2.736714      3.414548      1.895722
  H      -1.789764      4.602652     -0.628816
  H      -2.608138      5.472559      0.663165
34
Coordinates from ORCA-job input E -620.886518735406
  C      -3.627714     -0.933407      1.023057
  C      -2.225312     -0.494896     -0.894732
  C      -3.015188     -2.155071      1.189766
  C      -1.617964     -1.720517     -0.718536
  C      -2.003904     -2.561073      0.320238
  C      -3.249001     -0.059208     -0.023465
  C      -3.863744      1.199628     -0.163933
  C      -3.539882      2.158492     -1.253458
  H      -4.410469     -0.622283      1.702055
  H      -1.900393      0.151076     -1.696352
  H       1.911664      1.534961     -0.404685
  H      -3.321801     -2.802872      1.999089
  H      -0.828852     -2.025297     -1.391287
  H      -4.073975      3.096555     -1.127511
  H      -3.802567      1.752498     -2.234545
  H      -1.522947     -3.519032      0.452971
  H       1.565723     -0.473039      0.996467
  C       0.871860      0.352728      1.051594
  C      -0.224272      0.289873      1.908554
  H      -0.388167     -0.591974      2.510261
  C      -1.116050      1.335499      1.972777
  H      -1.975373      1.273807      2.625548
  C      -0.949089      2.494256      1.178400
  C      -1.888691      3.540755      1.239636
  C      -1.784478      4.798253      0.448134
  H      -4.622867      1.470240      0.556436
  H      -2.472034      2.383782     -1.280193
  C       0.173455      2.536468      0.319024
  H       0.336004      3.405966     -0.301128
  C       1.062310      1.481971      0.261891
  H      -0.854971      5.333060      0.659524
  H      -2.736352      3.412413      1.897385
  H      -1.790152      4.600569     -0.627367
  H      -2.610887      5.470133      0.663629
34
Coordinates from ORCA-job input E -620.886520537878
  C      -3.628610     -0.931788      1.023290
  C      -2.225484     -0.495072     -0.894297
  C      -3.016490     -2.153494      1.191099
  C      -1.618573     -1.720713     -0.717047
  C      -2.005058     -2.560473      0.322208
  C      -3.249360     -0.058426     -0.023702
  C      -3.864099      1.200263     -0.165631
  C      -3.539401      2.158357     -1.255597
  H      -4.411479     -0.619891      1.701814
  H      -1.900144      0.150300     -1.696237
  H       1.913090      1.536973     -0.405065
  H      -3.323523     -2.800638      2.000792
  H      -0.829346     -2.026227     -1.389335
  H      -4.072693      3.096898     -1.129834
  H      -3.802486      1.751920     -2.236383
  H      -1.524476     -3.518495      0.455785
  H       1.567725     -0.472427      0.994240
  C       0.873518      0.353015      1.049949
  C      -0.222572      0.289009      1.906834
  H      -0.386040     -0.593405      2.507829
  C      -1.114856      1.334156      1.971793
  H      -1.974189      1.271521      2.624448
  C      -0.948485      2.493663      1.178277
  C      -1.888728      3.539416      1.240778
  C      -1.786152      4.797490      0.449865
  H      -4.623730      1.471516      0.553960
  H      -2.471348      2.382872     -1.282329
  C       0.174329      2.537102      0.319222
  H       0.336769      3.407484     -0.299713
  C       1.063564      1.483039      0.261215
  H      -0.857531      5.333473      0.662130
  H      -2.735520      3.409871      1.899438
  H      -1.790541      4.599566     -0.625567
  H      -2.614163      5.467457      0.665014
34
Coordinates from ORCA-job input E -620.886524478872
  C      -3.631017     -0.928903      1.023326
  C      -2.226063     -0.495756     -0.893736
  C      -3.019604     -2.150644      1.193536
  C      -1.619915     -1.721401     -0.714134
  C      -2.007631     -2.559428      0.326098
  C      -3.250464     -0.057316     -0.024665
  C      -3.864594      1.201345     -0.169047
  C      -3.538534      2.158159     -1.259967
  H      -4.414295     -0.615578      1.700726
  H      -1.899696      0.148268     -1.696359
  H       1.915731      1.541002     -0.406169
  H      -3.327610     -2.796414      2.003953
  H      -0.830294     -2.028325     -1.385318
  H      -4.070635      3.097400     -1.134392
  H      -3.802094      1.751093     -2.240313
  H      -1.527648     -3.517494      0.461498
  H       1.572308     -0.470840      0.990101
  C       0.877275      0.353827      1.046963
  C      -0.218616      0.287633      1.903950
  H      -0.381035     -0.595623      2.503991
  C      -1.111907      1.331807      1.970309
  H      -1.971090      1.267403      2.622988
  C      -0.947105      2.492552      1.178072
  C      -1.888740      3.536795      1.242827
  C      -1.789434      4.796062      0.453508
  H      -4.625107      1.473587      0.549266
  H      -2.470063      2.381228     -1.286675
  C       0.175874      2.538276      0.319323
  H       0.337872      3.410013     -0.297859
  C       1.066111      1.485214      0.259842
  H      -0.862679      5.334448      0.667942
  H      -2.733690      3.404901      1.903410
  H      -1.791216      4.598690     -0.621991
  H      -2.620475      5.462336      0.668239
34
Coordinates from ORCA-job input E -620.886528198750
  C      -3.633631     -0.926545      1.023075
  C      -2.226820     -0.496580     -0.893481
  C      -3.022737     -2.148260      1.195567
  C      -1.621236     -1.722190     -0.711592
  C      -2.010106     -2.558528      0.329555
  C      -3.251767     -0.056609     -0.025863
  C      -3.864888      1.202246     -0.172105
  C      -3.537722      2.157998     -1.263925
  H      -4.417411     -0.612065      1.699348
  H      -1.899465      0.146088     -1.696798
  H       1.917802      1.544791     -0.407466
  H      -3.331689     -2.792753      2.006632
  H      -0.831158     -2.030328     -1.381678
  H      -4.068998      3.097735     -1.138564
  H      -3.801461      1.750517     -2.243997
  H      -1.530503     -3.516549      0.466705
  H       1.576895     -0.469056      0.986468
  C       0.880977      0.354783      1.044467
  C      -0.214637      0.286568      1.901747
  H      -0.375968     -0.597329      2.501132
  C      -1.108855      1.329821      1.969481
  H      -1.967756      1.263830      2.622385
  C      -0.945753      2.491540      1.178207
  C      -1.888715      3.534457      1.244670
  C      -1.792234      4.794696      0.456864
  H      -4.626098      1.475276      0.545210
  H      -2.468893      2.379768     -1.290607
  C       0.176956      2.539310      0.319323
  H       0.338248      3.411895     -0.296886
  C       1.068355      1.487285      0.258630
  H      -0.867347      5.335483      0.673546
  H      -2.732082      3.400649      1.906886
  H      -1.791561      4.598456     -0.618813
  H      -2.625821      5.457916      0.671121
34
Coordinates from ORCA-job input E -620.886532568061
  C      -3.636564     -0.924179      1.022672
  C      -2.227761     -0.497519     -0.893374
  C      -3.026116     -2.145812      1.197601
  C      -1.622661     -1.723063     -0.709013
  C      -2.012720     -2.557543      0.333132
  C      -3.253298     -0.055985     -0.027288
  C      -3.865128      1.203195     -0.175322
  C      -3.536718      2.157789     -1.268066
  H      -4.420938     -0.608592      1.697720
  H      -1.899400      0.143610     -1.697510
  H       1.919436      1.548909     -0.409232
  H      -3.336067     -2.788943      2.009356
  H      -0.832074     -2.032431     -1.377920
  H      -4.067186      3.098036     -1.143140
  H      -3.800499      1.749947     -2.247934
  H      -1.533390     -3.515452      0.472186
  H       1.581968     -0.466878      0.982620
  C       0.884974      0.355955      1.041942
  C      -0.210211      0.285492      1.899737
  H      -0.370265     -0.599080      2.498463
  C      -1.105475      1.327689      1.969133
  H      -1.963926      1.259990      2.622467
  C      -0.944366      2.490364      1.178837
  C      -1.888734      3.531972      1.246782
  C      -1.794911      4.793073      0.460435
  H      -4.627021      1.477130      0.540959
  H      -2.467550      2.378110     -1.294738
  C       0.177606      2.540353      0.319314
  H       0.337732      3.413488     -0.296444
  C       1.070457      1.489538      0.257312
  H      -0.872261      5.336731      0.679783
  H      -2.730649      3.396501      1.910481
  H      -1.791387      4.598437     -0.615493
  H      -2.630977      5.453481      0.673784
34
Coordinates from ORCA-job input E -620.886536387017
  C      -3.638566     -0.922491      1.022417
  C      -2.228393     -0.498256     -0.893298
  C      -3.028623     -2.144175      1.198923
  C      -1.623819     -1.723880     -0.707328
  C      -2.014829     -2.557059      0.335453
  C      -3.254276     -0.055527     -0.028250
  C      -3.865196      1.203903     -0.177657
  C      -3.535680      2.157490     -1.271035
  H      -4.423293     -0.606086      1.696655
  H      -1.899311      0.141720     -1.698049
  H       1.919920      1.552065     -0.411044
  H      -3.339367     -2.786350      2.011126
  H      -0.832982     -2.034195     -1.375492
  H      -4.065483      3.098195     -1.146785
  H      -3.799449      1.749352     -2.250781
  H      -1.535859     -3.514986      0.475742
  H       1.585798     -0.464905      0.979824
  C       0.887881      0.357072      1.040201
  C      -0.206765      0.284868      1.898642
  H      -0.365677     -0.600220      2.496911
  C      -1.102934      1.326164      1.969444
  H      -1.960877      1.257187      2.623315
  C      -0.943490      2.489466      1.179827
  C      -1.888870      3.530190      1.248610
  C      -1.796612      4.791743      0.463068
  H      -4.627554      1.478715      0.537797
  H      -2.466303      2.376630     -1.297754
  C       0.177521      2.541153      0.319319
  H       0.336269      3.414397     -0.296628
  C       1.071594      1.491323      0.256215
  H      -0.875945      5.337953      0.684690
  H      -2.730003      3.393875      1.913100
  H      -1.790538      4.598511     -0.613076
  H      -2.634368      5.450475      0.675140
34
Coordinates from ORCA-job input E -620.886541569996
  C      -3.640574     -0.920203      1.022192
  C      -2.228655     -0.498599     -0.892855
  C      -3.030814     -2.141668      1.200853
  C      -1.624298     -1.724040     -0.704730
  C      -2.016239     -2.555718      0.338869
  C      -3.255223     -0.054606     -0.029246
  C      -3.865599      1.204858     -0.180688
  C      -3.534325      2.157184     -1.274570
  H      -4.425857     -0.602918      1.695365
  H      -1.898791      0.140147     -1.698252
  H       1.919420      1.555103     -0.414022
  H      -3.342329     -2.782696      2.013666
  H      -0.832893     -2.035251     -1.371795
  H      -4.062905      3.098689     -1.151301
  H      -3.798343      1.748773     -2.254172
  H      -1.537371     -3.513441      0.480914
  H       1.589164     -0.463356      0.975562
  C       0.890320      0.357730      1.037400
  C      -0.203465      0.283469      1.896805
  H      -0.361006     -0.602419      2.494253
  C      -1.100647      1.323750      1.969621
  H      -1.957883      1.253267      2.624250
  C      -0.943039      2.487911      1.181054
  C      -1.889317      3.527814      1.251059
  C      -1.798204      4.789931      0.466438
  H      -4.628708      1.480888      0.533476
  H      -2.464678      2.374693     -1.301383
  C       0.176730      2.541642      0.319154
  H       0.333610      3.415148     -0.296877
  C       1.072000      1.492827      0.254247
  H      -0.880000      5.339160      0.691125
  H      -2.729758      3.390912      1.916304
  H      -1.788573      4.598316     -0.609923
  H      -2.637829      5.447019      0.676450
34
Coordinates from ORCA-job input E -620.886545469579
  C      -3.641196     -0.918807      1.022186
  C      -2.228280     -0.498515     -0.892318
  C      -3.031591     -2.140169      1.201941
  C      -1.624112     -1.723865     -0.703137
  C      -2.016607     -2.554894      0.340786
  C      -3.255291     -0.053835     -0.029540
  C      -3.865867      1.205395     -0.182502
  C      -3.533301      2.156900     -1.276525
  H      -4.426815     -0.601035      1.694749
  H      -1.898014      0.139693     -1.697974
  H       1.918019      1.556081     -0.416625
  H      -3.343570     -2.780667      2.015001
  H      -0.832398     -2.035540     -1.369617
  H      -4.060846      3.099077     -1.154067
  H      -3.797704      1.748333     -2.256011
  H      -1.537901     -3.512555      0.483720
  H       1.590180     -0.462855      0.972873
  C       0.890944      0.357836      1.035553
  C      -0.201989      0.282668      1.895904
  H      -0.358529     -0.603607      2.493042
  C      -1.099767      1.322368      1.969902
  H      -1.956386      1.251217      2.625250
  C      -0.943301      2.486884      1.181723
  C      -1.889843      3.526479      1.252633
  C      -1.798811      4.788965      0.468542
  H      -4.629537      1.482226      0.530722
  H      -2.463490      2.373292     -1.303483
  C       0.175625      2.541591      0.318745
  H       0.331111      3.415262     -0.297371
  C       1.071321      1.493210      0.252498
  H      -0.882168      5.339965      0.695452
  H      -2.730007      3.389602      1.918238
  H      -1.786469      4.598326     -0.607936
  H      -2.639492      5.445288      0.676886
34
Coordinates from ORCA-job input E -620.886549098983
  C      -3.641193     -0.917803      1.022248
  C      -2.227436     -0.498263     -0.891656
  C      -3.031728     -2.139098      1.202730
  C      -1.623451     -1.723542     -0.701808
  C      -2.016409     -2.554283      0.342212
  C      -3.254880     -0.053158     -0.029554
  C      -3.865961      1.205714     -0.183808
  C      -3.532313      2.156695     -1.277782
  H      -4.427080     -0.599669      1.694342
  H      -1.896833      0.139749     -1.697328
  H       1.916053      1.555915     -0.419299
  H      -3.344063     -2.779312      2.015885
  H      -0.831447     -2.035493     -1.367823
  H      -4.058870      3.099511     -1.156049
  H      -3.797216      1.748079     -2.257162
  H      -1.537891     -3.511934      0.485732
  H       1.589764     -0.463091      0.970539
  C       0.890506      0.357537      1.033860
  C      -0.201514      0.282097      1.895248
  H      -0.357197     -0.604342      2.492373
  C      -1.099590      1.321508      1.970093
  H      -1.955606      1.250131      2.626188
  C      -0.943967      2.486137      1.181934
  C      -1.890425      3.525674      1.253814
  C      -1.799073      4.788532      0.470237
  H      -4.630118      1.483057      0.528668
  H      -2.462350      2.372169     -1.304932
  C       0.174356      2.541249      0.318078
  H       0.328733      3.415182     -0.297928
  C       1.069989      1.492960      0.250608
  H      -0.883572      5.340668      0.699115
  H      -2.730448      3.388979      1.919645
  H      -1.784247      4.598511     -0.606300
  H      -2.640606      5.444248      0.677123
34
Coordinates from ORCA-job input E -620.886551845085
  C      -3.640870     -0.917399      1.022291
  C      -2.226574     -0.498191     -0.891204
  C      -3.031597     -2.138728      1.203073
  C      -1.622820     -1.723494     -0.701102
  C      -2.016125     -2.554184      0.342867
  C      -3.254265     -0.052869     -0.029470
  C      -3.865682      1.205769     -0.184390
  C      -3.531454      2.156580     -1.278267
  H      -4.426885     -0.599026      1.694135
  H      -1.895714      0.139829     -1.696765
  H       1.914234      1.555140     -0.421369
  H      -3.344175     -2.778855      2.016208
  H      -0.830664     -2.035612     -1.366866
  H      -4.057386      3.099808     -1.157033
  H      -3.796757      1.748001     -2.257582
  H      -1.537834     -3.511902      0.486606
  H       1.588603     -0.463612      0.969040
  C       0.889573      0.357182      1.032734
  C      -0.201711      0.281994      1.895004
  H      -0.356832     -0.604355      2.492410
  C      -1.099765      1.321413      1.970264
  H      -1.955313      1.250190      2.626983
  C      -0.944651      2.485926      1.181785
  C      -1.890842      3.525572      1.254442
  C      -1.799156      4.788734      0.471312
  H      -4.630127      1.483215      0.527728
  H      -2.461376      2.371490     -1.305611
  C       0.173313      2.540903      0.317350
  H       0.327077      3.415064     -0.298501
  C       1.068613      1.492476      0.249118
  H      -0.884292      5.341357      0.701618
  H      -2.730766      3.389037      1.920433
  H      -1.782511      4.598962     -0.605232
  H      -2.641347      5.443901      0.677236
34
Coordinates from ORCA-job input E -620.886555090008
  C      -3.640490     -0.917264      1.022261
  C      -2.225552     -0.498406     -0.890820
  C      -3.031534     -2.138708      1.203280
  C      -1.622157     -1.723816     -0.700511
  C      -2.015923     -2.554444      0.343360
  C      -3.253446     -0.052849     -0.029430
  C      -3.864900      1.205706     -0.184736
  C      -3.530229      2.156452     -1.278541
  H      -4.426619     -0.598622      1.693850
  H      -1.894331      0.139629     -1.696223
  H       1.911966      1.554039     -0.423809
  H      -3.344435     -2.778768      2.016345
  H      -0.829864     -2.036153     -1.366017
  H      -4.055597      3.100064     -1.157842
  H      -3.795953      1.747957     -2.257798
  H      -1.537942     -3.512290      0.487255
  H       1.586889     -0.464255      0.967392
  C       0.888242      0.356829      1.031505
  C      -0.202190      0.282189      1.894866
  H      -0.356752     -0.603913      2.492783
  C      -1.100009      1.321791      1.970532
  H      -1.954990      1.250937      2.628035
  C      -0.945437      2.486045      1.181487
  C      -1.891222      3.525913      1.255038
  C      -1.799287      4.789449      0.472510
  H      -4.629608      1.483041      0.527147
  H      -2.460014      2.370765     -1.306168
  C       0.172050      2.540573      0.316315
  H       0.325297      3.414930     -0.299428
  C       1.066871      1.491891      0.247387
  H      -0.885109      5.342503      0.704571
  H      -2.730930      3.389519      1.921325
  H      -1.780462      4.599851     -0.604014
  H      -2.642413      5.443729      0.677339
34
Coordinates from ORCA-job input E -620.886557826486
  C      -3.640145     -0.917415      1.022245
  C      -2.224969     -0.499125     -0.890847
  C      -3.031628     -2.139069      1.203350
  C      -1.622044     -1.724757     -0.700460
  C      -2.016134     -2.555177      0.343448
  C      -3.252731     -0.053204     -0.029501
  C      -3.863678      1.205577     -0.184691
  C      -3.528783      2.156326     -1.278489
  H      -4.426173     -0.598433      1.693786
  H      -1.893485      0.138786     -1.696240
  H       1.910195      1.553419     -0.425568
  H      -3.344753     -2.778990      2.016436
  H      -0.829850     -2.037444     -1.365921
  H      -4.053831      3.100179     -1.158269
  H      -3.794758      1.747875     -2.257705
  H      -1.538510     -3.513198      0.487386
  H       1.585451     -0.464508      0.966164
  C       0.887128      0.356819      1.030634
  C      -0.202728      0.282652      1.894784
  H      -0.357013     -0.603244      2.493072
  C      -1.100194      1.322524      1.970824
  H      -1.954756      1.252009      2.628921
  C      -0.945968      2.486574      1.181353
  C      -1.891407      3.526686      1.255557
  C      -1.799557      4.790463      0.473429
  H      -4.628407      1.482777      0.527240
  H      -2.458448      2.370168     -1.306407
  C       0.171034      2.540606      0.315505
  H       0.324038      3.415033     -0.300251
  C       1.065505      1.491700      0.246181
  H      -0.886040      5.343985      0.707017
  H      -2.730904      3.390292      1.922099
  H      -1.778799      4.600753     -0.603023
  H      -2.643739      5.443675      0.677185
34
Coordinates from ORCA-job input E -620.886561250914
  C      -3.639871     -0.917842      1.022171
  C      -2.224294     -0.500389     -0.890924
  C      -3.032074     -2.139860      1.203332
  C      -1.622088     -1.726404     -0.700452
  C      -2.016732     -2.556493      0.343475
  C      -3.251805     -0.053910     -0.029609
  C      -3.861655      1.205419     -0.184411
  C      -3.526513      2.156024     -1.278320
  H      -4.425772     -0.598421      1.693639
  H      -1.892365      0.137259     -1.696341
  H       1.907785      1.553028     -0.427949
  H      -3.345632     -2.779585      2.016399
  H      -0.830054     -2.039602     -1.365861
  H      -4.051180      3.100160     -1.158694
  H      -3.792793      1.747563     -2.257464
  H      -1.539631     -3.514782      0.487445
  H       1.583686     -0.464504      0.964369
  C       0.885705      0.357064      1.029398
  C      -0.203425      0.283428      1.894571
  H      -0.357483     -0.602263      2.493217
  C      -1.100371      1.323680      1.971268
  H      -1.954353      1.253575      2.630181
  C      -0.946551      2.487533      1.181406
  C      -1.891540      3.528018      1.256387
  C      -1.799980      4.792041      0.474666
  H      -4.626343      1.482545      0.527613
  H      -2.456033      2.369163     -1.306706
  C       0.169566      2.540918      0.314413
  H       0.322338      3.415218     -0.301624
  C       1.063708      1.491755      0.244617
  H      -0.887583      5.346480      0.710513
  H      -2.730573      3.391720      1.923523
  H      -1.776375      4.602143     -0.601655
  H      -2.645798      5.443636      0.676650
34
Coordinates from ORCA-job input E -620.886563116163
  C      -3.639538     -0.918316      1.022219
  C      -2.224099     -0.501528     -0.891182
  C      -3.032338     -2.140666      1.203211
  C      -1.622477     -1.727901     -0.700864
  C      -2.017355     -2.557742      0.343136
  C      -3.251161     -0.054569     -0.029622
  C      -3.860002      1.205315     -0.183915
  C      -3.524737      2.155715     -1.277958
  H      -4.425151     -0.598564      1.693857
  H      -1.891967      0.135880     -1.696703
  H       1.906324      1.553163     -0.429118
  H      -3.346107     -2.780239      2.016313
  H      -0.830761     -2.041499     -1.366460
  H      -4.049193      3.099998     -1.158621
  H      -3.791185      1.747160     -2.257029
  H      -1.540663     -3.516265      0.486977
  H       1.582533     -0.464231      0.963395
  C       0.884723      0.357451      1.028773
  C      -0.204089      0.284081      1.894412
  H      -0.358260     -0.601580      2.493072
  C      -1.100635      1.324629      1.971595
  H      -1.954317      1.254763      2.630931
  C      -0.946849      2.488450      1.181717
  C      -1.891542      3.529237      1.257011
  C      -1.800279      4.793231      0.475211
  H      -4.624453      1.482615      0.528303
  H      -2.454183      2.368396     -1.306697
  C       0.168630      2.541427      0.313939
  H       0.321469      3.415466     -0.302457
  C       1.062608      1.492073      0.243921
  H      -0.888767      5.348536      0.712467
  H      -2.730208      3.393120      1.924647
  H      -1.774781      4.602976     -0.600975
  H      -2.647268      5.443734      0.675736
34
Coordinates from ORCA-job input E -620.886565700066
  C      -3.638669     -0.919211      1.022411
  C      -2.223690     -0.503459     -0.891562
  C      -3.032620     -2.142222      1.202863
  C      -1.623164     -1.730517     -0.701757
  C      -2.018404     -2.560094      0.342263
  C      -3.249864     -0.055660     -0.029440
  C      -3.857103      1.205141     -0.182914
  C      -3.521601      2.155056     -1.277221
  H      -4.423677     -0.598901      1.694487
  H      -1.891239      0.133626     -1.697201
  H       1.903640      1.553393     -0.431054
  H      -3.346743     -2.781618      2.015967
  H      -0.832106     -2.044765     -1.367822
  H      -4.045578      3.099628     -1.158196
  H      -3.788453      1.746279     -2.256119
  H      -1.542537     -3.519096      0.485683
  H       1.580207     -0.463823      0.961771
  C       0.882756      0.358114      1.027758
  C      -0.205474      0.285264      1.894197
  H      -0.359939     -0.600390      2.492799
  C      -1.101302      1.326361      1.972247
  H      -1.954460      1.256956      2.632318
  C      -0.947443      2.490130      1.182405
  C      -1.891595      3.531469      1.258158
  C      -1.800720      4.795216      0.475871
  H      -4.620990      1.483042      0.529675
  H      -2.450938      2.366920     -1.306605
  C       0.166980      2.542409      0.313315
  H       0.320042      3.415932     -0.303737
  C       1.060554      1.492625      0.242804
  H      -0.890877      5.352280      0.715458
  H      -2.729521      3.395951      1.926854
  H      -1.771907      4.604252     -0.600057
  H      -2.649645      5.444024      0.673626
34
Coordinates from ORCA-job input E -620.886566971251
  C      -3.637799     -0.919786      1.022696
  C      -2.223510     -0.504823     -0.891886
  C      -3.032577     -2.143276      1.202667
  C      -1.623772     -1.732368     -0.702563
  C      -2.019091     -2.561793      0.341535
  C      -3.248904     -0.056369     -0.029206
  C      -3.855122      1.205033     -0.182146
  C      -3.519449      2.154607     -1.276630
  H      -4.422208     -0.599023      1.695253
  H      -1.890938      0.132060     -1.697633
  H       1.902084      1.553799     -0.431871
  H      -3.346812     -2.782521      2.015848
  H      -0.833299     -2.047078     -1.369104
  H      -4.043006      3.099382     -1.157478
  H      -3.786674      1.745682     -2.255375
  H      -1.543836     -3.521151      0.484583
  H       1.578384     -0.463654      0.960634
  C       0.881259      0.358524      1.027079
  C      -0.206706      0.285942      1.893843
  H      -0.361572     -0.599856      2.492134
  C      -1.102002      1.327463      1.972549
  H      -1.954941      1.258290      2.632922
  C      -0.947841      2.491354      1.183012
  C      -1.891655      3.533039      1.259000
  C      -1.801089      4.796372      0.475951
  H      -4.618342      1.483675      0.530851
  H      -2.448708      2.365943     -1.306434
  C       0.166117      2.543308      0.313343
  H       0.319616      3.416601     -0.303906
  C       1.059276      1.493129      0.242341
  H      -0.892462      5.354912      0.716753
  H      -2.729019      3.398077      1.928528
  H      -1.770233      4.604645     -0.599757
  H      -2.651249      5.444177      0.671712
34
Coordinates from ORCA-job input E -620.886569077764
  C      -3.635619     -0.920852      1.023398
  C      -2.223033     -0.507560     -0.892600
  C      -3.032102     -2.145323      1.202338
  C      -1.624927     -1.736077     -0.704324
  C      -2.020250     -2.565238      0.339989
  C      -3.246727     -0.057713     -0.028656
  C      -3.851124      1.204751     -0.180653
  C      -3.515152      2.153763     -1.275436
  H      -4.418690     -0.599080      1.697042
  H      -1.890330      0.128985     -1.698561
  H       1.898938      1.554411     -0.433284
  H      -3.346430     -2.784251      2.015737
  H      -0.835738     -2.051752     -1.371939
  H      -4.037673      3.098991     -1.155525
  H      -3.783388      1.744718     -2.253857
  H      -1.546305     -3.525352      0.482227
  H       1.573991     -0.463784      0.958139
  C       0.877793      0.359097      1.025602
  C      -0.209589      0.287202      1.893047
  H      -0.365296     -0.598906      2.490666
  C      -1.103697      1.329689      1.973084
  H      -1.956263      1.261019      2.633983
  C      -0.948804      2.493856      1.184185
  C      -1.891908      3.536200      1.260711
  C      -1.801909      4.798478      0.475799
  H      -4.612675      1.485113      0.533413
  H      -2.444229      2.364027     -1.306061
  C       0.164591      2.545192      0.313764
  H       0.319197      3.418346     -0.303351
  C       1.056551      1.494007      0.241475
  H      -0.895816      5.360256      0.718729
  H      -2.728024      3.402625      1.932106
  H      -1.767022      4.605032     -0.599438
  H      -2.654424      5.444445      0.667496
34
Coordinates from ORCA-job input E -620.886571177720
  C      -3.633098     -0.921758      1.024127
  C      -2.222421     -0.510238     -0.893501
  C      -3.031256     -2.147189      1.202059
  C      -1.625949     -1.739687     -0.706248
  C      -2.021148     -2.568554      0.338374
  C      -3.244354     -0.058974     -0.028215
  C      -3.847168      1.204366     -0.179369
  C      -3.511041      2.153051     -1.274384
  H      -4.414761     -0.598886      1.698889
  H      -1.889743      0.126005     -1.699717
  H       1.895638      1.554391     -0.434709
  H      -3.345534     -2.785782      2.015745
  H      -0.838126     -2.056405     -1.374993
  H      -4.032392      3.098774     -1.153399
  H      -3.780534      1.744176     -2.252511
  H      -1.548546     -3.529439      0.479796
  H       1.568977     -0.464449      0.955654
  C       0.873990      0.359366      1.024176
  C      -0.212639      0.288470      1.892538
  H      -0.369001     -0.597780      2.489780
  C      -1.105437      1.332027      1.973787
  H      -1.957596      1.264026      2.635284
  C      -0.949928      2.496294      1.185158
  C      -1.892278      3.539249      1.262311
  C      -1.802818      4.800434      0.475552
  H      -4.606844      1.486347      0.536030
  H      -2.439903      2.362207     -1.305790
  C       0.163168      2.546865      0.314253
  H       0.318839      3.420239     -0.302260
  C       1.053619      1.494530      0.240553
  H      -0.899237      5.365459      0.720471
  H      -2.727091      3.407198      1.935639
  H      -1.763915      4.605333     -0.599217
  H      -2.657553      5.444651      0.663379
34
Coordinates from ORCA-job input E -620.886572981614
  C      -3.631150     -0.922210      1.024582
  C      -2.221910     -0.512139     -0.894387
  C      -3.030423     -2.148262      1.201954
  C      -1.626539     -1.742173     -0.707678
  C      -2.021559     -2.570694      0.337314
  C      -3.242578     -0.059822     -0.028140
  C      -3.844363      1.204020     -0.178767
  C      -3.508249      2.152714     -1.273891
  H      -4.411808     -0.598452      1.700087
  H      -1.889389      0.123864     -1.700862
  H       1.893148      1.553802     -0.435830
  H      -3.344545     -2.786548      2.015942
  H      -0.839694     -2.059735     -1.377186
  H      -4.028528      3.098876     -1.151746
  H      -3.778996      1.744346     -2.251845
  H      -1.549873     -3.532090      0.478280
  H       1.564958     -0.465394      0.953774
  C       0.871071      0.359271      1.023134
  C      -0.214837      0.289326      1.892425
  H      -0.371429     -0.596872      2.489680
  C      -1.106588      1.333730      1.974493
  H      -1.958385      1.266336      2.636531
  C      -0.950820      2.497909      1.185711
  C      -1.892619      3.541235      1.263396
  C      -1.803667      4.801629      0.475382
  H      -4.602429      1.487084      0.537905
  H      -2.436910      2.360928     -1.305856
  C       0.162220      2.547825      0.314607
  H       0.318510      3.421716     -0.301022
  C       1.051369      1.494580      0.239786
  H      -0.901951      5.369102      0.721716
  H      -2.726388      3.410379      1.938245
  H      -1.761763      4.605466     -0.599063
  H      -2.659965      5.444568      0.660572
34
Coordinates from ORCA-job input E -620.886574327738
  C      -3.630263     -0.922218      1.024665
  C      -2.221697     -0.512943     -0.895071
  C      -3.029896     -2.148453      1.201970
  C      -1.626689     -1.743142     -0.708386
  C      -2.021535     -2.571340      0.336931
  C      -3.241820     -0.060151     -0.028408
  C      -3.843199      1.203827     -0.178824
  C      -3.507227      2.152756     -1.273939
  H      -4.410517     -0.598005      1.700415
  H      -1.889412      0.122903     -1.701771
  H       1.891995      1.552991     -0.436379
  H      -3.343828     -2.786540      2.016185
  H      -0.840256     -2.061166     -1.378164
  H      -4.026766      3.099216     -1.150898
  H      -3.778921      1.745064     -2.251872
  H      -1.550148     -3.532892      0.477855
  H       1.563044     -0.466134      0.953038
  C       0.869771      0.359007      1.022788
  C      -0.215680      0.289659      1.892722
  H      -0.372128     -0.596367      2.490260
  C      -1.106906      1.334473      1.975079
  H      -1.958468      1.267459      2.637476
  C      -0.951221      2.498444      1.185884
  C      -1.892786      3.541876      1.263791
  C      -1.804239      4.801937      0.475309
  H      -4.600317      1.487242      0.538721
  H      -2.435752      2.360353     -1.306178
  C       0.161829      2.547946      0.314702
  H       0.318148      3.422327     -0.300237
  C       1.050321      1.494294      0.239415
  H      -0.903387      5.370574      0.722291
  H      -2.726016      3.411622      1.939412
  H      -1.760891      4.605430     -0.599009
  H      -2.661224      5.444265      0.659473
34
Coordinates from ORCA-job input E -620.886575011835
  C      -3.630176     -0.922055      1.024521
  C      -2.221717     -0.512995     -0.895463
  C      -3.029708     -2.148215      1.201987
  C      -1.626605     -1.743119     -0.708575
  C      -2.021344     -2.571110      0.336931
  C      -3.241787     -0.060154     -0.028759
  C      -3.843130      1.203793     -0.179126
  C      -3.507305      2.152969     -1.274167
  H      -4.410437     -0.597748      1.700211
  H      -1.889640      0.122779     -1.702307
  H       1.891812      1.552357     -0.436481
  H      -3.343507     -2.786231      2.016305
  H      -0.840193     -2.061273     -1.378314
  H      -4.026377      3.099623     -1.150543
  H      -3.779634      1.745927     -2.252170
  H      -1.549860     -3.532600      0.478008
  H       1.562824     -0.466446      0.953177
  C       0.869681      0.358798      1.022951
  C      -0.215606      0.289660      1.893160
  H      -0.371811     -0.596212      2.490982
  C      -1.106727      1.334542      1.975483
  H      -1.958181      1.267682      2.638048
  C      -0.951236      2.498319      1.185916
  C      -1.892783      3.541727      1.263762
  C      -1.804522      4.801734      0.475239
  H      -4.599877      1.487127      0.538855
  H      -2.435755      2.360186     -1.306526
  C       0.161750      2.547621      0.314613
  H       0.317762      3.422245     -0.300068
  C       1.050171      1.493963      0.239386
  H      -0.903850      5.370639      0.722354
  H      -2.725859      3.411655      1.939602
  H      -1.760807      4.605232     -0.599060
  H      -2.661646      5.443893      0.659312
34
Coordinates from ORCA-job input E -620.886575720771
  C      -3.630089     -0.921936      1.024340
  C      -2.221759     -0.513094     -0.895906
  C      -3.029579     -2.148058      1.201904
  C      -1.626586     -1.743190     -0.708875
  C      -2.021250     -2.570973      0.336796
  C      -3.241730     -0.060190     -0.029127
  C      -3.842942      1.203805     -0.179368
  C      -3.507224      2.153197     -1.274311
  H      -4.410330     -0.597534      1.699998
  H      -1.889894      0.122587     -1.702909
  H       1.891504      1.551740     -0.436653
  H      -3.343273     -2.786020      2.016302
  H      -0.840232     -2.061493     -1.378608
  H      -4.025559      3.100171     -1.149930
  H      -3.780472      1.747053     -2.252412
  H      -1.549697     -3.532423      0.477980
  H       1.562757     -0.466571      0.953500
  C       0.869644      0.358698      1.023249
  C      -0.215474      0.289750      1.893745
  H      -0.371453     -0.595982      2.491829
  C      -1.106512      1.334677      1.976058
  H      -1.957812      1.267992      2.638847
  C      -0.951217      2.498236      1.186115
  C      -1.892726      3.541667      1.263814
  C      -1.804881      4.801545      0.475085
  H      -4.599283      1.487075      0.539077
  H      -2.435560      2.359751     -1.306934
  C       0.161492      2.547258      0.314429
  H       0.317062      3.421974     -0.300246
  C       1.049972      1.493668      0.239381
  H      -0.904551      5.370895      0.722508
  H      -2.725592      3.411862      1.939969
  H      -1.760475      4.604847     -0.599132
  H      -2.662362      5.443333      0.658728
34
Coordinates from ORCA-job input E -620.884416742717
  C      -3.558818     -0.882055      1.050814
  C      -2.200352     -0.453969     -0.900576
  C      -2.952191     -2.112101      1.199479
  C      -1.599346     -1.686883     -0.742657
  C      -1.966959     -2.529082      0.302053
  C      -3.200820     -0.008469     -0.005447
  C      -3.817862      1.253126     -0.146914
  C      -3.514717      2.154206     -1.263491
  H      -4.324368     -0.567462      1.748148
  H      -1.891824      0.188031     -1.712198
  H       1.853622      1.466712     -0.422758
  H      -3.246602     -2.759377      2.014009
  H      -0.832017     -1.997766     -1.438254
  H      -4.037112      3.099986     -1.149545
  H      -3.795856      1.737124     -2.234846
  H      -1.493837     -3.497791      0.415434
  H       1.500734     -0.524755      1.002261
  C       0.815306      0.308440      1.054613
  C      -0.271778      0.267512      1.925227
  H      -0.437008     -0.599834      2.543074
  C      -1.153331      1.318502      1.986895
  H      -2.005059      1.270861      2.651051
  C      -0.986921      2.466031      1.180300
  C      -1.916888      3.514783      1.243748
  C      -1.809853      4.781219      0.442168
  H      -4.574544      1.517605      0.576126
  H      -2.465937      2.333587     -1.306009
  C       0.132390      2.492063      0.309561
  H       0.301358      3.361376     -0.316701
  C       1.009220      1.427793      0.251349
  H      -0.902908      5.342440      0.684229
  H      -2.729194      3.412530      1.923199
  H      -1.762899      4.585206     -0.625543
  H      -2.659711      5.434727      0.620446
34
Coordinates from ORCA-job input E -620.885800590683
  C      -3.605374     -0.896869      1.038621
  C      -2.211361     -0.494776     -0.891149
  C      -3.021937     -2.133469      1.201096
  C      -1.631693     -1.734748     -0.718500
  C      -2.027190     -2.565087      0.324562
  C      -3.215135     -0.031414     -0.010886
  C      -3.810409      1.239724     -0.154317
  C      -3.498808      2.162148     -1.270913
  H      -4.375060     -0.567517      1.724015
  H      -1.878878      0.139249     -1.698818
  H       1.893026      1.549897     -0.425889
  H      -3.337876     -2.772385      2.013922
  H      -0.856652     -2.058849     -1.398623
  H      -4.021401      3.106810     -1.150523
  H      -3.779509      1.750328     -2.245279
  H      -1.567694     -3.533847      0.453574
  H       1.574635     -0.464141      0.974148
  C       0.873848      0.355260      1.035036
  C      -0.213934      0.283167      1.901608
  H      -0.365661     -0.598576      2.506531
  C      -1.117218      1.317764      1.969962
  H      -1.970967      1.246383      2.629033
  C      -0.970593      2.477846      1.173711
  C      -1.921849      3.509553      1.239942
  C      -1.822010      4.779989      0.461188
  H      -4.570806      1.509310      0.564293
  H      -2.429967      2.358184     -1.310487
  C       0.150467      2.533481      0.310501
  H       0.306024      3.408962     -0.302695
  C       1.047421      1.486998      0.244539
  H      -0.923581      5.345958      0.722253
  H      -2.751449      3.387479      1.920215
  H      -1.764496      4.595300     -0.612478
  H      -2.679993      5.422204      0.641052
34
Coordinates from ORCA-job input E -620.885947960743
  C      -3.621367     -0.896714      1.035269
  C      -2.213332     -0.501503     -0.886120
  C      -3.036545     -2.130612      1.209361
  C      -1.632610     -1.739113     -0.702345
  C      -2.035084     -2.564493      0.342100
  C      -3.225777     -0.037743     -0.017045
  C      -3.812564      1.235392     -0.161469
  C      -3.492677      2.167865     -1.274493
  H      -4.395482     -0.564080      1.714142
  H      -1.873765      0.130913     -1.692572
  H       1.902293      1.571432     -0.429238
  H      -3.357326     -2.765891      2.023128
  H      -0.851366     -2.065148     -1.374341
  H      -4.010732      3.114957     -1.149964
  H      -3.775170      1.759742     -2.248950
  H      -1.574672     -3.531407      0.480408
  H       1.591493     -0.453736      0.955898
  C       0.886265      0.361550      1.021219
  C      -0.202892      0.277636      1.884937
  H      -0.350596     -0.609546      2.483351
  C      -1.110228      1.309185      1.960048
  H      -1.964832      1.229906      2.616975
  C      -0.967678      2.474940      1.170388
  C      -1.925060      3.502701      1.238309
  C      -1.826641      4.774784      0.469910
  H      -4.572470      1.511564      0.555819
  H      -2.419353      2.367918     -1.313428
  C       0.153105      2.541166      0.309520
  H       0.304616      3.420213     -0.299482
  C       1.056077      1.500032      0.239599
  H      -0.930716      5.340756      0.739940
  H      -2.758884      3.372634      1.914381
  H      -1.765063      4.595397     -0.606337
  H      -2.687049      5.413619      0.650325
34
Coordinates from ORCA-job input E -620.885986718321
  C      -3.628143     -0.899206      1.034768
  C      -2.221727     -0.510561     -0.890259
  C      -3.047018     -2.134977      1.208874
  C      -1.645432     -1.750196     -0.706823
  C      -2.048778     -2.572809      0.339639
  C      -3.230298     -0.042621     -0.018895
  C      -3.810847      1.232138     -0.162692
  C      -3.485601      2.167800     -1.273579
  H      -4.400401     -0.563342      1.714138
  H      -1.881866      0.120446     -1.697782
  H       1.911556      1.586844     -0.425093
  H      -3.368640     -2.768809      2.023418
  H      -0.866953     -2.079947     -1.380198
  H      -4.000433      3.116815     -1.148830
  H      -3.769543      1.758740     -2.246800
  H      -1.591836     -3.541638      0.477893
  H       1.608944     -0.438988      0.960331
  C       0.899572      0.372822      1.024633
  C      -0.190156      0.283845      1.887279
  H      -0.333782     -0.603910      2.485625
  C      -1.101925      1.311665      1.961619
  H      -1.956566      1.229284      2.618067
  C      -0.963519      2.477407      1.171561
  C      -1.926149      3.501663      1.237275
  C      -1.831344      4.773891      0.470788
  H      -4.567819      1.516092      0.554931
  H      -2.412148      2.370507     -1.313041
  C       0.156749      2.548681      0.311278
  H       0.304235      3.427900     -0.299103
  C       1.065030      1.511799      0.243000
  H      -0.937774      5.342145      0.744173
  H      -2.761776      3.365910      1.909327
  H      -1.767312      4.595277     -0.605944
  H      -2.694380      5.409647      0.649665
34
Coordinates from ORCA-job input E -620.886012057302
  C      -3.633033     -0.899489      1.034334
  C      -2.224489     -0.512016     -0.890478
  C      -3.051136     -2.134867      1.209923
  C      -1.647489     -1.751037     -0.705125
  C      -2.051519     -2.572635      0.341998
  C      -3.234286     -0.043773     -0.020136
  C      -3.812053      1.231322     -0.164443
  C      -3.481178      2.168981     -1.272200
  H      -4.406036     -0.563197      1.712534
  H      -1.884699      0.118885     -1.698011
  H       1.915392      1.591602     -0.424619
  H      -3.372687     -2.768200      2.024854
  H      -0.868287     -2.081336     -1.377393
  H      -3.991980      3.120118     -1.147174
  H      -3.767004      1.759113     -2.244565
  H      -1.594192     -3.541167      0.481848
  H       1.615233     -0.435376      0.959148
  C       0.904387      0.375148      1.023652
  C      -0.186273      0.283295      1.885046
  H      -0.328673     -0.605426      2.482150
  C      -1.099107      1.310062      1.960537
  H      -1.954071      1.226150      2.616411
  C      -0.961473      2.476259      1.171753
  C      -1.926496      3.499266      1.236928
  C      -1.834920      4.772567      0.471310
  H      -4.564791      1.523060      0.554460
  H      -2.408615      2.371904     -1.312804
  C       0.158077      2.549954      0.311154
  H       0.302812      3.428689     -0.300695
  C       1.068897      1.515002      0.243334
  H      -0.942940      5.342468      0.746384
  H      -2.763865      3.358005      1.904975
  H      -1.769678      4.595142     -0.605384
  H      -2.699908      5.405843      0.649539
34
Coordinates from ORCA-job input E -620.886021411513
  C      -3.632773     -0.898977      1.034817
  C      -2.226024     -0.511664     -0.891623
  C      -3.050668     -2.134412      1.209578
  C      -1.648986     -1.750736     -0.706967
  C      -2.051973     -2.572281      0.340607
  C      -3.234797     -0.042969     -0.019908
  C      -3.812750      1.231895     -0.164780
  C      -3.479585      2.169192     -1.271080
  H      -4.405234     -0.562699      1.713612
  H      -1.887578      0.119303     -1.699603
  H       1.916645      1.590306     -0.423568
  H      -3.371258     -2.767861      2.024802
  H      -0.870535     -2.081235     -1.380005
  H      -3.988733      3.121176     -1.146821
  H      -3.765986      1.758102     -2.242974
  H      -1.594612     -3.540873      0.480017
  H       1.616621     -0.435312      0.962105
  C       0.905602      0.375135      1.025729
  C      -0.185494      0.283599      1.886638
  H      -0.328097     -0.604926      2.483947
  C      -1.098518      1.310140      1.961225
  H      -1.953696      1.226548      2.616868
  C      -0.960457      2.475879      1.172186
  C      -1.925990      3.498580      1.237010
  C      -1.837246      4.772370      0.470363
  H      -4.561861      1.527853      0.556088
  H      -2.407755      2.371246     -1.312627
  C       0.158985      2.549066      0.311287
  H       0.302621      3.426639     -0.302365
  C       1.070183      1.514279      0.244475
  H      -0.946204      5.343864      0.744899
  H      -2.764388      3.353792      1.902749
  H      -1.772032      4.595476     -0.606209
  H      -2.703507      5.403816      0.648772
34
Coordinates from ORCA-job input E -620.886027200981
  C      -3.631604     -0.897680      1.035158
  C      -2.226071     -0.510356     -0.891951
  C      -3.049182     -2.132945      1.209681
  C      -1.648617     -1.749218     -0.707428
  C      -2.050850     -2.570818      0.340378
  C      -3.234503     -0.041544     -0.019759
  C      -3.813544      1.232961     -0.165329
  C      -3.479643      2.169799     -1.270956
  H      -4.403765     -0.561461      1.714338
  H      -1.888359      0.120595     -1.700222
  H       1.916815      1.587429     -0.423305
  H      -3.369154     -2.766378      2.025177
  H      -0.870368     -2.079615     -1.380756
  H      -3.988501      3.121918     -1.147399
  H      -3.765755      1.758099     -2.242849
  H      -1.593159     -3.539219      0.479723
  H       1.615915     -0.437294      0.963622
  C       0.905258      0.373509      1.026704
  C      -0.186082      0.282789      1.887327
  H      -0.329398     -0.605559      2.484755
  C      -1.098800      1.309598      1.961245
  H      -1.954188      1.226459      2.616670
  C      -0.959986      2.475232      1.172112
  C      -1.925310      3.497905      1.237290
  C      -1.839014      4.771965      0.469976
  H      -4.559881      1.530717      0.557588
  H      -2.407867      2.370699     -1.313086
  C       0.159717      2.547415      0.311284
  H       0.303115      3.424173     -0.303390
  C       1.070374      1.512174      0.244836
  H      -0.948597      5.344788      0.743593
  H      -2.764530      3.350334      1.901488
  H      -1.774363      4.596008     -0.606727
  H      -2.706182      5.401836      0.649457
34
Coordinates from ORCA-job input E -620.886030839255
  C      -3.630772     -0.896258      1.035295
  C      -2.226219     -0.509644     -0.892338
  C      -3.048438     -2.131482      1.209989
  C      -1.648711     -1.748430     -0.707638
  C      -2.050521     -2.569801      0.340511
  C      -3.234243     -0.040421     -0.019956
  C      -3.814033      1.233910     -0.166055
  C      -3.480114      2.170534     -1.271524
  H      -4.402560     -0.559738      1.714781
  H      -1.888734      0.120996     -1.700961
  H       1.917413      1.585734     -0.422972
  H      -3.368167     -2.764610      2.025828
  H      -0.870678     -2.078994     -1.381140
  H      -3.989473      3.122422     -1.148643
  H      -3.765391      1.758601     -2.243640
  H      -1.592784     -3.538127      0.479962
  H       1.616001     -0.438651      0.964564
  C       0.905571      0.372369      1.027342
  C      -0.185890      0.282144      1.887787
  H      -0.329682     -0.606061      2.485346
  C      -1.098481      1.309097      1.961218
  H      -1.954028      1.226097      2.616454
  C      -0.959359      2.474818      1.171993
  C      -1.924645      3.497211      1.237661
  C      -1.840715      4.771278      0.470063
  H      -4.558286      1.532229      0.558757
  H      -2.407984      2.370470     -1.313927
  C       0.160781      2.546405      0.311576
  H       0.304135      3.422763     -0.303567
  C       1.070959      1.510846      0.245188
  H      -0.950905      5.345458      0.742784
  H      -2.764632      3.347148      1.900510
  H      -1.776791      4.596377     -0.606927
  H      -2.708703      5.399626      0.650925
34
Coordinates from ORCA-job input E -620.886032566525
  C      -3.630902     -0.895233      1.035225
  C      -2.226738     -0.509759     -0.892731
  C      -3.048901     -2.130530      1.210398
  C      -1.649449     -1.748584     -0.707577
  C      -2.051243     -2.569480      0.340959
  C      -3.234460     -0.039983     -0.020440
  C      -3.814208      1.234443     -0.166752
  C      -3.480455      2.171120     -1.272350
  H      -4.402414     -0.558219      1.714795
  H      -1.889079      0.120386     -1.701693
  H       1.918590      1.586154     -0.422478
  H      -3.368713     -2.763191      2.026568
  H      -0.871581     -2.079531     -1.381082
  H      -3.990497      3.122718     -1.150007
  H      -3.764867      1.759213     -2.244725
  H      -1.593676     -3.537834      0.480691
  H       1.617325     -0.438643      0.964661
  C       0.906809      0.372292      1.027499
  C      -0.184745      0.281831      1.887787
  H      -0.328560     -0.606411      2.485300
  C      -1.097494      1.308660      1.961183
  H      -1.953137      1.225328      2.616255
  C      -0.958601      2.474644      1.172067
  C      -1.924199      3.496545      1.238060
  C      -1.841987      4.770437      0.470450
  H      -4.557424      1.532666      0.559188
  H      -2.407927      2.370536     -1.314744
  C       0.161912      2.546460      0.312162
  H       0.305177      3.422891     -0.302896
  C       1.072088      1.510995      0.245593
  H      -0.952673      5.345723      0.742546
  H      -2.764830      3.344761      1.899803
  H      -1.778670      4.596188     -0.606779
  H      -2.710551      5.397726      0.652308
34
Coordinates from ORCA-job input E -620.886033325691
  C      -3.632015     -0.894709      1.034955
  C      -2.227192     -0.510026     -0.892663
  C      -3.050357     -2.130098      1.210700
  C      -1.650155     -1.748902     -0.706920
  C      -2.052451     -2.569429      0.341715
  C      -3.235059     -0.039900     -0.020846
  C      -3.814342      1.234721     -0.167231
  C      -3.480682      2.171472     -1.273058
  H      -4.403680     -0.557388      1.714200
  H      -1.888993      0.119737     -1.701714
  H       1.919999      1.587899     -0.422130
  H      -3.370650     -2.762448      2.026915
  H      -0.872110     -2.080126     -1.380086
  H      -3.991232      3.122889     -1.151189
  H      -3.764489      1.759642     -2.245614
  H      -1.595083     -3.537829      0.481826
  H       1.619336     -0.437799      0.963888
  C       0.908534      0.372853      1.027090
  C      -0.183075      0.281621      1.887260
  H      -0.326611     -0.606843      2.484509
  C      -1.096155      1.308143      1.961042
  H      -1.951821      1.224182      2.616014
  C      -0.957778      2.474509      1.172290
  C      -1.923876      3.495878      1.238488
  C      -1.842763      4.769521      0.470854
  H      -4.557379      1.532629      0.559058
  H      -2.407900      2.370630     -1.315361
  C       0.162926      2.547150      0.312779
  H       0.305987      3.423945     -0.301846
  C       1.073461      1.512054      0.245822
  H      -0.953803      5.345650      0.742408
  H      -2.765039      3.343097      1.899346
  H      -1.779981      4.595346     -0.606473
  H      -2.711652      5.396246      0.653215
34
Coordinates from ORCA-job input E -620.886033551411
  C      -3.633316     -0.893655      1.034977
  C      -2.228862     -0.510811     -0.893359
  C      -3.051999     -2.129131      1.211513
  C      -1.652201     -1.749789     -0.706874
  C      -2.054463     -2.569358      0.342514
  C      -3.236291     -0.039820     -0.021600
  C      -3.814683      1.235147     -0.168086
  C      -3.480752      2.171793     -1.274198
  H      -4.404643     -0.555618      1.714243
  H      -1.890543      0.118112     -1.703029
  H       1.922734      1.591411     -0.420580
  H      -3.372309     -2.760729      2.028291
  H      -0.874483     -2.081728     -1.380059
  H      -3.991694      3.123161     -1.153308
  H      -3.763805      1.759891     -2.246916
  H      -1.597338     -3.537810      0.483159
  H       1.622941     -0.435940      0.963226
  C       0.911510      0.374120      1.026948
  C      -0.180456      0.281274      1.886573
  H      -0.323583     -0.607746      2.483094
  C      -1.094230      1.307133      1.960966
  H      -1.950109      1.221951      2.615502
  C      -0.956516      2.474216      1.173125
  C      -1.923545      3.494700      1.239308
  C      -1.843821      4.767941      0.471356
  H      -4.557642      1.532980      0.558361
  H      -2.407725      2.370546     -1.316232
  C       0.164568      2.548569      0.314353
  H       0.307263      3.426065     -0.299446
  C       1.075953      1.514244      0.246921
  H      -0.955417      5.345351      0.742053
  H      -2.765746      3.340524      1.898478
  H      -1.781719      4.593297     -0.605976
  H      -2.713158      5.394023      0.653945
34
Coordinates from ORCA-job input E -620.886033172720
  C      -3.635262     -0.892708      1.034998
  C      -2.230379     -0.511257     -0.893431
  C      -3.054201     -2.128218      1.212337
  C      -1.653960     -1.750255     -0.706094
  C      -2.056540     -2.569042      0.343762
  C      -3.237783     -0.039582     -0.022026
  C      -3.815379      1.235650     -0.168843
  C      -3.480861      2.171900     -1.275242
  H      -4.406660     -0.554194      1.713931
  H      -1.891825      0.116980     -1.703530
  H       1.925875      1.595787     -0.418971
  H      -3.374786     -2.759263      2.029427
  H      -0.876251     -2.082752     -1.379009
  H      -3.991766      3.123462     -1.155517
  H      -3.763510      1.759736     -2.247969
  H      -1.599581     -3.537492      0.485058
  H       1.627037     -0.433710      0.961816
  C       0.914828      0.375613      1.026256
  C      -0.177597      0.280617      1.885142
  H      -0.320255     -0.609281      2.480456
  C      -1.092239      1.305628      1.960485
  H      -1.948395      1.218890      2.614451
  C      -0.955142      2.473712      1.174107
  C      -1.923213      3.493259      1.240286
  C      -1.844626      4.766134      0.471791
  H      -4.558674      1.533656      0.557200
  H      -2.407741      2.370183     -1.317034
  C       0.166309      2.550330      0.316078
  H       0.308530      3.428761     -0.296534
  C       1.078767      1.516950      0.247926
  H      -0.956704      5.344749      0.741434
  H      -2.766547      3.337889      1.897661
  H      -1.783241      4.590370     -0.605386
  H      -2.714308      5.391812      0.654228
34
Coordinates from ORCA-job input E -620.886032126797
  C      -3.637674     -0.891380      1.035282
  C      -2.232261     -0.511384     -0.893177
  C      -3.056753     -2.126839      1.213521
  C      -1.656046     -1.750352     -0.704919
  C      -2.058925     -2.568299      0.345459
  C      -3.239735     -0.038940     -0.022187
  C      -3.816740      1.236429     -0.169798
  C      -3.481110      2.171749     -1.276557
  H      -4.409235     -0.552387      1.713782
  H      -1.893599      0.116165     -1.703747
  H       1.930122      1.601543     -0.416640
  H      -3.377579     -2.757326      2.030944
  H      -0.878302     -2.083440     -1.377493
  H      -3.991416      3.123858     -1.158493
  H      -3.763663      1.758965     -2.249090
  H      -1.602085     -3.536698      0.487550
  H       1.632281     -0.430861      0.959922
  C       0.919007      0.377462      1.025228
  C      -0.174137      0.279480      1.882912
  H      -0.316289     -0.611765      2.476326
  C      -1.090023      1.303277      1.959482
  H      -1.946652      1.214406      2.612521
  C      -0.953465      2.472831      1.175382
  C      -1.922861      3.491186      1.241595
  C      -1.845434      4.763732      0.472252
  H      -4.560780      1.535031      0.555224
  H      -2.407988      2.369279     -1.318078
  C       0.168580      2.552609      0.318411
  H       0.310240      3.432395     -0.292407
  C       1.082438      1.520455      0.249257
  H      -0.958013      5.343679      0.740471
  H      -2.767614      3.334409      1.896729
  H      -1.784863      4.586011     -0.604591
  H      -2.715506      5.389033      0.654173
34
Coordinates from ORCA-job input E -620.886031356967
  C      -3.639162     -0.890259      1.035674
  C      -2.233348     -0.511066     -0.892654
  C      -3.058181     -2.125587      1.214532
  C      -1.657144     -1.749918     -0.703785
  C      -2.060167     -2.567410      0.346898
  C      -3.241011     -0.038160     -0.022012
  C      -3.818105      1.237074     -0.170602
  C      -3.481444      2.171468     -1.277605
  H      -4.410902     -0.550996      1.713837
  H      -1.894713      0.116169     -1.703458
  H       1.933145      1.605266     -0.414980
  H      -3.379103     -2.755770      2.032157
  H      -0.879282     -2.083317     -1.376067
  H      -3.990906      3.124167     -1.160672
  H      -3.764270      1.758058     -2.249839
  H      -1.603323     -3.535715      0.489574
  H       1.635657     -0.429196      0.958498
  C       0.921666      0.378463      1.024303
  C      -0.172069      0.278383      1.880969
  H      -0.314001     -0.613910      2.472863
  C      -1.088856      1.301312      1.958299
  H      -1.945920      1.210930      2.610533
  C      -0.952440      2.472006      1.175998
  C      -1.922709      3.489530      1.242427
  C      -1.845952      4.762123      0.472689
  H      -4.562831      1.536371      0.553397
  H      -2.408348      2.368330     -1.318984
  C       0.170201      2.554013      0.319931
  H       0.311610      3.434831     -0.289429
  C       1.084921      1.522634      0.250036
  H      -0.958778      5.342718      0.740095
  H      -2.768233      3.331695      1.896280
  H      -1.785735      4.583007     -0.603884
  H      -2.716347      5.387070      0.654225
34
Coordinates from ORCA-job input E -620.886031239555
  C      -3.640160     -0.889166      1.036081
  C      -2.233964     -0.510607     -0.892011
  C      -3.059076     -2.124334      1.215522
  C      -1.657723     -1.749304     -0.702599
  C      -2.060865     -2.566479      0.348313
  C      -3.241894     -0.037332     -0.021763
  C      -3.819443      1.237609     -0.171499
  C      -3.481883      2.171130     -1.278746
  H      -4.412083     -0.549654      1.713925
  H      -1.895346      0.116455     -1.702941
  H       1.935544      1.607771     -0.413796
  H      -3.380066     -2.754276      2.033315
  H      -0.879692     -2.082931     -1.374574
  H      -3.990450      3.124388     -1.162512
  H      -3.765131      1.757129     -2.250641
  H      -1.604008     -3.534686      0.491513
  H       1.638069     -0.428230      0.957335
  C       0.923566      0.378961      1.023401
  C      -0.170655      0.277369      1.879207
  H      -0.312489     -0.615713      2.469942
  C      -1.088147      1.299634      1.956945
  H      -1.945603      1.208124      2.608480
  C      -0.951751      2.471238      1.176032
  C      -1.922685      3.488059      1.242897
  C      -1.846483      4.761050      0.473356
  H      -4.564810      1.537568      0.551533
  H      -2.408769      2.367370     -1.320048
  C       0.171547      2.554879      0.320858
  H       0.312943      3.436551     -0.287226
  C       1.086799      1.524018      0.250410
  H      -0.959446      5.341862      0.740547
  H      -2.768410      3.329177      1.896243
  H      -1.786241      4.581256     -0.603059
  H      -2.717277      5.385427      0.654803
34
Coordinates from ORCA-job input E -620.886031751960
  C      -3.641295     -0.887807      1.036446
  C      -2.234544     -0.510265     -0.891326
  C      -3.060147     -2.122788      1.216789
  C      -1.658304     -1.748766     -0.701077
  C      -2.061668     -2.565447      0.350179
  C      -3.242828     -0.036466     -0.021687
  C      -3.820886      1.238120     -0.172853
  C      -3.482447      2.170764     -1.280452
  H      -4.413437     -0.547879      1.713849
  H      -1.895807      0.116494     -1.702437
  H       1.938202      1.610258     -0.412747
  H      -3.381289     -2.752321      2.034846
  H      -0.880032     -2.082750     -1.372600
  H      -3.990110      3.124548     -1.164661
  H      -3.766124      1.756174     -2.251985
  H      -1.604835     -3.533539      0.494111
  H       1.640741     -0.427327      0.956008
  C       0.925710      0.379385      1.022292
  C      -0.169003      0.276304      1.877226
  H      -0.310697     -0.617492      2.466922
  C      -1.087237      1.297879      1.955248
  H      -1.945095      1.205214      2.606068
  C      -0.950997      2.470397      1.175609
  C      -1.922717      3.486338      1.243200
  C      -1.847360      4.760123      0.474597
  H      -4.566944      1.538719      0.549182
  H      -2.409230      2.366314     -1.321676
  C       0.173101      2.555658      0.321526
  H       0.314609      3.438238     -0.285179
  C       1.088879      1.525342      0.250570
  H      -0.960528      5.341006      0.742168
  H      -2.768192      3.325998      1.896541
  H      -1.786761      4.580440     -0.601791
  H      -2.718808      5.383449      0.656335
34
Coordinates from ORCA-job input E -620.886032971485
  C      -3.643049     -0.886034      1.036692
  C      -2.235434     -0.510320     -0.890731
  C      -3.061959     -2.120817      1.218500
  C      -1.659313     -1.748605     -0.699086
  C      -2.063103     -2.564348      0.352781
  C      -3.244140     -0.035650     -0.022015
  C      -3.822430      1.238639     -0.174908
  C      -3.483085      2.170377     -1.283042
  H      -4.415473     -0.545390      1.713429
  H      -1.896355      0.115767     -1.702221
  H       1.941660      1.613601     -0.411653
  H      -3.383433     -2.749596      2.037010
  H      -0.880736     -2.083242     -1.369932
  H      -3.989930      3.124622     -1.167530
  H      -3.767058      1.755208     -2.254224
  H      -1.606374     -3.532309      0.497840
  H       1.644599     -0.425935      0.954274
  C       0.928842      0.380109      1.020866
  C      -0.166426      0.275174      1.874839
  H      -0.307791     -0.619360      2.463501
  C      -1.085606      1.295863      1.953184
  H      -1.943876      1.201739      2.603237
  C      -0.949890      2.469424      1.174872
  C      -1.922748      3.484111      1.243472
  C      -1.848799      4.759107      0.476676
  H      -4.569266      1.539848      0.546071
  H      -2.409666      2.365120     -1.324141
  C       0.175116      2.556669      0.322121
  H       0.316716      3.440313     -0.283004
  C       1.091700      1.527160      0.250650
  H      -0.962414      5.340155      0.745306
  H      -2.767592      3.321665      1.897146
  H      -1.787499      4.580505     -0.599845
  H      -2.721267      5.380742      0.659109
34
Coordinates from ORCA-job input E -620.886034738479
  C      -3.645424     -0.884107      1.036733
  C      -2.236748     -0.510946     -0.890445
  C      -3.064542     -2.118725      1.220422
  C      -1.660877     -1.749046     -0.696956
  C      -2.065259     -2.563414      0.355772
  C      -3.245824     -0.035099     -0.022821
  C      -3.823773      1.239101     -0.177409
  C      -3.483590      2.170016     -1.286190
  H      -4.418154     -0.542526      1.712648
  H      -1.897146      0.114061     -1.702558
  H       1.945570      1.617824     -0.410612
  H      -3.386510     -2.746446      2.039546
  H      -0.882007     -2.084616     -1.366995
  H      -3.989892      3.124566     -1.170857
  H      -3.767586      1.754377     -2.257124
  H      -1.608698     -3.531241      0.502260
  H       1.649593     -0.423859      0.952328
  C       0.932885      0.381303      1.019353
  C      -0.162933      0.274181      1.872399
  H      -0.303731     -0.621074      2.460100
  C      -1.083228      1.293806      1.951196
  H      -1.941836      1.197983      2.600554
  C      -0.948459      2.468435      1.174169
  C      -1.922735      3.481631      1.243805
  C      -1.850601      4.758003      0.479335
  H      -4.571347      1.540839      0.542616
  H      -2.409919      2.363944     -1.327121
  C       0.177296      2.557947      0.322679
  H       0.318769      3.442633     -0.280968
  C       1.095062      1.529546      0.250751
  H      -0.964980      5.339502      0.749558
  H      -2.766801      3.316767      1.897904
  H      -1.788356      4.581337     -0.597457
  H      -2.724300      5.377614      0.662630
34
Coordinates from ORCA-job input E -620.886036524774
  C      -3.647888     -0.882447      1.036619
  C      -2.238244     -0.511925     -0.890490
  C      -3.067287     -2.116959      1.222120
  C      -1.662674     -1.749911     -0.695181
  C      -2.067639     -2.562800      0.358455
  C      -3.247546     -0.034870     -0.023839
  C      -3.824696      1.239461     -0.179755
  C      -3.483789      2.169702     -1.289117
  H      -4.420875     -0.539953      1.711767
  H      -1.898124      0.111858     -1.703337
  H       1.949027      1.622167     -0.409823
  H      -3.389771     -2.743580      2.041874
  H      -0.883604     -2.086456     -1.364493
  H      -3.989831      3.124411     -1.173982
  H      -3.767580      1.753754     -2.259939
  H      -1.611250     -3.530510      0.506337
  H       1.654718     -0.421423      0.950589
  C       0.936976      0.382776      1.018089
  C      -0.159280      0.273471      1.870401
  H      -0.299384     -0.622427      2.457284
  C      -1.080695      1.292010      1.949762
  H      -1.939495      1.194537      2.598626
  C      -0.947045      2.467563      1.173856
  C      -1.922691      3.479399      1.244253
  C      -1.852233      4.756929      0.481896
  H      -4.572817      1.541666      0.539544
  H      -2.409908      2.362936     -1.329882
  C       0.179062      2.559254      0.323182
  H       0.320082      3.444725     -0.279443
  C       1.098202      1.532071      0.250895
  H      -0.967582      5.339176      0.753807
  H      -2.766186      3.312475      1.898569
  H      -1.789002      4.582433     -0.595200
  H      -2.727032      5.374804      0.665800
34
Coordinates from ORCA-job input E -620.886037981227
  C      -3.648952     -0.882345      1.036336
  C      -2.238596     -0.512610     -0.890521
  C      -3.068856     -2.117078      1.222154
  C      -1.663461     -1.750792     -0.694811
  C      -2.069078     -2.563315      0.358818
  C      -3.247983     -0.035161     -0.024234
  C      -3.824476      1.239403     -0.180392
  C      -3.483556      2.169369     -1.290076
  H      -4.422103     -0.539612      1.711157
  H      -1.898000      0.110751     -1.703499
  H       1.949472      1.623535     -0.410389
  H      -3.391904     -2.743468      2.041854
  H      -0.884333     -2.087688     -1.363874
  H      -3.989758      3.123984     -1.174922
  H      -3.767163      1.753352     -2.260904
  H      -1.613047     -3.531179      0.506923
  H       1.656716     -0.420043      0.950361
  C       0.938519      0.383734      1.017964
  C      -0.157545      0.273943      1.870535
  H      -0.297094     -0.621863      2.457674
  C      -1.079399      1.292053      1.950018
  H      -1.937956      1.194249      2.599170
  C      -0.946545      2.467552      1.173922
  C      -1.922648      3.478999      1.244386
  C      -1.852687      4.756914      0.482888
  H      -4.572655      1.541765      0.538805
  H      -2.409652      2.362458     -1.330898
  C       0.179129      2.559678      0.322838
  H       0.319566      3.444982     -0.280171
  C       1.098928      1.533017      0.250636
  H      -0.968694      5.339683      0.755981
  H      -2.765727      3.311762      1.899144
  H      -1.788691      4.583979     -0.594422
  H      -2.727852      5.374306      0.666794
34
Coordinates from ORCA-job input E -620.886040690758
  C      -3.651944     -0.880329      1.036181
  C      -2.240378     -0.513728     -0.890563
  C      -3.071996     -2.114824      1.224268
  C      -1.665438     -1.751707     -0.692572
  C      -2.071682     -2.562364      0.362212
  C      -3.250117     -0.034855     -0.025491
  C      -3.825511      1.239947     -0.183287
  C      -3.483289      2.168925     -1.293519
  H      -4.425429     -0.536573      1.710081
  H      -1.899194      0.108095     -1.704465
  H       1.952580      1.628958     -0.410209
  H      -3.395591     -2.739841      2.044791
  H      -0.885985     -2.089688     -1.360695
  H      -3.988974      3.123884     -1.179047
  H      -3.766625      1.752595     -2.264288
  H      -1.615692     -3.529982      0.512140
  H       1.662784     -0.416865      0.947737
  C       0.943176      0.385585      1.016170
  C      -0.153202      0.272807      1.868071
  H      -0.291715     -0.623997      2.453938
  C      -1.076541      1.289458      1.948773
  H      -1.935150      1.189488      2.597523
  C      -0.945145      2.466151      1.174326
  C      -1.922741      3.476205      1.245472
  C      -1.854162      4.755267      0.486090
  H      -4.574269      1.543237      0.534931
  H      -2.409198      2.360992     -1.334163
  C       0.180335      2.561153      0.323460
  H       0.319467      3.447173     -0.278818
  C       1.102040      1.536134      0.250508
  H      -0.971839      5.339542      0.761549
  H      -2.765736      3.307143      1.899859
  H      -1.788503      4.585109     -0.591549
  H      -2.730418      5.371220      0.669828
34
Coordinates from ORCA-job input E -620.886041673334
  C      -3.651667     -0.880403      1.036262
  C      -2.240100     -0.513608     -0.890385
  C      -3.071825     -2.114972      1.224119
  C      -1.665262     -1.751659     -0.692626
  C      -2.071581     -2.562500      0.361992
  C      -3.249832     -0.034760     -0.025258
  C      -3.825442      1.239961     -0.183217
  C      -3.483025      2.168726     -1.293436
  H      -4.425143     -0.536699      1.710205
  H      -1.898920      0.108345     -1.704186
  H       1.951776      1.628677     -0.410830
  H      -3.395481     -2.740118      2.044524
  H      -0.885850     -2.089594     -1.360821
  H      -3.988484      3.123830     -1.179213
  H      -3.766498      1.752330     -2.264159
  H      -1.615719     -3.530200      0.511748
  H       1.662421     -0.416832      0.947696
  C       0.942787      0.385599      1.016124
  C      -0.153352      0.272907      1.868301
  H      -0.291701     -0.623872      2.454245
  C      -1.076769      1.289493      1.949076
  H      -1.935222      1.189604      2.598028
  C      -0.945452      2.466097      1.174546
  C      -1.922883      3.476309      1.245683
  C      -1.853863      4.755319      0.486132
  H      -4.574215      1.543469      0.534875
  H      -2.408970      2.360678     -1.334139
  C       0.179768      2.561027      0.323280
  H       0.318540      3.446896     -0.279279
  C       1.101439      1.535985      0.250165
  H      -0.971761      5.339796      0.761889
  H      -2.766007      3.307676      1.900008
  H      -1.787755      4.585242     -0.591482
  H      -2.730033      5.371566      0.669375
34
Coordinates from ORCA-job input E -620.886045740120
  C      -3.652856     -0.878540      1.036546
  C      -2.240486     -0.513668     -0.889721
  C      -3.072960     -2.112811      1.225937
  C      -1.665665     -1.751434     -0.690495
  C      -2.072300     -2.561262      0.364818
  C      -3.250615     -0.033792     -0.025504
  C      -3.826564      1.240581     -0.185597
  C      -3.482182      2.167988     -1.296038
  H      -4.426638     -0.534135      1.709800
  H      -1.899122      0.107543     -1.703995
  H       1.951883      1.631535     -0.412413
  H      -3.396896     -2.737139      2.046868
  H      -0.885959     -2.090010     -1.358023
  H      -3.986110      3.124040     -1.183160
  H      -3.766104      1.751162     -2.266517
  H      -1.616464     -3.528755      0.515879
  H       1.665205     -0.415224      0.944808
  C       0.944637      0.386320      1.013960
  C      -0.151168      0.271551      1.866192
  H      -0.288458     -0.626138      2.451001
  C      -1.075832      1.286939      1.948201
  H      -1.934054      1.185529      2.597179
  C      -0.945583      2.464474      1.175067
  C      -1.923573      3.474071      1.247191
  C      -1.854222      4.754016      0.488999
  H      -4.575911      1.545529      0.531228
  H      -2.407995      2.358586     -1.336707
  C       0.179226      2.561519      0.323370
  H       0.316259      3.447908     -0.278760
  C       1.101885      1.537456      0.248814
  H      -0.973856      5.339921      0.767367
  H      -2.767085      3.304925      1.900880
  H      -1.785416      4.585866     -0.588706
  H      -2.731101      5.369764      0.670774
34
Coordinates from ORCA-job input E -620.886046593145
  C      -3.652615     -0.878461      1.036563
  C      -2.240157     -0.513639     -0.889623
  C      -3.072731     -2.112722      1.226042
  C      -1.665367     -1.751386     -0.690336
  C      -2.072044     -2.561222      0.364975
  C      -3.250363     -0.033752     -0.025503
  C      -3.826453      1.240542     -0.185680
  C      -3.482074      2.168019     -1.296118
  H      -4.426418     -0.533993      1.709764
  H      -1.898754      0.107610     -1.703856
  H       1.951489      1.631015     -0.412797
  H      -3.396683     -2.737031      2.046981
  H      -0.885619     -2.089992     -1.357803
  H      -3.985925      3.124113     -1.183226
  H      -3.766068      1.751235     -2.266586
  H      -1.616233     -3.528714      0.516083
  H       1.664499     -0.415710      0.944432
  C       0.944141      0.386013      1.013668
  C      -0.151536      0.271517      1.866082
  H      -0.288841     -0.626083      2.451026
  C      -1.076033      1.287061      1.948088
  H      -1.934205      1.185808      2.597164
  C      -0.945793      2.464533      1.174787
  C      -1.923678      3.474169      1.247183
  C      -1.854317      4.754244      0.489239
  H      -4.575814      1.545388      0.531178
  H      -2.407841      2.358557     -1.336786
  C       0.179117      2.561372      0.323173
  H       0.316276      3.447842     -0.278824
  C       1.101507      1.537133      0.248478
  H      -0.973936      5.340018      0.767836
  H      -2.767039      3.304937      1.901053
  H      -1.785232      4.586138     -0.588463
  H      -2.731341      5.369754      0.671051
34
Coordinates from ORCA-job input E -620.882972573031
  C      -3.629761     -0.857814      1.038779
  C      -2.200060     -0.467555     -0.873648
  C      -3.051094     -2.093120      1.220627
  C      -1.628600     -1.708784     -0.682024
  C      -2.043113     -2.530534      0.362094
  C      -3.214736      0.006621     -0.011731
  C      -3.792052      1.288714     -0.168570
  C      -3.481654      2.175348     -1.284912
  H      -4.414786     -0.522967      1.708572
  H      -1.851219      0.161032     -1.679163
  H       1.919475      1.577835     -0.429034
  H      -3.381808     -2.726965      2.031646
  H      -0.844191     -2.041136     -1.347219
  H      -3.996690      3.125304     -1.173935
  H      -3.772047      1.754144     -2.251609
  H      -1.588093     -3.499591      0.505575
  H       1.629649     -0.456866      0.945996
  C       0.913465      0.348946      1.011319
  C      -0.174912      0.251600      1.873949
  H      -0.311678     -0.637047      2.472758
  C      -1.092478      1.273841      1.951192
  H      -1.934799      1.190518      2.607533
  C      -0.971764      2.433056      1.165924
  C      -1.951249      3.441217      1.236245
  C      -1.871575      4.735078      0.471188
  H      -4.546881      1.578158      0.547467
  H      -2.438772      2.344415     -1.336284
  C       0.154365      2.521288      0.308000
  H       0.295705      3.407359     -0.298984
  C       1.071629      1.492235      0.236162
  H      -0.986526      5.316063      0.745104
  H      -2.765078      3.300090      1.899467
  H      -1.800399      4.577992     -0.598938
  H      -2.744352      5.355842      0.655699
34
Coordinates from ORCA-job input E -620.884908271436
  C      -3.636692     -0.859043      1.042945
  C      -2.212787     -0.479134     -0.870796
  C      -3.062852     -2.096903      1.223711
  C      -1.644680     -1.721989     -0.681309
  C      -2.058987     -2.540474      0.363493
  C      -3.223304     -0.001834     -0.006826
  C      -3.796051      1.278574     -0.163018
  C      -3.477699      2.179620     -1.290547
  H      -4.416573     -0.521356      1.712566
  H      -1.863781      0.147842     -1.677461
  H       1.934850      1.605873     -0.421975
  H      -3.395230     -2.728782      2.035400
  H      -0.863320     -2.057294     -1.348586
  H      -3.986062      3.132665     -1.179648
  H      -3.770829      1.758783     -2.257831
  H      -1.607703     -3.511322      0.506651
  H       1.650541     -0.436527      0.943755
  C       0.929605      0.364864      1.010250
  C      -0.161354      0.255941      1.868330
  H      -0.294238     -0.635608      2.463302
  C      -1.085808      1.272440      1.945503
  H      -1.937274      1.183445      2.605003
  C      -0.965495      2.439106      1.160361
  C      -1.952304      3.439339      1.225152
  C      -1.871099      4.728964      0.473814
  H      -4.552028      1.570278      0.552023
  H      -2.407917      2.356573     -1.340787
  C       0.161642      2.536587      0.309211
  H       0.300078      3.423192     -0.292971
  C       1.084527      1.513111      0.239033
  H      -0.990467      5.309110      0.763201
  H      -2.784801      3.286751      1.894757
  H      -1.791145      4.574974     -0.602477
  H      -2.746842      5.346548      0.655015
34
Coordinates from ORCA-job input E -620.885099631644
  C      -3.639264     -0.859108      1.044918
  C      -2.219540     -0.488282     -0.873013
  C      -3.069612     -2.099297      1.225297
  C      -1.654557     -1.732393     -0.683343
  C      -2.069407     -2.548003      0.363511
  C      -3.226978     -0.007185     -0.007227
  C      -3.794931      1.273390     -0.162222
  C      -3.470425      2.182246     -1.291768
  H      -4.415645     -0.517809      1.716513
  H      -1.870229      0.136621     -1.681058
  H       1.940441      1.620257     -0.419449
  H      -3.402648     -2.729008      2.038441
  H      -0.875852     -2.070968     -1.352072
  H      -3.973919      3.138529     -1.180178
  H      -3.765365      1.761860     -2.257421
  H      -1.621395     -3.520280      0.507148
  H       1.662157     -0.423893      0.943599
  C       0.938137      0.374686      1.010690
  C      -0.153380      0.259959      1.867768
  H      -0.283284     -0.633028      2.461243
  C      -1.082357      1.272065      1.944443
  H      -1.935482      1.179310      2.602079
  C      -0.963412      2.442404      1.159750
  C      -1.953733      3.439221      1.221430
  C      -1.874047      4.726981      0.476432
  H      -4.550174      1.569563      0.551927
  H      -2.394715      2.362814     -1.341771
  C       0.162831      2.544162      0.309935
  H       0.298313      3.431041     -0.291928
  C       1.089642      1.524127      0.240469
  H      -0.996310      5.307940      0.773537
  H      -2.789275      3.280562      1.888926
  H      -1.789542      4.573727     -0.602156
  H      -2.752125      5.342102      0.654794
34
Coordinates from ORCA-job input E -620.885155315402
  C      -3.641190     -0.859344      1.045744
  C      -2.224202     -0.495270     -0.876128
  C      -3.074796     -2.101259      1.226049
  C      -1.662006     -1.740370     -0.685777
  C      -2.077527     -2.553769      0.362999
  C      -3.229456     -0.010899     -0.009074
  C      -3.793048      1.270520     -0.162723
  C      -3.463345      2.183737     -1.290935
  H      -4.414544     -0.514831      1.719319
  H      -1.874727      0.127916     -1.685408
  H       1.943562      1.629038     -0.418770
  H      -3.407770     -2.728993      2.040765
  H      -0.885342     -2.081741     -1.355441
  H      -3.962865      3.142322     -1.178736
  H      -3.760162      1.763023     -2.255326
  H      -1.632040     -3.527111      0.507177
  H       1.671353     -0.414515      0.944962
  C       0.944826      0.381831      1.011794
  C      -0.147174      0.263519      1.868287
  H      -0.274731     -0.630285      2.461110
  C      -1.079650      1.272100      1.944384
  H      -1.933815      1.175730      2.599752
  C      -0.962212      2.444293      1.160463
  C      -1.954796      3.439260      1.220287
  C      -1.877346      4.727254      0.478246
  H      -4.546804      1.571526      0.551026
  H      -2.386822      2.366359     -1.341338
  C       0.162992      2.548452      0.310365
  H       0.295524      3.435102     -0.292568
  C       1.093072      1.531051      0.241281
  H      -1.002030      5.309849      0.779535
  H      -2.791609      3.275783      1.884657
  H      -1.789768      4.574025     -0.600591
  H      -2.757634      5.340014      0.653858
34
Coordinates from ORCA-job input E -620.885191791954
  C      -3.643258     -0.859557      1.045910
  C      -2.228793     -0.502375     -0.880074
  C      -3.080162     -2.103053      1.226535
  C      -1.669758     -1.748537     -0.688719
  C      -2.085935     -2.559463      0.362215
  C      -3.231681     -0.014268     -0.011807
  C      -3.790393      1.268467     -0.163985
  C      -3.455275      2.184873     -1.289028
  H      -4.413160     -0.511236      1.721587
  H      -1.879314      0.118969     -1.690763
  H       1.946317      1.636680     -0.418841
  H      -3.412681     -2.728452      2.043236
  H      -0.895197     -2.093048     -1.359199
  H      -3.950916      3.145424     -1.176261
  H      -3.754230      1.763253     -2.252256
  H      -1.642977     -3.533850      0.507068
  H       1.681125     -0.405311      0.947645
  C       0.951980      0.388736      1.013508
  C      -0.140690      0.267332      1.869188
  H      -0.265992     -0.627130      2.461594
  C      -1.076635      1.272464      1.944550
  H      -1.932044      1.171561      2.597182
  C      -0.961047      2.445830      1.161627
  C      -1.955672      3.439364      1.220331
  C      -1.881577      4.728679      0.480094
  H      -4.541431      1.575333      0.550166
  H      -2.379618      2.369089     -1.340381
  C       0.163057      2.551830      0.310649
  H       0.292017      3.437698     -0.294300
  C       1.096634      1.537220      0.242020
  H      -1.009138      5.313894      0.784491
  H      -2.793870      3.270298      1.880652
  H      -1.791093      4.575487     -0.598374
  H      -2.764674      5.338116      0.652984
34
Coordinates from ORCA-job input E -620.885208685932
  C      -3.644456     -0.859452      1.045499
  C      -2.231345     -0.506397     -0.882723
  C      -3.083200     -2.103653      1.226775
  C      -1.674368     -1.753272     -0.690617
  C      -2.090763     -2.562468      0.361716
  C      -3.232557     -0.015749     -0.013763
  C      -3.788300      1.268061     -0.165270
  C      -3.450383      2.185337     -1.287590
  H      -4.412136     -0.508369      1.722304
  H      -1.882008      0.113812     -1.694356
  H       1.947893      1.640326     -0.419120
  H      -3.415269     -2.727442      2.044883
  H      -0.901114     -2.099898     -1.361520
  H      -3.944461      3.146514     -1.174608
  H      -3.750359      1.762891     -2.250351
  H      -1.649199     -3.537413      0.507059
  H       1.686869     -0.400595      0.950095
  C       0.956288      0.392214      1.014893
  C      -0.136934      0.269435      1.869755
  H      -0.261247     -0.625303      2.462005
  C      -1.074653      1.272956      1.944600
  H      -1.930928      1.168743      2.595459
  C      -0.960329      2.446468      1.162260
  C      -1.955869      3.439485      1.221250
  C      -1.884757      4.730033      0.481280
  H      -4.536408      1.578737      0.550318
  H      -2.375797      2.370051     -1.339908
  C       0.163347      2.553115      0.310720
  H       0.289951      3.438095     -0.295992
  C       1.098916      1.540188      0.242524
  H      -1.014374      5.317616      0.786654
  H      -2.795224      3.266439      1.878651
  H      -1.792846      4.577333     -0.596860
  H      -2.770059      5.336475      0.653220
34
Coordinates from ORCA-job input E -620.885219123787
  C      -3.645073     -0.858969      1.045007
  C      -2.232850     -0.508722     -0.884452
  C      -3.084914     -2.103442      1.227110
  C      -1.677272     -1.756145     -0.691769
  C      -2.093639     -2.563970      0.361554
  C      -3.232681     -0.016201     -0.015036
  C      -3.786622      1.268472     -0.166475
  C      -3.447549      2.185626     -1.286980
  H      -4.411234     -0.505644      1.722368
  H      -1.883675      0.110711     -1.696773
  H       1.949135      1.642276     -0.419084
  H      -3.416677     -2.726046      2.046235
  H      -0.904959     -2.104352     -1.362948
  H      -3.941631      3.146645     -1.174029
  H      -3.747576      1.762626     -2.249734
  H      -1.652875     -3.539219      0.507303
  H       1.690299     -0.398383      0.951994
  C       0.958969      0.393796      1.015902
  C      -0.134718      0.270385      1.869903
  H      -0.258791     -0.624482      2.462026
  C      -1.073277      1.273345      1.944419
  H      -1.930131      1.166559      2.594141
  C      -0.959841      2.446643      1.162358
  C      -1.955650      3.439566      1.222488
  C      -1.887348      4.730868      0.482190
  H      -4.531453      1.581612      0.551460
  H      -2.373524      2.370265     -1.340163
  C       0.163942      2.553510      0.310779
  H       0.289039      3.437704     -0.297292
  C       1.100585      1.541649      0.243014
  H      -1.018594      5.320681      0.787628
  H      -2.796115      3.263344      1.877606
  H      -1.794822      4.579200     -0.595899
[truncated: 644,718 more chars]
