# Supplementary material for: AIMNet2‐NSE: A Transferable Reactive Neural Network Potential for Open‐Shell Chemistry
Source: Angew Chem Int Ed Engl. 2025 Dec 16;65(5):e16763. doi: 10.1002/anie.202516763 (PMC12851018; doi:10.1002/anie.202516763)
Supplement: Supplementary file 2 — Supporting Information [file ANIE-65-e16763-s001.zip › styrene/triplet_scan/relaxscanscf.dat]

7.939898786995168933e+00 -620.886421555296
7.743450834092116430e+00 -620.886516516060
7.546864445788128428e+00 -620.886671414810
7.350370248133587303e+00 -620.886856153352
7.153821261928910324e+00 -620.886984342403
6.957256496087754982e+00 -620.887020106851
6.760707422127316235e+00 -620.886987630432
6.564210618974780864e+00 -620.886854229165
6.367656443319730464e+00 -620.886575720771
6.171107970737970128e+00 -620.886046593145
5.974537090804638240e+00 -620.885332875714
5.778085491733222945e+00 -620.886211639200
5.581538998563725151e+00 -620.884834313655
5.384987548374195576e+00 -620.882899583042
5.188564384103306892e+00 -620.880379205317
4.991919435244368763e+00 -620.876929716528
4.795426466940289068e+00 -620.872270212718
4.598869473750525572e+00 -620.866126807675
4.402305459377444663e+00 -620.858205454356
4.205797062372059081e+00 -620.848274814794
4.009255259083002620e+00 -620.836228789296
3.812681705904555685e+00 -620.822488888457
3.616181361036606923e+00 -620.822937712725
3.419621658554345078e+00 -620.830223524013
3.223102186760765431e+00 -620.837930079975
3.026481467116607149e+00 -620.842986385957
2.830003642059716551e+00 -620.841836762845
