# Supplementary material for: AIMNet2‐NSE: A Transferable Reactive Neural Network Potential for Open‐Shell Chemistry
Source: Angew Chem Int Ed Engl. 2025 Dec 16;65(5):e16763. doi: 10.1002/anie.202516763 (PMC12851018; doi:10.1002/anie.202516763)
Supplement: Supplementary file 2 — Supporting Information [file ANIE-65-e16763-s001.zip › README.md]

## abbds_dft_benchmark dataset (v1.0)

### Table of contents
- [Overview](#overview)
- [Directory layout](#directory-layout)
- [Per-reaction contents and file-structure patterns](#per-reaction-contents-and-file-structure-patterns)
- [DFT reference level](#dft-reference-level)
- [Common file types](#common-file-types)
- [Typical usage](#typical-usage)
- [Notes and conventions](#notes-and-conventions)
- [Citation and license](#citation-and-license)
- [Contact](#contact)

### Overview
This dataset contains five chemically distinct reaction systems, each organized with a characteristic file layout reflecting the type of calculation or scan performed. The five top-level reaction folders are:

- `2-methylene-1_3-dioxepane`
- `AIBN`
- `benzopinacol`
- `dibenzoyl_peroxide`
- `styrene`

All calculations are performed using ORCA 5.0.4. Across these, you will find four recurring file-structure patterns: (1) NEB/IRC endpoint and path files, (2) 2D surface scans split into parts, (3) 1D relaxed scans with per-step frames plus aggregated/all-in-one files, and (4) 1D relaxed scans that omit the aggregate but include per-step frames and tabulated energies. This README summarizes what is in each folder, what each file type means, and how to load the data.

### Directory layout

```
abbds_dft_benchmark/
  2-methylene-1_3-dioxepane/
    input_IRC_Full_trj.xyz
    input_NEB-TS_converged.xyz
    product.xyz
    reactant.xyz

  AIBN/
    singlet_2Dscan/
      part1/  part2/  part3/  part4/   # many *.xyz frames + *.dat + *.allxyz (and sometimes *.txt)
    triplet_2Dscan/
      part1/  part2/  part3/  part4/   # same structure as singlet_2Dscan

  dibenzoyl_peroxide/
    singlet_scan/
      input_trj.xyz
      input.001.xyz ... input.020.xyz
      input.allxyz
      input.relaxscanact.dat
      input.relaxscanscf.dat
      input.xyz
    triplet_scan/
      input_trj.xyz
      input.001.xyz ... input.020.xyz
      input.allxyz
      input.relaxscanact.dat
      input.relaxscanscf.dat
      input.xyz

  benzopinacol/
    singlet_scan/
      input_trj.xyz
      input.001.xyz ... input.015.xyz
      input.allxyz
      input.relaxscanact.dat
      input.relaxscanscf.dat
      input.xyz
    triplet_scan/
      input_trj.xyz
      input.001.xyz ... input.015.xyz
      input.relaxscanact.dat
      input.relaxscanscf.dat
      input.xyz

  styrene/
    singlet_scan/
      input_trj.xyz
      input.001.xyz ... input.027.xyz
      relaxscanscf.dat
      input.xyz
    singlet_uks_scan/
      input_trj.xyz
      input.001.xyz ... input.027.xyz
      relaxscanscf.dat
      input.xyz
    triplet_scan/
      input_trj.xyz
      input.001.xyz ... input.027.xyz
      relaxscanscf.dat
      input.xyz
```

### Per-reaction contents and file-structure patterns

1) `2-methylene-1_3-dioxepane` — NEB/IRC endpoints and path 
- `reactant.xyz`, `product.xyz`: optimized endpoint geometries.
- `input_NEB-TS_converged.xyz`: transition-state geometry from nudged elastic band (NEB) or TS refinement.
- `input_IRC_Full_trj.xyz`: intrinsic reaction coordinate (IRC) trajectory; multiple frames concatenated in XYZ format.

2) `AIBN` — 2D scans (singlet and triplet), split into parts
- `singlet_2Dscan/part{1..4}/`, `triplet_2Dscan/part{1..4}/`:
  - Many `*.xyz` files: individual grid points/geometries along a 2D scan.
  - `*.dat` files: tabulated values associated with the scan (e.g., energies). Exact column definitions are included in-file.
  - `*.allxyz`: concatenated frames covering the part; some parts may include multiple aggregated files.
  - `*.txt` (when present): auxiliary metadata (e.g., axis labels, grid definitions, or notes).

3) `dibenzoyl_peroxide` — 1D relaxed scans (singlet and triplet) with per-step and aggregated files
- `singlet_scan/`, `triplet_scan/`:
  - `input.###.xyz`: sequential frames along the relaxed scan (zero-padded index reflects the step order).
  - `input_trj.xyz`: a trajectory-like XYZ containing the sequence of frames.
  - `input.allxyz`: concatenated all-in-one XYZ of the scan.
  - `input.relaxscanact.dat`, `input.relaxscanscf.dat`: tabulated scan quantities (e.g., energies, constraints). Column headers in the files define the content.
  - `input.xyz`: a reference/initial coordinate file for the scan setup.

4) `styrene` — 1D relaxed scans (singlet, singlet UKS, triplet) with per-step frames
- `singlet_scan/`, `singlet_uks_scan/`, `triplet_scan/`:
  - `input.###.xyz`: sequential frames along each scan variant.
  - `input_trj.xyz`: trajectory-like XYZ for the complete scan.
  - `relaxscanscf.dat`: tabulated values associated with the scan; see file header for columns/units.
  - `input.xyz`: a reference/initial coordinate file.

### DFT reference level: 
  - `styrene` - wB97M-D3(BJ)
  - `dibenzoyl_peroxide` - wB97M-D3(BJ)
  - `benzopinacol` - wB97M-D3(BJ)
  - `AIBN` - B3LYP-D3(BJ)
  - `2-methylene-1_3-dioxepane` - wB97M-D3(BJ)
### Common file types

- `*.xyz`: Standard XYZ coordinate files; for multi-frame files (e.g., trajectories), multiple XYZ blocks are concatenated.
- `*.allxyz`: Concatenated XYZ covering many steps (or a whole part) of a scan.
- `*.dat`: Tabulated data from scans (e.g., energies/gradients/coordinates/constraints). Columns and units are documented in-file.
 - `*.txt`: Auxiliary metadata files present in some 2D scan parts (e.g., labels/notes).

Coordinates in XYZ files are in ångström (Å) by convention. Energies/scan quantities in `*.dat` files are reported exactly as written in the files (see headers for units and definitions).

### Typical usage

Load XYZ frames (Python):

```python
from pathlib import Path

def read_multi_xyz(path: Path):
    with path.open("r", encoding="utf-8") as f:
        content = f.read().strip().splitlines()
    frames, i = [], 0
    while i < len(content):
        n = int(content[i].strip())
        comment = content[i+1].rstrip("\n")
        atoms = content[i+2:i+2+n]
        frames.append({"comment": comment, "atoms": atoms})
        i += 2 + n
    return frames

frames = read_multi_xyz(Path("dibenzoyl_peroxide/singlet_scan/input_trj.xyz"))
print(len(frames), "frames loaded")
```

Load tabulated scan data (Python/pandas):

```python
import pandas as pd

df = pd.read_csv(
    "dibenzoyl_peroxide/singlet_scan/input.relaxscanscf.dat",
    delim_whitespace=True,
    comment="#",
    engine="python"
)
print(df.head())
```

### Notes and conventions

- Step indexing: files named `input.001.xyz`, `input.002.xyz`, ... indicate the chronological order along a scan.
- Spin-state variants: `singlet_*`, `singlet_uks_*`, and `triplet_*` directories segregate scans by electronic state and (when present) unrestricted vs restricted formalism.
- 2D vs 1D scans: `AIBN` subfolders represent 2D grids split into parts; `dibenzoyl_peroxide` and `styrene` subfolders represent 1D relaxed scans.
- NEB/IRC: For `2-methylene-1_3-dioxepane`, TS and path files are provided in XYZ to enable straightforward visualization in common molecular viewers.

### Citation and license

- If you use this dataset, please cite the associated AIMNet2-NSE work/manuscript, Kalita, B.; Zubatyuk, R.; Anstine, D. M.; Bergeler, M.; Settels, V.; Stork, C.; Spicher, S.; Isayev, O. AIMNet2-NSE: A Transferable Reactive Neural Network Potential for Open-Shell Chemistry. ChemRxiv 2025. DOI:10.26434/chemrxiv-2025-kdg6n
- License: Data © 2025 Bhupalee Kalita, Carnegie Mellon University. Licensed under Creative Commons Attribution 4.0 International (CC BY 4.0). See https://creativecommons.org/licenses/by/4.0/.

### Contact

For questions about file contents, units, or provenance, please reach out to the authors at bkalita@andrew.cmu.edu, olexandr@olexandrisayev.com 
