# Supplementary material for: AIMNet2‐NSE: A Transferable Reactive Neural Network Potential for Open‐Shell Chemistry
Source: Angew Chem Int Ed Engl. 2025 Dec 16;65(5):e16763. doi: 10.1002/anie.202516763 (PMC12851018; doi:10.1002/anie.202516763)
Supplement: Supplementary file 2 — Supporting Information [file ANIE-65-e16763-s001.zip › 2-methylene-1_3-dioxepane/input_IRC_Full_trj.xyz]

32
Coordinates from ORCA-job input_IRC_Full E -1102.983246354820
  O       2.850837      0.951274     -0.179023
  O       3.022203     -0.699650      1.402514
  C       0.487584      0.617812      0.452882
  C       0.589213     -0.747556      1.114599
  C       1.703333      1.507278      0.467416
  C       1.913562     -1.445027      0.856610
  C       3.627976      0.124552      0.534197
  C       4.962729      0.100443      0.345201
  O       0.149965      0.259934     -0.876378
  H      -0.333643      1.178595      0.914033
  H       0.371083     -0.704467      2.180099
  O      -0.433364     -1.488624      0.456792
  H       1.483650      2.411147     -0.092149
  H       1.942626      1.778090      1.495853
  H       1.931332     -2.411229      1.350028
  H       2.059946     -1.589056     -0.211214
  H       5.560124     -0.597434      0.903639
  H       5.428626      0.875765     -0.236779
  C      -0.787498     -0.783905     -0.731361
  H      -2.833495     -1.513317      0.939562
  C      -3.124954     -0.730956      0.255441
  C      -4.410771     -0.207128      0.286574
  H      -5.127652     -0.588378      0.999362
  C      -4.774220      0.804049     -0.589323
  H      -5.773404      1.213983     -0.561609
  C      -3.848940      1.292003     -1.502060
  H      -4.124607      2.082204     -2.185509
  C      -2.567563      0.768771     -1.535983
  H      -1.839790      1.150898     -2.237080
  C      -2.199138     -0.240824     -0.653176
  H      -0.666106     -1.447920     -1.586206
  I       4.803332     -1.748540     -1.852328
32
Coordinates from ORCA-job input_IRC_Full E -1102.983245151379
  O       2.850738      0.951395     -0.178943
  O       3.022189     -0.699545      1.402572
  C       0.487520      0.617739      0.452923
  C       0.589186     -0.747619      1.114653
  C       1.703207      1.507284      0.467534
  C       1.913584     -1.445028      0.856735
  C       3.627903      0.124629      0.534187
  C       4.962641      0.100465      0.345036
  O       0.150014      0.259830     -0.876354
  H      -0.333777      1.178466      0.914020
  H       0.370989     -0.704538      2.180139
  O      -0.433326     -1.488739      0.456789
  H       1.483469      2.411179     -0.091967
  H       1.942475      1.778036      1.495993
  H       1.931415     -2.411187      1.350237
  H       2.059981     -1.589143     -0.211076
  H       5.560075     -0.597417      0.903422
  H       5.428494      0.875768     -0.237001
  C      -0.787447     -0.784003     -0.731371
  H      -2.833507     -1.513373      0.939531
  C      -3.124921     -0.730975      0.255396
  C      -4.410707     -0.207112      0.286561
  H      -5.127617     -0.588305      0.999320
  C      -4.774099      0.804140     -0.589367
  H      -5.773263      1.214107     -0.561626
  C      -3.848799      1.292020     -1.502053
  H      -4.124411      2.082265     -2.185511
  C      -2.567445      0.768745     -1.536005
  H      -1.839646      1.150830     -2.237072
  C      -2.199084     -0.240912     -0.653174
  H      -0.666048     -1.448018     -1.586212
  I       4.803090     -1.748531     -1.852438
32
Coordinates from ORCA-job input_IRC_Full E -1102.983241988416
  O       2.850501      0.951687     -0.178749
  O       3.022156     -0.699287      1.402713
  C       0.487366      0.617564      0.453029
  C       0.589114     -0.747775      1.114779
  C       1.702896      1.507301      0.467823
  C       1.913635     -1.445035      0.857036
  C       3.627740      0.124814      0.534162
  C       4.962421      0.100515      0.344633
  O       0.150134      0.259586     -0.876299
  H      -0.334103      1.178152      0.913987
  H       0.370761     -0.704710      2.180236
  O      -0.433232     -1.489016      0.456775
  H       1.483030      2.411258     -0.091527
  H       1.942109      1.777905      1.496330
  H       1.931617     -2.411085      1.350744
  H       2.060066     -1.589356     -0.210741
  H       5.559957     -0.597376      0.902898
  H       5.428175      0.875778     -0.237541
  C      -0.787329     -0.784263     -0.731374
  H      -2.833538     -1.513495      0.939443
  C      -3.124849     -0.731070      0.255342
  C      -4.410578     -0.206993      0.286461
  H      -5.127540     -0.588138      0.999232
  C      -4.773820      0.804278     -0.589382
  H      -5.772922      1.214413     -0.561672
  C      -3.848429      1.292111     -1.502099
  H      -4.123931      2.082396     -2.185500
  C      -2.567160      0.768636     -1.536011
  H      -1.839290      1.150675     -2.237062
  C      -2.198930     -0.241062     -0.653244
  H      -0.665911     -1.448253     -1.586228
  I       4.802507     -1.748506     -1.852703
32
Coordinates from ORCA-job input_IRC_Full E -1102.983241030360
  O       2.850428      0.951779     -0.178686
  O       3.022146     -0.699203      1.402758
  C       0.487316      0.617508      0.453060
  C       0.589095     -0.747823      1.114821
  C       1.702794      1.507306      0.467917
  C       1.913652     -1.445039      0.857134
  C       3.627680      0.124875      0.534153
  C       4.962355      0.100532      0.344503
  O       0.150176      0.259508     -0.876278
  H      -0.334208      1.178050      0.913977
  H       0.370687     -0.704766      2.180268
  O      -0.433207     -1.489106      0.456768
  H       1.482888      2.411284     -0.091384
  H       1.941991      1.777863      1.496439
  H       1.931682     -2.411051      1.350908
  H       2.060093     -1.589425     -0.210632
  H       5.559918     -0.597362      0.902727
  H       5.428071      0.875781     -0.237716
  C      -0.787288     -0.784345     -0.731383
  H      -2.833547     -1.513544      0.939424
  C      -3.124808     -0.731067      0.255282
  C      -4.410536     -0.206994      0.286469
  H      -5.127508     -0.588078      0.999195
  C      -4.773724      0.804366     -0.589435
  H      -5.772810      1.214509     -0.561684
  C      -3.848313      1.292110     -1.502081
  H      -4.123778      2.082447     -2.185504
  C      -2.567078      0.768646     -1.536054
  H      -1.839180      1.150618     -2.237050
  C      -2.198894     -0.241161     -0.653208
  H      -0.665867     -1.448329     -1.586231
  I       4.802319     -1.748499     -1.852789
32
Coordinates from ORCA-job input_IRC_Full E -1102.983238277069
  O       2.850213      0.952048     -0.178507
  O       3.022128     -0.698960      1.402886
  C       0.487169      0.617347      0.453166
  C       0.589014     -0.747985      1.114936
  C       1.702513      1.507321      0.468176
  C       1.913698     -1.445042      0.857414
  C       3.627516      0.125040      0.534132
  C       4.962131      0.100580      0.344133
  O       0.150262      0.259252     -0.876233
  H      -0.334507      1.177759      0.913946
  H       0.370476     -0.704926      2.180349
  O      -0.433097     -1.489364      0.456792
  H       1.482482      2.411358     -0.090978
  H       1.941655      1.777744      1.496759
  H       1.931869     -2.410956      1.351378
  H       2.060173     -1.589624     -0.210325
  H       5.559817     -0.597331      0.902249
  H       5.427782      0.875800     -0.238223
  C      -0.787171     -0.784528     -0.731424
  H      -2.833596     -1.513600      0.939294
  C      -3.124676     -0.731215      0.255268
  C      -4.410409     -0.206833      0.286320
  H      -5.127463     -0.587936      0.999140
  C      -4.773471      0.804446     -0.589399
  H      -5.772509      1.214800     -0.561730
  C      -3.847944      1.292247     -1.502186
  H      -4.123328      2.082543     -2.185470
  C      -2.566880      0.768537     -1.536023
  H      -1.838812      1.150501     -2.237082
  C      -2.198765     -0.241347     -0.653218
  H      -0.665740     -1.448549     -1.586249
  I       4.801785     -1.748479     -1.853035
32
Coordinates from ORCA-job input_IRC_Full E -1102.983231450790
  O       2.849670      0.952687     -0.178092
  O       3.022039     -0.698405      1.403197
  C       0.486837      0.616955      0.453384
  C       0.588876     -0.748311      1.115214
  C       1.701834      1.507356      0.468807
  C       1.913817     -1.445058      0.858074
  C       3.627174      0.125454      0.534072
  C       4.961676      0.100701      0.343253
  O       0.150550      0.258747     -0.876117
  H      -0.335220      1.177067      0.913879
  H       0.369975     -0.705310      2.180562
  O      -0.432904     -1.489966      0.456718
  H       1.481517      2.411527     -0.090015
  H       1.940855      1.777452      1.497488
  H       1.932318     -2.410736      1.352502
  H       2.060364     -1.590102     -0.209584
  H       5.559547     -0.597222      0.901093
  H       5.427068      0.875814     -0.239404
  C      -0.786925     -0.785135     -0.731395
  H      -2.833647     -1.513939      0.939183
  C      -3.124631     -0.731333      0.255111
  C      -4.410106     -0.206664      0.286190
  H      -5.127262     -0.587541      0.998906
  C      -4.772852      0.804833     -0.589526
  H      -5.771753      1.215456     -0.561830
  C      -3.847203      1.292371     -1.502177
  H      -4.122294      2.082885     -2.185494
  C      -2.566145      0.768289     -1.536060
  H      -1.838086      1.150127     -2.236992
  C      -2.198419     -0.241586     -0.653459
  H      -0.665448     -1.449058     -1.586291
  I       4.800547     -1.748438     -1.853614
32
Coordinates from ORCA-job input_IRC_Full E -1102.983224552892
  O       2.849137      0.953338     -0.177671
  O       3.021972     -0.697825      1.403510
  C       0.486490      0.616556      0.453616
  C       0.588719     -0.748673      1.115495
  C       1.701143      1.507388      0.469442
  C       1.913941     -1.445077      0.858755
  C       3.626789      0.125868      0.534009
  C       4.961173      0.100831      0.342359
  O       0.150804      0.258188     -0.875998
  H      -0.335944      1.176355      0.913807
  H       0.369461     -0.705707      2.180768
  O      -0.432680     -1.490591      0.456695
  H       1.480529      2.411699     -0.089033
  H       1.940040      1.777157      1.498241
  H       1.932777     -2.410504      1.353655
  H       2.060563     -1.590600     -0.208829
  H       5.559286     -0.597119      0.899920
  H       5.426348      0.875846     -0.240629
  C      -0.786655     -0.785665     -0.731443
  H      -2.833734     -1.514173      0.938975
  C      -3.124442     -0.731526      0.254973
  C      -4.409793     -0.206437      0.286002
  H      -5.127106     -0.587160      0.998716
  C      -4.772221      0.805198     -0.589625
  H      -5.771009      1.216136     -0.561937
  C      -3.846397      1.292568     -1.502255
  H      -4.121225      2.083179     -2.185467
  C      -2.565537      0.768087     -1.536088
  H      -1.837272      1.149799     -2.236977
  C      -2.198101     -0.241993     -0.653514
  H      -0.665157     -1.449578     -1.586335
  I       4.799303     -1.748403     -1.854203
32
Coordinates from ORCA-job input_IRC_Full E -1102.983217759437
  O       2.848624      0.953950     -0.177276
  O       3.021900     -0.697278      1.403804
  C       0.486166      0.616177      0.453831
  C       0.588574     -0.749008      1.115758
  C       1.700491      1.507418      0.470043
  C       1.914059     -1.445096      0.859395
  C       3.626434      0.126262      0.533948
  C       4.960718      0.100951      0.341504
  O       0.151060      0.257670     -0.875887
  H      -0.336628      1.175681      0.913743
  H       0.368974     -0.706085      2.180963
  O      -0.432483     -1.491179      0.456652
  H       1.479594      2.411859     -0.088108
  H       1.939272      1.776876      1.498948
  H       1.933215     -2.410287      1.354752
  H       2.060756     -1.591077     -0.208112
  H       5.559036     -0.597010      0.898810
  H       5.425661      0.875871     -0.241782
  C      -0.786409     -0.786189     -0.731467
  H      -2.833800     -1.514447      0.938835
  C      -3.124290     -0.731643      0.254794
  C      -4.409501     -0.206272      0.285880
  H      -5.126933     -0.586781      0.998505
  C      -4.771625      0.805591     -0.589769
  H      -5.770297      1.216769     -0.562040
  C      -3.845660      1.292701     -1.502265
  H      -4.120227      2.083494     -2.185475
  C      -2.564929      0.767928     -1.536152
  H      -1.836541      1.149470     -2.236919
  C      -2.197809     -0.242358     -0.653577
  H      -0.664887     -1.450066     -1.586378
  I       4.798149     -1.748371     -1.854748
32
Coordinates from ORCA-job input_IRC_Full E -1102.983216425191
  O       2.848522      0.954072     -0.177197
  O       3.021886     -0.697168      1.403862
  C       0.486102      0.616101      0.453874
  C       0.588545     -0.749075      1.115811
  C       1.700362      1.507423      0.470162
  C       1.914082     -1.445098      0.859522
  C       3.626358      0.126341      0.533936
  C       4.960631      0.100974      0.341332
  O       0.151111      0.257566     -0.875864
  H      -0.336764      1.175547      0.913730
  H       0.368878     -0.706160      2.181001
  O      -0.432443     -1.491297      0.456644
  H       1.479408      2.411890     -0.087924
  H       1.939119      1.776820      1.499088
  H       1.933303     -2.410245      1.354971
  H       2.060795     -1.591173     -0.207968
  H       5.558986     -0.596987      0.898588
  H       5.425524      0.875877     -0.242012
  C      -0.786360     -0.786291     -0.731474
  H      -2.833811     -1.514507      0.938812
  C      -3.124251     -0.731651      0.254738
  C      -4.409447     -0.206252      0.285870
  H      -5.126896     -0.586703      0.998459
  C      -4.771506      0.805684     -0.589813
  H      -5.770155      1.216893     -0.562059
  C      -3.845510      1.292712     -1.502253
  H      -4.120030      2.083562     -2.185481
  C      -2.564811      0.767915     -1.536183
  H      -1.836399      1.149401     -2.236903
  C      -2.197758     -0.242451     -0.653566
  H      -0.664833     -1.450163     -1.586387
  I       4.797920     -1.748364     -1.854857
32
Coordinates from ORCA-job input_IRC_Full E -1102.983214312767
  O       2.848355      0.954268     -0.177071
  O       3.021858     -0.697000      1.403958
  C       0.486014      0.615974      0.453953
  C       0.588499     -0.749180      1.115891
  C       1.700155      1.507431      0.470358
  C       1.914129     -1.445104      0.859728
  C       3.626253      0.126473      0.533912
  C       4.960484      0.101012      0.341060
  O       0.151220      0.257445     -0.875845
  H      -0.336990      1.175335      0.913712
  H       0.368725     -0.706278      2.181072
  O      -0.432395     -1.491464      0.456579
  H       1.479111      2.411942     -0.087630
  H       1.938870      1.776726      1.499303
  H       1.933442     -2.410173      1.355321
  H       2.060856     -1.591326     -0.207737
  H       5.558906     -0.596951      0.898234
  H       5.425303      0.875884     -0.242380
  C      -0.786301     -0.786552     -0.731409
  H      -2.833815     -1.514644      0.938813
  C      -3.124275     -0.731671      0.254693
  C      -4.409398     -0.206170      0.285821
  H      -5.126819     -0.586574      0.998373
  C      -4.771331      0.805762     -0.589805
  H      -5.769922      1.217092     -0.562093
  C      -3.845253      1.292744     -1.502255
  H      -4.119719      2.083681     -2.185499
  C      -2.564544      0.767830     -1.536197
  H      -1.836210      1.149272     -2.236840
  C      -2.197629     -0.242448     -0.653719
  H      -0.664748     -1.450310     -1.586405
  I       4.797556     -1.748355     -1.855030
32
Coordinates from ORCA-job input_IRC_Full E -1102.983207409207
  O       2.847835      0.954900     -0.176666
  O       3.021796     -0.696421      1.404260
  C       0.485654      0.615587      0.454163
  C       0.588349     -0.749543      1.116161
  C       1.699473      1.507462      0.470968
  C       1.914241     -1.445133      0.860394
  C       3.625885      0.126871      0.533848
  C       4.959990      0.101140      0.340172
  O       0.151429      0.256845     -0.875707
  H      -0.337683      1.174629      0.913643
  H       0.368218     -0.706677      2.181252
  O      -0.432153     -1.492110      0.456609
  H       1.478142      2.412106     -0.086676
  H       1.938086      1.776438      1.500043
  H       1.933900     -2.409945      1.356466
  H       2.061063     -1.591835     -0.206996
  H       5.558653     -0.596835      0.897091
  H       5.424594      0.875922     -0.243585
  C      -0.786023     -0.786957     -0.731539
  H      -2.833928     -1.514783      0.938551
  C      -3.124039     -0.731918      0.254617
  C      -4.409043     -0.205926      0.285598
  H      -5.126710     -0.586215      0.998221
  C      -4.770713      0.806121     -0.589908
  H      -5.769215      1.217760     -0.562212
  C      -3.844499      1.293002     -1.502378
  H      -4.118669      2.083933     -2.185441
  C      -2.564030      0.767622     -1.536164
  H      -1.835358      1.149003     -2.236880
  C      -2.197340     -0.242905     -0.653693
  H      -0.664478     -1.450812     -1.586453
  I       4.796399     -1.748329     -1.855588
32
Coordinates from ORCA-job input_IRC_Full E -1102.983200253517
  O       2.847284      0.955543     -0.176260
  O       3.021723     -0.695844      1.404569
  C       0.485325      0.615181      0.454397
  C       0.588194     -0.749905      1.116427
  C       1.698783      1.507489      0.471598
  C       1.914377     -1.445157      0.861078
  C       3.625514      0.127292      0.533774
  C       4.959498      0.101277      0.339267
  O       0.151712      0.256327     -0.875603
  H      -0.338407      1.173908      0.913579
  H       0.367702     -0.707086      2.181454
  O      -0.431943     -1.492724      0.456523
  H       1.477147      2.412270     -0.085702
  H       1.937272      1.776134      1.500778
  H       1.934372     -2.409714      1.357648
  H       2.061277     -1.592364     -0.206227
  H       5.558389     -0.596704      0.895915
  H       5.423859      0.875956     -0.244819
  C      -0.785780     -0.787559     -0.731522
  H      -2.833996     -1.515085      0.938438
  C      -3.123922     -0.732031      0.254451
  C      -4.408773     -0.205707      0.285446
  H      -5.126528     -0.585804      0.997990
  C      -4.770103      0.806489     -0.590007
  H      -5.768470      1.218422     -0.562333
  C      -3.843700      1.293152     -1.502402
  H      -4.117621      2.084277     -2.185458
  C      -2.563352      0.767433     -1.536209
  H      -1.834609      1.148651     -2.236785
  C      -2.197012     -0.243198     -0.653842
  H      -0.664210     -1.451312     -1.586511
  I       4.795240     -1.748308     -1.856156
32
Coordinates from ORCA-job input_IRC_Full E -1102.983192996769
  O       2.846737      0.956191     -0.175852
  O       3.021652     -0.695254      1.404878
  C       0.484975      0.614769      0.454618
  C       0.588049     -0.750276      1.116701
  C       1.698086      1.507514      0.472229
  C       1.914510     -1.445190      0.861768
  C       3.625134      0.127713      0.533696
  C       4.958997      0.101417      0.338351
  O       0.151963      0.255769     -0.875484
  H      -0.339128      1.173178      0.913514
  H       0.367178     -0.707505      2.181648
  O      -0.431714     -1.493366      0.456476
  H       1.476144      2.412433     -0.084722
  H       1.936461      1.775830      1.501522
  H       1.934851     -2.409477      1.358845
  H       2.061500     -1.592908     -0.205453
  H       5.558127     -0.596570      0.894733
  H       5.423119      0.875993     -0.246068
  C      -0.785520     -0.788080     -0.731574
  H      -2.834088     -1.515305      0.938257
  C      -3.123758     -0.732192      0.254323
  C      -4.408464     -0.205478      0.285271
  H      -5.126381     -0.585407      0.997792
  C      -4.769482      0.806872     -0.590125
  H      -5.767740      1.219093     -0.562459
  C      -3.842913      1.293350     -1.502463
  H      -4.116558      2.084584     -2.185439
  C      -2.562730      0.767245     -1.536225
  H      -1.833803      1.148341     -2.236745
  C      -2.196697     -0.243573     -0.653900
  H      -0.663948     -1.451813     -1.586570
  I       4.794098     -1.748290     -1.856720
32
Coordinates from ORCA-job input_IRC_Full E -1102.983186005602
  O       2.846222      0.956796     -0.175475
  O       3.021586     -0.694703      1.405166
  C       0.484658      0.614383      0.454832
  C       0.587906     -0.750626      1.116949
  C       1.697436      1.507537      0.472817
  C       1.914638     -1.445220      0.862414
  C       3.624779      0.128107      0.533623
  C       4.958532      0.101549      0.337492
  O       0.152213      0.255257     -0.875377
  H      -0.339802      1.172492      0.913455
  H       0.366689     -0.707899      2.181825
  O      -0.431512     -1.493960      0.456415
  H       1.475205      2.412583     -0.083809
  H       1.935701      1.775544      1.502214
  H       1.935304     -2.409255      1.359973
  H       2.061714     -1.593424     -0.204725
  H       5.557881     -0.596438      0.893626
  H       5.422424      0.876029     -0.247240
  C      -0.785285     -0.788594     -0.731603
  H      -2.834164     -1.515549      0.938131
  C      -3.123605     -0.732288      0.254154
  C      -4.408187     -0.205302      0.285155
  H      -5.126224     -0.585019      0.997581
  C      -4.768902      0.807269     -0.590278
  H      -5.767053      1.219714     -0.562580
  C      -3.842187      1.293493     -1.502470
  H      -4.115576      2.084902     -2.185448
  C      -2.562138      0.767111     -1.536281
  H      -1.833080      1.148036     -2.236672
  C      -2.196416     -0.243928     -0.653935
  H      -0.663709     -1.452279     -1.586627
  I       4.793053     -1.748276     -1.857242
32
Coordinates from ORCA-job input_IRC_Full E -1102.983184320862
  O       2.846099      0.956941     -0.175384
  O       3.021570     -0.694570      1.405235
  C       0.484581      0.614290      0.454883
  C       0.587872     -0.750711      1.117009
  C       1.697279      1.507542      0.472959
  C       1.914669     -1.445227      0.862569
  C       3.624693      0.128202      0.533604
  C       4.958421      0.101581      0.337285
  O       0.152271      0.255133     -0.875351
  H      -0.339963      1.172327      0.913441
  H       0.366571     -0.707995      2.181868
  O      -0.431462     -1.494103      0.456401
  H       1.474978      2.412619     -0.083590
  H       1.935519      1.775475      1.502381
  H       1.935413     -2.409201      1.360245
  H       2.061765     -1.593549     -0.204550
  H       5.557822     -0.596406      0.893360
  H       5.422257      0.876037     -0.247523
  C      -0.785228     -0.788714     -0.731613
  H      -2.834183     -1.515606      0.938099
  C      -3.123567     -0.732308      0.254110
  C      -4.408120     -0.205265      0.285131
  H      -5.126187     -0.584926      0.997530
  C      -4.768762      0.807370     -0.590320
  H      -5.766888      1.219863     -0.562609
  C      -3.842013      1.293524     -1.502469
  H      -4.115340      2.084978     -2.185450
  C      -2.561997      0.767083     -1.536297
  H      -1.832904      1.147964     -2.236655
  C      -2.196349     -0.244020     -0.653936
  H      -0.663651     -1.452390     -1.586642
  I       4.792803     -1.748273     -1.857367
32
Coordinates from ORCA-job input_IRC_Full E -1102.983181095152
  O       2.845858      0.957224     -0.175209
  O       3.021539     -0.694311      1.405370
  C       0.484432      0.614108      0.454981
  C       0.587806     -0.750876      1.117124
  C       1.696975      1.507553      0.473234
  C       1.914730     -1.445242      0.862873
  C       3.624528      0.128387      0.533569
  C       4.958203      0.101643      0.336881
  O       0.152385      0.254894     -0.875301
  H      -0.340278      1.172004      0.913413
  H       0.366341     -0.708181      2.181950
  O      -0.431364     -1.494383      0.456371
  H       1.474538      2.412689     -0.083163
  H       1.935163      1.775341      1.502704
  H       1.935626     -2.409096      1.360776
  H       2.061867     -1.593794     -0.204208
  H       5.557708     -0.596343      0.892841
  H       5.421931      0.876054     -0.248073
  C      -0.785119     -0.788955     -0.731624
  H      -2.834222     -1.515706      0.938031
  C      -3.123504     -0.732381      0.254065
  C      -4.407990     -0.205150      0.285043
  H      -5.126122     -0.584750      0.997441
  C      -4.768497      0.807523     -0.590355
  H      -5.766570      1.220156     -0.562669
  C      -3.841668      1.293619     -1.502504
  H      -4.114878      2.085116     -2.185445
  C      -2.561722      0.766994     -1.536292
  H      -1.832559      1.147829     -2.236629
  C      -2.196207     -0.244156     -0.653986
  H      -0.663541     -1.452606     -1.586671
  I       4.792321     -1.748268     -1.857609
32
Coordinates from ORCA-job input_IRC_Full E -1102.983179533500
  O       2.845742      0.957361     -0.175123
  O       3.021524     -0.694185      1.405435
  C       0.484360      0.614019      0.455030
  C       0.587774     -0.750957      1.117180
  C       1.696827      1.507558      0.473367
  C       1.914759     -1.445249      0.863020
  C       3.624445      0.128477      0.533552
  C       4.958098      0.101672      0.336684
  O       0.152440      0.254777     -0.875277
  H      -0.340431      1.171847      0.913400
  H       0.366229     -0.708272      2.181990
  O      -0.431317     -1.494519      0.456357
  H       1.474323      2.412723     -0.082955
  H       1.934990      1.775275      1.502862
  H       1.935731     -2.409045      1.361035
  H       2.061917     -1.593914     -0.204041
  H       5.557652     -0.596312      0.892589
  H       5.421772      0.876061     -0.248341
  C      -0.785065     -0.789070     -0.731633
  H      -2.834239     -1.515764      0.938006
  C      -3.123469     -0.732392      0.254017
  C      -4.407930     -0.205118      0.285027
  H      -5.126085     -0.584660      0.997390
  C      -4.768365      0.807622     -0.590400
  H      -5.766414      1.220296     -0.562697
  C      -3.841503      1.293643     -1.502495
  H      -4.114656      2.085192     -2.185449
  C      -2.561586      0.766972     -1.536313
  H      -1.832396      1.147760     -2.236609
  C      -2.196146     -0.244245     -0.653983
  H      -0.663488     -1.452710     -1.586685
  I       4.792088     -1.748266     -1.857726
32
Coordinates from ORCA-job input_IRC_Full E -1102.983176839667
  O       2.845541      0.957600     -0.174976
  O       3.021499     -0.693966      1.405548
  C       0.484235      0.613867      0.455113
  C       0.587719     -0.751096      1.117276
  C       1.696571      1.507566      0.473596
  C       1.914811     -1.445263      0.863275
  C       3.624307      0.128632      0.533521
  C       4.957915      0.101723      0.336343
  O       0.152535      0.254577     -0.875236
  H      -0.340694      1.171577      0.913377
  H       0.366037     -0.708429      2.182058
  O      -0.431232     -1.494755      0.456330
  H       1.473955      2.412781     -0.082599
  H       1.934694      1.775162      1.503131
  H       1.935910     -2.408958      1.361481
  H       2.062003     -1.594121     -0.203754
  H       5.557556     -0.596258      0.892156
  H       5.421500      0.876076     -0.248803
  C      -0.784975     -0.789269     -0.731643
  H      -2.834274     -1.515844      0.937946
  C      -3.123419     -0.732457      0.253986
  C      -4.407824     -0.205016      0.284949
  H      -5.126034     -0.584513      0.997318
  C      -4.768145      0.807745     -0.590423
  H      -5.766151      1.220541     -0.562748
  C      -3.841213      1.293727     -1.502528
  H      -4.114269      2.085305     -2.185443
  C      -2.561356      0.766894     -1.536304
  H      -1.832106      1.147649     -2.236588
  C      -2.196026     -0.244354     -0.654029
  H      -0.663398     -1.452888     -1.586711
  I       4.791691     -1.748262     -1.857927
32
Coordinates from ORCA-job input_IRC_Full E -1102.983175189429
  O       2.845422      0.957739     -0.174890
  O       3.021484     -0.693837      1.405614
  C       0.484162      0.613776      0.455162
  C       0.587687     -0.751179      1.117333
  C       1.696420      1.507571      0.473733
  C       1.914842     -1.445270      0.863425
  C       3.624222      0.128724      0.533503
  C       4.957809      0.101754      0.336142
  O       0.152592      0.254458     -0.875211
  H      -0.340850      1.171416      0.913364
  H       0.365922     -0.708522      2.182098
  O      -0.431184     -1.494894      0.456315
  H       1.473735      2.412815     -0.082386
  H       1.934517      1.775095      1.503292
  H       1.936017     -2.408905      1.361747
  H       2.062055     -1.594244     -0.203583
  H       5.557499     -0.596225      0.891898
  H       5.421337      0.876084     -0.249077
  C      -0.784920     -0.789386     -0.731653
  H      -2.834292     -1.515900      0.937920
  C      -3.123382     -0.732470      0.253939
  C      -4.407761     -0.204983      0.284931
  H      -5.125998     -0.584421      0.997267
  C      -4.768010      0.807846     -0.590468
  H      -5.765992      1.220684     -0.562778
  C      -3.841046      1.293754     -1.502522
  H      -4.114042      2.085381     -2.185447
  C      -2.561218      0.766871     -1.536323
  H      -1.831939      1.147579     -2.236568
  C      -2.195963     -0.244443     -0.654026
  H      -0.663345     -1.452995     -1.586726
  I       4.791456     -1.748260     -1.858047
32
Coordinates from ORCA-job input_IRC_Full E -1102.983172552723
  O       2.845226      0.957971     -0.174747
  O       3.021460     -0.693624      1.405724
  C       0.484040      0.613628      0.455241
  C       0.587633     -0.751315      1.117425
  C       1.696172      1.507578      0.473955
  C       1.914893     -1.445284      0.863674
  C       3.624088      0.128874      0.533472
  C       4.957630      0.101803      0.335809
  O       0.152684      0.254263     -0.875171
  H      -0.341105      1.171152      0.913342
  H       0.365735     -0.708676      2.182163
  O      -0.431101     -1.495124      0.456288
  H       1.473377      2.412871     -0.082040
  H       1.934229      1.774985      1.503553
  H       1.936192     -2.408820      1.362182
  H       2.062140     -1.594448     -0.203304
  H       5.557407     -0.596172      0.891477
  H       5.421071      0.876098     -0.249527
  C      -0.784833     -0.789578     -0.731664
  H      -2.834326     -1.515977      0.937864
  C      -3.123334     -0.732531      0.253908
  C      -4.407658     -0.204884      0.284856
  H      -5.125949     -0.584277      0.997195
  C      -4.767796      0.807967     -0.590493
  H      -5.765737      1.220921     -0.562829
  C      -3.840765      1.293835     -1.502554
  H      -4.113667      2.085492     -2.185441
  C      -2.560995      0.766797     -1.536314
  H      -1.831657      1.147473     -2.236546
  C      -2.195847     -0.244550     -0.654068
  H      -0.663259     -1.453167     -1.586753
  I       4.791075     -1.748257     -1.858241
32
Coordinates from ORCA-job input_IRC_Full E -1102.983170863005
  O       2.845103      0.958116     -0.174658
  O       3.021444     -0.693492      1.405792
  C       0.483965      0.613534      0.455292
  C       0.587601     -0.751401      1.117484
  C       1.696016      1.507583      0.474095
  C       1.914925     -1.445291      0.863829
  C       3.624000      0.128970      0.533453
  C       4.957521      0.101835      0.335600
  O       0.152742      0.254140     -0.875146
  H      -0.341266      1.170986      0.913329
  H       0.365616     -0.708773      2.182205
  O      -0.431051     -1.495268      0.456271
  H       1.473150      2.412906     -0.081822
  H       1.934047      1.774916      1.503718
  H       1.936303     -2.408766      1.362458
  H       2.062194     -1.594577     -0.203126
  H       5.557347     -0.596137      0.891211
  H       5.420902      0.876107     -0.249811
  C      -0.784777     -0.789699     -0.731673
  H      -2.834346     -1.516033      0.937836
  C      -3.123297     -0.732547      0.253864
  C      -4.407592     -0.204847      0.284834
  H      -5.125913     -0.584182      0.997144
  C      -4.767658      0.808069     -0.590537
  H      -5.765574      1.221068     -0.562860
  C      -3.840592      1.293866     -1.502550
  H      -4.113433      2.085570     -2.185445
  C      -2.560854      0.766772     -1.536330
  H      -1.831484      1.147402     -2.236525
  C      -2.195782     -0.244639     -0.654068
  H      -0.663205     -1.453276     -1.586769
  I       4.790836     -1.748255     -1.858363
32
Coordinates from ORCA-job input_IRC_Full E -1102.983168331231
  O       2.844917      0.958337     -0.174522
  O       3.021422     -0.693287      1.405896
  C       0.483848      0.613391      0.455368
  C       0.587550     -0.751531      1.117572
  C       1.695779      1.507589      0.474308
  C       1.914974     -1.445306      0.864067
  C       3.623871      0.129113      0.533423
  C       4.957350      0.101881      0.335281
  O       0.152830      0.253954     -0.875108
  H      -0.341509      1.170733      0.913308
  H       0.365437     -0.708921      2.182266
  O      -0.430971     -1.495488      0.456244
  H       1.472807      2.412958     -0.081492
  H       1.933773      1.774810      1.503968
  H       1.936472     -2.408684      1.362876
  H       2.062276     -1.594774     -0.202859
  H       5.557259     -0.596084      0.890809
  H       5.420648      0.876121     -0.250241
  C      -0.784694     -0.789882     -0.731684
  H      -2.834379     -1.516105      0.937784
  C      -3.123251     -0.732601      0.253833
  C      -4.407496     -0.204753      0.284765
  H      -5.125867     -0.584045      0.997075
  C      -4.767455      0.808185     -0.590562
  H      -5.765331      1.221294     -0.562909
  C      -3.840324      1.293942     -1.502578
  H      -4.113075      2.085677     -2.185439
  C      -2.560641      0.766703     -1.536323
  H      -1.831216      1.147301     -2.236503
  C      -2.195672     -0.244742     -0.654106
  H      -0.663125     -1.453439     -1.586795
  I       4.790478     -1.748253     -1.858547
32
Coordinates from ORCA-job input_IRC_Full E -1102.983166528821
  O       2.844787      0.958489     -0.174430
  O       3.021405     -0.693147      1.405968
  C       0.483769      0.613292      0.455421
  C       0.587516     -0.751622      1.117632
  C       1.695615      1.507594      0.474454
  C       1.915009     -1.445314      0.864231
  C       3.623779      0.129213      0.533402
  C       4.957237      0.101915      0.335061
  O       0.152891      0.253826     -0.875082
  H      -0.341678      1.170558      0.913294
  H       0.365313     -0.709023      2.182309
  O      -0.430919     -1.495639      0.456225
  H       1.472569      2.412994     -0.081263
  H       1.933582      1.774737      1.504140
  H       1.936589     -2.408627      1.363166
  H       2.062334     -1.594910     -0.202672
  H       5.557197     -0.596046      0.890530
  H       5.420471      0.876130     -0.250539
  C      -0.784635     -0.790008     -0.731693
  H      -2.834400     -1.516163      0.937755
  C      -3.123214     -0.732620      0.253790
  C      -4.407428     -0.204710      0.284739
  H      -5.125831     -0.583945      0.997022
  C      -4.767311      0.808289     -0.590605
  H      -5.765162      1.221449     -0.562943
  C      -3.840143      1.293977     -1.502577
  H      -4.112830      2.085757     -2.185442
  C      -2.560493      0.766675     -1.536336
  H      -1.831034      1.147228     -2.236482
  C      -2.195603     -0.244831     -0.654108
  H      -0.663069     -1.453552     -1.586813
  I       4.790231     -1.748252     -1.858675
32
Coordinates from ORCA-job input_IRC_Full E -1102.983163977566
  O       2.844601      0.958711     -0.174294
  O       3.021384     -0.692941      1.406072
  C       0.483652      0.613149      0.455496
  C       0.587465     -0.751753      1.117721
  C       1.695377      1.507600      0.474667
  C       1.915059     -1.445330      0.864470
  C       3.623649      0.129357      0.533372
  C       4.957065      0.101961      0.334739
  O       0.152979      0.253639     -0.875043
  H      -0.341921      1.170304      0.913275
  H       0.365133     -0.709172      2.182370
  O      -0.430838     -1.495861      0.456198
  H       1.472225      2.413047     -0.080933
  H       1.933307      1.774630      1.504389
  H       1.936759     -2.408545      1.363587
  H       2.062418     -1.595110     -0.202403
  H       5.557110     -0.595992      0.890127
  H       5.420216      0.876145     -0.250971
  C      -0.784553     -0.790190     -0.731706
  H      -2.834434     -1.516234      0.937704
  C      -3.123169     -0.732673      0.253758
  C      -4.407332     -0.204617      0.284671
  H      -5.125785     -0.583806      0.996953
  C      -4.767108      0.808408     -0.590631
  H      -5.764920      1.221675     -0.562994
  C      -3.839875      1.294053     -1.502603
  H      -4.112473      2.085865     -2.185438
  C      -2.560280      0.766609     -1.536330
  H      -1.830765      1.147128     -2.236458
  C      -2.195494     -0.244935     -0.654143
  H      -0.662990     -1.453714     -1.586839
  I       4.789878     -1.748250     -1.858858
32
Coordinates from ORCA-job input_IRC_Full E -1102.983162070145
  O       2.844467      0.958868     -0.174198
  O       3.021367     -0.692796      1.406146
  C       0.483570      0.613046      0.455551
  C       0.587429     -0.751848      1.117783
  C       1.695208      1.507604      0.474818
  C       1.915095     -1.445339      0.864640
  C       3.623553      0.129460      0.533350
  C       4.956947      0.101996      0.334511
  O       0.153042      0.253507     -0.875016
  H      -0.342095      1.170123      0.913261
  H       0.365004     -0.709279      2.182414
  O      -0.430783     -1.496018      0.456177
  H       1.471979      2.413084     -0.080697
  H       1.933111      1.774554      1.504567
  H       1.936880     -2.408486      1.363889
  H       2.062478     -1.595253     -0.202210
  H       5.557046     -0.595952      0.889839
  H       5.420032      0.876155     -0.251280
  C      -0.784493     -0.790321     -0.731715
  H      -2.834456     -1.516292      0.937674
  C      -3.123133     -0.732692      0.253716
  C      -4.407260     -0.204572      0.284643
  H      -5.125749     -0.583704      0.996898
  C      -4.766960      0.808515     -0.590675
  H      -5.764745      1.221834     -0.563029
  C      -3.839690      1.294091     -1.502603
  H      -4.112219      2.085948     -2.185440
  C      -2.560126      0.766578     -1.536342
  H      -1.830578      1.147054     -2.236436
  C      -2.195422     -0.245025     -0.654148
  H      -0.662934     -1.453830     -1.586858
  I       4.789626     -1.748250     -1.858989
32
Coordinates from ORCA-job input_IRC_Full E -1102.983158872994
  O       2.844231      0.959146     -0.174028
  O       3.021341     -0.692538      1.406277
  C       0.483423      0.612865      0.455648
  C       0.587365     -0.752016      1.117892
  C       1.694905      1.507611      0.475085
  C       1.915159     -1.445360      0.864941
  C       3.623392      0.129643      0.533310
  C       4.956728      0.102056      0.334106
  O       0.153153      0.253271     -0.874968
  H      -0.342402      1.169801      0.913237
  H       0.364777     -0.709469      2.182491
  O      -0.430684     -1.496297      0.456142
  H       1.471545      2.413149     -0.080281
  H       1.932764      1.774419      1.504880
  H       1.937096     -2.408382      1.364424
  H       2.062586     -1.595507     -0.201868
  H       5.556935     -0.595882      0.889331
  H       5.419709      0.876175     -0.251827
  C      -0.784388     -0.790549     -0.731732
  H      -2.834499     -1.516380      0.937611
  C      -3.123069     -0.732760      0.253677
  C      -4.407141     -0.204449      0.284553
  H      -5.125693     -0.583528      0.996812
  C      -4.766706      0.808660     -0.590705
  H      -5.764441      1.222119     -0.563096
  C      -3.839349      1.294191     -1.502642
  H      -4.111768      2.086083     -2.185435
  C      -2.559863      0.766495     -1.536329
  H      -1.830237      1.146931     -2.236407
  C      -2.195286     -0.245155     -0.654188
  H      -0.662836     -1.454034     -1.586893
  I       4.789187     -1.748249     -1.859219
32
Coordinates from ORCA-job input_IRC_Full E -1102.983157337067
  O       2.844134      0.959262     -0.173953
  O       3.021332     -0.692424      1.406334
  C       0.483359      0.612787      0.455689
  C       0.587339     -0.752090      1.117939
  C       1.694772      1.507614      0.475202
  C       1.915187     -1.445369      0.865069
  C       3.623308      0.129725      0.533291
  C       4.956642      0.102082      0.333929
  O       0.153203      0.253167     -0.874945
  H      -0.342535      1.169661      0.913227
  H       0.364678     -0.709551      2.182526
  O      -0.430644     -1.496419      0.456127
  H       1.471356      2.413178     -0.080100
  H       1.932614      1.774361      1.505016
  H       1.937190     -2.408336      1.364657
  H       2.062633     -1.595618     -0.201717
  H       5.556886     -0.595850      0.889110
  H       5.419568      0.876184     -0.252064
  C      -0.784338     -0.790644     -0.731750
  H      -2.834518     -1.516423      0.937589
  C      -3.123026     -0.732761      0.253625
  C      -4.407081     -0.204431      0.284546
  H      -5.125666     -0.583448      0.996770
  C      -4.766587      0.808763     -0.590763
  H      -5.764307      1.222240     -0.563123
  C      -3.839211      1.294210     -1.502629
  H      -4.111574      2.086148     -2.185438
  C      -2.559761      0.766491     -1.536350
  H      -1.830088      1.146876     -2.236393
  C      -2.195245     -0.245256     -0.654152
  H      -0.662794     -1.454123     -1.586907
  I       4.788997     -1.748249     -1.859320
32
Coordinates from ORCA-job input_IRC_Full E -1102.983154569289
  O       2.843937      0.959492     -0.173801
  O       3.021341     -0.692189      1.406441
  C       0.483226      0.612639      0.455784
  C       0.587264     -0.752258      1.118028
  C       1.694540      1.507618      0.475403
  C       1.915207     -1.445386      0.865314
  C       3.623172      0.129868      0.533258
  C       4.956440      0.102134      0.333597
  O       0.153226      0.252887     -0.874911
  H      -0.342783      1.169397      0.913208
  H       0.364491     -0.709710      2.182568
  O      -0.430497     -1.496677      0.456203
  H       1.470998      2.413235     -0.079758
  H       1.932334      1.774253      1.505285
  H       1.937368     -2.408255      1.365099
  H       2.062726     -1.595831     -0.201444
  H       5.556802     -0.595797      0.888697
  H       5.419304      0.876202     -0.252516
  C      -0.784234     -0.790670     -0.731878
  H      -2.834570     -1.516437      0.937485
  C      -3.122917     -0.732872      0.253630
  C      -4.406985     -0.204278      0.284421
  H      -5.125638     -0.583310      0.996713
  C      -4.766396      0.808827     -0.590725
  H      -5.764064      1.222479     -0.563182
  C      -3.838903      1.294331     -1.502710
  H      -4.111202      2.086252     -2.185427
  C      -2.559597      0.766403     -1.536302
  H      -1.829767      1.146805     -2.236415
  C      -2.195140     -0.245421     -0.654124
  H      -0.662713     -1.454298     -1.586936
  I       4.788642     -1.748250     -1.859510
32
Coordinates from ORCA-job input_IRC_Full E -1102.983147388295
  O       2.843410      0.960103     -0.173453
  O       3.021230     -0.691643      1.406733
  C       0.482926      0.612233      0.455974
  C       0.587157     -0.752593      1.118267
  C       1.693862      1.507634      0.476015
  C       1.915395     -1.445431      0.865993
  C       3.622824      0.130280      0.533168
  C       4.955984      0.102277      0.332706
  O       0.153549      0.252487     -0.874799
  H      -0.343465      1.168674      0.913156
  H       0.363984     -0.710139      2.182756
  O      -0.430347     -1.497269      0.455978
  H       1.470027      2.413367     -0.078834
  H       1.931568      1.773951      1.505961
  H       1.937852     -2.408014      1.366294
  H       2.062971     -1.596412     -0.200675
  H       5.556551     -0.595626      0.887564
  H       5.418577      0.876244     -0.253733
  C      -0.784044     -0.791391     -0.731753
  H      -2.834642     -1.516703      0.937425
  C      -3.122879     -0.732922      0.253495
  C      -4.406750     -0.204076      0.284310
  H      -5.125489     -0.582906      0.996495
  C      -4.765821      0.809228     -0.590881
  H      -5.763388      1.223096     -0.563334
  C      -3.838183      1.294478     -1.502708
  H      -4.110213      2.086563     -2.185425
  C      -2.558912      0.766270     -1.536351
  H      -1.829087      1.146492     -2.236263
  C      -2.194812     -0.245603     -0.654323
  H      -0.662512     -1.454732     -1.587016
  I       4.787712     -1.748261     -1.860024
32
Coordinates from ORCA-job input_IRC_Full E -1102.983139692457
  O       2.842854      0.960742     -0.173068
  O       3.021179     -0.691025      1.407038
  C       0.482583      0.611801      0.456207
  C       0.587001     -0.753010      1.118512
  C       1.693170      1.507645      0.476622
  C       1.915536     -1.445486      0.866696
  C       3.622448      0.130699      0.533070
  C       4.955466      0.102430      0.331766
  O       0.153770      0.251904     -0.874694
  H      -0.344169      1.167916      0.913105
  H       0.363454     -0.710594      2.182912
  O      -0.430084     -1.497929      0.455929
  H       1.469011      2.413515     -0.077874
  H       1.930772      1.773637      1.506691
  H       1.938365     -2.407769      1.367563
  H       2.063240     -1.597036     -0.199873
  H       5.556300     -0.595452      0.886385
  H       5.417824      0.876295     -0.255019
  C      -0.783794     -0.791848     -0.731845
  H      -2.834755     -1.516860      0.937263
  C      -3.122724     -0.733072      0.253419
  C      -4.406446     -0.203812      0.284117
  H      -5.125372     -0.582490      0.996291
  C      -4.765234      0.809594     -0.590987
  H      -5.762701      1.223751     -0.563505
  C      -3.837428      1.294719     -1.502787
  H      -4.109180      2.086888     -2.185422
  C      -2.558323      0.766086     -1.536305
  H      -1.828280      1.146238     -2.236210
  C      -2.194514     -0.245948     -0.654343
  H      -0.662306     -1.455195     -1.587103
  I       4.786766     -1.748274     -1.860557
32
Coordinates from ORCA-job input_IRC_Full E -1102.983131862057
  O       2.842290      0.961385     -0.172696
  O       3.021108     -0.690423      1.407342
  C       0.482254      0.611366      0.456424
  C       0.586866     -0.753406      1.118757
  C       1.692471      1.507657      0.477239
  C       1.915708     -1.445537      0.867409
  C       3.622075      0.131124      0.532970
  C       4.954968      0.102585      0.330822
  O       0.154042      0.251383     -0.874584
  H      -0.344879      1.167150      0.913060
  H       0.362922     -0.711057      2.183079
  O      -0.429860     -1.498587      0.455794
  H       1.467988      2.413654     -0.076910
  H       1.929970      1.773317      1.507405
  H       1.938887     -2.407524      1.368848
  H       2.063516     -1.597675     -0.199060
  H       5.556041     -0.595264      0.885196
  H       5.417059      0.876343     -0.256311
  C      -0.783569     -0.792412     -0.731846
  H      -2.834853     -1.517086      0.937176
  C      -3.122605     -0.733146      0.253287
  C      -4.406191     -0.203559      0.283962
  H      -5.125240     -0.582061      0.996068
  C      -4.764655      0.809981     -0.591113
  H      -5.762005      1.224396     -0.563681
  C      -3.836653      1.294904     -1.502816
  H      -4.108148      2.087226     -2.185433
  C      -2.557682      0.765949     -1.536314
  H      -1.827525      1.145949     -2.236085
  C      -2.194213     -0.246216     -0.654435
  H      -0.662108     -1.455648     -1.587200
  I       4.785847     -1.748291     -1.861086
32
Coordinates from ORCA-job input_IRC_Full E -1102.983123893038
  O       2.841731      0.962022     -0.172319
  O       3.021049     -0.689808      1.407646
  C       0.481917      0.610927      0.456647
  C       0.586727     -0.753822      1.118999
  C       1.691771      1.507663      0.477851
  C       1.915872     -1.445601      0.868125
  C       3.621692      0.131554      0.532862
  C       4.954457      0.102745      0.329872
  O       0.154281      0.250834     -0.874475
  H      -0.345583      1.166375      0.913014
  H       0.362383     -0.711530      2.183238
  O      -0.429609     -1.499254      0.455696
  H       1.466958      2.413794     -0.075946
  H       1.929169      1.772997      1.508126
  H       1.939416     -2.407273      1.370150
  H       2.063803     -1.598330     -0.198241
  H       5.555788     -0.595075      0.884005
  H       5.416292      0.876393     -0.257617
  C      -0.783335     -0.792916     -0.731907
  H      -2.834967     -1.517251      0.937045
  C      -3.122473     -0.733247      0.253188
  C      -4.405923     -0.203300      0.283797
  H      -5.125128     -0.581636      0.995856
  C      -4.764074      0.810369     -0.591244
  H      -5.761325      1.225043     -0.563863
  C      -3.835887      1.295118     -1.502867
  H      -4.107114      2.087551     -2.185430
  C      -2.557064      0.765807     -1.536301
  H      -1.826735      1.145692     -2.235995
  C      -2.193908     -0.246538     -0.654463
  H      -0.661921     -1.456095     -1.587300
  I       4.784954     -1.748312     -1.861612
32
Coordinates from ORCA-job input_IRC_Full E -1102.983116291284
  O       2.841209      0.962618     -0.171976
  O       3.020990     -0.689236      1.407928
  C       0.481611      0.610515      0.456853
  C       0.586598     -0.754209      1.119219
  C       1.691121      1.507670      0.478422
  C       1.916031     -1.445659      0.868795
  C       3.621337      0.131954      0.532761
  C       4.953988      0.102893      0.328983
  O       0.154520      0.250331     -0.874373
  H      -0.346238      1.165649      0.912974
  H       0.361881     -0.711977      2.183380
  O      -0.429391     -1.499874      0.455582
  H       1.465997      2.413919     -0.075050
  H       1.928424      1.772699      1.508795
  H       1.939916     -2.407038      1.371374
  H       2.064080     -1.598950     -0.197471
  H       5.555550     -0.594893      0.882892
  H       5.415575      0.876438     -0.258838
  C      -0.783123     -0.793405     -0.731945
  H      -2.835067     -1.517438      0.936964
  C      -3.122334     -0.733291      0.253047
  C      -4.405672     -0.203103      0.283690
  H      -5.125011     -0.581224      0.995638
  C      -4.763530      0.810782     -0.591425
  H      -5.760690      1.225637     -0.564037
  C      -3.835192      1.295280     -1.502868
  H      -4.106161      2.087878     -2.185451
  C      -2.556497      0.765725     -1.536327
  H      -1.826025      1.145441     -2.235879
  C      -2.193648     -0.246854     -0.654453
  H      -0.661753     -1.456509     -1.587395
  I       4.784149     -1.748334     -1.862096
32
Coordinates from ORCA-job input_IRC_Full E -1102.983114147134
  O       2.841058      0.962792     -0.171875
  O       3.020973     -0.689068      1.408010
  C       0.481522      0.610395      0.456914
  C       0.586560     -0.754324      1.119282
  C       1.690931      1.507672      0.478588
  C       1.916078     -1.445676      0.868991
  C       3.621233      0.132071      0.532731
  C       4.953851      0.102935      0.328721
  O       0.154588      0.250185     -0.874345
  H      -0.346429      1.165436      0.912963
  H       0.361734     -0.712108      2.183422
  O      -0.429324     -1.500056      0.455549
  H       1.465716      2.413956     -0.074788
  H       1.928205      1.772612      1.508990
  H       1.940063     -2.406969      1.371734
  H       2.064161     -1.599133     -0.197244
  H       5.555481     -0.594839      0.882567
  H       5.415365      0.876451     -0.259195
  C      -0.783061     -0.793549     -0.731957
  H      -2.835097     -1.517491      0.936940
  C      -3.122299     -0.733305      0.253010
  C      -4.405604     -0.203040      0.283655
  H      -5.124977     -0.581105      0.995575
  C      -4.763374      0.810896     -0.591468
  H      -5.760505      1.225811     -0.564089
  C      -3.834985      1.295329     -1.502871
  H      -4.105882      2.087973     -2.185456
  C      -2.556327      0.765696     -1.536331
  H      -1.825818      1.145369     -2.235846
  C      -2.193568     -0.246939     -0.654458
  H      -0.661705     -1.456628     -1.587424
  I       4.783917     -1.748341     -1.862237
32
Coordinates from ORCA-job input_IRC_Full E -1102.983111397202
  O       2.840869      0.963011     -0.171749
  O       3.020953     -0.688857      1.408114
  C       0.481409      0.610244      0.456987
  C       0.586514     -0.754465      1.119362
  C       1.690694      1.507673      0.478795
  C       1.916138     -1.445699      0.869236
  C       3.621103      0.132216      0.532693
  C       4.953680      0.102986      0.328393
  O       0.154673      0.250002     -0.874308
  H      -0.346667      1.165171      0.912949
  H       0.361552     -0.712271      2.183473
  O      -0.429240     -1.500285      0.455506
  H       1.465366      2.414001     -0.074464
  H       1.927935      1.772503      1.509232
  H       1.940246     -2.406883      1.372181
  H       2.064263     -1.599362     -0.196964
  H       5.555396     -0.594773      0.882163
  H       5.415104      0.876468     -0.259640
  C      -0.782984     -0.793722     -0.731972
  H      -2.835138     -1.517545      0.936901
  C      -3.122257     -0.733341      0.252983
  C      -4.405514     -0.202945      0.283593
  H      -5.124943     -0.580960      0.995504
  C      -4.763181      0.811023     -0.591509
  H      -5.760278      1.226028     -0.564154
  C      -3.834728      1.295408     -1.502893
  H      -4.105534      2.088082     -2.185455
  C      -2.556122      0.765648     -1.536319
  H      -1.825553      1.145284     -2.235811
  C      -2.193467     -0.247036     -0.654474
  H      -0.661647     -1.456776     -1.587461
  I       4.783631     -1.748349     -1.862411
32
Coordinates from ORCA-job input_IRC_Full E -1102.983109091213
  O       2.840713      0.963192     -0.171645
  O       3.020936     -0.688682      1.408199
  C       0.481317      0.610119      0.457051
  C       0.586476     -0.754585      1.119427
  C       1.690498      1.507675      0.478966
  C       1.916187     -1.445717      0.869438
  C       3.620996      0.132338      0.532662
  C       4.953538      0.103030      0.328122
  O       0.154742      0.249850     -0.874279
  H      -0.346864      1.164950      0.912938
  H       0.361400     -0.712408      2.183516
  O      -0.429170     -1.500474      0.455470
  H       1.465075      2.414038     -0.074194
  H       1.927711      1.772412      1.509433
  H       1.940399     -2.406812      1.372554
  H       2.064348     -1.599553     -0.196730
  H       5.555324     -0.594716      0.881827
  H       5.414887      0.876481     -0.260010
  C      -0.782921     -0.793869     -0.731984
  H      -2.835169     -1.517598      0.936876
  C      -3.122222     -0.733356      0.252946
  C      -4.405444     -0.202877      0.283555
  H      -5.124911     -0.580836      0.995439
  C      -4.763021      0.811138     -0.591552
  H      -5.760089      1.226208     -0.564209
  C      -3.834514      1.295460     -1.502898
  H      -4.105247      2.088180     -2.185459
  C      -2.555947      0.765617     -1.536321
  H      -1.825338      1.145211     -2.235775
  C      -2.193384     -0.247121     -0.654480
  H      -0.661599     -1.456897     -1.587493
  I       4.783396     -1.748357     -1.862556
32
Coordinates from ORCA-job input_IRC_Full E -1102.983106375966
  O       2.840526      0.963410     -0.171519
  O       3.020916     -0.688471      1.408301
  C       0.481205      0.609970      0.457123
  C       0.586431     -0.754726      1.119505
  C       1.690262      1.507675      0.479171
  C       1.916247     -1.445741      0.869682
  C       3.620867      0.132481      0.532624
  C       4.953369      0.103080      0.327795
  O       0.154826      0.249669     -0.874243
  H      -0.347099      1.164687      0.912925
  H       0.361218     -0.712571      2.183566
  O      -0.429085     -1.500701      0.455426
  H       1.464729      2.414082     -0.073873
  H       1.927444      1.772304      1.509672
  H       1.940582     -2.406726      1.373000
  H       2.064451     -1.599783     -0.196451
  H       5.555240     -0.594648      0.881427
  H       5.414629      0.876498     -0.260452
  C      -0.782846     -0.794040     -0.732001
  H      -2.835210     -1.517651      0.936839
  C      -3.122182     -0.733388      0.252919
  C      -4.405357     -0.202783      0.283496
  H      -5.124878     -0.580691      0.995367
  C      -4.762830      0.811266     -0.591594
  H      -5.759866      1.226422     -0.564275
  C      -3.834261      1.295538     -1.502917
  H      -4.104903      2.088289     -2.185459
  C      -2.555742      0.765571     -1.536310
  H      -1.825078      1.145128     -2.235738
  C      -2.193284     -0.247217     -0.654495
  H      -0.661543     -1.457042     -1.587530
  I       4.783120     -1.748366     -1.862728
32
Coordinates from ORCA-job input_IRC_Full E -1102.983104021620
  O       2.840366      0.963593     -0.171414
  O       3.020899     -0.688292      1.408388
  C       0.481110      0.609841      0.457186
  C       0.586392     -0.754848      1.119572
  C       1.690061      1.507676      0.479346
  C       1.916299     -1.445761      0.869890
  C       3.620756      0.132605      0.532591
  C       4.953224      0.103125      0.327517
  O       0.154897      0.249513     -0.874212
  H      -0.347299      1.164461      0.912914
  H       0.361063     -0.712712      2.183608
  O      -0.429013     -1.500896      0.455390
  H       1.464431      2.414119     -0.073598
  H       1.927215      1.772211      1.509877
  H       1.940739     -2.406653      1.373383
  H       2.064540     -1.599981     -0.196212
  H       5.555168     -0.594590      0.881085
  H       5.414407      0.876512     -0.260831
  C      -0.782782     -0.794184     -0.732016
  H      -2.835245     -1.517699      0.936811
  C      -3.122141     -0.733408      0.252886
  C      -4.405285     -0.202710      0.283453
  H      -5.124848     -0.580566      0.995304
  C      -4.762668      0.811382     -0.591637
  H      -5.759675      1.226604     -0.564332
  C      -3.834042      1.295596     -1.502928
  H      -4.104610      2.088385     -2.185462
  C      -2.555569      0.765541     -1.536308
  H      -1.824856      1.145057     -2.235705
  C      -2.193202     -0.247308     -0.654496
  H      -0.661496     -1.457165     -1.587563
  I       4.782886     -1.748374     -1.862875
32
Coordinates from ORCA-job input_IRC_Full E -1102.983100053281
  O       2.840112      0.963884     -0.171249
  O       3.020873     -0.688009      1.408526
  C       0.480963      0.609638      0.457287
  C       0.586330     -0.755043      1.119675
  C       1.689745      1.507677      0.479622
  C       1.916380     -1.445794      0.870220
  C       3.620583      0.132800      0.532539
  C       4.952995      0.103197      0.327078
  O       0.155008      0.249269     -0.874164
  H      -0.347615      1.164102      0.912898
  H       0.360818     -0.712935      2.183673
  O      -0.428899     -1.501201      0.455330
  H       1.463961      2.414178     -0.073165
  H       1.926854      1.772065      1.510200
  H       1.940988     -2.406537      1.373991
  H       2.064682     -1.600297     -0.195832
  H       5.555054     -0.594496      0.880543
  H       5.414057      0.876535     -0.261430
  C      -0.782683     -0.794420     -0.732034
  H      -2.835298     -1.517773      0.936768
  C      -3.122090     -0.733446      0.252849
  C      -4.405167     -0.202586      0.283376
  H      -5.124800     -0.580367      0.995202
  C      -4.762412      0.811555     -0.591695
  H      -5.759374      1.226893     -0.564426
  C      -3.833704      1.295699     -1.502951
  H      -4.104148      2.088539     -2.185467
  C      -2.555290      0.765479     -1.536292
  H      -1.824507      1.144945     -2.235650
  C      -2.193067     -0.247428     -0.654520
  H      -0.661423     -1.457359     -1.587614
  I       4.782522     -1.748388     -1.863107
32
Coordinates from ORCA-job input_IRC_Full E -1102.983097996160
  O       2.839956      0.964060     -0.171150
  O       3.020858     -0.687839      1.408609
  C       0.480875      0.609520      0.457352
  C       0.586286     -0.755166      1.119735
  C       1.689558      1.507681      0.479787
  C       1.916427     -1.445813      0.870417
  C       3.620479      0.132917      0.532508
  C       4.952861      0.103240      0.326813
  O       0.155065      0.249108     -0.874138
  H      -0.347804      1.163885      0.912888
  H       0.360670     -0.713071      2.183710
  O      -0.428821     -1.501388      0.455307
  H       1.463678      2.414210     -0.072903
  H       1.926637      1.771976      1.510393
  H       1.941139     -2.406468      1.374357
  H       2.064769     -1.600488     -0.195603
  H       5.554985     -0.594438      0.880217
  H       5.413845      0.876548     -0.261790
  C      -0.782620     -0.794538     -0.732062
  H      -2.835333     -1.517814      0.936739
  C      -3.122040     -0.733461      0.252813
  C      -4.405102     -0.202514      0.283336
  H      -5.124773     -0.580247      0.995141
  C      -4.762262      0.811665     -0.591735
  H      -5.759192      1.227066     -0.564483
  C      -3.833493      1.295753     -1.502961
  H      -4.103871      2.088632     -2.185472
  C      -2.555137      0.765459     -1.536292
  H      -1.824292      1.144881     -2.235622
  C      -2.192993     -0.247530     -0.654501
  H      -0.661380     -1.457476     -1.587646
  I       4.782306     -1.748397     -1.863246
32
Coordinates from ORCA-job input_IRC_Full E -1102.983094525571
  O       2.839745      0.964313     -0.170998
  O       3.020830     -0.687579      1.408730
  C       0.480737      0.609319      0.457418
  C       0.586264     -0.755313      1.119836
  C       1.689251      1.507666      0.480042
  C       1.916516     -1.445846      0.870724
  C       3.620315      0.133104      0.532457
  C       4.952640      0.103304      0.326409
  O       0.155221      0.248955     -0.874075
  H      -0.348097      1.163558      0.912875
  H       0.360446     -0.713277      2.183780
  O      -0.428767     -1.501670      0.455180
  H       1.463246      2.414270     -0.072511
  H       1.926308      1.771843      1.510687
  H       1.941369     -2.406361      1.374916
  H       2.064901     -1.600780     -0.195252
  H       5.554884     -0.594353      0.879723
  H       5.413527      0.876573     -0.262343
  C      -0.782542     -0.794855     -0.732011
  H      -2.835373     -1.517913      0.936732
  C      -3.122042     -0.733479      0.252784
  C      -4.405001     -0.202405      0.283272
  H      -5.124728     -0.580066      0.995048
  C      -4.762017      0.811835     -0.591805
  H      -5.758922      1.227327     -0.564567
  C      -3.833188      1.295845     -1.502978
  H      -4.103447      2.088762     -2.185468
  C      -2.554845      0.765394     -1.536279
  H      -1.824004      1.144763     -2.235538
  C      -2.192858     -0.247560     -0.654604
  H      -0.661320     -1.457645     -1.587694
  I       4.781982     -1.748410     -1.863456
32
Coordinates from ORCA-job input_IRC_Full E -1102.983086474094
  O       2.839167      0.964957     -0.170649
  O       3.020779     -0.686963      1.409035
  C       0.480419      0.608888      0.457667
  C       0.586097     -0.755783      1.120039
  C       1.688587      1.507684      0.480623
  C       1.916688     -1.445921      0.871430
  C       3.619960      0.133510      0.532342
  C       4.952155      0.103465      0.325459
  O       0.155387      0.248342     -0.874000
  H      -0.348766      1.162773      0.912844
  H       0.359913     -0.713772      2.183902
  O      -0.428448     -1.502335      0.455126
  H       1.462231      2.414378     -0.071576
  H       1.925534      1.771524      1.511379
  H       1.941919     -2.406111      1.376252
  H       2.065225     -1.601486     -0.194423
  H       5.554638     -0.594141      0.878553
  H       5.412766      0.876619     -0.263643
  C      -0.782314     -0.795217     -0.732134
  H      -2.835517     -1.517995      0.936591
  C      -3.121862     -0.733601      0.252733
  C      -4.404765     -0.202073      0.283052
  H      -5.124657     -0.579642      0.994845
  C      -4.761504      0.812146     -0.591860
  H      -5.758287      1.227950     -0.564788
  C      -3.832430      1.296101     -1.503072
  H      -4.102459      2.089089     -2.185479
  C      -2.554310      0.765261     -1.536206
  H      -1.823202      1.144569     -2.235468
  C      -2.192584     -0.247895     -0.654558
  H      -0.661176     -1.458056     -1.587822
  I       4.781251     -1.748447     -1.863953
32
Coordinates from ORCA-job input_IRC_Full E -1102.983078583214
  O       2.838668      0.965535     -0.170318
  O       3.020728     -0.686377      1.409311
  C       0.480123      0.608457      0.457849
  C       0.586001     -0.756169      1.120252
  C       1.687930      1.507667      0.481190
  C       1.916875     -1.446002      0.872123
  C       3.619599      0.133924      0.532225
  C       4.951677      0.103612      0.324552
  O       0.155657      0.247899     -0.873886
  H      -0.349411      1.162025      0.912822
  H       0.359411     -0.714249      2.184029
  O      -0.428249     -1.502973      0.454931
  H       1.461259      2.414496     -0.070700
  H       1.924797      1.771222      1.512028
  H       1.942449     -2.405868      1.377528
  H       2.065543     -1.602170     -0.193633
  H       5.554411     -0.593937      0.877444
  H       5.412046      0.876669     -0.264887
  C      -0.782131     -0.795764     -0.732140
  H      -2.835627     -1.518169      0.936557
  C      -3.121804     -0.733606      0.252626
  C      -4.404540     -0.201871      0.282959
  H      -5.124564     -0.579222      0.994622
  C      -4.760972      0.812572     -0.592067
  H      -5.757692      1.228526     -0.564994
  C      -3.831773      1.296273     -1.503065
  H      -4.101525      2.089404     -2.185495
  C      -2.553706      0.765192     -1.536216
  H      -1.822531      1.144333     -2.235300
  C      -2.192308     -0.248112     -0.654608
  H      -0.661057     -1.458426     -1.587937
  I       4.780587     -1.748484     -1.864420
32
Coordinates from ORCA-job input_IRC_Full E -1102.983070226586
  O       2.838101      0.966173     -0.169969
  O       3.020669     -0.685753      1.409620
  C       0.479804      0.608006      0.458076
  C       0.585865     -0.756624      1.120458
  C       1.687247      1.507660      0.481776
  C       1.917073     -1.446096      0.872850
  C       3.619236      0.134351      0.532096
  C       4.951186      0.103776      0.323584
  O       0.155866      0.247345     -0.873791
  H      -0.350082      1.161221      0.912798
  H       0.358874     -0.714765      2.184150
  O      -0.427964     -1.503656      0.454804
  H       1.460227      2.414608     -0.069768
  H       1.924020      1.770900      1.512720
  H       1.943019     -2.405605      1.378900
  H       2.065890     -1.602912     -0.192783
  H       5.554167     -0.593715      0.876263
  H       5.411276      0.876717     -0.266212
  C      -0.781919     -0.796212     -0.732217
  H      -2.835769     -1.518267      0.936452
  C      -3.121664     -0.733698      0.252581
  C      -4.404319     -0.201541      0.282753
  H      -5.124498     -0.578785      0.994407
  C      -4.760453      0.812904     -0.592150
  H      -5.757071      1.229141     -0.565226
  C      -3.831017      1.296534     -1.503158
  H      -4.100533      2.089729     -2.185505
  C      -2.553152      0.765074     -1.536146
  H      -1.821755      1.144137     -2.235191
  C      -2.192025     -0.248388     -0.654600
  H      -0.660938     -1.458818     -1.588072
  I       4.779913     -1.748526     -1.864915
32
Coordinates from ORCA-job input_IRC_Full E -1102.983061688715
  O       2.837558      0.966798     -0.169627
  O       3.020628     -0.685111      1.409912
  C       0.479492      0.607537      0.458285
  C       0.585756     -0.757070      1.120666
  C       1.686549      1.507657      0.482370
  C       1.917277     -1.446177      0.873588
  C       3.618856      0.134776      0.531975
  C       4.950671      0.103938      0.322610
  O       0.156120      0.246837     -0.873686
  H      -0.350762      1.160410      0.912783
  H       0.358334     -0.715292      2.184273
  O      -0.427716     -1.504345      0.454613
  H       1.459185      2.414715     -0.068831
  H       1.923236      1.770575      1.513409
  H       1.943602     -2.405351      1.380301
  H       2.066252     -1.603677     -0.191921
  H       5.553928     -0.593488      0.875074
  H       5.410506      0.876770     -0.267557
  C      -0.781721     -0.796734     -0.732240
  H      -2.835903     -1.518413      0.936407
  C      -3.121590     -0.733718      0.252499
  C      -4.404080     -0.201281      0.282613
  H      -5.124425     -0.578335      0.994175
  C      -4.759916      0.813322     -0.592330
  H      -5.756450      1.229752     -0.565466
  C      -3.830311      1.296743     -1.503174
  H      -4.099545      2.090070     -2.185530
  C      -2.552528      0.764976     -1.536107
  H      -1.821019      1.143916     -2.235026
  C      -2.191747     -0.248601     -0.654648
  H      -0.660830     -1.459202     -1.588215
  I       4.779269     -1.748572     -1.865408
32
Coordinates from ORCA-job input_IRC_Full E -1102.983052945287
  O       2.836997      0.967435     -0.169281
  O       3.020574     -0.684472      1.410220
  C       0.479176      0.607069      0.458504
  C       0.585634     -0.757534      1.120870
  C       1.685857      1.507642      0.482961
  C       1.917491     -1.446281      0.874334
  C       3.618487      0.135212      0.531839
  C       4.950174      0.104100      0.321620
  O       0.156346      0.246305     -0.873586
  H      -0.351435      1.159586      0.912769
  H       0.357790     -0.715830      2.184388
  O      -0.427439     -1.505042      0.454446
  H       1.458136      2.414823     -0.067898
  H       1.922453      1.770250      1.514099
  H       1.944195     -2.405083      1.381719
  H       2.066628     -1.604462     -0.191050
  H       5.553687     -0.593255      0.873880
  H       5.409727      0.876819     -0.268909
  C      -0.781518     -0.797210     -0.732305
  H      -2.836050     -1.518515      0.936334
  C      -3.121483     -0.733757      0.252434
  C      -4.403865     -0.200983      0.282448
  H      -5.124366     -0.577885      0.993948
  C      -4.759393      0.813706     -0.592473
  H      -5.755841      1.230362     -0.565715
  C      -3.829578      1.296979     -1.503226
  H      -4.098557      2.090402     -2.185548
  C      -2.551945      0.764893     -1.536057
  H      -1.820259      1.143721     -2.234883
  C      -2.191467     -0.248861     -0.654632
  H      -0.660734     -1.459579     -1.588361
  I       4.778657     -1.748619     -1.865896
32
Coordinates from ORCA-job input_IRC_Full E -1102.983044632495
  O       2.836472      0.968035     -0.168958
  O       3.020532     -0.683862      1.410505
  C       0.478883      0.606619      0.458707
  C       0.585527     -0.757975      1.121059
  C       1.685199      1.507631      0.483520
  C       1.917697     -1.446376      0.875044
  C       3.618137      0.135623      0.531711
  C       4.949689      0.104258      0.320685
  O       0.156572      0.245809     -0.873487
  H      -0.352070      1.158799      0.912761
  H       0.357275     -0.716348      2.184492
  O      -0.427190     -1.505706      0.454267
  H       1.457138      2.414918     -0.067015
  H       1.921712      1.769942      1.514751
  H       1.944768     -2.404832      1.383080
  H       2.066997     -1.605222     -0.190216
  H       5.553461     -0.593030      0.872747
  H       5.408990      0.876867     -0.270199
  C      -0.781332     -0.797675     -0.732353
  H      -2.836187     -1.518631      0.936297
  C      -3.121377     -0.733751      0.252336
  C      -4.403652     -0.200746      0.282337
  H      -5.124305     -0.577446      0.993716
  C      -4.758894      0.814127     -0.592675
  H      -5.755268      1.230932     -0.565957
  C      -3.828914      1.297173     -1.503233
  H      -4.097630      2.090735     -2.185585
  C      -2.551392      0.764852     -1.536041
  H      -1.819560      1.143531     -2.234723
  C      -2.191225     -0.249120     -0.654584
  H      -0.660653     -1.459931     -1.588503
  I       4.778110     -1.748668     -1.866359
32
Coordinates from ORCA-job input_IRC_Full E -1102.983042273778
  O       2.836333      0.968194     -0.168874
  O       3.020518     -0.683704      1.410583
  C       0.478804      0.606499      0.458759
  C       0.585504     -0.758090      1.121107
  C       1.685030      1.507629      0.483664
  C       1.917751     -1.446396      0.875228
  C       3.618051      0.135731      0.531676
  C       4.949562      0.104298      0.320440
  O       0.156631      0.245680     -0.873460
  H      -0.352235      1.158594      0.912759
  H       0.357140     -0.716484      2.184519
  O      -0.427126     -1.505881      0.454220
  H       1.456878      2.414942     -0.066785
  H       1.921519      1.769862      1.514920
  H       1.944918     -2.404768      1.383437
  H       2.067094     -1.605422     -0.189998
  H       5.553403     -0.592972      0.872451
  H       5.408798      0.876878     -0.270536
  C      -0.781279     -0.797792     -0.732370
  H      -2.836223     -1.518663      0.936289
  C      -3.121332     -0.733737      0.252290
  C      -4.403609     -0.200688      0.282317
  H      -5.124287     -0.577330      0.993652
  C      -4.758767      0.814243     -0.592733
  H      -5.755118      1.231079     -0.566020
  C      -3.828728      1.297210     -1.503226
  H      -4.097390      2.090825     -2.185597
  C      -2.551256      0.764865     -1.536056
  H      -1.819380      1.143480     -2.234678
  C      -2.191173     -0.249212     -0.654540
  H      -0.660633     -1.460021     -1.588541
  I       4.777970     -1.748681     -1.866480
32
Coordinates from ORCA-job input_IRC_Full E -1102.983038684427
  O       2.836099      0.968460     -0.168735
  O       3.020498     -0.683443      1.410714
  C       0.478666      0.606298      0.458843
  C       0.585459     -0.758283      1.121186
  C       1.684752      1.507620      0.483899
  C       1.917837     -1.446421      0.875539
  C       3.617900      0.135907      0.531617
  C       4.949370      0.104367      0.320033
  O       0.156724      0.245461     -0.873412
  H      -0.352503      1.158250      0.912754
  H       0.356919     -0.716711      2.184559
  O      -0.427017     -1.506172      0.454147
  H       1.456447      2.414985     -0.066407
  H       1.921200      1.769730      1.515204
  H       1.945168     -2.404669      1.384032
  H       2.067257     -1.605758     -0.189645
  H       5.553302     -0.592870      0.871959
  H       5.408475      0.876893     -0.271089
  C      -0.781187     -0.797969     -0.732394
  H      -2.836293     -1.518682      0.936248
  C      -3.121205     -0.733787      0.252268
  C      -4.403606     -0.200457      0.282177
  H      -5.124264     -0.577145      0.993557
  C      -4.758595      0.814278     -0.592652
  H      -5.754879      1.231333     -0.566133
  C      -3.828316      1.297337     -1.503328
  H      -4.096991      2.090958     -2.185602
  C      -2.551094      0.764874     -1.536039
  H      -1.819063      1.143411     -2.234624
  C      -2.191081     -0.249355     -0.654482
  H      -0.660601     -1.460174     -1.588610
  I       4.777743     -1.748703     -1.866678
32
Coordinates from ORCA-job input_IRC_Full E -1102.983030156795
  O       2.835595      0.969048     -0.168419
  O       3.020461     -0.682820      1.410987
  C       0.478403      0.605860      0.459054
  C       0.585346     -0.758734      1.121366
  C       1.684092      1.507606      0.484460
  C       1.918064     -1.446564      0.876249
  C       3.617541      0.136317      0.531493
  C       4.948884      0.104516      0.319092
  O       0.156942      0.244977     -0.873334
  H      -0.353133      1.157460      0.912754
  H       0.356406     -0.717238      2.184655
  O      -0.426746     -1.506829      0.453955
  H       1.455452      2.415071     -0.065537
  H       1.920465      1.769422      1.515840
  H       1.945749     -2.404395      1.385397
  H       2.067642     -1.606534     -0.188793
  H       5.553086     -0.592644      0.870838
  H       5.407749      0.876945     -0.272384
  C      -0.781037     -0.798456     -0.732433
  H      -2.836439     -1.518791      0.936227
  C      -3.121268     -0.733782      0.252262
  C      -4.403296     -0.200282      0.282082
  H      -5.124237     -0.576718      0.993347
  C      -4.758074      0.814774     -0.592951
  H      -5.754324      1.231893     -0.566389
  C      -3.827811      1.297564     -1.503298
  H      -4.096076      2.091269     -2.185624
  C      -2.550437      0.764705     -1.535923
  H      -1.818374      1.143234     -2.234455
  C      -2.190772     -0.249437     -0.654619
  H      -0.660538     -1.460498     -1.588757
  I       4.777254     -1.748753     -1.867128
32
Coordinates from ORCA-job input_IRC_Full E -1102.983021269197
  O       2.835044      0.969680     -0.168088
  O       3.020421     -0.682179      1.411295
  C       0.478091      0.605372      0.459260
  C       0.585248     -0.759212      1.121547
  C       1.683414      1.507585      0.485028
  C       1.918291     -1.446653      0.876995
  C       3.617178      0.136746      0.531349
  C       4.948402      0.104676      0.318101
  O       0.157175      0.244463     -0.873230
  H      -0.353777      1.156621      0.912758
  H       0.355870     -0.717802      2.184749
  O      -0.426479     -1.507530      0.453749
  H       1.454408      2.415159     -0.064630
  H       1.919699      1.769103      1.516509
  H       1.946373     -2.404144      1.386863
  H       2.068063     -1.607373     -0.187912
  H       5.552854     -0.592395      0.869655
  H       5.406977      0.876987     -0.273736
  C      -0.780836     -0.798901     -0.732497
  H      -2.836608     -1.518857      0.936177
  C      -3.121129     -0.733814      0.252209
  C      -4.403152     -0.199912      0.281881
  H      -5.124198     -0.576264      0.993111
  C      -4.757608      0.815086     -0.593023
  H      -5.753757      1.232484     -0.566672
  C      -3.827039      1.297813     -1.503389
  H      -4.095130      2.091603     -2.185655
  C      -2.549919      0.764674     -1.535860
  H      -1.817637      1.143068     -2.234291
  C      -2.190538     -0.249687     -0.654552
  H      -0.660485     -1.460843     -1.588925
  I       4.776775     -1.748808     -1.867599
32
Coordinates from ORCA-job input_IRC_Full E -1102.983012188570
  O       2.834508      0.970298     -0.167767
  O       3.020376     -0.681537      1.411591
  C       0.477806      0.604898      0.459471
  C       0.585157     -0.759695      1.121723
  C       1.682743      1.507567      0.485597
  C       1.918534     -1.446778      0.877744
  C       3.616816      0.137174      0.531213
  C       4.947922      0.104838      0.317120
  O       0.157389      0.243958     -0.873140
  H      -0.354417      1.155787      0.912768
  H       0.355339     -0.718369      2.184836
  O      -0.426201     -1.508232      0.453537
  H       1.453371      2.415238     -0.063736
  H       1.918940      1.768786      1.517165
  H       1.946996     -2.403870      1.388317
  H       2.068492     -1.608217     -0.187024
  H       5.552629     -0.592148      0.868486
  H       5.406218      0.877031     -0.275084
  C      -0.780670     -0.799367     -0.732545
  H      -2.836768     -1.518947      0.936163
  C      -3.121048     -0.733803      0.252156
  C      -4.402989     -0.199598      0.281722
  H      -5.124169     -0.575807      0.992871
  C      -4.757135      0.815461     -0.593172
  H      -5.753205      1.233059     -0.566956
  C      -3.826341      1.298048     -1.503437
  H      -4.094197      2.091938     -2.185694
  C      -2.549357      0.764631     -1.535804
  H      -1.816937      1.142899     -2.234100
  C      -2.190269     -0.249878     -0.654544
  H      -0.660445     -1.461167     -1.589097
  I       4.776336     -1.748869     -1.868067
32
Coordinates from ORCA-job input_IRC_Full E -1102.983002990625
  O       2.833979      0.970917     -0.167442
  O       3.020353     -0.680874      1.411893
  C       0.477516      0.604412      0.459680
  C       0.585045     -0.760182      1.121893
  C       1.682061      1.507536      0.486165
  C       1.918783     -1.446915      0.878501
  C       3.616450      0.137603      0.531069
  C       4.947428      0.104999      0.316131
  O       0.157614      0.243456     -0.873039
  H      -0.355049      1.154935      0.912782
  H       0.354809     -0.718950      2.184911
  O      -0.425912     -1.508935      0.453316
  H       1.452324      2.415322     -0.062845
  H       1.918179      1.768469      1.517824
  H       1.947636     -2.403598      1.389801
  H       2.068941     -1.609088     -0.186128
  H       5.552409     -0.591898      0.867310
  H       5.405455      0.877076     -0.276449
  C      -0.780497     -0.799824     -0.732606
  H      -2.836948     -1.518995      0.936126
  C      -3.121018     -0.733796      0.252137
  C      -4.402744     -0.199348      0.281596
  H      -5.124161     -0.575350      0.992638
  C      -4.756639      0.815914     -0.593417
  H      -5.752662      1.233636     -0.567252
  C      -3.825741      1.298295     -1.503449
  H      -4.093263      2.092264     -2.185727
  C      -2.548779      0.764554     -1.535706
  H      -1.816206      1.142754     -2.233933
  C      -2.190014     -0.250067     -0.654519
  H      -0.660420     -1.461483     -1.589275
  I       4.775933     -1.748931     -1.868534
32
Coordinates from ORCA-job input_IRC_Full E -1102.982993556804
  O       2.833436      0.971549     -0.167120
  O       3.020313     -0.680217      1.412199
  C       0.477229      0.603917      0.459891
  C       0.584963     -0.760688      1.122059
  C       1.681383      1.507513      0.486733
  C       1.919042     -1.447041      0.879267
  C       3.616095      0.138039      0.530924
  C       4.946940      0.105163      0.315128
  O       0.157831      0.242949     -0.872947
  H      -0.355686      1.154071      0.912803
  H       0.354271     -0.719546      2.184986
  O      -0.425625     -1.509655      0.453080
  H       1.451265      2.415392     -0.061947
  H       1.917411      1.768150      1.518484
  H       1.948293     -2.403324      1.391318
  H       2.069410     -1.609986     -0.185210
  H       5.552187     -0.591639      0.866120
  H       5.404683      0.877118     -0.277830
  C      -0.780327     -0.800280     -0.732663
  H      -2.837128     -1.519058      0.936117
  C      -3.120935     -0.733775      0.252094
  C      -4.402597     -0.199008      0.281425
  H      -5.124151     -0.574882      0.992391
  C      -4.756182      0.816282     -0.593558
  H      -5.752123      1.234212     -0.567561
  C      -3.825032      1.298542     -1.503508
  H      -4.092331      2.092603     -2.185772
  C      -2.548232      0.764527     -1.535631
  H      -1.815498      1.142604     -2.233734
  C      -2.189765     -0.250253     -0.654482
  H      -0.660406     -1.461793     -1.589463
  I       4.775563     -1.748998     -1.869004
32
Coordinates from ORCA-job input_IRC_Full E -1102.982984015688
  O       2.832903      0.972176     -0.166799
  O       3.020288     -0.679547      1.412507
  C       0.476946      0.603417      0.460100
  C       0.584872     -0.761196      1.122218
  C       1.680703      1.507481      0.487299
  C       1.919311     -1.447184      0.880039
  C       3.615738      0.138473      0.530775
  C       4.946450      0.105327      0.314125
  O       0.158050      0.242447     -0.872851
  H      -0.356312      1.153199      0.912829
  H       0.353738     -0.720152      2.185051
  O      -0.425330     -1.510374      0.452837
  H       1.450206      2.415462     -0.061059
  H       1.916646      1.767834      1.519138
  H       1.948959     -2.403047      1.392848
  H       2.069896     -1.610902     -0.184291
  H       5.551970     -0.591381      0.864934
  H       5.403916      0.877158     -0.279215
  C      -0.780164     -0.800727     -0.732725
  H      -2.837319     -1.519099      0.936102
  C      -3.120883     -0.733750      0.252069
  C      -4.402416     -0.198700      0.281273
  H      -5.124157     -0.574415      0.992146
  C      -4.755720      0.816690     -0.593752
  H      -5.751600      1.234784     -0.567878
  C      -3.824382      1.298796     -1.503548
  H      -4.091409      2.092935     -2.185817
  C      -2.547680      0.764492     -1.535543
  H      -1.814785      1.142469     -2.233542
  C      -2.189517     -0.250437     -0.654433
  H      -0.660408     -1.462090     -1.589655
  I       4.775231     -1.749065     -1.869470
32
Coordinates from ORCA-job input_IRC_Full E -1102.982975079982
  O       2.832418      0.972749     -0.166510
  O       3.020261     -0.678941      1.412786
  C       0.476693      0.602959      0.460288
  C       0.584801     -0.761666      1.122359
  C       1.680090      1.507454      0.487811
  C       1.919562     -1.447312      0.880741
  C       3.615416      0.138871      0.530639
  C       4.946011      0.105474      0.313209
  O       0.158246      0.241991     -0.872766
  H      -0.356878      1.152398      0.912857
  H       0.353253     -0.720712      2.185105
  O      -0.425064     -1.511033      0.452608
  H       1.449239      2.415518     -0.060254
  H       1.915949      1.767548      1.519732
  H       1.949577     -2.402794      1.394257
  H       2.070353     -1.611751     -0.183442
  H       5.551774     -0.591141      0.863851
  H       5.403217      0.877193     -0.280480
  C      -0.780014     -0.801129     -0.732786
  H      -2.837495     -1.519148      0.936114
  C      -3.120803     -0.733679      0.251994
  C      -4.402283     -0.198447      0.281176
  H      -5.124158     -0.573978      0.991906
  C      -4.755300      0.817096     -0.593969
  H      -5.751131      1.235297     -0.568172
  C      -3.823793      1.298989     -1.503546
  H      -4.090580      2.093253     -2.185874
  C      -2.547184      0.764515     -1.535506
  H      -1.814155      1.142343     -2.233346
  C      -2.189319     -0.250641     -0.654326
  H      -0.660421     -1.462353     -1.589837
  I       4.774961     -1.749128     -1.869891
32
Coordinates from ORCA-job input_IRC_Full E -1102.982971638934
  O       2.832233      0.972970     -0.166396
  O       3.020251     -0.678706      1.412895
  C       0.476598      0.602782      0.460361
  C       0.584774     -0.761848      1.122414
  C       1.679857      1.507445      0.488006
  C       1.919660     -1.447363      0.881013
  C       3.615289      0.139025      0.530586
  C       4.945843      0.105528      0.312854
  O       0.158320      0.241817     -0.872735
  H      -0.357095      1.152091      0.912869
  H       0.353067     -0.720928      2.185124
  O      -0.424958     -1.511287      0.452518
  H       1.448869      2.415538     -0.059946
  H       1.915683      1.767438      1.519958
  H       1.949815     -2.402696      1.394798
  H       2.070530     -1.612079     -0.183117
  H       5.551702     -0.591051      0.863439
  H       5.402951      0.877207     -0.280966
  C      -0.779960     -0.801283     -0.732811
  H      -2.837563     -1.519163      0.936116
  C      -3.120784     -0.733656      0.251976
  C      -4.402226     -0.198349      0.281135
  H      -5.124162     -0.573813      0.991817
  C      -4.755140      0.817252     -0.594052
  H      -5.750953      1.235493     -0.568286
  C      -3.823575      1.299069     -1.503548
  H      -4.090263      2.093372     -2.185893
  C      -2.546990      0.764513     -1.535482
  H      -1.813912      1.142298     -2.233273
  C      -2.189238     -0.250708     -0.654296
  H      -0.660428     -1.462450     -1.589907
  I       4.774863     -1.749152     -1.870050
32
Coordinates from ORCA-job input_IRC_Full E -1102.982967969650
  O       2.831992      0.973209     -0.166246
  O       3.020251     -0.678457      1.412986
  C       0.476494      0.602662      0.460420
  C       0.584744     -0.762035      1.122469
  C       1.679709      1.507463      0.488167
  C       1.919759     -1.447402      0.881290
  C       3.615129      0.139168      0.530540
  C       4.945652      0.105583      0.312498
  O       0.158249      0.241471     -0.872673
  H      -0.357301      1.151769      0.912880
  H       0.352876     -0.721153      2.185127
  O      -0.424805     -1.511629      0.452574
  H       1.448496      2.415522     -0.059622
  H       1.915417      1.767327      1.520188
  H       1.950054     -2.402610      1.395346
  H       2.070711     -1.612411     -0.182803
  H       5.551654     -0.590983      0.863044
  H       5.402698      0.877238     -0.281466
  C      -0.779847     -0.801174     -0.733039
  H      -2.837634     -1.519172      0.936113
  C      -3.120726     -0.733649      0.251962
  C      -4.402223     -0.198179      0.281045
  H      -5.124177     -0.573655      0.991739
  C      -4.755020      0.817366     -0.594077
  H      -5.750753      1.235679     -0.568402
  C      -3.823316      1.299157     -1.503575
  H      -4.089952      2.093495     -2.185916
  C      -2.546830      0.764497     -1.535430
  H      -1.813647      1.142266     -2.233221
  C      -2.189123     -0.250817     -0.654246
  H      -0.660437     -1.462552     -1.589959
  I       4.774769     -1.749177     -1.870210
32
Coordinates from ORCA-job input_IRC_Full E -1102.982959132991
  O       2.831618      0.973752     -0.166028
  O       3.020219     -0.677859      1.413298
  C       0.476258      0.602097      0.460632
  C       0.584679     -0.762507      1.122590
  C       1.678934      1.507371      0.488737
  C       1.920021     -1.447564      0.881989
  C       3.614885      0.139578      0.530392
  C       4.945253      0.105729      0.311580
  O       0.158703      0.241326     -0.872641
  H      -0.357870      1.150979      0.912918
  H       0.352407     -0.721713      2.185202
  O      -0.424611     -1.512137      0.452070
  H       1.447531      2.415640     -0.058862
  H       1.914723      1.767047      1.520767
  H       1.950688     -2.402336      1.396772
  H       2.071190     -1.613287     -0.181924
  H       5.551416     -0.590692      0.861926
  H       5.401976      0.877234     -0.282709
  C      -0.779811     -0.802032     -0.732725
  H      -2.837828     -1.519182      0.936114
  C      -3.120770     -0.733627      0.251996
  C      -4.402004     -0.197932      0.280917
  H      -5.124196     -0.573217      0.991500
  C      -4.754583      0.817716     -0.594253
  H      -5.750347      1.236212     -0.568716
  C      -3.822757      1.299428     -1.503642
  H      -4.089125      2.093778     -2.185949
  C      -2.546306      0.764471     -1.535335
  H      -1.813045      1.142146     -2.233005
  C      -2.188954     -0.250832     -0.654288
  H      -0.660469     -1.462793     -1.590185
  I       4.774554     -1.749243     -1.870630
32
Coordinates from ORCA-job input_IRC_Full E -1102.982949795839
  O       2.831058      0.974366     -0.165683
  O       3.020207     -0.677213      1.413573
  C       0.476002      0.601680      0.460807
  C       0.584618     -0.763017      1.122727
  C       1.678421      1.507380      0.489210
  C       1.920305     -1.447699      0.882731
  C       3.614512      0.139980      0.530255
  C       4.944777      0.105875      0.310626
  O       0.158714      0.240653     -0.872524
  H      -0.358426      1.150124      0.912964
  H       0.351908     -0.722322      2.185220
  O      -0.424265     -1.512932      0.451990
  H       1.446532      2.415635     -0.058028
  H       1.914010      1.766756      1.521369
  H       1.951350     -2.402083      1.398263
  H       2.071705     -1.614209     -0.181051
  H       5.551262     -0.590474      0.860844
  H       5.401284      0.877293     -0.284039
  C      -0.779605     -0.802112     -0.733042
  H      -2.838026     -1.519197      0.936126
  C      -3.120689     -0.733567      0.251967
  C      -4.401925     -0.197579      0.280751
  H      -5.124241     -0.572778      0.991269
  C      -4.754217      0.818095     -0.594425
  H      -5.749869      1.236715     -0.569039
  C      -3.822149      1.299657     -1.503675
  H      -4.088299      2.094099     -2.186012
  C      -2.545834      0.764465     -1.535231
  H      -1.812386      1.142057     -2.232824
  C      -2.188701     -0.251044     -0.654175
  H      -0.660519     -1.463039     -1.590362
  I       4.774367     -1.749312     -1.871056
32
Coordinates from ORCA-job input_IRC_Full E -1102.982939881795
  O       2.830611      0.974958     -0.165413
  O       3.020189     -0.676556      1.413890
  C       0.475752      0.601132      0.461018
  C       0.584556     -0.763539      1.122846
  C       1.677693      1.507308      0.489775
  C       1.920599     -1.447868      0.883488
  C       3.614220      0.140411      0.530102
  C       4.944334      0.106033      0.309648
  O       0.159038      0.240325     -0.872461
  H      -0.359006      1.149251      0.913013
  H       0.351408     -0.722946      2.185268
  O      -0.424001     -1.513574      0.451589
  H       1.445498      2.415714     -0.057213
  H       1.913272      1.766463      1.521983
  H       1.952048     -2.401803      1.399819
  H       2.072253     -1.615179     -0.180111
  H       5.551044     -0.590187      0.859673
  H       5.400532      0.877304     -0.285386
  C      -0.779520     -0.802739     -0.732913
  H      -2.838244     -1.519196      0.936140
  C      -3.120700     -0.733517      0.251988
  C      -4.401769     -0.197269      0.280601
  H      -5.124284     -0.572308      0.991010
  C      -4.753801      0.818458     -0.594597
  H      -5.749438      1.237263     -0.569389
  C      -3.821546      1.299940     -1.503745
  H      -4.087442      2.094410     -2.186065
  C      -2.545318      0.764457     -1.535121
  H      -1.811740      1.141957     -2.232602
  C      -2.188490     -0.251116     -0.654157
  H      -0.660581     -1.463282     -1.590601
  I       4.774209     -1.749388     -1.871501
32
Coordinates from ORCA-job input_IRC_Full E -1102.982930205114
  O       2.830095      0.975564     -0.165097
  O       3.020179     -0.675913      1.414176
  C       0.475516      0.600673      0.461197
  C       0.584505     -0.764058      1.122969
  C       1.677136      1.507297      0.490259
  C       1.920902     -1.448023      0.884230
  C       3.613875      0.140813      0.529967
  C       4.943889      0.106177      0.308698
  O       0.159136      0.239764     -0.872360
  H      -0.359554      1.148396      0.913071
  H       0.350925     -0.723564      2.185281
  O      -0.423681     -1.514315      0.451407
  H       1.444505      2.415719     -0.056408
  H       1.912565      1.766179      1.522569
  H       1.952728     -2.401539      1.401328
  H       2.072799     -1.616131     -0.179221
  H       5.550883     -0.589950      0.858584
  H       5.399839      0.877345     -0.286706
  C      -0.779348     -0.802968     -0.733132
  H      -2.838460     -1.519197      0.936169
  C      -3.120611     -0.733427      0.251936
  C      -4.401698     -0.196939      0.280460
  H      -5.124343     -0.571864      0.990770
  C      -4.753441      0.818857     -0.594801
  H      -5.748996      1.237761     -0.569728
  C      -3.820957      1.300150     -1.503757
  H      -4.086643      2.094732     -2.186138
  C      -2.544859      0.764497     -1.535040
  H      -1.811112      1.141873     -2.232398
  C      -2.188307     -0.251306     -0.654004
  H      -0.660658     -1.463498     -1.590788
  I       4.774093     -1.749460     -1.871922
32
Coordinates from ORCA-job input_IRC_Full E -1102.982919930657
  O       2.829642      0.976164     -0.164813
  O       3.020168     -0.675249      1.414492
  C       0.475272      0.600108      0.461397
  C       0.584459     -0.764584      1.123083
  C       1.676446      1.507223      0.490803
  C       1.921214     -1.448197      0.884999
  C       3.613584      0.141242      0.529812
  C       4.943444      0.106331      0.307719
  O       0.159421      0.239417     -0.872298
  H      -0.360119      1.147511      0.913134
  H       0.350432     -0.724209      2.185308
  O      -0.423401     -1.514976      0.451025
  H       1.443471      2.415779     -0.055609
  H       1.911833      1.765895      1.523178
  H       1.953447     -2.401261      1.402911
  H       2.073385     -1.617136     -0.178280
  H       5.550685     -0.589668      0.857424
  H       5.399100      0.877356     -0.288059
  C      -0.779260     -0.803535     -0.733055
  H      -2.838694     -1.519171      0.936186
  C      -3.120616     -0.733372      0.251971
  C      -4.401573     -0.196594      0.280288
  H      -5.124410     -0.571397      0.990511
  C      -4.753061      0.819198     -0.594950
  H      -5.748591      1.238299     -0.570092
  C      -3.820340      1.300441     -1.503847
  H      -4.085812      2.095039     -2.186196
  C      -2.544377      0.764511     -1.534921
  H      -1.810480      1.141793     -2.232174
  C      -2.188110     -0.251376     -0.653958
  H      -0.660748     -1.463717     -1.591030
  I       4.774005     -1.749537     -1.872359
32
Coordinates from ORCA-job input_IRC_Full E -1102.982909528961
  O       2.829126      0.976790     -0.164492
  O       3.020163     -0.674569      1.414798
  C       0.475038      0.599649      0.461585
  C       0.584418     -0.765152      1.123186
  C       1.675847      1.507212      0.491314
  C       1.921548     -1.448377      0.885771
  C       3.613243      0.141667      0.529671
  C       4.942984      0.106481      0.306727
  O       0.159520      0.238831     -0.872195
  H      -0.360666      1.146594      0.913201
  H       0.349934     -0.724874      2.185315
  O      -0.423060     -1.515756      0.450806
  H       1.442431      2.415769     -0.054781
  H       1.911093      1.765606      1.523778
  H       1.954183     -2.400980      1.404521
  H       2.073995     -1.618168     -0.177322
  H       5.550526     -0.589417      0.856283
  H       5.398380      0.877393     -0.289448
  C      -0.779106     -0.803760     -0.733245
  H      -2.838932     -1.519162      0.936233
  C      -3.120613     -0.733268      0.251966
  C      -4.401486     -0.196256      0.280140
  H      -5.124492     -0.570927      0.990250
  C      -4.752702      0.819621     -0.595177
  H      -5.748152      1.238811     -0.570462
  C      -3.819797      1.300693     -1.503865
  H      -4.084997      2.095371     -2.186280
  C      -2.543880      0.764511     -1.534785
  H      -1.809838      1.141725     -2.231955
  C      -2.187870     -0.251500     -0.653869
  H      -0.660857     -1.463931     -1.591250
  I       4.773956     -1.749616     -1.872798
32
Coordinates from ORCA-job input_IRC_Full E -1102.982898864912
  O       2.828663      0.977407     -0.164195
  O       3.020163     -0.673885      1.415123
  C       0.474805      0.599080      0.461786
  C       0.584380     -0.765707      1.123287
  C       1.675177      1.507144      0.491847
  C       1.921890     -1.448565      0.886562
  C       3.612948      0.142100      0.529519
  C       4.942542      0.106638      0.305732
  O       0.159771      0.238437     -0.872124
  H      -0.361223      1.145677      0.913278
  H       0.349446     -0.725550      2.185320
  O      -0.422757     -1.516457      0.450437
  H       1.441379      2.415811     -0.053982
  H       1.910348      1.765325      1.524387
  H       1.954939     -2.400696      1.406161
  H       2.074632     -1.619230     -0.176355
  H       5.550342     -0.589134      0.855108
  H       5.397640      0.877401     -0.290832
  C      -0.779008     -0.804254     -0.733238
  H      -2.839189     -1.519117      0.936262
  C      -3.120609     -0.733184      0.251989
  C      -4.401380     -0.195908      0.279976
  H      -5.124586     -0.570449      0.989982
  C      -4.752339      0.819998     -0.595365
  H      -5.747762      1.239344     -0.570847
  C      -3.819202      1.300973     -1.503934
  H      -4.084180      2.095687     -2.186352
  C      -2.543412      0.764552     -1.534664
  H      -1.809212      1.141663     -2.231724
  C      -2.187699     -0.251583     -0.653770
  H      -0.660981     -1.464130     -1.591497
  I       4.773944     -1.749696     -1.873237
32
Coordinates from ORCA-job input_IRC_Full E -1102.982887952434
  O       2.828172      0.978038     -0.163878
  O       3.020163     -0.673197      1.415440
  C       0.474581      0.598571      0.461975
  C       0.584355     -0.766289      1.123380
  C       1.674555      1.507110      0.492364
  C       1.922245     -1.448759      0.887349
  C       3.612626      0.142535      0.529378
  C       4.942090      0.106789      0.304735
  O       0.159914      0.237921     -0.872039
  H      -0.361760      1.144739      0.913360
  H       0.348957     -0.726240      2.185315
  O      -0.422418     -1.517217      0.450149
  H       1.440327      2.415804     -0.053172
  H       1.909601      1.765045      1.524984
  H       1.955709     -2.400411      1.407819
  H       2.075290     -1.620311     -0.175371
  H       5.550188     -0.588873      0.853949
  H       5.396917      0.877425     -0.292239
  C      -0.778886     -0.804563     -0.733355
  H      -2.839449     -1.519083      0.936313
  C      -3.120616     -0.733071      0.252000
  C      -4.401315     -0.195551      0.279819
  H      -5.124691     -0.569971      0.989711
  C      -4.752000      0.820401     -0.595574
  H      -5.747362      1.239861     -0.571238
  C      -3.818647      1.301245     -1.503979
  H      -4.083380      2.096012     -2.186439
  C      -2.542938      0.764584     -1.534532
  H      -1.808591      1.141610     -2.231492
  C      -2.187479     -0.251680     -0.653670
  H      -0.661121     -1.464322     -1.591739
  I       4.773969     -1.749776     -1.873674
32
Coordinates from ORCA-job input_IRC_Full E -1102.982876992816
  O       2.827720      0.978651     -0.163582
  O       3.020170     -0.672509      1.415767
  C       0.474367      0.598019      0.462166
  C       0.584337     -0.766855      1.123463
  C       1.673918      1.507051      0.492880
  C       1.922608     -1.448959      0.888136
  C       3.612337      0.142962      0.529231
  C       4.941664      0.106948      0.303764
  O       0.160129      0.237500     -0.871963
  H      -0.362288      1.143814      0.913447
  H       0.348486     -0.726927      2.185301
  O      -0.422105     -1.517929      0.449795
  H       1.439288      2.415820     -0.052396
  H       1.908861      1.764779      1.525579
  H       1.956478     -2.400131      1.409468
  H       2.075958     -1.621399     -0.174402
  H       5.550026     -0.588602      0.852789
  H       5.396196      0.877425     -0.293619
  C      -0.778787     -0.804982     -0.733395
  H      -2.839720     -1.519032      0.936361
  C      -3.120612     -0.732948      0.252000
  C      -4.401250     -0.195212      0.279678
  H      -5.124802     -0.569495      0.989435
  C      -4.751661      0.820802     -0.595794
  H      -5.746999      1.240375     -0.571632
  C      -3.818100      1.301503     -1.504017
  H      -4.082605      2.096332     -2.186528
  C      -2.542487      0.764653     -1.534420
  H      -1.807996      1.141563     -2.231254
  C      -2.187325     -0.251771     -0.653532
  H      -0.661276     -1.464497     -1.591988
  I       4.774031     -1.749856     -1.874101
32
Coordinates from ORCA-job input_IRC_Full E -1102.982865976338
  O       2.827250      0.979296     -0.163266
  O       3.020174     -0.671837      1.416089
  C       0.474158      0.597503      0.462351
  C       0.584328     -0.767444      1.123541
  C       1.673300      1.507018      0.493390
  C       1.922988     -1.449169      0.888924
  C       3.612065      0.143384      0.529085
  C       4.941218      0.107070      0.302744
  O       0.160270      0.237002     -0.871885
  H      -0.362804      1.142869      0.913541
  H       0.348011     -0.727629      2.185287
  O      -0.421772     -1.518687      0.449483
  H       1.438247      2.415799     -0.051615
  H       1.908117      1.764510      1.526160
  H       1.957268     -2.399840      1.411142
  H       2.076657     -1.622509     -0.173411
  H       5.549880     -0.588332      0.851637
  H       5.395481      0.877436     -0.295014
  C      -0.778671     -0.805296     -0.733504
  H      -2.839998     -1.518973      0.936413
  C      -3.120631     -0.732835      0.252034
  C      -4.401203     -0.194829      0.279499
  H      -5.124934     -0.569020      0.989163
  C      -4.751358      0.821178     -0.595976
  H      -5.746633      1.240882     -0.572035
  C      -3.817546      1.301790     -1.504087
  H      -4.081837      2.096647     -2.186619
  C      -2.542053      0.764699     -1.534273
  H      -1.807398      1.141532     -2.231025
  C      -2.187127     -0.251838     -0.653425
  H      -0.661446     -1.464663     -1.592236
  I       4.774125     -1.749910     -1.874494
32
Coordinates from ORCA-job input_IRC_Full E -1102.982854425958
  O       2.826826      0.979908     -0.162947
  O       3.020203     -0.671144      1.416409
  C       0.473954      0.596928      0.462536
  C       0.584316     -0.768025      1.123614
  C       1.672670      1.506942      0.493889
  C       1.923354     -1.449377      0.889713
  C       3.611799      0.143815      0.528937
  C       4.940758      0.107200      0.301752
  O       0.160492      0.236605     -0.871816
  H      -0.363312      1.141933      0.913641
  H       0.347558     -0.728333      2.185256
  O      -0.421443     -1.519391      0.449111
  H       1.437214      2.415809     -0.050868
  H       1.907382      1.764256      1.526744
  H       1.958065     -2.399561      1.412816
  H       2.077376     -1.623629     -0.172433
  H       5.549750     -0.588070      0.850498
  H       5.394781      0.877446     -0.296401
  C      -0.778606     -0.805710     -0.733526
  H      -2.840286     -1.518908      0.936472
  C      -3.120671     -0.732696      0.252054
  C      -4.401141     -0.194497      0.279362
  H      -5.125069     -0.568544      0.988881
  C      -4.751044      0.821588     -0.596211
  H      -5.746303      1.241389     -0.572441
  C      -3.817046      1.302063     -1.504127
  H      -4.081094      2.096961     -2.186715
  C      -2.541603      0.764763     -1.534144
  H      -1.806834      1.141501     -2.230782
  C      -2.186966     -0.251885     -0.653308
  H      -0.661628     -1.464820     -1.592500
  I       4.774255     -1.749975     -1.874895
32
Coordinates from ORCA-job input_IRC_Full E -1102.982842807210
  O       2.826375      0.980549     -0.162636
  O       3.020210     -0.670464      1.416746
  C       0.473760      0.596410      0.462718
  C       0.584329     -0.768627      1.123674
  C       1.672067      1.506906      0.494392
  C       1.923765     -1.449599      0.890503
  C       3.611496      0.144239      0.528807
  C       4.940393      0.107336      0.300750
  O       0.160624      0.236110     -0.871742
  H      -0.363805      1.140974      0.913747
  H       0.347102     -0.729050      2.185226
  O      -0.421112     -1.520151      0.448781
  H       1.436177      2.415773     -0.050108
  H       1.906638      1.764001      1.527314
  H       1.958877     -2.399271      1.414512
  H       2.078116     -1.624772     -0.171431
  H       5.549609     -0.587792      0.849340
  H       5.394068      0.877435     -0.297786
  C      -0.778491     -0.806001     -0.733642
  H      -2.840585     -1.518830      0.936529
  C      -3.120697     -0.732564      0.252087
  C      -4.401124     -0.194108      0.279186
  H      -5.125222     -0.568069      0.988601
  C      -4.750765      0.821966     -0.596402
  H      -5.745970      1.241890     -0.572856
  C      -3.816516      1.302350     -1.504196
  H      -4.080360      2.097272     -2.186813
  C      -2.541200      0.764836     -1.533997
  H      -1.806260      1.141487     -2.230551
  C      -2.186792     -0.251947     -0.653172
  H      -0.661830     -1.464966     -1.592755
  I       4.774422     -1.750045     -1.875301
32
Coordinates from ORCA-job input_IRC_Full E -1102.982830981421
  O       2.825974      0.981160     -0.162311
  O       3.020256     -0.669758      1.417068
  C       0.473575      0.595824      0.462898
  C       0.584332     -0.769225      1.123732
  C       1.671442      1.506829      0.494888
  C       1.924156     -1.449823      0.891298
  C       3.611221      0.144668      0.528673
  C       4.939950      0.107466      0.299765
  O       0.160838      0.235718     -0.871674
  H      -0.364294      1.140018      0.913860
  H       0.346665     -0.729774      2.185178
  O      -0.420770     -1.520860      0.448397
  H       1.435143      2.415768     -0.049380
  H       1.905897      1.763758      1.527887
  H       1.959701     -2.398991      1.416219
  H       2.078884     -1.625932     -0.170434
  H       5.549499     -0.587533      0.848199
  H       5.393376      0.877440     -0.299185
  C      -0.778443     -0.806408     -0.733669
  H      -2.840891     -1.518749      0.936596
  C      -3.120764     -0.732406      0.252118
  C      -4.401076     -0.193770      0.279046
  H      -5.125386     -0.567589      0.988313
  C      -4.750480      0.822386     -0.596647
  H      -5.745667      1.242390     -0.573274
  C      -3.816047      1.302624     -1.504231
  H      -4.079646      2.097588     -2.186924
  C      -2.540759      0.764903     -1.533855
  H      -1.805721      1.141476     -2.230307
  C      -2.186642     -0.251960     -0.653057
  H      -0.662046     -1.465099     -1.593025
  I       4.774624     -1.750112     -1.875699
32
Coordinates from ORCA-job input_IRC_Full E -1102.982819092059
  O       2.825548      0.981803     -0.161997
  O       3.020276     -0.669076      1.417415
  C       0.473398      0.595289      0.463075
  C       0.584363     -0.769841      1.123775
  C       1.670851      1.506785      0.495378
  C       1.924587     -1.450058      0.892093
  C       3.610960      0.145090      0.528544
  C       4.939568      0.107596      0.298774
  O       0.160974      0.235244     -0.871607
  H      -0.364767      1.139045      0.913977
  H       0.346230     -0.730507      2.185131
  O      -0.420435     -1.521615      0.448049
  H       1.434111      2.415722     -0.048648
  H       1.905150      1.763520      1.528452
  H       1.960538     -2.398701      1.417936
  H       2.079670     -1.627109     -0.169423
  H       5.549382     -0.587259      0.847046
  H       5.392676      0.877421     -0.300573
  C      -0.778348     -0.806698     -0.733771
  H      -2.841209     -1.518655      0.936659
  C      -3.120795     -0.732251      0.252145
  C      -4.401089     -0.193378      0.278875
  H      -5.125562     -0.567113      0.988024
  C      -4.750226      0.822768     -0.596845
  H      -5.745371      1.242886     -0.573700
  C      -3.815543      1.302912     -1.504301
  H      -4.078948      2.097896     -2.187032
  C      -2.540382      0.765006     -1.533716
  H      -1.805181      1.141478     -2.230073
  C      -2.186488     -0.252011     -0.652896
  H      -0.662279     -1.465225     -1.593290
  I       4.774860     -1.750177     -1.876093
32
Coordinates from ORCA-job input_IRC_Full E -1102.982806874720
  O       2.825157      0.982429     -0.161658
  O       3.020319     -0.668379      1.417746
  C       0.473228      0.594709      0.463247
  C       0.584384     -0.770450      1.123818
  C       1.670239      1.506712      0.495866
  C       1.925004     -1.450295      0.892888
  C       3.610709      0.145515      0.528418
  C       4.939153      0.107707      0.297778
  O       0.161167      0.234838     -0.871543
  H      -0.365228      1.138073      0.914100
  H       0.345813     -0.731245      2.185072
  O      -0.420092     -1.522329      0.447658
  H       1.433087      2.415693     -0.047943
  H       1.904410      1.763289      1.529007
  H       1.961389     -2.398420      1.419662
  H       2.080486     -1.628299     -0.168414
  H       5.549292     -0.586998      0.845911
  H       5.391994      0.877417     -0.301968
  C      -0.778299     -0.807063     -0.733819
  H      -2.841536     -1.518558      0.936730
  C      -3.120870     -0.732080      0.252177
  C      -4.401075     -0.193019      0.278724
  H      -5.125748     -0.566638      0.987732
  C      -4.749977      0.823177     -0.597080
  H      -5.745096      1.243379     -0.574128
  C      -3.815090      1.303193     -1.504347
  H      -4.078273      2.098206     -2.187149
  C      -2.539976      0.765095     -1.533570
  H      -1.804669      1.141483     -2.229832
  C      -2.186352     -0.252016     -0.652759
  H      -0.662525     -1.465339     -1.593561
  I       4.775127     -1.750231     -1.876470
32
Coordinates from ORCA-job input_IRC_Full E -1102.982794439812
  O       2.824754      0.983064     -0.161340
  O       3.020351     -0.667692      1.418104
  C       0.473069      0.594152      0.463417
  C       0.584432     -0.771075      1.123848
  C       1.669663      1.506660      0.496347
  C       1.925454     -1.450542      0.893683
  C       3.610447      0.145938      0.528301
  C       4.938813      0.107840      0.296802
  O       0.161307      0.234383     -0.871478
  H      -0.365677      1.137092      0.914228
  H       0.345404     -0.731990      2.185009
  O      -0.419754     -1.523075      0.447295
  H       1.432062      2.415641     -0.047238
  H       1.903662      1.763067      1.529560
  H       1.962245     -2.398135      1.421394
  H       2.081316     -1.629504     -0.167395
  H       5.549191     -0.586723      0.844758
  H       5.391301      0.877381     -0.303349
  C      -0.778219     -0.807353     -0.733915
  H      -2.841873     -1.518444      0.936792
  C      -3.120939     -0.731914      0.252224
  C      -4.401086     -0.192637      0.278557
  H      -5.125951     -0.566162      0.987437
  C      -4.749747      0.823571     -0.597296
  H      -5.744835      1.243868     -0.574559
  C      -3.814637      1.303488     -1.504413
  H      -4.077610      2.098509     -2.187266
  C      -2.539612      0.765194     -1.533415
  H      -1.804159      1.141506     -2.229605
  C      -2.186213     -0.252030     -0.652607
  H      -0.662789     -1.465445     -1.593832
  I       4.775430     -1.750295     -1.876858
32
Coordinates from ORCA-job input_IRC_Full E -1102.982781782205
  O       2.824403      0.983686     -0.160997
  O       3.020416     -0.666984      1.418439
  C       0.472920      0.593578      0.463589
  C       0.584472     -0.771706      1.123872
  C       1.669059      1.506585      0.496824
  C       1.925898     -1.450792      0.894480
  C       3.610185      0.146361      0.528195
  C       4.938404      0.107946      0.295815
  O       0.161491      0.233978     -0.871423
  H      -0.366113      1.136103      0.914361
  H       0.345010     -0.732741      2.184936
  O      -0.419408     -1.523793      0.446896
  H       1.431043      2.415593     -0.046555
  H       1.902915      1.762855      1.530111
  H       1.963119     -2.397856      1.423140
  H       2.082178     -1.630728     -0.166375
  H       5.549133     -0.586473      0.843629
  H       5.390637      0.877375     -0.304754
  C      -0.778188     -0.807696     -0.733958
  H      -2.842217     -1.518340      0.936874
  C      -3.121025     -0.731720      0.252253
  C      -4.401113     -0.192258      0.278398
  H      -5.126161     -0.565686      0.987136
  C      -4.749530      0.823970     -0.597519
  H      -5.744594      1.244356     -0.574994
  C      -3.814197      1.303774     -1.504470
  H      -4.076971      2.098817     -2.187394
  C      -2.539236      0.765306     -1.533271
  H      -1.803685      1.141526     -2.229362
  C      -2.186080     -0.252013     -0.652468
  H      -0.663066     -1.465544     -1.594112
  I       4.775762     -1.750343     -1.877222
32
Coordinates from ORCA-job input_IRC_Full E -1102.982768835255
  O       2.824013      0.984327     -0.160663
  O       3.020446     -0.666297      1.418808
  C       0.472780      0.593000      0.463747
  C       0.584539     -0.772337      1.123889
  C       1.668497      1.506534      0.497297
  C       1.926369     -1.451059      0.895276
  C       3.609979      0.146779      0.528080
  C       4.938076      0.108073      0.294852
  O       0.161628      0.233536     -0.871358
  H      -0.366539      1.135110      0.914499
  H       0.344625     -0.733500      2.184855
  O      -0.419063     -1.524531      0.446525
  H       1.430028      2.415527     -0.045881
  H       1.902162      1.762652      1.530655
  H       1.963999     -2.397573      1.424888
  H       2.083056     -1.631964     -0.165350
  H       5.549055     -0.586202      0.842478
  H       5.389952      0.877328     -0.306134
  C      -0.778115     -0.807980     -0.734067
  H      -2.842576     -1.518203      0.936931
  C      -3.121111     -0.731540      0.252302
  C      -4.401137     -0.191874      0.278229
  H      -5.126390     -0.565216      0.986839
  C      -4.749332      0.824375     -0.597747
  H      -5.744365      1.244839     -0.575431
  C      -3.813781      1.304066     -1.504528
  H      -4.076351      2.099117     -2.187522
  C      -2.538894      0.765418     -1.533114
  H      -1.803206      1.141568     -2.229144
  C      -2.185974     -0.252006     -0.652294
  H      -0.663363     -1.465629     -1.594380
  I       4.776129     -1.750398     -1.877594
32
Coordinates from ORCA-job input_IRC_Full E -1102.982756447948
  O       2.823686      0.984970     -0.160309
  O       3.020520     -0.665615      1.419154
  C       0.472648      0.592428      0.463914
  C       0.584603     -0.772980      1.123896
  C       1.667912      1.506457      0.497765
  C       1.926840     -1.451319      0.896070
  C       3.609760      0.147195      0.527980
  C       4.937678      0.108162      0.293864
  O       0.161801      0.233127     -0.871314
  H      -0.366946      1.134108      0.914639
  H       0.344255     -0.734262      2.184772
  O      -0.418720     -1.525249      0.446115
  H       1.429020      2.415461     -0.045229
  H       1.901412      1.762457      1.531190
  H       1.964896     -2.397295      1.426648
  H       2.083966     -1.633213     -0.164320
  H       5.549014     -0.585948      0.841353
  H       5.389291      0.877304     -0.307531
  C      -0.778098     -0.808290     -0.734099
  H      -2.842938     -1.518085      0.937013
  C      -3.121207     -0.731332      0.252331
  C      -4.401204     -0.191499      0.278085
  H      -5.126615     -0.564738      0.986523
  C      -4.749139      0.824782     -0.597982
  H      -5.744160      1.245322     -0.575870
  C      -3.813379      1.304359     -1.504589
  H      -4.075753      2.099419     -2.187658
  C      -2.538554      0.765552     -1.532973
  H      -1.802769      1.141607     -2.228909
  C      -2.185846     -0.251981     -0.652144
  H      -0.663669     -1.465717     -1.594666
  I       4.776522     -1.750426     -1.877928
32
Coordinates from ORCA-job input_IRC_Full E -1102.982742466572
  O       2.823350      0.985604     -0.159951
  O       3.020583     -0.664930      1.419513
  C       0.472530      0.591844      0.464063
  C       0.584680     -0.773618      1.123900
  C       1.667355      1.506398      0.498217
  C       1.927318     -1.451596      0.896861
  C       3.609577      0.147608      0.527883
  C       4.937306      0.108260      0.292901
  O       0.161946      0.232705     -0.871256
  H      -0.367343      1.133113      0.914786
  H       0.343902     -0.735025      2.184678
  O      -0.418375     -1.525970      0.445732
  H       1.428026      2.415380     -0.044591
  H       1.900665      1.762273      1.531719
  H       1.965794     -2.397017      1.428394
  H       2.084890     -1.634464     -0.163297
  H       5.548983     -0.585695      0.840234
  H       5.388638      0.877266     -0.308911
  C      -0.778051     -0.808572     -0.734199
  H      -2.843310     -1.517948      0.937081
  C      -3.121310     -0.731120      0.252363
  C      -4.401247     -0.191116      0.277916
  H      -5.126866     -0.564275      0.986223
  C      -4.748969      0.825187     -0.598215
  H      -5.743969      1.245797     -0.576307
  C      -3.813008      1.304647     -1.504642
  H      -4.075181      2.099717     -2.187797
  C      -2.538225      0.765685     -1.532830
  H      -1.802343      1.141661     -2.228691
  C      -2.185763     -0.251956     -0.651958
  H      -0.663992     -1.465784     -1.594930
  I       4.776941     -1.750458     -1.878264
32
Coordinates from ORCA-job input_IRC_Full E -1102.982728927778
  O       2.823039      0.986241     -0.159596
  O       3.020653     -0.664249      1.419878
  C       0.472415      0.591270      0.464221
  C       0.584768     -0.774265      1.123891
  C       1.666798      1.506320      0.498679
  C       1.927813     -1.451866      0.897646
  C       3.609361      0.148019      0.527801
  C       4.936983      0.108352      0.291943
  O       0.162104      0.232297     -0.871215
  H      -0.367720      1.132105      0.914932
  H       0.343563     -0.735791      2.184582
  O      -0.418035     -1.526681      0.445323
  H       1.427036      2.415300     -0.043973
  H       1.899912      1.762097      1.532239
  H       1.966705     -2.396748      1.430151
  H       2.085837     -1.635727     -0.162268
  H       5.548961     -0.585439      0.839110
  H       5.387987      0.877219     -0.310290
  C      -0.778045     -0.808848     -0.734230
  H      -2.843690     -1.517806      0.937148
  C      -3.121444     -0.730912      0.252418
  C      -4.401323     -0.190732      0.277757
  H      -5.127118     -0.563808      0.985909
  C      -4.748818      0.825581     -0.598433
  H      -5.743797      1.246273     -0.576746
  C      -3.812647      1.304960     -1.504720
  H      -4.074625      2.100003     -2.187931
  C      -2.537905      0.765840     -1.532703
  H      -1.801948      1.141715     -2.228463
  C      -2.185628     -0.251919     -0.651806
  H      -0.664325     -1.465861     -1.595220
  I       4.777390     -1.750486     -1.878592
32
Coordinates from ORCA-job input_IRC_Full E -1102.982714983520
  O       2.822741      0.986881     -0.159221
  O       3.020736     -0.663558      1.420249
  C       0.472320      0.590674      0.464366
  C       0.584864     -0.774921      1.123879
  C       1.666253      1.506255      0.499126
  C       1.928324     -1.452156      0.898441
  C       3.609134      0.148429      0.527730
  C       4.936686      0.108446      0.290978
  O       0.162250      0.231880     -0.871166
  H      -0.368094      1.131090      0.915088
  H       0.343237     -0.736569      2.184475
  O      -0.417686     -1.527397      0.444930
  H       1.426047      2.415202     -0.043360
  H       1.899152      1.761932      1.532762
  H       1.967632     -2.396472      1.431920
  H       2.086815     -1.637012     -0.161231
  H       5.548954     -0.585183      0.837979
  H       5.387332      0.877158     -0.311674
  C      -0.778008     -0.809133     -0.734330
  H      -2.844087     -1.517651      0.937212
  C      -3.121553     -0.730696      0.252455
  C      -4.401409     -0.190328      0.277579
  H      -5.127392     -0.563345      0.985599
  C      -4.748686      0.825983     -0.598656
  H      -5.743638      1.246748     -0.577187
  C      -3.812264      1.305244     -1.504786
  H      -4.074100      2.100305     -2.188084
  C      -2.537645      0.765959     -1.532509
  H      -1.801538      1.141798     -2.228275
  C      -2.185573     -0.251833     -0.651648
  H      -0.664682     -1.465912     -1.595481
  I       4.777870     -1.750505     -1.878909
32
Coordinates from ORCA-job input_IRC_Full E -1102.982700900409
  O       2.822457      0.987526     -0.158847
  O       3.020811     -0.662883      1.420624
  C       0.472228      0.590082      0.464513
  C       0.584971     -0.775572      1.123859
  C       1.665707      1.506183      0.499573
  C       1.928845     -1.452447      0.899229
  C       3.608965      0.148835      0.527662
  C       4.936358      0.108526      0.290023
  O       0.162400      0.231477     -0.871124
  H      -0.368448      1.130071      0.915243
  H       0.342926     -0.737345      2.184366
  O      -0.417350     -1.528107      0.444523
  H       1.425069      2.415101     -0.042767
  H       1.898393      1.761775      1.533275
  H       1.968565     -2.396203      1.433686
  H       2.087810     -1.638300     -0.160194
  H       5.548966     -0.584934      0.836861
  H       5.386692      0.877101     -0.313059
  C      -0.777990     -0.809409     -0.734393
  H      -2.844485     -1.517499      0.937278
  C      -3.121671     -0.730461      0.252483
  C      -4.401508     -0.189938      0.277418
  H      -5.127667     -0.562879      0.985276
  C      -4.748559      0.826387     -0.598887
  H      -5.743502      1.247220     -0.577624
  C      -3.811929      1.305542     -1.504853
  H      -4.073588      2.100598     -2.188237
  C      -2.537369      0.766135     -1.532384
  H      -1.801177      1.141873     -2.228065
  C      -2.185500     -0.251787     -0.651453
  H      -0.665047     -1.465970     -1.595754
  I       4.778368     -1.750513     -1.879211
32
Coordinates from ORCA-job input_IRC_Full E -1102.982686651936
  O       2.822187      0.988162     -0.158460
  O       3.020905     -0.662208      1.421001
  C       0.472150      0.589496      0.464648
  C       0.585086     -0.776239      1.123833
  C       1.665185      1.506108      0.500012
  C       1.929362     -1.452740      0.900010
  C       3.608799      0.149238      0.527601
  C       4.936048      0.108607      0.289088
  O       0.162543      0.231066     -0.871086
  H      -0.368788      1.129054      0.915401
  H       0.342634     -0.738120      2.184249
  O      -0.417002     -1.528803      0.444127
  H       1.424102      2.414993     -0.042194
  H       1.897633      1.761630      1.533782
  H       1.969503     -2.395941      1.435443
  H       2.088824     -1.639590     -0.159165
  H       5.548995     -0.584689      0.835749
  H       5.386059      0.877034     -0.314433
  C      -0.777997     -0.809653     -0.734454
  H      -2.844891     -1.517347      0.937347
  C      -3.121827     -0.730212      0.252511
  C      -4.401607     -0.189572      0.277273
  H      -5.127951     -0.562420      0.984956
  C      -4.748447      0.826818     -0.599146
  H      -5.743377      1.247687     -0.578059
  C      -3.811649      1.305836     -1.504899
  H      -4.073108      2.100890     -2.188394
  C      -2.537079      0.766292     -1.532251
  H      -1.800840      1.141956     -2.227862
  C      -2.185411     -0.251714     -0.651287
  H      -0.665422     -1.466023     -1.596030
  I       4.778888     -1.750514     -1.879500
32
Coordinates from ORCA-job input_IRC_Full E -1102.982671894964
  O       2.821937      0.988814     -0.158063
  O       3.020997     -0.661534      1.421391
  C       0.472082      0.588891      0.464787
  C       0.585215     -0.776905      1.123798
  C       1.664656      1.506035      0.500449
  C       1.929910     -1.453047      0.900799
  C       3.608642      0.149640      0.527553
  C       4.935752      0.108677      0.288138
  O       0.162694      0.230661     -0.871051
  H      -0.369115      1.128019      0.915563
  H       0.342356     -0.738908      2.184127
  O      -0.416666     -1.529505      0.443718
  H       1.423135      2.414872     -0.041631
  H       1.896861      1.761495      1.534288
  H       1.970463     -2.395676      1.437221
  H       2.089874     -1.640905     -0.158119
  H       5.549042     -0.584442      0.834626
  H       5.385423      0.876957     -0.315825
  C      -0.777990     -0.809913     -0.734524
  H      -2.845316     -1.517168      0.937395
  C      -3.121982     -0.729989      0.252568
  C      -4.401726     -0.189145      0.277074
  H      -5.128257     -0.561967      0.984639
  C      -4.748369      0.827196     -0.599340
  H      -5.743273      1.248164     -0.578501
  C      -3.811322      1.306157     -1.505000
  H      -4.072649      2.101173     -2.188547
  C      -2.536855      0.766451     -1.532082
  H      -1.800506      1.142059     -2.227683
  C      -2.185350     -0.251608     -0.651130
  H      -0.665819     -1.466068     -1.596296
  I       4.779443     -1.750498     -1.879770
32
Coordinates from ORCA-job input_IRC_Full E -1102.982657068900
  O       2.821698      0.989460     -0.157649
  O       3.021104     -0.660859      1.421780
  C       0.472017      0.588286      0.464904
  C       0.585358     -0.777572      1.123760
  C       1.664153      1.505948      0.500870
  C       1.930446     -1.453361      0.901576
  C       3.608491      0.150040      0.527511
  C       4.935458      0.108743      0.287202
  O       0.162835      0.230255     -0.871007
  H      -0.369430      1.126990      0.915726
  H       0.342093     -0.739692      2.184001
  O      -0.416328     -1.530201      0.443319
  H       1.422179      2.414751     -0.041089
  H       1.896094      1.761373      1.534795
  H       1.971423     -2.395417      1.438985
  H       2.090934     -1.642216     -0.157080
  H       5.549108     -0.584202      0.833517
  H       5.384797      0.876875     -0.317206
  C      -0.777995     -0.810148     -0.734593
  H      -2.845740     -1.516999      0.937450
  C      -3.122120     -0.729736      0.252590
  C      -4.401874     -0.188736      0.276899
  H      -5.128563     -0.561513      0.984313
  C      -4.748300      0.827589     -0.599552
  H      -5.743184      1.248631     -0.578934
  C      -3.811020      1.306458     -1.505078
  H      -4.072213      2.101461     -2.188711
  C      -2.536632      0.766642     -1.531954
  H      -1.800205      1.142163     -2.227502
  C      -2.185295     -0.251527     -0.650940
  H      -0.666224     -1.466112     -1.596562
  I       4.780011     -1.750473     -1.880025
32
Coordinates from ORCA-job input_IRC_Full E -1102.982641759139
  O       2.821491      0.990112     -0.157246
  O       3.021197     -0.660204      1.422179
  C       0.471983      0.587690      0.465056
  C       0.585488     -0.778253      1.123711
  C       1.663624      1.505892      0.501316
  C       1.931024     -1.453669      0.902362
  C       3.608364      0.150430      0.527487
  C       4.935191      0.108799      0.286269
  O       0.162983      0.229854     -0.871000
  H      -0.369726      1.125949      0.915890
  H       0.341851     -0.740479      2.183869
  O      -0.415991     -1.530881      0.442910
  H       1.421234      2.414607     -0.040555
  H       1.895313      1.761252      1.535275
  H       1.972397     -2.395165      1.440756
  H       2.092020     -1.643542     -0.156041
  H       5.549184     -0.583956      0.832398
  H       5.384172      0.876781     -0.318594
  C      -0.778013     -0.810408     -0.734646
  H      -2.846177     -1.516820      0.937499
  C      -3.122328     -0.729476      0.252634
  C      -4.401976     -0.188370      0.276744
  H      -5.128885     -0.561064      0.983989
  C      -4.748227      0.828035     -0.599824
  H      -5.743112      1.249101     -0.579367
  C      -3.810808      1.306767     -1.505132
  H      -4.071801      2.101744     -2.188875
  C      -2.536386      0.766798     -1.531799
  H      -1.799923      1.142277     -2.227333
  C      -2.185240     -0.251391     -0.650796
  H      -0.666643     -1.466149     -1.596824
  I       4.780604     -1.750434     -1.880262
32
Coordinates from ORCA-job input_IRC_Full E -1102.982626294486
  O       2.821281      0.990766     -0.156801
  O       3.021324     -0.659531      1.422581
  C       0.471931      0.587068      0.465150
  C       0.585663     -0.778925      1.123664
  C       1.663149      1.505790      0.501716
  C       1.931575     -1.454002      0.903133
  C       3.608231      0.150825      0.527465
  C       4.934914      0.108852      0.285340
  O       0.163123      0.229446     -0.870947
  H      -0.370013      1.124909      0.916058
  H       0.341620     -0.741270      2.183733
  O      -0.415661     -1.531574      0.442515
  H       1.420289      2.414474     -0.040047
  H       1.894538      1.761154      1.535784
  H       1.973379     -2.394912      1.442522
  H       2.093128     -1.644871     -0.154996
  H       5.549292     -0.583724      0.831291
  H       5.383554      0.876683     -0.319985
  C      -0.778022     -0.810617     -0.734724
  H      -2.846619     -1.516635      0.937541
  C      -3.122490     -0.729213      0.252657
  C      -4.402145     -0.187955      0.276565
  H      -5.129210     -0.560615      0.983656
  C      -4.748190      0.828428     -0.600032
  H      -5.743057      1.249570     -0.579796
  C      -3.810541      1.307074     -1.505217
  H      -4.071414      2.102031     -2.189047
  C      -2.536195      0.766998     -1.531671
  H      -1.799665      1.142401     -2.227172
  C      -2.185203     -0.251286     -0.650607
  H      -0.667076     -1.466190     -1.597081
  I       4.781215     -1.750379     -1.880478
32
Coordinates from ORCA-job input_IRC_Full E -1102.982610358778
  O       2.821115      0.991419     -0.156384
  O       3.021426     -0.658887      1.422989
  C       0.471927      0.586469      0.465302
  C       0.585804     -0.779616      1.123601
  C       1.662628      1.505739      0.502161
  C       1.932175     -1.454319      0.903916
  C       3.608130      0.151209      0.527465
  C       4.934670      0.108895      0.284420
  O       0.163273      0.229049     -0.870957
  H      -0.370280      1.123861      0.916223
  H       0.341412     -0.742059      2.183594
  O      -0.415328     -1.532235      0.442105
  H       1.419364      2.414308     -0.039544
  H       1.893748      1.761053      1.536249
  H       1.974369     -2.394670      1.444289
  H       2.094254     -1.646209     -0.153958
  H       5.549404     -0.583481      0.830174
  H       5.382936      0.876569     -0.321376
  C      -0.778060     -0.810874     -0.734765
  H      -2.847070     -1.516447      0.937580
  C      -3.122687     -0.728940      0.252682
  C      -4.402290     -0.187568      0.276397
  H      -5.129550     -0.560173      0.983328
  C      -4.748156      0.828859     -0.600282
  H      -5.743018      1.250037     -0.580220
  C      -3.810340      1.307386     -1.505286
  H      -4.071051      2.102310     -2.189218
  C      -2.535998      0.767188     -1.531535
  H      -1.799430      1.142533     -2.227023
  C      -2.185168     -0.251148     -0.650444
  H      -0.667519     -1.466223     -1.597335
  I       4.781846     -1.750308     -1.880675
32
Coordinates from ORCA-job input_IRC_Full E -1102.982594189791
  O       2.820938      0.992078     -0.155912
  O       3.021567     -0.658224      1.423402
  C       0.471892      0.585838      0.465378
  C       0.586005     -0.780291      1.123545
  C       1.662182      1.505626      0.502545
  C       1.932742     -1.454667      0.904678
  C       3.608015      0.151600      0.527463
  C       4.934417      0.108937      0.283505
  O       0.163410      0.228639     -0.870903
  H      -0.370537      1.122815      0.916394
  H       0.341216     -0.742851      2.183449
  O      -0.415007     -1.532920      0.441720
  H       1.418437      2.414161     -0.039069
  H       1.892965      1.760978      1.536754
  H       1.975367     -2.394427      1.446046
  H       2.095399     -1.647548     -0.152914
  H       5.549553     -0.583257      0.829071
  H       5.382327      0.876450     -0.322772
  C      -0.778075     -0.811058     -0.734851
  H      -2.847527     -1.516256      0.937611
  C      -3.122878     -0.728659      0.252698
  C      -4.402474     -0.187166      0.276226
  H      -5.129889     -0.559731      0.982990
  C      -4.748145      0.829267     -0.600505
  H      -5.742998      1.250504     -0.580640
  C      -3.810125      1.307691     -1.505362
  H      -4.070716      2.102597     -2.189398
  C      -2.535826      0.767395     -1.531414
  H      -1.799221      1.142673     -2.226882
  C      -2.185147     -0.251018     -0.650264
  H      -0.667976     -1.466263     -1.597580
  I       4.782492     -1.750220     -1.880847
32
Coordinates from ORCA-job input_IRC_Full E -1102.982577689960
  O       2.820816      0.992733     -0.155483
  O       3.021676     -0.657597      1.423820
  C       0.471923      0.585243      0.465536
  C       0.586154     -0.780990      1.123469
  C       1.661665      1.505588      0.502993
  C       1.933367     -1.454990      0.905455
  C       3.607947      0.151969      0.527489
  C       4.934199      0.108965      0.282601
  O       0.163565      0.228249     -0.870934
  H      -0.370772      1.121762      0.916558
  H       0.341044     -0.743637      2.183304
  O      -0.414682     -1.533558      0.441308
  H       1.417536      2.413972     -0.038597
  H       1.892164      1.760894      1.537198
  H       1.976369     -2.394197      1.447799
  H       2.096559     -1.648892     -0.151883
  H       5.549699     -0.583015      0.827956
  H       5.381718      0.876314     -0.324166
  C      -0.778133     -0.811323     -0.734871
  H      -2.847990     -1.516058      0.937635
  C      -3.123078     -0.728379      0.252716
  C      -4.402643     -0.186764      0.276043
  H      -5.130248     -0.559300      0.982663
  C      -4.748147      0.829688     -0.600739
  H      -5.742990      1.250970     -0.581055
  C      -3.809950      1.308011     -1.505446
  H      -4.070402      2.102870     -2.189571
  C      -2.535675      0.767603     -1.531288
  H      -1.799030      1.142823     -2.226758
  C      -2.185126     -0.250864     -0.650100
  H      -0.668440     -1.466294     -1.597825
  I       4.783153     -1.750111     -1.880994
32
Coordinates from ORCA-job input_IRC_Full E -1102.982560865094
  O       2.820655      0.993400     -0.154962
  O       3.021839     -0.656940      1.424245
  C       0.471878      0.584585      0.465558
  C       0.586404     -0.781653      1.123412
  C       1.661289      1.505429      0.503326
  C       1.933928     -1.455365      0.906196
  C       3.607848      0.152363      0.527498
  C       4.933954      0.108990      0.281693
  O       0.163691      0.227828     -0.870847
  H      -0.371004      1.120721      0.916731
  H       0.340878     -0.744428      2.183155
  O      -0.414375     -1.534244      0.440950
  H       1.416627      2.413829     -0.038167
  H       1.891384      1.760852      1.537725
  H       1.977376     -2.393961      1.449533
  H       2.097733     -1.650228     -0.150841
  H       5.549901     -0.582808      0.826871
  H       5.381123      0.876178     -0.325564
  C      -0.778141     -0.811444     -0.734989
  H      -2.848457     -1.515857      0.937650
  C      -3.123298     -0.728093      0.252736
  C      -4.402848     -0.186360      0.275868
  H      -5.130596     -0.558866      0.982320
  C      -4.748169      0.830084     -0.600947
  H      -5.743005      1.251435     -0.581463
  C      -3.809764      1.308318     -1.505530
  H      -4.070122      2.103158     -2.189759
  C      -2.535526      0.767810     -1.531167
  H      -1.798870      1.142980     -2.226642
  C      -2.185116     -0.250707     -0.649940
  H      -0.668918     -1.466338     -1.598054
  I       4.783826     -1.749976     -1.881107
32
Coordinates from ORCA-job input_IRC_Full E -1102.982545347477
  O       2.820616      0.993975     -0.154613
  O       3.021919     -0.656426      1.424619
  C       0.471979      0.584098      0.465770
  C       0.586487     -0.782297      1.123321
  C       1.660755      1.505471      0.503781
  C       1.934526     -1.455631      0.906891
  C       3.607888      0.152659      0.527545
  C       4.933753      0.108992      0.280914
  O       0.163845      0.227509     -0.870952
  H      -0.371176      1.119785      0.916868
  H       0.340763     -0.745113      2.183025
  O      -0.414087     -1.534756      0.440561
  H       1.415866      2.413610     -0.037764
  H       1.890658      1.760774      1.538052
  H       1.978270     -2.393778      1.451070
  H       2.098783     -1.651420     -0.149951
  H       5.550050     -0.582585      0.825882
  H       5.380593      0.876039     -0.326798
  C      -0.778246     -0.811771     -0.734917
  H      -2.848877     -1.515652      0.937635
  C      -3.123562     -0.727914      0.252851
  C      -4.402963     -0.185919      0.275594
  H      -5.130957     -0.558514      0.982066
  C      -4.748258      0.830365     -0.601031
  H      -5.743010      1.251845     -0.581826
  C      -3.809580      1.308682     -1.505715
  H      -4.069882      2.103362     -2.189884
  C      -2.535471      0.767928     -1.530966
  H      -1.798714      1.143144     -2.226582
  C      -2.185040     -0.250443     -0.649940
  H      -0.669340     -1.466357     -1.598269
  I       4.784431     -1.749839     -1.881185
32
Coordinates from ORCA-job input_IRC_Full E -1102.982535432610
  O       2.820692      0.994277     -0.154548
  O       3.021876     -0.656221      1.424825
  C       0.472174      0.583930      0.466099
  C       0.586377     -0.782702      1.123234
  C       1.660254      1.505684      0.504211
  C       1.934980     -1.455701      0.907317
  C       3.607977      0.152779      0.527612
  C       4.933732      0.108972      0.280491
  O       0.163980      0.227390     -0.871208
  H      -0.371246      1.119257      0.916928
  H       0.340723     -0.745472      2.182959
  O      -0.413916     -1.534941      0.440266
  H       1.415489      2.413400     -0.037508
  H       1.890221      1.760680      1.538080
  H       1.978758     -2.393701      1.451922
  H       2.099360     -1.652082     -0.149493
  H       5.550076     -0.582409      0.825299
  H       5.380288      0.875941     -0.327460
  C      -0.778392     -0.812172     -0.734717
  H      -2.849106     -1.515554      0.937642
  C      -3.123655     -0.727778      0.252848
  C      -4.403003     -0.185729      0.275484
  H      -5.131170     -0.558327      0.981937
  C      -4.748272      0.830609     -0.601186
  H      -5.743009      1.252062     -0.582020
  C      -3.809577      1.308869     -1.505762
  H      -4.069746      2.103457     -2.189941
  C      -2.535438      0.768044     -1.530909
  H      -1.798640      1.143228     -2.226543
  C      -2.185023     -0.250333     -0.649880
  H      -0.669562     -1.466346     -1.598399
  I       4.784764     -1.749757     -1.881220
32
Coordinates from ORCA-job input_IRC_Full E -1102.982505407739
  O       2.820325      0.995487     -0.153297
  O       3.022366     -0.654961      1.425587
  C       0.471864      0.582552      0.465670
  C       0.587191     -0.783760      1.123193
  C       1.660114      1.504993      0.504384
  C       1.935753     -1.456546      0.908485
  C       3.607668      0.153527      0.527627
  C       4.933258      0.108993      0.278892
  O       0.164096      0.226520     -0.870668
  H      -0.371615      1.117470      0.917260
  H       0.340481     -0.746877      2.182675
  O      -0.413443     -1.536298      0.439862
  H       1.413881      2.413294     -0.036930
  H       1.888913      1.760773      1.539293
  H       1.980555     -2.393274      1.454877
  H       2.101492     -1.654398     -0.147625
  H       5.550660     -0.582162      0.823495
  H       5.379297      0.875668     -0.329952
  C      -0.778242     -0.811854     -0.735293
  H      -2.849950     -1.515186      0.937623
  C      -3.124060     -0.727211      0.252820
  C      -4.403516     -0.185050      0.275246
  H      -5.131749     -0.557559      0.981270
  C      -4.748373      0.831274     -0.601517
  H      -5.743153      1.252883     -0.582692
  C      -3.809277      1.309329     -1.505870
  H      -4.069421      2.104023     -2.190338
  C      -2.535211      0.768454     -1.530771
  H      -1.798519      1.143541     -2.226391
  C      -2.185100     -0.250095     -0.649531
  H      -0.670471     -1.466478     -1.598723
  I       4.785999     -1.749377     -1.881232
32
Coordinates from ORCA-job input_IRC_Full E -1102.982470823980
  O       2.820462      0.996733     -0.152497
  O       3.022557     -0.653933      1.426421
  C       0.472240      0.581530      0.466177
  C       0.587360     -0.785178      1.122962
  C       1.658940      1.505161      0.505429
  C       1.937152     -1.457121      0.909965
  C       3.607766      0.154118      0.527859
  C       4.933057      0.108900      0.277220
  O       0.164471      0.225845     -0.871002
  H      -0.371852      1.115439      0.917537
  H       0.340374     -0.748335      2.182383
  O      -0.412885     -1.537293      0.439022
  H       1.412348      2.412710     -0.036169
  H       1.887297      1.760656      1.539889
  H       1.982526     -2.392950      1.458127
  H       2.103862     -1.656974     -0.145751
  H       5.551117     -0.581663      0.821349
  H       5.378162      0.875245     -0.332648
  C      -0.778528     -0.812604     -0.735080
  H      -2.850883     -1.514780      0.937581
  C      -3.124491     -0.726603      0.252752
  C      -4.403904     -0.184310      0.274885
  H      -5.132524     -0.556803      0.980664
  C      -4.748530      0.832150     -0.602024
  H      -5.743295      1.253751     -0.583403
  C      -3.809247      1.309964     -1.506025
  H      -4.069105      2.104504     -2.190661
  C      -2.535118      0.768951     -1.530624
  H      -1.798430      1.143924     -2.226309
  C      -2.185144     -0.249702     -0.649239
  H      -0.671445     -1.466535     -1.599123
  I       4.787378     -1.748854     -1.881122
32
Coordinates from ORCA-job input_IRC_Full E -1102.982432817127
  O       2.820400      0.998099     -0.151255
  O       3.022971     -0.652729      1.427315
  C       0.472260      0.580155      0.466098
  C       0.588011     -0.786494      1.122816
  C       1.658424      1.504753      0.505959
  C       1.938318     -1.457963      0.911336
  C       3.607692      0.154836      0.528042
  C       4.932739      0.108808      0.275453
  O       0.164722      0.224967     -0.870821
  H      -0.372105      1.113396      0.917865
  H       0.340261     -0.749873      2.182073
  O      -0.412373     -1.538558      0.438445
  H       1.410697      2.412343     -0.035561
  H       1.885711      1.760725      1.540925
  H       1.984587     -2.392566      1.461402
  H       2.106349     -1.659598     -0.143736
  H       5.551829     -0.581288      0.819240
  H       5.377033      0.874786     -0.335496
  C      -0.778591     -0.812695     -0.735353
  H      -2.851864     -1.514339      0.937487
  C      -3.124997     -0.725950      0.252682
  C      -4.404447     -0.183541      0.274551
  H      -5.133270     -0.556002      0.979969
  C      -4.748758      0.832956     -0.602434
  H      -5.743543      1.254665     -0.584106
  C      -3.809136      1.310558     -1.506190
  H      -4.068911      2.105080     -2.191064
  C      -2.535026      0.769455     -1.530498
  H      -1.798456      1.144350     -2.226267
  C      -2.185247     -0.249306     -0.648938
  H      -0.672511     -1.466671     -1.599457
  I       4.788826     -1.748175     -1.880836
32
Coordinates from ORCA-job input_IRC_Full E -1102.982392551247
  O       2.820602      0.999446     -0.150163
  O       3.023307     -0.651640      1.428212
  C       0.472590      0.578958      0.466353
  C       0.588411     -0.787921      1.122605
  C       1.657527      1.504704      0.506812
  C       1.939680     -1.458689      0.912782
  C       3.607804      0.155460      0.528339
  C       4.932542      0.108627      0.273705
  O       0.165069      0.224170     -0.870976
  H      -0.372250      1.111304      0.918154
  H       0.340244     -0.751394      2.181761
  O      -0.411874     -1.539639      0.437734
  H       1.409150      2.411759     -0.034935
  H       1.884035      1.760730      1.541683
  H       1.986684     -2.392265      1.464685
  H       2.108893     -1.662258     -0.141789
  H       5.552555     -0.580835      0.817053
  H       5.375883      0.874237     -0.338405
  C      -0.778829     -0.813181     -0.735310
  H      -2.852862     -1.513887      0.937355
  C      -3.125516     -0.725291      0.252583
  C      -4.404957     -0.182752      0.274158
  H      -5.134082     -0.555237      0.979318
  C      -4.749049      0.833813     -0.602880
  H      -5.743817      1.255575     -0.584785
  C      -3.809172      1.311216     -1.506386
  H      -4.068795      2.105611     -2.191427
  C      -2.535038      0.769995     -1.530388
  H      -1.798558      1.144818     -2.226300
  C      -2.185345     -0.248836     -0.648688
  H      -0.673597     -1.466799     -1.599784
  I       4.790304     -1.747335     -1.880367
32
Coordinates from ORCA-job input_IRC_Full E -1102.982350306739
  O       2.820721      1.000855     -0.148882
  O       3.023702     -0.650541      1.429132
  C       0.472752      0.577587      0.466340
  C       0.589024     -0.789259      1.122428
  C       1.656998      1.504352      0.507385
  C       1.940944     -1.459551      0.914118
  C       3.607878      0.156114      0.528636
  C       4.932365      0.108433      0.271950
  O       0.165375      0.223306     -0.870912
  H      -0.372358      1.109273      0.918451
  H       0.340247     -0.752907      2.181458
  O      -0.411421     -1.540779      0.437178
  H       1.407608      2.411296     -0.034436
  H       1.882411      1.760841      1.542636
  H       1.988776     -2.391946      1.467858
  H       2.111424     -1.664857     -0.139816
  H       5.553414     -0.580442      0.814925
  H       5.374754      0.873624     -0.341336
  C      -0.778978     -0.813367     -0.735469
  H      -2.853858     -1.513423      0.937175
  C      -3.126074     -0.724622      0.252468
  C      -4.405531     -0.181980      0.273790
  H      -5.134862     -0.554479      0.978646
  C      -4.749386      0.834622     -0.603275
  H      -5.744162      1.256483     -0.585423
  C      -3.809214      1.311837     -1.506580
  H      -4.068787      2.106179     -2.191816
  C      -2.535073      0.770530     -1.530307
  H      -1.798761      1.145312     -2.226382
  C      -2.185484     -0.248356     -0.648460
  H      -0.674707     -1.466975     -1.600051
  I       4.791778     -1.746345     -1.879714
32
Coordinates from ORCA-job input_IRC_Full E -1102.982305973760
  O       2.821137      1.002188     -0.147683
  O       3.024089     -0.649517      1.430026
  C       0.473172      0.576402      0.466525
  C       0.589491     -0.790691      1.122223
  C       1.656194      1.504293      0.508191
  C       1.942262     -1.460292      0.915513
  C       3.608106      0.156711      0.528997
  C       4.932140      0.108154      0.270226
  O       0.165715      0.222462     -0.871059
  H      -0.372372      1.107243      0.918717
  H       0.340327     -0.754387      2.181159
  O      -0.411008     -1.541796      0.436566
  H       1.406170      2.410645     -0.033926
  H       1.880736      1.760904      1.543358
  H       1.990871     -2.391723      1.470986
  H       2.113965     -1.667452     -0.137968
  H       5.554339     -0.580026      0.812789
  H       5.373649      0.872950     -0.344330
  C      -0.779234     -0.813783     -0.735442
  H      -2.854851     -1.512953      0.936952
  C      -3.126650     -0.723963      0.252340
  C      -4.406078     -0.181198      0.273370
  H      -5.135679     -0.553760      0.978019
  C      -4.749779      0.835442     -0.603672
  H      -5.744536      1.257377     -0.586024
  C      -3.809365      1.312502     -1.506808
  H      -4.068861      2.106711     -2.192166
  C      -2.535204      0.771075     -1.530238
  H      -1.799035      1.145842     -2.226542
  C      -2.185611     -0.247815     -0.648303
  H      -0.675825     -1.467159     -1.600293
  I       4.793246     -1.745165     -1.878836
32
Coordinates from ORCA-job input_IRC_Full E -1102.982259831301
  O       2.821395      1.003611     -0.146317
  O       3.024431     -0.648584      1.430999
  C       0.473342      0.575041      0.466512
  C       0.590115     -0.791983      1.121998
  C       1.655831      1.503887      0.508729
  C       1.943537     -1.461184      0.916739
  C       3.608257      0.157383      0.529302
  C       4.932143      0.107873      0.268473
  O       0.166063      0.221604     -0.871019
  H      -0.372315      1.105282      0.918967
  H       0.340404     -0.755840      2.180908
  O      -0.410632     -1.542829      0.436113
  H       1.404747      2.410165     -0.033567
  H       1.879129      1.761062      1.544253
  H       1.992937     -2.391468      1.473966
  H       2.116431     -1.669941     -0.136076
  H       5.555338     -0.579640      0.810709
  H       5.372533      0.872167     -0.347277
  C      -0.779430     -0.813973     -0.735596
  H      -2.855824     -1.512487      0.936696
  C      -3.127196     -0.723290      0.252152
  C      -4.406708     -0.180443      0.272994
  H      -5.136442     -0.553052      0.977377
  C      -4.750199      0.836210     -0.604027
  H      -5.744966      1.258257     -0.586579
  C      -3.809508      1.313114     -1.507024
  H      -4.069028      2.107273     -2.192532
  C      -2.535364      0.771655     -1.530242
  H      -1.799400      1.146381     -2.226735
  C      -2.185794     -0.247325     -0.648104
  H      -0.676946     -1.467379     -1.600465
  I       4.794675     -1.743833     -1.877766
32
Coordinates from ORCA-job input_IRC_Full E -1102.982214506156
  O       2.821923      1.004866     -0.145214
  O       3.024883     -0.647609      1.431699
  C       0.473952      0.573973      0.466627
  C       0.590517     -0.793303      1.121909
  C       1.655025      1.503934      0.509416
  C       1.944685     -1.461867      0.918000
  C       3.608749      0.157746      0.529808
  C       4.931709      0.107479      0.266966
  O       0.166359      0.220799     -0.871188
  H      -0.372258      1.103517      0.919210
  H       0.340563     -0.757159      2.180595
  O      -0.410352     -1.543688      0.435585
  H       1.403558      2.409439     -0.033151
  H       1.877618      1.761147      1.544875
  H       1.994835     -2.391339      1.476680
  H       2.118729     -1.672254     -0.134503
  H       5.556352     -0.579291      0.808798
  H       5.371603      0.871487     -0.350151
  C      -0.779678     -0.814330     -0.735497
  H      -2.856713     -1.512051      0.936421
  C      -3.127788     -0.722682      0.252007
  C      -4.407189     -0.179769      0.272601
  H      -5.137189     -0.552435      0.976837
  C      -4.750635      0.836971     -0.604396
  H      -5.745368      1.259051     -0.587062
  C      -3.809786      1.313720     -1.507231
  H      -4.069241      2.107764     -2.192836
  C      -2.535542      0.772132     -1.530206
  H      -1.799783      1.146913     -2.226984
  C      -2.185939     -0.246758     -0.648068
  H      -0.677978     -1.467618     -1.600639
  I       4.795987     -1.742418     -1.876563
32
Coordinates from ORCA-job input_IRC_Full E -1102.982197274549
  O       2.822201      1.005213     -0.144974
  O       3.025103     -0.647217      1.431789
  C       0.474361      0.573727      0.466712
  C       0.590566     -0.793781      1.121961
  C       1.654517      1.504161      0.509712
  C       1.945016     -1.461999      0.918463
  C       3.609027      0.157707      0.530093
  C       4.931354      0.107308      0.266571
  O       0.166419      0.220540     -0.871335
  H      -0.372276      1.103003      0.919301
  H       0.340642     -0.757555      2.180446
  O      -0.410285     -1.543919      0.435362
  H       1.403240      2.409088     -0.032961
  H       1.877150      1.761141      1.544985
  H       1.995404     -2.391336      1.477509
  H       2.119446     -1.672978     -0.134100
  H       5.556678     -0.579190      0.808221
  H       5.371376      0.871342     -0.351092
  C      -0.779771     -0.814500     -0.735362
  H      -2.856982     -1.511917      0.936334
  C      -3.128008     -0.722502      0.251984
  C      -4.407277     -0.179581      0.272469
  H      -5.137438     -0.552257      0.976694
  C      -4.750774      0.837237     -0.604541
  H      -5.745482      1.259288     -0.587206
  C      -3.809927      1.313919     -1.507287
  H      -4.069308      2.107903     -2.192918
  C      -2.535583      0.772239     -1.530164
  H      -1.799897      1.147083     -2.227074
  C      -2.185968     -0.246537     -0.648117
  H      -0.678286     -1.467699     -1.600716
  I       4.796386     -1.741969     -1.876177
32
Coordinates from ORCA-job input_IRC_Full E -1102.982101033481
  O       2.823095      1.007915     -0.142092
  O       3.025561     -0.645936      1.433812
  C       0.474542      0.571142      0.466611
  C       0.591832     -0.796053      1.121387
  C       1.654479      1.503077      0.510573
  C       1.947354     -1.463776      0.920419
  C       3.609246      0.159186      0.530517
  C       4.932005      0.106507      0.263108
  O       0.167179      0.218901     -0.871211
  H      -0.371671      1.099550      0.919644
  H       0.340868     -0.760146      2.180167
  O      -0.409817     -1.545628      0.434868
  H       1.400831      2.408241     -0.032678
  H       1.874229      1.761547      1.546581
  H       1.999207     -2.391017      1.482566
  H       2.123760     -1.677331     -0.130756
  H       5.558929     -0.578475      0.804409
  H       5.369251      0.869281     -0.356714
  C      -0.780224     -0.814792     -0.735747
  H      -2.858706     -1.511038      0.935644
  C      -3.129001     -0.721253      0.251438
  C      -4.408604     -0.178224      0.271759
  H      -5.138770     -0.551036      0.975579
  C      -4.751740      0.838534     -0.605088
  H      -5.746493      1.260862     -0.588024
  C      -3.810409      1.315026     -1.507751
  H      -4.070044      2.108976     -2.193530
  C      -2.536181      0.773419     -1.530408
  H      -1.800969      1.148201     -2.227710
  C      -2.186415     -0.245620     -0.647848
  H      -0.680401     -1.468263     -1.600761
  I       4.798872     -1.738299     -1.872774
32
Coordinates from ORCA-job input_IRC_Full E -1102.981984089242
  O       2.824759      1.010770     -0.139506
  O       3.026575     -0.644067      1.435094
  C       0.475996      0.568787      0.466638
  C       0.592709     -0.798693      1.121294
  C       1.653393      1.502907      0.511730
  C       1.949609     -1.465338      0.922696
  C       3.609885      0.159738      0.531939
  C       4.931978      0.105088      0.259607
  O       0.167849      0.217098     -0.871509
  H      -0.371002      1.096240      0.920075
  H       0.341287     -0.762777      2.179615
  O      -0.409639     -1.547163      0.434142
  H       1.398707      2.406627     -0.032206
  H       1.871228      1.761830      1.547837
  H       2.003070     -2.390979      1.487568
  H       2.128157     -1.681805     -0.127778
  H       5.561541     -0.577692      0.800445
  H       5.367326      0.867088     -0.363066
  C      -0.780794     -0.815371     -0.735574
  H      -2.860414     -1.510123      0.934803
  C      -3.130216     -0.719970      0.250845
  C      -4.409738     -0.176964      0.270972
  H      -5.140193     -0.549858      0.974581
  C      -4.752853      0.840035     -0.605826
  H      -5.747578      1.262422     -0.588746
  C      -3.811353      1.316196     -1.508179
  H      -4.071023      2.110087     -2.194076
  C      -2.536840      0.774496     -1.530652
  H      -1.802256      1.149452     -2.228571
  C      -2.186911     -0.244441     -0.647943
  H      -0.682582     -1.469036     -1.600821
  I       4.801345     -1.733513     -1.868115
32
Coordinates from ORCA-job input_IRC_Full E -1102.981849875345
  O       2.826559      1.013644     -0.136551
  O       3.027152     -0.642758      1.436797
  C       0.476900      0.566328      0.466584
  C       0.593748     -0.801140      1.120915
  C       1.653125      1.502194      0.512676
  C       1.951755     -1.467053      0.924628
  C       3.610560      0.160869      0.532736
  C       4.932336      0.103453      0.255687
  O       0.168610      0.215291     -0.871614
  H      -0.369926      1.093086      0.920408
  H       0.341587     -0.765328      2.179325
  O      -0.409581     -1.548604      0.433788
  H       1.396654      2.405305     -0.032062
  H       1.868399      1.762160      1.549129
  H       2.006842     -2.390970      1.492195
  H       2.132216     -1.685995     -0.124839
  H       5.564386     -0.576919      0.796604
  H       5.365347      0.864454     -0.369325
  C      -0.781410     -0.815821     -0.735688
  H      -2.862003     -1.509213      0.933864
  C      -3.131352     -0.718742      0.250145
  C      -4.411007     -0.175732      0.270200
  H      -5.141481     -0.548723      0.973639
  C      -4.754020      0.841336     -0.606418
  H      -5.748755      1.263921     -0.589340
  C      -3.812264      1.317325     -1.508690
  H      -4.072174      2.111223     -2.194559
  C      -2.537669      0.775635     -1.531062
  H      -1.803682      1.150723     -2.229528
  C      -2.187443     -0.243362     -0.648047
  H      -0.684747     -1.469868     -1.600674
  I       4.803615     -1.727862     -1.862423
32
Coordinates from ORCA-job input_IRC_Full E -1102.981697182221
  O       2.828546      1.016661     -0.133863
  O       3.027951     -0.641168      1.437976
  C       0.478344      0.563973      0.466471
  C       0.594524     -0.803564      1.120878
  C       1.652606      1.501778      0.513536
  C       1.953706     -1.468677      0.926500
  C       3.611336      0.161366      0.534089
  C       4.932529      0.101236      0.251720
  O       0.169289      0.213493     -0.871827
  H      -0.368774      1.090266      0.920787
  H       0.341899     -0.767769      2.178915
  O      -0.409784     -1.549864      0.433425
  H       1.394876      2.403731     -0.031909
  H       1.865803      1.762404      1.550242
  H       2.010391     -2.391110      1.496418
  H       2.135970     -1.689932     -0.122236
  H       5.567322     -0.576044      0.792857
  H       5.363611      0.861769     -0.375664
  C      -0.782041     -0.816313     -0.735582
  H      -2.863440     -1.508333      0.932874
  C      -3.132481     -0.717580      0.249389
  C      -4.412153     -0.174617      0.269422
  H      -5.142693     -0.547677      0.972840
  C      -4.755221      0.842601     -0.607031
  H      -5.749919      1.265310     -0.589814
  C      -3.813324      1.318380     -1.509165
  H      -4.073436      2.112363     -2.194971
  C      -2.538528      0.776676     -1.531517
  H      -1.805154      1.151990     -2.230557
  C      -2.188045     -0.242262     -0.648326
  H      -0.686836     -1.470811     -1.600496
  I       4.805665     -1.721439     -1.855829
32
Coordinates from ORCA-job input_IRC_Full E -1102.981524897074
  O       2.830824      1.019470     -0.131056
  O       3.028333     -0.640043      1.439421
  C       0.479399      0.561731      0.466402
  C       0.595350     -0.805831      1.120554
  C       1.652576      1.501118      0.514318
  C       1.955431     -1.470278      0.928152
  C       3.612102      0.162349      0.534874
  C       4.932764      0.099050      0.247136
  O       0.169985      0.211737     -0.871956
  H      -0.367327      1.087640      0.921084
  H       0.342063     -0.770077      2.178749
  O      -0.410105     -1.550989      0.433328
  H       1.393198      2.402360     -0.031946
  H       1.863455      1.762601      1.551242
  H       2.013727     -2.391309      1.500226
  H       2.139338     -1.693520     -0.119809
  H       5.570484     -0.575264      0.789420
  H       5.361905      0.858720     -0.381567
  C      -0.782730     -0.816743     -0.735627
  H      -2.864712     -1.507473      0.931848
  C      -3.133560     -0.716534      0.248624
  C      -4.413326     -0.173607      0.268708
  H      -5.143748     -0.546696      0.972128
  C      -4.756404      0.843707     -0.607558
  H      -5.751079      1.266592     -0.590180
  C      -3.814364      1.319398     -1.509697
  H      -4.074741      2.113468     -2.195296
  C      -2.539439      0.777706     -1.532086
  H      -1.806630      1.153206     -2.231584
  C      -2.188598     -0.241275     -0.648663
  H      -0.688842     -1.471759     -1.600196
  I       4.807463     -1.714434     -1.848516
32
Coordinates from ORCA-job input_IRC_Full E -1102.981331609119
  O       2.832993      1.022458     -0.128522
  O       3.028923     -0.638613      1.440416
  C       0.480861      0.559557      0.466229
  C       0.595899     -0.808002      1.120620
  C       1.652417      1.500643      0.514909
  C       1.956989     -1.471809      0.929639
  C       3.612799      0.162783      0.536129
  C       4.933110      0.095706      0.242812
  O       0.170573      0.210049     -0.872131
  H      -0.365907      1.085341      0.921448
  H       0.342209     -0.772266      2.178428
  O      -0.410648     -1.551957      0.433221
  H       1.391743      2.400858     -0.031972
  H       1.861416      1.762699      1.552107
  H       2.016771     -2.391622      1.503643
  H       2.142381     -1.696822     -0.117632
  H       5.573413     -0.574068      0.785908
  H       5.360593      0.855959     -0.387473
  C      -0.783403     -0.817194     -0.735529
  H      -2.865813     -1.506663      0.930828
  C      -3.134660     -0.715574      0.247869
  C      -4.414296     -0.172632      0.267900
  H      -5.144746     -0.545824      0.971585
  C      -4.757587      0.844659     -0.607988
  H      -5.752187      1.267761     -0.590459
  C      -3.815366      1.320337     -1.510236
  H      -4.076067      2.114562     -2.195566
  C      -2.540415      0.778561     -1.532568
  H      -1.808016      1.154392     -2.232646
  C      -2.189207     -0.240233     -0.649192
  H      -0.690744     -1.472751     -1.599894
  I       4.809012     -1.706918     -1.840588
32
Coordinates from ORCA-job input_IRC_Full E -1102.981109312442
  O       2.835467      1.025314     -0.125932
  O       3.029121     -0.637495      1.441629
  C       0.482054      0.557459      0.466104
  C       0.596478     -0.810103      1.120439
  C       1.652538      1.500041      0.515457
  C       1.958336     -1.473339      0.931062
  C       3.613781      0.163566      0.537009
  C       4.933024      0.092531      0.237427
  O       0.171166      0.208375     -0.872255
  H      -0.364255      1.083149      0.921766
  H       0.342213     -0.774392      2.178305
  O      -0.411336     -1.552816      0.433311
  H       1.390326      2.399486     -0.032120
  H       1.859609      1.762708      1.552842
  H       2.019652     -2.391997      1.506772
  H       2.145174     -1.699895     -0.115590
  H       5.576780     -0.573030      0.782757
  H       5.359346      0.852788     -0.392892
  C      -0.784135     -0.817590     -0.735549
  H      -2.866787     -1.505884      0.929813
  C      -3.135529     -0.714620      0.246935
  C      -4.415427     -0.171883      0.267354
  H      -5.145562     -0.544958      0.971043
  C      -4.758635      0.845697     -0.608612
  H      -5.753299      1.268844     -0.590651
  C      -3.816563      1.321172     -1.510644
  H      -4.077407      2.115670     -2.195806
  C      -2.541269      0.779541     -1.533340
  H      -1.809436      1.155492     -2.233619
  C      -2.189908     -0.239461     -0.649544
  H      -0.692602     -1.473745     -1.599518
  I       4.810355     -1.698777     -1.831915
32
Coordinates from ORCA-job input_IRC_Full E -1102.980868042766
  O       2.837795      1.028079     -0.123631
  O       3.029418     -0.636244      1.442569
  C       0.483372      0.555531      0.465942
  C       0.596852     -0.812031      1.120457
  C       1.652641      1.499541      0.515864
  C       1.959515     -1.474731      0.932289
  C       3.614254      0.164096      0.538145
  C       4.933372      0.088653      0.232265
  O       0.171635      0.206835     -0.872397
  H      -0.362695      1.081247      0.922105
  H       0.342178     -0.776339      2.178122
  O      -0.412139     -1.553526      0.433406
  H       1.389088      2.398155     -0.032267
  H       1.858134      1.762618      1.553422
  H       2.022171     -2.392449      1.509493
  H       2.147601     -1.702621     -0.113793
  H       5.579788     -0.571659      0.779661
  H       5.358455      0.849929     -0.397887
  C      -0.784866     -0.817992     -0.735451
  H      -2.867588     -1.505113      0.928803
  C      -3.136674     -0.713950      0.246370
  C      -4.416182     -0.171000      0.266500
  H      -5.146365     -0.544254      0.970717
  C      -4.759850      0.846314     -0.608764
  H      -5.754262      1.269791     -0.590802
  C      -3.817333      1.322079     -1.511347
  H      -4.078667      2.116651     -2.195940
  C      -2.542326      0.780183     -1.533748
  H      -1.810611      1.156544     -2.234618
  C      -2.190374     -0.238442     -0.650373
  H      -0.694298     -1.474692     -1.599176
  I       4.811439     -1.690699     -1.823257
32
Coordinates from ORCA-job input_IRC_Full E -1102.980587204501
  O       2.840278      1.030874     -0.121326
  O       3.029416     -0.635110      1.443648
  C       0.484607      0.553590      0.465773
  C       0.597199     -0.813958      1.120396
  C       1.652883      1.498996      0.516165
  C       1.960518     -1.476187      0.933500
  C       3.615299      0.164855      0.539169
  C       4.933059      0.084376      0.226145
  O       0.172106      0.205285     -0.872509
  H      -0.360977      1.079395      0.922450
  H       0.342034     -0.778297      2.178025
  O      -0.413146     -1.554144      0.433646
  H       1.387847      2.396873     -0.032488
  H       1.856889      1.762408      1.553901
  H       2.024575     -2.392992      1.512036
  H       2.149885     -1.705229     -0.112047
  H       5.583199     -0.570192      0.776696
  H       5.357818      0.846860     -0.402615
  C      -0.785619     -0.818342     -0.735483
  H      -2.868287     -1.504430      0.927865
  C      -3.137307     -0.713067      0.245287
  C      -4.417265     -0.170483      0.266135
  H      -5.146964     -0.543507      0.970319
  C      -4.760674      0.847299     -0.609495
  H      -5.755303      1.270690     -0.590867
  C      -3.818634      1.322728     -1.511590
  H      -4.079947      2.117741     -2.196135
  C      -2.543061      0.781104     -1.534679
  H      -1.811879      1.157491     -2.235467
  C      -2.191231     -0.237911     -0.650664
  H      -0.695993     -1.475645     -1.598785
  I       4.812344     -1.681862     -1.813722
32
Coordinates from ORCA-job input_IRC_Full E -1102.980293267641
  O       2.842565      1.033399     -0.119369
  O       3.029482     -0.633971      1.444535
  C       0.485809      0.551911      0.465606
  C       0.597383     -0.815647      1.120404
  C       1.653143      1.498538      0.516385
  C       1.961344     -1.477461      0.934530
  C       3.615665      0.165504      0.540341
  C       4.933284      0.079984      0.220366
  O       0.172447      0.203914     -0.872620
  H      -0.359424      1.077791      0.922778
  H       0.341879     -0.780037      2.177917
  O      -0.414162     -1.554645      0.433862
  H       1.386764      2.395712     -0.032696
  H       1.855923      1.762133      1.554244
  H       2.026611     -2.393572      1.514190
  H       2.151815     -1.707475     -0.110544
  H       5.586173     -0.568587      0.773919
  H       5.357439      0.844103     -0.406681
  C      -0.786377     -0.818704     -0.735364
  H      -2.868842     -1.503702      0.926905
  C      -3.138504     -0.712653      0.244937
  C      -4.417781     -0.169670      0.265242
  H      -5.147628     -0.542964      0.970181
  C      -4.761916      0.847629     -0.609381
  H      -5.756111      1.271445     -0.590937
  C      -3.819113      1.323614     -1.512439
  H      -4.081094      2.118611     -2.196185
  C      -2.544160      0.781532     -1.534958
  H      -1.812801      1.158404     -2.236371
  C      -2.191526     -0.236919     -0.651743
  H      -0.697489     -1.476488     -1.598454
  I       4.813026     -1.673626     -1.804804
32
Coordinates from ORCA-job input_IRC_Full E -1102.980136535535
  O       2.843565      1.034471     -0.118568
  O       3.029574     -0.633421      1.444861
  C       0.486362      0.551214      0.465528
  C       0.597422     -0.816356      1.120438
  C       1.653246      1.498359      0.516473
  C       1.961679     -1.477992      0.934948
  C       3.615518      0.165749      0.540951
  C       4.933654      0.077951      0.217871
  O       0.172561      0.203336     -0.872673
  H      -0.358771      1.077125      0.922925
  H       0.341813     -0.780772      2.177856
  O      -0.414609     -1.554849      0.433944
  H       1.386314      2.395207     -0.032782
  H       1.855545      1.761997      1.554369
  H       2.027449     -2.393842      1.515080
  H       2.152610     -1.708410     -0.109920
  H       5.587375     -0.567809      0.772684
  H       5.357317      0.842941     -0.408376
  C      -0.786736     -0.818878     -0.735244
  H      -2.869062     -1.503332      0.926435
  C      -3.139356     -0.712665      0.245124
  C      -4.417767     -0.169138      0.264569
  H      -5.147989     -0.542790      0.970220
  C      -4.762728      0.847495     -0.608931
  H      -5.756389      1.271750     -0.590982
  C      -3.818947      1.324156     -1.513136
  H      -4.081581      2.118921     -2.196143
  C      -2.544860      0.781524     -1.534787
  H      -1.813096      1.158833     -2.236836
  C      -2.191391     -0.236221     -0.652619
  H      -0.698120     -1.476846     -1.598326
  I       4.813288     -1.670068     -1.800946
32
Coordinates from ORCA-job input_IRC_Full E -1102.979771393912
  O       2.846181      1.037223     -0.116825
  O       3.030645     -0.631488      1.446241
  C       0.487672      0.549565      0.466065
  C       0.595114     -0.817089      1.120326
  C       1.652633      1.498040      0.516929
  C       1.961071     -1.478765      0.936207
  C       3.617056      0.166080      0.541900
  C       4.933373      0.072761      0.211345
  O       0.172795      0.201841     -0.872595
  H      -0.356313      1.074903      0.922931
  H       0.342059     -0.782791      2.176877
  O      -0.414892     -1.555203      0.434995
  H       1.385307      2.394062     -0.033067
  H       1.854804      1.761489      1.554345
  H       2.029700     -2.395660      1.517677
  H       2.154806     -1.710977     -0.109572
  H       5.590367     -0.565636      0.769552
  H       5.357057      0.839688     -0.412019
  C      -0.787122     -0.819050     -0.735218
  H      -2.869540     -1.502691      0.925551
  C      -3.139722     -0.711805      0.243899
  C      -4.418845     -0.168877      0.264470
  H      -5.148344     -0.542124      0.969870
  C      -4.763240      0.848437     -0.609793
  H      -5.757333      1.272485     -0.590966
  C      -3.820445      1.324646     -1.513148
  H      -4.082740      2.119985     -2.196344
  C      -2.545453      0.782496     -1.535923
  H      -1.814176      1.159606     -2.237526
  C      -2.192521     -0.236052     -0.652715
  H      -0.699717     -1.477745     -1.598112
  I       4.813794     -1.660802     -1.790853
32
Coordinates from ORCA-job input_IRC_Full E -1102.978070842336
  O       2.853471      1.044480     -0.110854
  O       3.026292     -0.628999      1.451277
  C       0.491235      0.543779      0.464152
  C       0.599198     -0.824400      1.120491
  C       1.655792      1.495966      0.515401
  C       1.964923     -1.484008      0.938479
  C       3.619129      0.173221      0.548839
  C       4.931337      0.049976      0.180686
  O       0.173586      0.197380     -0.873272
  H      -0.351526      1.070819      0.924632
  H       0.339527     -0.788286      2.178212
  O      -0.423038     -1.555167      0.436153
  H       1.381627      2.391109     -0.034181
  H       1.855034      1.758722      1.553999
  H       2.033784     -2.397143      1.521522
  H       2.157846     -1.717533     -0.103412
  H       5.601996     -0.556537      0.759938
  H       5.362243      0.831022     -0.421077
  C      -0.790941     -0.819936     -0.735592
  H      -2.870249     -1.500817      0.923070
  C      -3.141695     -0.710208      0.241003
  C      -4.421249     -0.167661      0.263419
  H      -5.149321     -0.540778      0.969665
  C      -4.765283      0.850500     -0.611111
  H      -5.759724      1.274083     -0.590743
  C      -3.823534      1.326474     -1.514188
  H      -4.085984      2.122909     -2.196687
  C      -2.547852      0.784395     -1.538661
  H      -1.816523      1.161678     -2.239352
  C      -2.195325     -0.234580     -0.654977
  H      -0.703906     -1.479563     -1.597207
  I       4.813389     -1.627369     -1.753860
32
Coordinates from ORCA-job input_IRC_Full E -1102.975654110918
  O       2.859573      1.051184     -0.109327
  O       3.025188     -0.621633      1.456703
  C       0.496142      0.538202      0.463809
  C       0.594636     -0.828938      1.120354
  C       1.657032      1.494323      0.513877
  C       1.963564     -1.488437      0.941955
  C       3.624063      0.183401      0.564143
  C       4.930875      0.025628      0.146405
  O       0.173361      0.193145     -0.873400
  H      -0.344700      1.064811      0.925072
  H       0.338211     -0.794275      2.176807
  O      -0.431882     -1.553762      0.439791
  H       1.379294      2.387879     -0.034722
  H       1.856716      1.754922      1.551935
  H       2.036613     -2.403580      1.524853
  H       2.159558     -1.725702     -0.101106
  H       5.611015     -0.545109      0.749341
  H       5.371218      0.823288     -0.426916
  C      -0.794293     -0.820221     -0.735545
  H      -2.870440     -1.499013      0.920888
  C      -3.143726     -0.709231      0.238837
  C      -4.422811     -0.166638      0.262691
  H      -5.149972     -0.540088      0.969864
  C      -4.766936      0.851764     -0.611604
  H      -5.761392      1.275013     -0.590514
  C      -3.825833      1.328467     -1.515311
  H      -4.088548      2.125486     -2.197240
  C      -2.550237      0.785918     -1.541047
  H      -1.817815      1.163264     -2.240740
  C      -2.198286     -0.233613     -0.657988
  H      -0.707372     -1.480244     -1.597375
  I       4.811490     -1.595004     -1.717758
32
Coordinates from ORCA-job input_IRC_Full E -1102.972763258019
  O       2.865922      1.055308     -0.109408
  O       3.015279     -0.614220      1.464697
  C       0.500010      0.531798      0.463161
  C       0.595211     -0.837693      1.120143
  C       1.661374      1.490847      0.511394
  C       1.965773     -1.495723      0.944354
  C       3.631676      0.204629      0.582388
  C       4.935449      0.003945      0.112295
  O       0.172491      0.189523     -0.873962
  H      -0.339886      1.060299      0.925292
  H       0.335423     -0.799192      2.176735
  O      -0.446776     -1.550132      0.443674
  H       1.378137      2.384433     -0.034367
  H       1.858417      1.751617      1.550494
  H       2.036241     -2.413103      1.527447
  H       2.157695     -1.733280     -0.095952
  H       5.618209     -0.536102      0.741155
  H       5.384167      0.822070     -0.435262
  C      -0.799348     -0.819768     -0.737053
  H      -2.870499     -1.497756      0.919430
  C      -3.145171     -0.708464      0.237210
  C      -4.423859     -0.165983      0.262456
  H      -5.150220     -0.539729      0.970020
  C      -4.767879      0.852572     -0.611927
  H      -5.762175      1.275448     -0.590358
  C      -3.827866      1.330143     -1.515957
  H      -4.090073      2.127166     -2.197653
  C      -2.552489      0.787765     -1.543290
  H      -1.818411      1.164192     -2.241562
  C      -2.201738     -0.232409     -0.661430
  H      -0.709752     -1.480247     -1.598569
  I       4.808908     -1.568534     -1.688079
32
Coordinates from ORCA-job input_IRC_Full E -1102.969706004583
  O       2.872029      1.058929     -0.114267
  O       3.019353     -0.591863      1.479528
  C       0.503043      0.527420      0.463087
  C       0.586334     -0.843610      1.118519
  C       1.664709      1.488782      0.511092
  C       1.964965     -1.506579      0.948741
  C       3.640414      0.219904      0.599946
  C       4.945363     -0.006736      0.084325
  O       0.171742      0.187093     -0.874505
  H      -0.336749      1.056545      0.925434
  H       0.334566     -0.802281      2.176921
  O      -0.463301     -1.547547      0.446121
  H       1.377987      2.381619     -0.033701
  H       1.858784      1.749726      1.550190
  H       2.032882     -2.430384      1.533221
  H       2.154395     -1.742380     -0.104972
  H       5.620429     -0.530623      0.736564
  H       5.392839      0.821557     -0.440725
  C      -0.803709     -0.818007     -0.739173
  H      -2.870539     -1.497126      0.918742
  C      -3.145859     -0.708002      0.236358
  C      -4.424170     -0.165746      0.262422
  H      -5.150280     -0.539575      0.970094
  C      -4.768297      0.852947     -0.612071
  H      -5.762502      1.275641     -0.590273
  C      -3.828751      1.331025     -1.516285
  H      -4.090708      2.127877     -2.197784
  C      -2.553863      0.788740     -1.544359
  H      -1.818588      1.164615     -2.241953
  C      -2.204461     -0.231237     -0.663969
  H      -0.710744     -1.480244     -1.599654
  I       4.806769     -1.552249     -1.669576
32
Coordinates from ORCA-job input_IRC_Full E -1102.964126198459
  O       2.872257      1.060832     -0.113810
  O       3.045797     -0.557291      1.508678
  C       0.504500      0.525331      0.462406
  C       0.581891     -0.849287      1.118693
  C       1.667903      1.487095      0.509902
  C       1.935988     -1.532838      0.936273
  C       3.658683      0.232465      0.597256
  C       4.946115     -0.017451      0.069121
  O       0.171346      0.186339     -0.874511
  H      -0.335533      1.054727      0.925564
  H       0.334524     -0.803590      2.176383
  O      -0.474187     -1.545538      0.446971
  H       1.377783      2.380907     -0.033653
  H       1.858807      1.749015      1.550366
  H       2.031098     -2.444145      1.539259
  H       2.152079     -1.748401     -0.112731
  H       5.620956     -0.527543      0.734183
  H       5.396725      0.822810     -0.442849
  C      -0.806475     -0.817054     -0.741128
  H      -2.870506     -1.496812      0.918420
  C      -3.146115     -0.707816      0.236027
  C      -4.424382     -0.165594      0.262404
  H      -5.150278     -0.539517      0.970124
  C      -4.768326      0.853131     -0.612211
  H      -5.762661      1.275735     -0.590222
  C      -3.829370      1.331316     -1.516205
  H      -4.090933      2.128188     -2.197864
  C      -2.554239      0.789412     -1.545170
  H      -1.818759      1.164680     -2.241941
  C      -2.205363     -0.231024     -0.664943
  H      -0.711090     -1.480055     -1.599937
  I       4.805820     -1.540543     -1.656434
32
Coordinates from ORCA-job input_IRC_Full E -1102.956063719931
  O       2.876907      1.060778     -0.114078
  O       3.080093     -0.516052      1.516956
  C       0.505998      0.523524      0.462393
  C       0.579506     -0.852594      1.117151
  C       1.666716      1.486683      0.510144
  C       1.913450     -1.562755      0.928157
  C       3.653712      0.228923      0.609900
  C       4.950456     -0.023556      0.054641
  O       0.171259      0.186648     -0.875040
  H      -0.335167      1.054228      0.925726
  H       0.334375     -0.804184      2.177116
  O      -0.483126     -1.543583      0.445594
  H       1.377952      2.380313     -0.033526
  H       1.858986      1.748559      1.550567
  H       2.028718     -2.448381      1.539689
  H       2.149920     -1.751399     -0.116493
  H       5.621657     -0.526473      0.733961
  H       5.398869      0.822813     -0.443628
  C      -0.807394     -0.817894     -0.740276
  H      -2.870399     -1.496754      0.918346
  C      -3.146301     -0.707597      0.235737
  C      -4.424390     -0.165542      0.262380
  H      -5.150287     -0.539485      0.970154
  C      -4.768522      0.853236     -0.612203
  H      -5.762673      1.275765     -0.590195
  C      -3.829523      1.331648     -1.516395
  H      -4.091034      2.128250     -2.197804
  C      -2.554810      0.789568     -1.545231
  H      -1.818714      1.164774     -2.242049
  C      -2.206142     -0.230439     -0.665871
  H      -0.711282     -1.479953     -1.600242
  I       4.805362     -1.532033     -1.646964
32
Coordinates from ORCA-job input_IRC_Full E -1102.942681523344
  O       2.878729      1.063224     -0.112524
  O       3.136184     -0.454330      1.551019
  C       0.507024      0.521230      0.462085
  C       0.577430     -0.858655      1.117087
  C       1.668079      1.485372      0.510234
  C       1.859658     -1.608403      0.906262
  C       3.660080      0.232642      0.609564
  C       4.956781     -0.038669      0.033685
  O       0.170683      0.186788     -0.875112
  H      -0.334093      1.052872      0.925632
  H       0.334867     -0.805326      2.175596
  O      -0.494947     -1.541128      0.445692
  H       1.378293      2.379729     -0.033755
  H       1.858761      1.747993      1.550525
  H       2.027932     -2.461720      1.546339
  H       2.148416     -1.756702     -0.125897
  H       5.621024     -0.523754      0.732416
  H       5.400277      0.823398     -0.443287
  C      -0.809582     -0.817262     -0.741342
  H      -2.870275     -1.496425      0.918035
  C      -3.146422     -0.707455      0.235537
  C      -4.424450     -0.165435      0.262356
  H      -5.150289     -0.539438      0.970182
  C      -4.768612      0.853371     -0.612244
  H      -5.762854      1.275879     -0.590139
  C      -3.829869      1.331846     -1.516318
  H      -4.091221      2.128520     -2.197885
  C      -2.555095      0.789919     -1.545649
  H      -1.818825      1.164792     -2.241999
  C      -2.206728     -0.230278     -0.666869
  H      -0.711434     -1.479817     -1.600580
  I       4.804969     -1.516508     -1.629850
32
Coordinates from ORCA-job input_IRC_Full E -1102.940615545325
  O       2.882171      1.063309     -0.110717
  O       3.160777     -0.428622      1.558668
  C       0.507631      0.519520      0.462040
  C       0.579122     -0.862284      1.116517
  C       1.667006      1.484850      0.510408
  C       1.834777     -1.633958      0.896053
  C       3.652365      0.226322      0.611514
  C       4.960424     -0.045305      0.023138
  O       0.170622      0.187296     -0.875288
  H      -0.333093      1.051776      0.926221
  H       0.335526     -0.807377      2.174827
  O      -0.500442     -1.539879      0.444525
  H       1.379536      2.379216     -0.034439
  H       1.858642      1.746539      1.550496
  H       2.023097     -2.470986      1.548469
  H       2.140857     -1.766037     -0.131412
  H       5.621777     -0.521855      0.730982
  H       5.401796      0.823347     -0.444482
  C      -0.810248     -0.817817     -0.740673
  H      -2.869645     -1.496225      0.917570
  C      -3.146509     -0.707381      0.235278
  C      -4.424497     -0.165455      0.262219
  H      -5.150368     -0.539506      0.970031
  C      -4.768716      0.853442     -0.612313
  H      -5.762977      1.275946     -0.590171
  C      -3.830033      1.332042     -1.516370
  H      -4.091514      2.128818     -2.197817
  C      -2.555326      0.790100     -1.545771
  H      -1.818891      1.164926     -2.241994
  C      -2.206971     -0.230042     -0.667396
  H      -0.711861     -1.479083     -1.601175
  I       4.804966     -1.515637     -1.628941
32
Coordinates from ORCA-job input_IRC_Full E -1102.942287910416
  O       2.885612      1.063394     -0.108909
  O       3.185369     -0.402913      1.566317
  C       0.508238      0.517810      0.461995
  C       0.580814     -0.865914      1.115947
  C       1.665933      1.484327      0.510583
  C       1.809897     -1.659512      0.885843
  C       3.644650      0.220002      0.613463
  C       4.964067     -0.051942      0.012591
  O       0.170560      0.187804     -0.875465
  H      -0.332092      1.050681      0.926810
  H       0.336184     -0.809427      2.174058
  O      -0.505938     -1.538629      0.443358
  H       1.380780      2.378702     -0.035123
  H       1.858523      1.745085      1.550468
  H       2.018262     -2.480253      1.550599
  H       2.133297     -1.775372     -0.136927
  H       5.622530     -0.519956      0.729548
  H       5.403316      0.823297     -0.445676
  C      -0.810914     -0.818373     -0.740003
  H      -2.869015     -1.496026      0.917104
  C      -3.146596     -0.707307      0.235020
  C      -4.424544     -0.165474      0.262083
  H      -5.150447     -0.539574      0.969881
  C      -4.768819      0.853513     -0.612383
  H      -5.763100      1.276014     -0.590204
  C      -3.830197      1.332238     -1.516421
  H      -4.091808      2.129115     -2.197749
  C      -2.555557      0.790282     -1.545892
  H      -1.818957      1.165059     -2.241988
  C      -2.207214     -0.229805     -0.667923
  H      -0.712287     -1.478349     -1.601769
  I       4.804964     -1.514765     -1.628031
32
Coordinates from ORCA-job input_IRC_Full E -1102.948149610515
  O       2.889028      1.065046     -0.107729
  O       3.229497     -0.357679      1.587190
  C       0.508977      0.514520      0.461751
  C       0.579980     -0.871750      1.115551
  C       1.664816      1.483233      0.512024
  C       1.774963     -1.691456      0.870166
  C       3.640153      0.211844      0.614471
  C       4.969934     -0.059002      0.000216
  O       0.170232      0.188752     -0.875666
  H      -0.330960      1.050038      0.926713
  H       0.336499     -0.810222      2.173107
  O      -0.518243     -1.534976      0.443184
  H       1.381459      2.378278     -0.035656
  H       1.858438      1.744573      1.550153
  H       2.020046     -2.484935      1.554894
  H       2.133625     -1.777014     -0.140747
  H       5.621303     -0.518235      0.728709
  H       5.404396      0.823982     -0.446201
  C      -0.813147     -0.818602     -0.740456
  H      -2.868857     -1.495768      0.916812
  C      -3.146693     -0.707122      0.234713
  C      -4.424617     -0.165392      0.261962
  H      -5.150468     -0.539576      0.969819
  C      -4.768931      0.853629     -0.612529
  H      -5.763274      1.276055     -0.590275
  C      -3.830581      1.332477     -1.516443
  H      -4.091970      2.129298     -2.197909
  C      -2.555919      0.790690     -1.546334
  H      -1.819034      1.165055     -2.242018
  C      -2.207818     -0.229476     -0.669100
  H      -0.712289     -1.478251     -1.602121
  I       4.805286     -1.503928     -1.616923
32
Coordinates from ORCA-job input_IRC_Full E -1102.952763779144
  O       2.893499      1.062477     -0.105003
  O       3.258703     -0.327854      1.613607
  C       0.509712      0.511764      0.461769
  C       0.578102     -0.875645      1.113977
  C       1.663539      1.482726      0.511755
  C       1.752103     -1.719946      0.859699
  C       3.641479      0.214783      0.605670
  C       4.972677     -0.062682     -0.009118
  O       0.169889      0.189228     -0.876018
  H      -0.329969      1.049303      0.926841
  H       0.336544     -0.811253      2.173191
  O      -0.529570     -1.531455      0.442847
  H       1.381932      2.377312     -0.035617
  H       1.858548      1.744055      1.550524
  H       2.021005     -2.485928      1.556184
  H       2.133247     -1.778412     -0.143299
  H       5.621476     -0.517063      0.728611
  H       5.405771      0.824798     -0.446868
  C      -0.814770     -0.819146     -0.739962
  H      -2.868690     -1.495526      0.916511
  C      -3.147016     -0.706858      0.234292
  C      -4.424644     -0.165329      0.261878
  H      -5.150483     -0.539554      0.969777
  C      -4.769169      0.853799     -0.612645
  H      -5.763392      1.276087     -0.590325
  C      -3.830943      1.332924     -1.516660
  H      -4.092188      2.129484     -2.197986
  C      -2.556608      0.791050     -1.546680
  H      -1.819038      1.165169     -2.242205
  C      -2.208901     -0.228854     -0.670520
  H      -0.712392     -1.478148     -1.602488
  I       4.805697     -1.497060     -1.610414
32
Coordinates from ORCA-job input_IRC_Full E -1102.956940088862
  O       2.892763      1.060891     -0.105502
  O       3.294836     -0.287379      1.641075
  C       0.510998      0.508180      0.461175
  C       0.573277     -0.882273      1.112906
  C       1.665046      1.480495      0.512683
  C       1.726441     -1.746437      0.845642
  C       3.646938      0.214248      0.607992
  C       4.975861     -0.065766     -0.016295
  O       0.169003      0.188686     -0.875970
  H      -0.327815      1.047195      0.927149
  H       0.337043     -0.813542      2.171956
  O      -0.543612     -1.526700      0.445775
  H       1.382691      2.375759     -0.036180
  H       1.858542      1.742976      1.550443
  H       2.024064     -2.491438      1.561126
  H       2.133282     -1.781724     -0.148260
  H       5.620380     -0.514281      0.726470
  H       5.408316      0.826314     -0.448666
  C      -0.818736     -0.817813     -0.742164
  H      -2.868582     -1.494899      0.915787
  C      -3.147550     -0.706545      0.233604
  C      -4.424961     -0.165046      0.261681
  H      -5.150523     -0.539490      0.969724
  C      -4.769481      0.854056     -0.612829
  H      -5.763711      1.276202     -0.590385
  C      -3.831750      1.333587     -1.516859
  H      -4.092707      2.130066     -2.198254
  C      -2.557478      0.791952     -1.547812
  H      -1.819258      1.165389     -2.242489
  C      -2.210603     -0.228317     -0.672587
  H      -0.712601     -1.478055     -1.602877
  I       4.806400     -1.491707     -1.606680
32
Coordinates from ORCA-job input_IRC_Full E -1102.960045899320
  O       2.894258      1.051760     -0.105966
  O       3.327534     -0.247013      1.671167
  C       0.512645      0.503676      0.461488
  C       0.566567     -0.888704      1.109478
  C       1.665507      1.477631      0.512356
  C       1.710695     -1.772975      0.836583
  C       3.653579      0.223972      0.614434
  C       4.978511     -0.065014     -0.022961
  O       0.167650      0.187158     -0.876379
  H      -0.324769      1.043671      0.927961
  H       0.337589     -0.817594      2.171360
  O      -0.560543     -1.520586      0.449267
  H       1.383733      2.372055     -0.036025
  H       1.859071      1.741289      1.551035
  H       2.026569     -2.493282      1.561867
  H       2.132192     -1.787048     -0.153222
  H       5.621409     -0.511949      0.724352
  H       5.410980      0.827101     -0.451018
  C      -0.822799     -0.816565     -0.742895
  H      -2.868612     -1.493922      0.914608
  C      -3.148763     -0.705929      0.232241
  C      -4.425521     -0.164669      0.261410
  H      -5.150660     -0.539302      0.969676
  C      -4.770153      0.854651     -0.613205
  H      -5.764305      1.276451     -0.590446
  C      -3.833053      1.334896     -1.517492
  H      -4.093747      2.131130     -2.198603
  C      -2.559314      0.793224     -1.549440
  H      -1.819601      1.166031     -2.243292
  C      -2.213958     -0.227072     -0.675902
  H      -0.713232     -1.478275     -1.603277
  I       4.807252     -1.489487     -1.607603
32
Coordinates from ORCA-job input_IRC_Full E -1102.962371519591
  O       2.889899      1.043651     -0.106969
  O       3.357503     -0.204261      1.700052
  C       0.513808      0.497705      0.461106
  C       0.562653     -0.897412      1.107953
  C       1.667652      1.471651      0.512946
  C       1.698115     -1.786035      0.827566
  C       3.664079      0.231137      0.626145
  C       4.981225     -0.064643     -0.024688
  O       0.165929      0.185078     -0.876098
  H      -0.321578      1.038833      0.929799
  H       0.338549     -0.823996      2.168969
  O      -0.575216     -1.514541      0.454784
  H       1.385088      2.366952     -0.036796
  H       1.860239      1.738045      1.550101
  H       2.030764     -2.497851      1.563635
  H       2.130742     -1.795319     -0.158269
  H       5.624160     -0.509236      0.720028
  H       5.414802      0.828702     -0.455227
  C      -0.828630     -0.814971     -0.745068
  H      -2.869044     -1.492260      0.912559
  C      -3.150752     -0.705135      0.230075
  C      -4.427024     -0.163714      0.260655
  H      -5.151134     -0.538856      0.969675
  C      -4.771574      0.855665     -0.613705
  H      -5.765473      1.277046     -0.590498
  C      -3.835239      1.336809     -1.518530
  H      -4.095816      2.133295     -2.199304
  C      -2.561723      0.795012     -1.552145
  H      -1.820564      1.167260     -2.244686
  C      -2.217533     -0.226027     -0.679839
  H      -0.714644     -1.478844     -1.602623
  I       4.807545     -1.487421     -1.609973
32
Coordinates from ORCA-job input_IRC_Full E -1102.962923270297
  O       2.890406      1.039563     -0.106918
  O       3.365401     -0.192645      1.707753
  C       0.514045      0.496426      0.461464
  C       0.561435     -0.898901      1.106950
  C       1.667353      1.470023      0.512873
  C       1.697845     -1.789698      0.826283
  C       3.665733      0.234652      0.629102
  C       4.982006     -0.063956     -0.025608
  O       0.165250      0.184343     -0.876029
  H      -0.320809      1.037134      0.930593
  H       0.338845     -0.826216      2.168919
  O      -0.578693     -1.513268      0.455626
  H       1.385452      2.364806     -0.036955
  H       1.860712      1.736735      1.549985
  H       2.031446     -2.497761      1.562608
  H       2.129754     -1.797926     -0.159204
  H       5.626163     -0.508881      0.719124
  H       5.415604      0.828610     -0.456248
  C      -0.829747     -0.815085     -0.744776
  H      -2.869333     -1.491663      0.911767
  C      -3.151609     -0.704805      0.229249
  C      -4.427600     -0.163391      0.260313
  H      -5.151399     -0.538594      0.969639
  C      -4.772080      0.856144     -0.614036
  H      -5.766111      1.277419     -0.590514
  C      -3.836102      1.337484     -1.518961
  H      -4.096667      2.134101     -2.199487
  C      -2.562579      0.795621     -1.553120
  H      -1.821104      1.167781     -2.245246
  C      -2.218760     -0.225657     -0.680975
  H      -0.715320     -1.479261     -1.602224
  I       4.807351     -1.486487     -1.610419
32
Coordinates from ORCA-job input_IRC_Full E -1102.963376552261
  O       2.889873      1.036621     -0.106999
  O       3.371734     -0.183096      1.715329
  C       0.514135      0.495116      0.461633
  C       0.560769     -0.900432      1.106474
  C       1.667560      1.468438      0.512805
  C       1.697045     -1.791693      0.825134
  C       3.668279      0.237453      0.630705
  C       4.982702     -0.063642     -0.025800
  O       0.164677      0.183754     -0.875876
  H      -0.320278      1.035715      0.931370
  H       0.339160     -0.828193      2.168643
  O      -0.581244     -1.512397      0.456539
  H       1.385760      2.363012     -0.037238
  H       1.861127      1.735528      1.549821
  H       2.032297     -2.498132      1.562163
  H       2.129072     -1.800254     -0.160367
  H       5.627825     -0.508440      0.718099
  H       5.416356      0.828678     -0.457202
  C      -0.830898     -0.815021     -0.744822
  H      -2.869636     -1.491145      0.911058
  C      -3.152327     -0.704493      0.228480
  C      -4.428196     -0.163057      0.259972
  H      -5.151668     -0.538325      0.969583
  C      -4.772629      0.856583     -0.614315
  H      -5.766670      1.277774     -0.590538
  C      -3.836852      1.338051     -1.519344
  H      -4.097460      2.134858     -2.199666
  C      -2.563321      0.796097     -1.553926
  H      -1.821619      1.168274     -2.245781
  C      -2.219746     -0.225386     -0.681916
  H      -0.715940     -1.479681     -1.601832
  I       4.807094     -1.485635     -1.610781
32
Coordinates from ORCA-job input_IRC_Full E -1102.963853339638
  O       2.889203      1.033223     -0.107100
  O       3.378999     -0.172120      1.723755
  C       0.514192      0.493633      0.461868
  C       0.560077     -0.902141      1.105979
  C       1.667806      1.466566      0.512727
  C       1.696341     -1.793638      0.823842
  C       3.671210      0.240499      0.632685
  C       4.983532     -0.063284     -0.025908
  O       0.163991      0.183077     -0.875669
  H      -0.319728      1.034074      0.932316
  H       0.339548     -0.830504      2.168346
  O      -0.583928     -1.511566      0.457539
  H       1.386114      2.360912     -0.037618
  H       1.861628      1.734067      1.549611
  H       2.033324     -2.498583      1.561687
  H       2.128256     -1.802942     -0.161749
  H       5.629862     -0.507936      0.716916
  H       5.417214      0.828759     -0.458281
  C      -0.832200     -0.814974     -0.744875
  H      -2.870043     -1.490538      0.910209
  C      -3.153199     -0.704128      0.227591
  C      -4.428922     -0.162646      0.259541
  H      -5.152021     -0.537975      0.969494
  C      -4.773326      0.857108     -0.614647
  H      -5.767355      1.278234     -0.590576
  C      -3.837723      1.338713     -1.519820
  H      -4.098415      2.135751     -2.199867
  C      -2.564205      0.796628     -1.554837
  H      -1.822270      1.168872     -2.246434
  C      -2.220859     -0.225059     -0.682992
  H      -0.716700     -1.480213     -1.601353
  I       4.806709     -1.484608     -1.611159
32
Coordinates from ORCA-job input_IRC_Full E -1102.964321654399
  O       2.888547      1.029590     -0.107329
  O       3.387070     -0.160032      1.731011
  C       0.514215      0.492080      0.462149
  C       0.559433     -0.903897      1.105495
  C       1.668008      1.464556      0.512731
  C       1.695862     -1.795420      0.822585
  C       3.673732      0.243084      0.636437
  C       4.984583     -0.062875     -0.026032
  O       0.163242      0.182367     -0.875426
  H      -0.319209      1.032341      0.933371
  H       0.339986     -0.832983      2.168062
  O      -0.586539     -1.510846      0.458503
  H       1.386500      2.358645     -0.038080
  H       1.862185      1.732438      1.549352
  H       2.034433     -2.499017      1.561149
  H       2.127352     -1.805788     -0.163259
  H       5.632122     -0.507405      0.715682
  H       5.418112      0.828817     -0.459387
  C      -0.833544     -0.814978     -0.744894
  H      -2.870535     -1.489890      0.909283
  C      -3.154165     -0.703730      0.226639
  C      -4.429733     -0.162181      0.259043
  H      -5.152443     -0.537561      0.969373
  C      -4.774119      0.857685     -0.615015
  H      -5.768125      1.278776     -0.590630
  C      -3.838664      1.339418     -1.520348
  H      -4.099463      2.136718     -2.200075
  C      -2.565166      0.797179     -1.555790
  H      -1.823025      1.169535     -2.247160
  C      -2.222021     -0.224707     -0.684110
  H      -0.717552     -1.480824     -1.600826
  I       4.806209     -1.483485     -1.611527
32
Coordinates from ORCA-job input_IRC_Full E -1102.964757595608
  O       2.887857      1.025875     -0.107440
  O       3.394603     -0.148715      1.739096
  C       0.514159      0.490594      0.462473
  C       0.558905     -0.905562      1.105058
  C       1.668225      1.462543      0.512655
  C       1.695727     -1.796818      0.821457
  C       3.676688      0.246061      0.638805
  C       4.985588     -0.062499     -0.025985
  O       0.162473      0.181671     -0.875139
  H      -0.318793      1.030636      0.934482
  H       0.340449     -0.835458      2.167829
  O      -0.588769     -1.510377      0.459336
  H       1.386886      2.356350     -0.038583
  H       1.862766      1.730755      1.549104
  H       2.035562     -2.499389      1.560582
  H       2.126397     -1.808576     -0.164791
  H       5.634547     -0.506892      0.714481
  H       5.418978      0.828898     -0.460423
  C      -0.834817     -0.815038     -0.744883
  H      -2.871114     -1.489256      0.908340
  C      -3.155163     -0.703312      0.225677
  C      -4.430602     -0.161695      0.258511
  H      -5.152931     -0.537089      0.969209
  C      -4.774963      0.858296     -0.615421
  H      -5.768944      1.279389     -0.590705
  C      -3.839633      1.340108     -1.520882
  H      -4.100541      2.137695     -2.200278
  C      -2.566133      0.797718     -1.556726
  H      -1.823866      1.170221     -2.247914
  C      -2.223152     -0.224373     -0.685151
  H      -0.718457     -1.481482     -1.600286
  I       4.805583     -1.482319     -1.611823
32
Coordinates from ORCA-job input_IRC_Full E -1102.965178578399
  O       2.887175      1.022003     -0.107639
  O       3.402630     -0.136772      1.746149
  C       0.514059      0.489083      0.462839
  C       0.558454     -0.907234      1.104644
  C       1.668413      1.460434      0.512635
  C       1.695828     -1.798004      0.820392
  C       3.679343      0.248654      0.642441
  C       4.986763     -0.062082     -0.025930
  O       0.161659      0.180962     -0.874822
  H      -0.318431      1.028896      0.935674
  H       0.340949     -0.838026      2.167615
  O      -0.590830     -1.510069      0.460090
  H       1.387305      2.353949     -0.039154
  H       1.863394      1.728957      1.548824
  H       2.036761     -2.499720      1.559963
  H       2.125363     -1.811425     -0.166404
  H       5.637144     -0.506359      0.713270
  H       5.419868      0.828969     -0.461440
  C      -0.836093     -0.815154     -0.744840
  H      -2.871788     -1.488608      0.907351
  C      -3.156238     -0.702871      0.224688
  C      -4.431539     -0.161162      0.257924
  H      -5.153497     -0.536556      0.969007
  C      -4.775888      0.858945     -0.615854
  H      -5.769828      1.280082     -0.590803
  C      -3.840644      1.340818     -1.521453
  H      -4.101677      2.138712     -2.200486
  C      -2.567152      0.798257     -1.557665
  H      -1.824801      1.170950     -2.248720
  C      -2.224297     -0.224025     -0.686190
  H      -0.719436     -1.482194     -1.599726
  I       4.804834     -1.481087     -1.612087
32
Coordinates from ORCA-job input_IRC_Full E -1102.965574145475
  O       2.886479      1.018031     -0.107726
  O       3.410267     -0.125421      1.753900
  C       0.513896      0.487622      0.463236
  C       0.558085     -0.908839      1.104263
  C       1.668621      1.458319      0.512556
  C       1.696182     -1.798906      0.819418
  C       3.682349      0.251563      0.644921
  C       4.987908     -0.061689     -0.025743
  O       0.160827      0.180263     -0.874471
  H      -0.318148      1.027186      0.936903
  H       0.341466     -0.840583      2.167433
  O      -0.592592     -1.509978      0.460728
  H       1.387742      2.351522     -0.039753
  H       1.864042      1.727126      1.548554
  H       2.038004     -2.499993      1.559321
  H       2.124279     -1.814205     -0.168033
  H       5.639864     -0.505828      0.712089
  H       5.420749      0.829079     -0.462387
  C      -0.837315     -0.815317     -0.744780
  H      -2.872554     -1.487984      0.906361
  C      -3.157339     -0.702414      0.223700
  C      -4.432531     -0.160612      0.257317
  H      -5.154135     -0.535970      0.968759
  C      -4.776851      0.859624     -0.616322
  H      -5.770750      1.280842     -0.590928
  C      -3.841679      1.341510     -1.522020
  H      -4.102824      2.139725     -2.200694
  C      -2.568171      0.798783     -1.558580
  H      -1.825813      1.171687     -2.249542
  C      -2.225420     -0.223700     -0.687149
  H      -0.720459     -1.482926     -1.599178
  I       4.803969     -1.479824     -1.612285
32
Coordinates from ORCA-job input_IRC_Full E -1102.965954853501
  O       2.885779      1.013929     -0.107880
  O       3.418274     -0.113635      1.760764
  C       0.513690      0.486151      0.463667
  C       0.557785     -0.910443      1.103899
  C       1.668811      1.456123      0.512522
  C       1.696739     -1.799616      0.818504
  C       3.685133      0.254145      0.648404
  C       4.989197     -0.061254     -0.025552
  O       0.159957      0.179558     -0.874095
  H      -0.317915      1.025462      0.938190
  H       0.342006     -0.843198      2.167266
  O      -0.594180     -1.510056      0.461273
  H       1.388227      2.349013     -0.040408
  H       1.864732      1.725211      1.548261
  H       2.039327     -2.500213      1.558635
  H       2.123125     -1.816995     -0.169725
  H       5.642721     -0.505276      0.710916
  H       5.421659      0.829191     -0.463292
  C      -0.838529     -0.815530     -0.744697
  H      -2.873425     -1.487364      0.905346
  C      -3.158512     -0.701944      0.222712
  C      -4.433583     -0.160020      0.256663
  H      -5.154862     -0.535326      0.968469
  C      -4.777885      0.860332     -0.616807
  H      -5.771721      1.281678     -0.591083
  C      -3.842735      1.342213     -1.522616
  H      -4.104004      2.140755     -2.200910
  C      -2.569232      0.799297     -1.559473
  H      -1.826907      1.172448     -2.250401
  C      -2.226547     -0.223366     -0.688089
  H      -0.721546     -1.483684     -1.598636
  I       4.802983     -1.478512     -1.612443
32
Coordinates from ORCA-job input_IRC_Full E -1102.966314996110
  O       2.885080      1.009707     -0.107933
  O       3.426019     -0.102272      1.768182
  C       0.513435      0.484714      0.464121
  C       0.557539     -0.912002      1.103558
  C       1.669021      1.453915      0.512448
  C       1.697482     -1.800118      0.817645
  C       3.688186      0.256977      0.650978
  C       4.990476     -0.060839     -0.025258
  O       0.159071      0.178861     -0.873696
  H      -0.317741      1.023768      0.939501
  H       0.342552     -0.845800      2.167115
  O      -0.595536     -1.510316      0.461713
  H       1.388749      2.346475     -0.041081
  H       1.865443      1.723275      1.547975
  H       2.040718     -2.500375      1.557932
  H       2.121920     -1.819713     -0.171429
  H       5.645670     -0.504713      0.709768
  H       5.422582      0.829352     -0.464133
  C      -0.839708     -0.815781     -0.744607
  H      -2.874393     -1.486774      0.904343
  C      -3.159709     -0.701461      0.221733
  C      -4.434692     -0.159414      0.256002
  H      -5.155665     -0.534635      0.968131
  C      -4.778944      0.861073     -0.617327
  H      -5.772721      1.282575     -0.591269
  C      -3.843813      1.342894     -1.523197
  H      -4.105178      2.141772     -2.201134
  C      -2.570288      0.799799     -1.560341
  H      -1.828065      1.173202     -2.251262
  C      -2.227664     -0.223060     -0.688942
  H      -0.722673     -1.484438     -1.598127
  I       4.801895     -1.477178     -1.612540
32
Coordinates from ORCA-job input_IRC_Full E -1102.966659836834
  O       2.884367      1.005389     -0.108031
  O       3.434018     -0.090641      1.774840
  C       0.513141      0.483281      0.464596
  C       0.557351     -0.913555      1.103228
  C       1.669227      1.451639      0.512411
  C       1.698377     -1.800462      0.816843
  C       3.691077      0.259527      0.654327
  C       4.991868     -0.060377     -0.024965
  O       0.158158      0.178166     -0.873280
  H      -0.317610      1.022082      0.940844
  H       0.343102     -0.848426      2.166975
  O      -0.596730     -1.510733      0.462057
  H       1.389329      2.343882     -0.041797
  H       1.866188      1.721289      1.547677
  H       2.042200     -2.500470      1.557195
  H       2.120657     -1.822395     -0.173177
  H       5.648712     -0.504131      0.708644
  H       5.423534      0.829521     -0.464916
  C      -0.840872     -0.816072     -0.744502
  H      -2.875467     -1.486204      0.903338
  C      -3.160975     -0.700978      0.220782
  C      -4.435845     -0.158771      0.255303
  H      -5.156563     -0.533897      0.967753
  C      -4.780063      0.861829     -0.617847
  H      -5.773752      1.283538     -0.591491
  C      -3.844886      1.343580     -1.523802
  H      -4.106356      2.142781     -2.201368
  C      -2.571374      0.800274     -1.561162
  H      -1.829283      1.173956     -2.252142
  C      -2.228775     -0.222746     -0.689766
  H      -0.723851     -1.485188     -1.597651
  I       4.800701     -1.475814     -1.612591
32
Coordinates from ORCA-job input_IRC_Full E -1102.966987747862
  O       2.883674      1.000926     -0.108031
  O       3.441854     -0.079296      1.781940
  C       0.512809      0.481866      0.465087
  C       0.557188     -0.915080      1.102913
  C       1.669450      1.449352      0.512350
  C       1.699407     -1.800656      0.816063
  C       3.694170      0.262287      0.656962
  C       4.993264     -0.059939     -0.024584
  O       0.157230      0.177478     -0.872849
  H      -0.317521      1.020423      0.942199
  H       0.343643     -0.851042      2.166837
  O      -0.597752     -1.511300      0.462306
  H       1.389963      2.341254     -0.042525
  H       1.866955      1.719284      1.547381
  H       2.043772     -2.500502      1.556446
  H       2.119347     -1.825003     -0.174932
  H       5.651824     -0.503531      0.707539
  H       5.424515      0.829745     -0.465642
  C      -0.842016     -0.816392     -0.744399
  H      -2.876643     -1.485671      0.902358
  C      -3.162258     -0.700484      0.219841
  C      -4.437061     -0.158121      0.254613
  H      -5.157541     -0.533116      0.967325
  C      -4.781190      0.862623     -0.618406
  H      -5.774806      1.284556     -0.591747
  C      -3.845986      1.344243     -1.524380
  H      -4.107514      2.143772     -2.201620
  C      -2.572449      0.800742     -1.561964
  H      -1.830551      1.174687     -2.253010
  C      -2.229890     -0.222471     -0.690494
  H      -0.725067     -1.485913     -1.597222
  I       4.799421     -1.474432     -1.612585
32
Coordinates from ORCA-job input_IRC_Full E -1102.967300119129
  O       2.882946      0.996405     -0.108064
  O       3.449854     -0.067802      1.788382
  C       0.512444      0.480469      0.465590
  C       0.557069     -0.916599      1.102598
  C       1.669680      1.447003      0.512318
  C       1.700534     -1.800731      0.815337
  C       3.697155      0.264788      0.660213
  C       4.994745     -0.059440     -0.024215
  O       0.156281      0.176797     -0.872410
  H      -0.317465      1.018789      0.943561
  H       0.344168     -0.853657      2.166703
  O      -0.598637     -1.512001      0.462461
  H       1.390666      2.338597     -0.043285
  H       1.867751      1.717254      1.547084
  H       2.045443     -2.500453      1.555669
  H       2.117996     -1.827541     -0.176716
  H       5.654993     -0.502919      0.706475
  H       5.425525      0.829974     -0.466299
  C      -0.843145     -0.816742     -0.744287
  H      -2.877922     -1.485166      0.901395
  C      -3.163613     -0.700004      0.218959
  C      -4.438300     -0.157435      0.253888
  H      -5.158616     -0.532302      0.966864
  C      -4.782372      0.863416     -0.618943
  H      -5.775871      1.285626     -0.592042
  C      -3.847050      1.344908     -1.524983
  H      -4.108652      2.144735     -2.201885
  C      -2.573550      0.801165     -1.562691
  H      -1.831849      1.175397     -2.253878
  C      -2.230992     -0.222179     -0.691198
  H      -0.726323     -1.486608     -1.596847
  I       4.798059     -1.473036     -1.612529
32
Coordinates from ORCA-job input_IRC_Full E -1102.967598049593
  O       2.882273      0.991710     -0.107992
  O       3.457765     -0.056500      1.795190
  C       0.512048      0.479074      0.466097
  C       0.556951     -0.918098      1.102300
  C       1.669922      1.444651      0.512274
  C       1.701754     -1.800702      0.814595
  C       3.700269      0.267491      0.662879
  C       4.996245     -0.058986     -0.023756
  O       0.155316      0.176124     -0.871961
  H      -0.317441      1.017182      0.944928
  H       0.344668     -0.856265      2.166559
  O      -0.599396     -1.512825      0.462530
  H       1.391434      2.335897     -0.044049
  H       1.868565      1.715205      1.546786
  H       2.047223     -2.500335      1.554887
  H       2.116598     -1.830002     -0.178495
  H       5.658211     -0.502282      0.705421
  H       5.426577      0.830270     -0.466908
  C      -0.844265     -0.817109     -0.744188
  H      -2.879304     -1.484704      0.900469
  C      -3.164967     -0.699508      0.218075
  C      -4.439618     -0.156754      0.253197
  H      -5.159767     -0.531448      0.966349
  C      -4.783533      0.864260     -0.619538
  H      -5.776958      1.286745     -0.592372
  C      -3.848158      1.345540     -1.525537
  H      -4.109758      2.145676     -2.202176
  C      -2.574623      0.801596     -1.563418
  H      -1.833185      1.176063     -2.254716
  C      -2.232115     -0.221950     -0.691780
  H      -0.727618     -1.487259     -1.596530
  I       4.796630     -1.471624     -1.612416
32
Coordinates from ORCA-job input_IRC_Full E -1102.967880937606
  O       2.881514      0.987019     -0.107954
  O       3.465773     -0.045123      1.801424
  C       0.511626      0.477717      0.466613
  C       0.556868     -0.919597      1.101980
  C       1.670187      1.442227      0.512250
  C       1.702998     -1.800603      0.813918
  C       3.703357      0.269921      0.666053
  C       4.997793     -0.058435     -0.023333
  O       0.154336      0.175466     -0.871514
  H      -0.317439      1.015610      0.946280
  H       0.345131     -0.858854      2.166419
  O      -0.600047     -1.513756      0.462511
  H       1.392277      2.333195     -0.044843
  H       1.869400      1.713149      1.546496
  H       2.049106     -2.500115      1.554080
  H       2.115180     -1.832369     -0.180306
  H       5.661462     -0.501648      0.704433
  H       5.427650      0.830547     -0.467433
  C      -0.845374     -0.817500     -0.744078
  H      -2.880783     -1.484274      0.899575
  C      -3.166417     -0.699048      0.217293
  C      -4.440921     -0.156029      0.252454
  H      -5.161021     -0.530579      0.965815
  C      -4.784766      0.865073     -0.620065
  H      -5.778035      1.287900     -0.592743
  C      -3.849180      1.346186     -1.526141
  H      -4.110824      2.146572     -2.202479
  C      -2.575731      0.801949     -1.564026
  H      -1.834513      1.176693     -2.255545
  C      -2.233209     -0.221675     -0.692372
  H      -0.728945     -1.487860     -1.596283
  I       4.795149     -1.470214     -1.612253
32
Coordinates from ORCA-job input_IRC_Full E -1102.968151298065
  O       2.880909      0.982079     -0.107779
  O       3.473768     -0.033866      1.807931
  C       0.511177      0.476333      0.467119
  C       0.556744     -0.921068      1.101699
  C       1.670444      1.439843      0.512231
  C       1.704309     -1.800445      0.813147
  C       3.706434      0.272601      0.668738
  C       4.999399     -0.058003     -0.022783
  O       0.153338      0.174817     -0.871059
  H      -0.317465      1.014068      0.947632
  H       0.345557     -0.861442      2.166246
  O      -0.600614     -1.514786      0.462413
  H       1.393193      2.330435     -0.045625
  H       1.870249      1.711068      1.546200
  H       2.051115     -2.499824      1.553287
  H       2.113708     -1.834659     -0.182079
  H       5.664728     -0.500973      0.703426
  H       5.428783      0.830925     -0.467931
  C      -0.846481     -0.817892     -0.744000
  H      -2.882363     -1.483894      0.898732
  C      -3.167806     -0.698552      0.216464
  C      -4.442352     -0.155339      0.251802
  H      -5.162331     -0.529667      0.965213
  C      -4.785913      0.865976     -0.620717
  H      -5.779142      1.289099     -0.593145
  C      -3.850307      1.346772     -1.526636
  H      -4.111847      2.147451     -2.202822
  C      -2.576773      0.802354     -1.564696
  H      -1.835880      1.177255     -2.256312
  C      -2.234358     -0.221527     -0.692768
  H      -0.730311     -1.488404     -1.596096
  I       4.793622     -1.468787     -1.612035
32
Coordinates from ORCA-job input_IRC_Full E -1102.968407102102
  O       2.880046      0.977299     -0.107689
  O       3.481757     -0.022619      1.814018
  C       0.510704      0.475031      0.467637
  C       0.556676     -0.922573      1.101337
  C       1.670761      1.437318      0.512209
  C       1.705549     -1.800264      0.812530
  C       3.709720      0.274920      0.671810
  C       5.000964     -0.057348     -0.022355
  O       0.152328      0.174187     -0.870620
  H      -0.317501      1.012569      0.948948
  H       0.345922     -0.863994      2.166098
  O      -0.601104     -1.515893      0.462237
  H       1.394184      2.327721     -0.046449
  H       1.871112      1.708999      1.545935
  H       2.053220     -2.499397      1.552454
  H       2.112254     -1.836839     -0.183927
  H       5.668042     -0.500345      0.702553
  H       5.429910      0.831212     -0.468311
  C      -0.847579     -0.818308     -0.743894
  H      -2.884028     -1.483539      0.897924
  C      -3.169381     -0.698136      0.215830
  C      -4.443672     -0.154568      0.251024
  H      -5.163765     -0.528766      0.964626
  C      -4.787215      0.866775     -0.621184
  H      -5.780201      1.290313     -0.593593
  C      -3.851226      1.347413     -1.527270
  H      -4.112816      2.148261     -2.203163
  C      -2.577899      0.802600     -1.565136
  H      -1.837180      1.177780     -2.257083
  C      -2.235436     -0.221229     -0.693296
  H      -0.731700     -1.488885     -1.595992
  I       4.792081     -1.467381     -1.611769
32
Coordinates from ORCA-job input_IRC_Full E -1102.968651243850
  O       2.879594      0.972112     -0.107385
  O       3.489837     -0.011437      1.820031
  C       0.510215      0.473649      0.468123
  C       0.556493     -0.924013      1.101077
  C       1.671015      1.434955      0.512235
  C       1.706877     -1.800042      0.811672
  C       3.712615      0.277583      0.674627
  C       5.002705     -0.056998     -0.021696
  O       0.151299      0.173574     -0.870172
  H      -0.317567      1.011112      0.950261
  H       0.346241     -0.866544      2.165876
  O      -0.601541     -1.517075      0.461984
  H       1.395253      2.324917     -0.047222
  H       1.871976      1.706893      1.545639
  H       2.055468     -2.498912      1.551681
  H       2.110722     -1.838933     -0.185655
  H       5.671285     -0.499628      0.701588
  H       5.431132      0.831685     -0.468708
  C      -0.848692     -0.818711     -0.743843
  H      -2.885789     -1.483238      0.897181
  C      -3.170818     -0.697670      0.215103
  C      -4.445186     -0.153861      0.250403
  H      -5.165226     -0.527820      0.963954
  C      -4.788342      0.867697     -0.621846
  H      -5.781306      1.291566     -0.594068
  C      -3.852319      1.347963     -1.527729
  H      -4.113727      2.149054     -2.203555
  C      -2.578917      0.802963     -1.565717
  H      -1.838517      1.178208     -2.257756
  C      -2.236583     -0.221148     -0.693532
  H      -0.733127     -1.489296     -1.595948
  I       4.790519     -1.465963     -1.611449
32
Coordinates from ORCA-job input_IRC_Full E -1102.968883457148
  O       2.878610      0.967245     -0.107236
  O       3.497826     -0.000280      1.826029
  C       0.509694      0.472395      0.468634
  C       0.556400     -0.925544      1.100673
  C       1.671389      1.432309      0.512213
  C       1.708073     -1.799811      0.811080
  C       3.716143      0.279815      0.677576
  C       5.004288     -0.056240     -0.021263
  O       0.150253      0.172975     -0.869744
  H      -0.317628      1.009681      0.951535
  H       0.346483     -0.869077      2.165700
  O      -0.601950     -1.518317      0.461662
  H       1.396400      2.322187     -0.048071
  H       1.872861      1.704798      1.545411
  H       2.057817     -2.498258      1.550839
  H       2.109233     -1.840936     -0.187536
  H       5.674649     -0.499011      0.700833
  H       5.432329      0.831973     -0.468948
  C      -0.849795     -0.819131     -0.743764
  H      -2.887634     -1.482973      0.896488
  C      -3.172399     -0.697243      0.214507
  C      -4.446603     -0.153116      0.249703
  H      -5.166803     -0.526879      0.963290
  C      -4.789593      0.868575     -0.622400
  H      -5.782364      1.292829     -0.594587
  C      -3.853272      1.348535     -1.528263
  H      -4.114589      2.149800     -2.203964
  C      -2.579967      0.803177     -1.566107
  H      -1.839794      1.178587     -2.258414
  C      -2.237740     -0.220939     -0.693856
  H      -0.734584     -1.489647     -1.595988
  I       4.788967     -1.464569     -1.611084
32
Coordinates from ORCA-job input_IRC_Full E -1102.969104160953
  O       2.878226      0.961890     -0.106823
  O       3.505922      0.010792      1.831808
  C       0.509158      0.471025      0.469105
  C       0.556163     -0.926986      1.100362
  C       1.671660      1.429921      0.512277
  C       1.709348     -1.799567      0.810229
  C       3.719053      0.282456      0.680292
  C       5.006080     -0.055880     -0.020563
  O       0.149181      0.172397     -0.869309
  H      -0.317723      1.008305      0.952801
  H       0.346664     -0.871607      2.165447
  O      -0.602311     -1.519618      0.461280
  H       1.397621      2.319352     -0.048837
  H       1.873730      1.702658      1.545127
  H       2.060303     -2.497532      1.550068
  H       2.107670     -1.842845     -0.189273
  H       5.677911     -0.498294      0.699970
  H       5.433643      0.832490     -0.469233
  C      -0.850931     -0.819547     -0.743735
  H      -2.889562     -1.482738      0.895845
  C      -3.173969     -0.696839      0.213952
  C      -4.448124     -0.152355      0.249041
  H      -5.168432     -0.525919      0.962580
  C      -4.790792      0.869448     -0.622963
  H      -5.783435      1.294116     -0.595139
  C      -3.854217      1.349099     -1.528784
  H      -4.115385      2.150496     -2.204390
  C      -2.581025      0.803430     -1.566505
  H      -1.841045      1.178884     -2.259004
  C      -2.238863     -0.220835     -0.694051
  H      -0.736077     -1.489919     -1.596086
  I       4.787423     -1.463166     -1.610666
32
Coordinates from ORCA-job input_IRC_Full E -1102.969314471845
  O       2.877204      0.956902     -0.106592
  O       3.513962      0.021900      1.837559
  C       0.508595      0.469794      0.469596
  C       0.555997     -0.928537      1.099977
  C       1.672080      1.427182      0.512251
  C       1.710504     -1.799296      0.809534
  C       3.722653      0.284644      0.683234
  C       5.007789     -0.055125     -0.020050
  O       0.148085      0.171828     -0.868899
  H      -0.317810      1.006940      0.954033
  H       0.346768     -0.874138      2.165203
  O      -0.602679     -1.520969      0.460818
  H       1.398921      2.316588     -0.049686
  H       1.874626      1.700521      1.544945
  H       2.062911     -2.496652      1.549265
  H       2.106129     -1.844684     -0.191119
  H       5.681261     -0.497652      0.699272
  H       5.434935      0.832807     -0.469363
  C      -0.852064     -0.819962     -0.743673
  H      -2.891575     -1.482539      0.895256
  C      -3.175613     -0.696441      0.213455
  C      -4.449612     -0.151611      0.248383
  H      -5.170149     -0.524951      0.961855
  C      -4.792000      0.870365     -0.623561
  H      -5.784493      1.295419     -0.595729
  C      -3.855171      1.349628     -1.529256
  H      -4.116136      2.151176     -2.204858
  C      -2.582023      0.803598     -1.566823
  H      -1.842267      1.179112     -2.259543
  C      -2.240050     -0.220684     -0.694241
  H      -0.737606     -1.490144     -1.596270
  I       4.785912     -1.461791     -1.610208
32
Coordinates from ORCA-job input_IRC_Full E -1102.969513075814
  O       2.876929      0.951393     -0.106066
  O       3.522032      0.032816      1.843097
  C       0.508015      0.468428      0.470045
  C       0.555688     -0.929983      1.099603
  C       1.672352      1.424790      0.512372
  C       1.711695     -1.799049      0.808698
  C       3.725574      0.287284      0.685782
  C       5.009585     -0.054751     -0.019336
  O       0.146970      0.171287     -0.868476
  H      -0.317927      1.005645      0.955250
  H       0.346794     -0.876656      2.164920
  O      -0.603003     -1.522360      0.460321
  H       1.400281      2.313725     -0.050429
  H       1.875487      1.698330      1.544668
  H       2.065634     -2.495664      1.548509
  H       2.104550     -1.846421     -0.192868
  H       5.684548     -0.496955      0.698540
  H       5.436361      0.833368     -0.469547
  C      -0.853232     -0.820387     -0.743685
  H      -2.893652     -1.482372      0.894726
  C      -3.177217     -0.696067      0.212992
  C      -4.451199     -0.150827      0.247739
  H      -5.171910     -0.523976      0.961100
  C      -4.793196      0.871229     -0.624103
  H      -5.785540      1.296728     -0.596352
  C      -3.856039      1.350168     -1.529767
  H      -4.116815      2.151793     -2.205332
  C      -2.583072      0.803796     -1.567122
  H      -1.843428      1.179261     -2.260020
  C      -2.241211     -0.220633     -0.694301
  H      -0.739167     -1.490281     -1.596497
  I       4.784448     -1.460417     -1.609697
32
Coordinates from ORCA-job input_IRC_Full E -1102.969701706171
  O       2.875837      0.946390     -0.105773
  O       3.530048      0.043780      1.848497
  C       0.507407      0.467226      0.470515
  C       0.555440     -0.931546      1.099233
  C       1.672832      1.421947      0.512316
  C       1.712792     -1.798756      0.807916
  C       3.729204      0.289383      0.688734
  C       5.011501     -0.054014     -0.018738
  O       0.145821      0.170750     -0.868093
  H      -0.318030      1.004354      0.956431
  H       0.346744     -0.879180      2.164608
  O      -0.603363     -1.523795      0.459730
  H       1.401717      2.310955     -0.051264
  H       1.876385      1.696153      1.544558
  H       2.068485     -2.494533      1.547760
  H       2.102974     -1.848095     -0.194664
  H       5.687814     -0.496272      0.697878
  H       5.437746      0.833685     -0.469564
  C      -0.854389     -0.820785     -0.743629
  H      -2.895806     -1.482237      0.894252
  C      -3.178939     -0.695690      0.212598
  C      -4.452722     -0.150118      0.247142
  H      -5.173748     -0.522987      0.960324
  C      -4.794374      0.872189     -0.624748
  H      -5.786581      1.298048     -0.597008
  C      -3.856982      1.350661     -1.530191
  H      -4.117449      2.152403     -2.205849
  C      -2.584009      0.803900     -1.567355
  H      -1.844567      1.179336     -2.260432
  C      -2.242429     -0.220528     -0.694382
  H      -0.740763     -1.490388     -1.596821
  I       4.783036     -1.459084     -1.609165
32
Coordinates from ORCA-job input_IRC_Full E -1102.969879189369
  O       2.875752      0.940727     -0.105135
  O       3.538049      0.054485      1.853745
  C       0.506798      0.465857      0.470932
  C       0.555044     -0.933009      1.098795
  C       1.673071      1.419590      0.512535
  C       1.713891     -1.798491      0.807093
  C       3.732140      0.292047      0.691048
  C       5.013183     -0.053626     -0.018041
  O       0.144665      0.170245     -0.867678
  H      -0.318168      1.003142      0.957601
  H       0.346608     -0.881699      2.164292
  O      -0.603670     -1.525255      0.459136
  H       1.403198      2.308064     -0.051961
  H       1.877225      1.693891      1.544271
  H       2.071442     -2.493269      1.547042
  H       2.101385     -1.849675     -0.196415
  H       5.691162     -0.495624      0.697324
  H       5.439324      0.834312     -0.469674
  C      -0.855610     -0.821225     -0.743697
  H      -2.898015     -1.482131      0.893838
  C      -3.180548     -0.695339      0.212198
  C      -4.454386     -0.149310      0.246520
  H      -5.175628     -0.521998      0.959531
  C      -4.795560      0.873045     -0.625282
  H      -5.787605      1.299368     -0.597699
  C      -3.857771      1.351162     -1.530680
  H      -4.118016      2.152956     -2.206369
  C      -2.585056      0.804076     -1.567587
  H      -1.845632      1.179338     -2.260784
  C      -2.243634     -0.220562     -0.694283
  H      -0.742395     -1.490398     -1.597159
  I       4.781715     -1.457748     -1.608565
32
Coordinates from ORCA-job input_IRC_Full E -1102.970044397455
  O       2.874455      0.935936     -0.104836
  O       3.545878      0.065092      1.858771
  C       0.506133      0.464704      0.471391
  C       0.554731     -0.934562      1.098416
  C       1.673673      1.416612      0.512382
  C       1.714903     -1.798199      0.806298
  C       3.735781      0.293977      0.693939
  C       5.015463     -0.052857     -0.017388
  O       0.143464      0.169736     -0.867334
  H      -0.318274      1.001931      0.958711
  H       0.346394     -0.884191      2.163931
  O      -0.604045     -1.526748      0.458433
  H       1.404728      2.305350     -0.052764
  H       1.878111      1.691703      1.544284
  H       2.074482     -2.491867      1.546349
  H       2.099809     -1.851178     -0.198154
  H       5.694218     -0.494880      0.696657
  H       5.440751      0.834530     -0.469552
  C      -0.856756     -0.821595     -0.743619
  H      -2.900265     -1.482032      0.893462
  C      -3.182410     -0.695036      0.211996
  C      -4.455866     -0.148608      0.245926
  H      -5.177563     -0.521015      0.958741
  C      -4.796710      0.873973     -0.625902
  H      -5.788619      1.300684     -0.598417
  C      -3.858668      1.351661     -1.531108
  H      -4.118529      2.153483     -2.206910
  C      -2.585928      0.804029     -1.567651
  H      -1.846646      1.179281     -2.261084
  C      -2.244836     -0.220391     -0.694396
  H      -0.744038     -1.490405     -1.597613
  I       4.780476     -1.456494     -1.607981
32
Coordinates from ORCA-job input_IRC_Full E -1102.970195765430
  O       2.875096      0.929986     -0.103993
  O       3.553596      0.075248      1.863581
  C       0.505549      0.463301      0.471741
  C       0.554209     -0.935983      1.097925
  C       1.673686      1.414612      0.512872
  C       1.715875     -1.797932      0.805469
  C       3.738420      0.296830      0.695658
  C       5.016617     -0.052626     -0.016731
  O       0.142313      0.169286     -0.866918
  H      -0.318436      1.000843      0.959821
  H       0.346103     -0.886654      2.163593
  O      -0.604307     -1.528219      0.457794
  H       1.406256      2.302452     -0.053329
  H       1.878883      1.689377      1.543878
  H       2.077594     -2.490366      1.545721
  H       2.098247     -1.852588     -0.199839
  H       5.697676     -0.494358      0.696404
  H       5.442572      0.835419     -0.469707
  C      -0.858061     -0.822079     -0.743790
  H      -2.902532     -1.481969      0.893160
  C      -3.183884     -0.694745      0.211645
  C      -4.457647     -0.147687      0.245263
  H      -5.179504     -0.520043      0.957948
  C      -4.797911      0.874692     -0.626288
  H      -5.789586      1.301973     -0.599159
  C      -3.859245      1.352146     -1.531657
  H      -4.118980      2.153956     -2.207442
  C      -2.587048      0.804236     -1.567832
  H      -1.847575      1.179154     -2.261319
  C      -2.246030     -0.220562     -0.694103
  H      -0.745699     -1.490287     -1.598016
  I       4.779392     -1.455222     -1.607303
32
Coordinates from ORCA-job input_IRC_Full E -1102.970237460424
  O       2.874331      0.929022     -0.104000
  O       3.555565      0.077947      1.864926
  C       0.505343      0.463058      0.471872
  C       0.554140     -0.936413      1.097842
  C       1.674000      1.413610      0.512680
  C       1.716106     -1.797860      0.805261
  C       3.739600      0.297151      0.696450
  C       5.017524     -0.052304     -0.016554
  O       0.141975      0.169151     -0.866850
  H      -0.318453      1.000530      0.960089
  H       0.346005     -0.887303      2.163480
  O      -0.604435     -1.528628      0.457565
  H       1.406679      2.301800     -0.053565
  H       1.879130      1.688822      1.543999
  H       2.078445     -2.489918      1.545557
  H       2.097833     -1.852949     -0.200285
  H       5.698340     -0.494107      0.696162
  H       5.442893      0.835315     -0.469577
  C      -0.858326     -0.822146     -0.743727
  H      -2.903145     -1.481960      0.893094
  C      -3.184455     -0.694643      0.211620
  C      -4.457975     -0.147605      0.245184
  H      -5.180027     -0.519775      0.957723
  C      -4.798163      0.875029     -0.626569
  H      -5.789855      1.302316     -0.599359
  C      -3.859575      1.352241     -1.531687
  H      -4.119088      2.154092     -2.207604
  C      -2.587180      0.804172     -1.567830
  H      -1.847829      1.179102     -2.261356
  C      -2.246376     -0.220490     -0.694147
  H      -0.746143     -1.490281     -1.598181
  I       4.779116     -1.454928     -1.607154
32
Coordinates from ORCA-job input_IRC_Full E -1102.970306549701
  O       2.873990      0.926719     -0.103825
  O       3.559179      0.082728      1.866575
  C       0.505037      0.462496      0.472053
  C       0.553941     -0.937115      1.097646
  C       1.674214      1.412347      0.512719
  C       1.716517     -1.797740      0.804882
  C       3.741019      0.298036      0.698103
  C       5.018544     -0.051996     -0.016284
  O       0.141407      0.168932     -0.866692
  H      -0.318509      1.000022      0.960578
  H       0.345827     -0.888446      2.163297
  O      -0.604613     -1.529336      0.457207
  H       1.407419      2.300532     -0.053879
  H       1.879517      1.687764      1.543971
  H       2.079954     -2.489126      1.545281
  H       2.097103     -1.853574     -0.201062
  H       5.699746     -0.493779      0.695943
  H       5.443654      0.835478     -0.469516
  C      -0.858880     -0.822323     -0.743742
  H      -2.904225     -1.481945      0.892984
  C      -3.185259     -0.694488      0.211504
  C      -4.458721     -0.147292      0.244955
  H      -5.180950     -0.519312      0.957336
  C      -4.798669      0.875469     -0.626881
  H      -5.790311      1.302915     -0.599718
  C      -3.859954      1.352430     -1.531851
  H      -4.119273      2.154314     -2.207874
  C      -2.587587      0.804193     -1.567879
  H      -1.848250      1.179005     -2.261424
  C      -2.246966     -0.220514     -0.694057
  H      -0.746930     -1.490228     -1.598425
  I       4.778666     -1.454384     -1.606855
32
Coordinates from ORCA-job input_IRC_Full E -1102.970381821886
  O       2.873890      0.923881     -0.103498
  O       3.563253      0.088096      1.868833
  C       0.504694      0.461812      0.472251
  C       0.553666     -0.937912      1.097398
  C       1.674376      1.411032      0.512835
  C       1.716979     -1.797608      0.804437
  C       3.742639      0.299275      0.699367
  C       5.019478     -0.051737     -0.015939
  O       0.140758      0.168691     -0.866501
  H      -0.318580      0.999452      0.961141
  H       0.345605     -0.889764      2.163090
  O      -0.604790     -1.530148      0.456805
  H       1.408269      2.299046     -0.054197
  H       1.879946      1.686521      1.543885
  H       2.081715     -2.488188      1.544979
  H       2.096261     -1.854282     -0.201952
  H       5.701449     -0.493440      0.695760
  H       5.444608      0.835793     -0.469497
  C      -0.859558     -0.822556     -0.743778
  H      -2.905482     -1.481913      0.892852
  C      -3.186204     -0.694371      0.211443
  C      -4.459591     -0.146840      0.244604
  H      -5.182037     -0.518791      0.956911
  C      -4.799299      0.875877     -0.627120
  H      -5.790826      1.303606     -0.600145
  C      -3.860310      1.352702     -1.532132
  H      -4.119473      2.154543     -2.208168
  C      -2.588104      0.804173     -1.567865
  H      -1.848703      1.178893     -2.261509
  C      -2.247597     -0.220493     -0.694018
  H      -0.747845     -1.490148     -1.598705
  I       4.778182     -1.453751     -1.606490
32
Coordinates from ORCA-job input_IRC_Full E -1102.970454343574
  O       2.873414      0.921318     -0.103262
  O       3.567235      0.093384      1.871198
  C       0.504332      0.461190      0.472456
  C       0.553417     -0.938731      1.097171
  C       1.674667      1.409525      0.512830
  C       1.717411     -1.797480      0.804000
  C       3.744465      0.300351      0.700604
  C       5.020658     -0.051359     -0.015610
  O       0.140103      0.168444     -0.866329
  H      -0.318639      0.998880      0.961686
  H       0.345362     -0.891071      2.162869
  O      -0.605004     -1.530962      0.456371
  H       1.409122      2.297625     -0.054543
  H       1.880387      1.685302      1.543894
  H       2.083499     -2.487205      1.544689
  H       2.095425     -1.854975     -0.202835
  H       5.703039     -0.493061      0.695523
  H       5.445501      0.835960     -0.469399
  C      -0.860196     -0.822753     -0.743788
  H      -2.906739     -1.481913      0.892759
  C      -3.187118     -0.694172      0.211294
  C      -4.460452     -0.146520      0.244384
  H      -5.183106     -0.518252      0.956455
  C      -4.799856      0.876420     -0.627532
  H      -5.791346      1.304289     -0.600570
  C      -3.860766      1.352887     -1.532275
  H      -4.119663      2.154796     -2.208493
  C      -2.588543      0.804209     -1.567936
  H      -1.849170      1.178749     -2.261549
  C      -2.248302     -0.220559     -0.693858
  H      -0.748760     -1.490073     -1.599013
  I       4.777733     -1.453147     -1.606135
32
Coordinates from ORCA-job input_IRC_Full E -1102.970525130137
  O       2.873390      0.918479     -0.102918
  O       3.571268      0.098665      1.873393
  C       0.503987      0.460495      0.472642
  C       0.553114     -0.939529      1.096911
  C       1.674814      1.408241      0.512967
  C       1.717838     -1.797366      0.803546
  C       3.746048      0.301604      0.701746
  C       5.021596     -0.051113     -0.015272
  O       0.139443      0.168207     -0.866141
  H      -0.318708      0.998328      0.962237
  H       0.345097     -0.892391      2.162651
  O      -0.605193     -1.531786      0.455953
  H       1.409984      2.296136     -0.054825
  H       1.880808      1.684031      1.543811
  H       2.085326     -2.486179      1.544416
  H       2.094577     -1.855660     -0.203712
  H       5.704734     -0.492722      0.695375
  H       5.446508      0.836295     -0.469375
  C      -0.860887     -0.822985     -0.743845
  H      -2.908020     -1.481893      0.892657
  C      -3.188045     -0.694048      0.211226
  C      -4.461352     -0.146073      0.244052
  H      -5.184211     -0.517723      0.956018
  C      -4.800477      0.876834     -0.627786
  H      -5.791859      1.304977     -0.601013
  C      -3.861106      1.353142     -1.532541
  H      -4.119839      2.155017     -2.208798
  C      -2.589063      0.804205     -1.567931
  H      -1.849602      1.178605     -2.261599
  C      -2.248953     -0.220582     -0.693756
  H      -0.749693     -1.489968     -1.599310
  I       4.777328     -1.452534     -1.605757
32
Coordinates from ORCA-job input_IRC_Full E -1102.970593806254
  O       2.872920      0.915920     -0.102670
  O       3.575257      0.103946      1.875668
  C       0.503618      0.459866      0.472842
  C       0.552837     -0.940371      1.096675
  C       1.675116      1.406702      0.512966
  C       1.718238     -1.797251      0.803101
  C       3.747905      0.302677      0.702956
  C       5.022797     -0.050726     -0.014943
  O       0.138768      0.167962     -0.865975
  H      -0.318762      0.997763      0.962775
  H       0.344813     -0.893715      2.162416
  O      -0.605416     -1.532617      0.455496
  H       1.410852      2.294713     -0.055151
  H       1.881250      1.682775      1.543838
  H       2.087194     -2.485100      1.544153
  H       2.093726     -1.856343     -0.204597
  H       5.706328     -0.492334      0.695165
  H       5.447455      0.836469     -0.469265
  C      -0.861550     -0.823192     -0.743844
  H      -2.909317     -1.481884      0.892574
  C      -3.189036     -0.693895      0.211161
  C      -4.462203     -0.145710      0.243781
  H      -5.185327     -0.517184      0.955567
  C      -4.801063      0.877336     -0.628148
  H      -5.792379      1.305667     -0.601464
  C      -3.861537      1.353364     -1.532733
  H      -4.120006      2.155250     -2.209121
  C      -2.589506      0.804169     -1.567923
  H      -1.850038      1.178441     -2.261626
  C      -2.249642     -0.220582     -0.693669
  H      -0.750637     -1.489875     -1.599646
  I       4.776954     -1.451946     -1.605389
32
Coordinates from ORCA-job input_IRC_Full E -1102.970660623553
  O       2.872929      0.913092     -0.102321
  O       3.579272      0.109186      1.877775
  C       0.503271      0.459161      0.473020
  C       0.552509     -0.941180      1.096404
  C       1.675262      1.405418      0.513118
  C       1.718634     -1.797154      0.802639
  C       3.749486      0.303934      0.704046
  C       5.023763     -0.050474     -0.014614
  O       0.138094      0.167724     -0.865791
  H      -0.318827      0.997222      0.963316
  H       0.344507     -0.895045      2.162187
  O      -0.605623     -1.533454      0.455058
  H       1.411727      2.293219     -0.055402
  H       1.881668      1.681469      1.543766
  H       2.089097     -2.483982      1.543909
  H       2.092867     -1.857019     -0.205469
  H       5.708015     -0.491987      0.695043
  H       5.448512      0.836808     -0.469231
  C      -0.862256     -0.823424     -0.743915
  H      -2.910625     -1.481875      0.892500
  C      -3.189934     -0.693755      0.211070
  C      -4.463148     -0.145263      0.243467
  H      -5.186454     -0.516642      0.955113
  C      -4.801680      0.877757     -0.628418
  H      -5.792895      1.306356     -0.601926
  C      -3.861860      1.353596     -1.532985
  H      -4.120161      2.155470     -2.209440
  C      -2.590037      0.804199     -1.567940
  H      -1.850455      1.178267     -2.261643
  C      -2.250326     -0.220662     -0.693490
  H      -0.751594     -1.489751     -1.599963
  I       4.776631     -1.451352     -1.605000
32
Coordinates from ORCA-job input_IRC_Full E -1102.970725412835
  O       2.872537      0.910520     -0.102054
  O       3.583247      0.114422      1.879916
  C       0.502898      0.458513      0.473209
  C       0.552202     -0.942030      1.096156
  C       1.675556      1.403897      0.513138
  C       1.719006     -1.797057      0.802185
  C       3.751300      0.305033      0.705218
  C       5.024969     -0.050097     -0.014291
  O       0.137406      0.167480     -0.865627
  H      -0.318877      0.996670      0.963846
  H       0.344183     -0.896380      2.161941
  O      -0.605859     -1.534297      0.454585
  H       1.412605      2.291791     -0.055690
  H       1.882105      1.680175      1.543798
  H       2.091038     -2.482812      1.543676
  H       2.092006     -1.857693     -0.206346
  H       5.709606     -0.491595      0.694864
  H       5.449518      0.837003     -0.469122
  C      -0.862937     -0.823636     -0.743929
  H      -2.911951     -1.481868      0.892437
  C      -3.190965     -0.693611      0.211037
  C      -4.464000     -0.144905      0.243199
  H      -5.187598     -0.516096      0.954656
  C      -4.802265      0.878266     -0.628794
  H      -5.793416      1.307047     -0.602398
  C      -3.862298      1.353821     -1.533176
  H      -4.120308      2.155693     -2.209768
  C      -2.590468      0.804136     -1.567904
  H      -1.850868      1.178080     -2.261645
  C      -2.251016     -0.220653     -0.693408
  H      -0.752561     -1.489638     -1.600315
  I       4.776344     -1.450784     -1.604622
32
Coordinates from ORCA-job input_IRC_Full E -1102.970788683011
  O       2.872545      0.907714     -0.101707
  O       3.587259      0.119650      1.881947
  C       0.502549      0.457805      0.473381
  C       0.551850     -0.942866      1.095876
  C       1.675709      1.402586      0.513297
  C       1.719374     -1.796971      0.801718
  C       3.752919      0.306285      0.706266
  C       5.025964     -0.049825     -0.013970
  O       0.136720      0.167239     -0.865450
  H      -0.318934      0.996133      0.964381
  H       0.343839     -0.897727      2.161699
  O      -0.606087     -1.535146      0.454125
  H       1.413492      2.290294     -0.055915
  H       1.882523      1.678828      1.543742
  H       2.093024     -2.481596      1.543461
  H       2.091132     -1.858371     -0.207217
  H       5.711291     -0.491237      0.694766
  H       5.450627      0.837341     -0.469078
  C      -0.863662     -0.823869     -0.744003
  H      -2.913296     -1.481863      0.892384
  C      -3.191860     -0.693477      0.210950
  C      -4.464981     -0.144433      0.242873
  H      -5.188755     -0.515545      0.954194
  C      -4.802896      0.878671     -0.629049
  H      -5.793935      1.307741     -0.602884
  C      -3.862590      1.354052     -1.533442
  H      -4.120447      2.155908     -2.210095
  C      -2.591019      0.804176     -1.567914
  H      -1.851267      1.177880     -2.261636
  C      -2.251724     -0.220757     -0.693195
  H      -0.753545     -1.489501     -1.600654
  I       4.776103     -1.450207     -1.604219
32
Coordinates from ORCA-job input_IRC_Full E -1102.970849448876
  O       2.872188      0.905175     -0.101434
  O       3.591188      0.124813      1.883996
  C       0.502174      0.457141      0.473559
  C       0.551518     -0.943721      1.095619
  C       1.676006      1.401070      0.513324
  C       1.719717     -1.796894      0.801261
  C       3.754711      0.307394      0.707357
  C       5.027201     -0.049447     -0.013657
  O       0.136022      0.166996     -0.865290
  H      -0.318978      0.995592      0.964899
  H       0.343478     -0.899066      2.161441
  O      -0.606337     -1.535996      0.453640
  H       1.414370      2.288876     -0.056165
  H       1.882955      1.677505      1.543792
  H       2.095032     -2.480336      1.543264
  H       2.090263     -1.859044     -0.208081
  H       5.712859     -0.490833      0.694610
  H       5.451677      0.837540     -0.468963
  C      -0.864354     -0.824082     -0.744026
  H      -2.914643     -1.481856      0.892340
  C      -3.192914     -0.693339      0.210941
  C      -4.465834     -0.144080      0.242608
  H      -5.189919     -0.514994      0.953732
  C      -4.803479      0.879181     -0.629434
  H      -5.794456      1.308429     -0.603374
  C      -3.863028      1.354277     -1.533632
  H      -4.120574      2.156123     -2.210428
  C      -2.591442      0.804097     -1.567856
  H      -1.851658      1.177673     -2.261613
  C      -2.252417     -0.220744     -0.693111
  H      -0.754531     -1.489372     -1.601021
  I       4.775908     -1.449664     -1.603832
32
Coordinates from ORCA-job input_IRC_Full E -1102.970909191465
  O       2.872081      0.902481     -0.101129
  O       3.595175      0.130024      1.885875
  C       0.501821      0.456461      0.473731
  C       0.551155     -0.944596      1.095341
  C       1.676197      1.399662      0.513463
  C       1.720046     -1.796819      0.800799
  C       3.756440      0.308574      0.708483
  C       5.028224     -0.049129     -0.013355
  O       0.135324      0.166751     -0.865129
  H      -0.319020      0.995053      0.965421
  H       0.343098     -0.900424      2.161182
  O      -0.606585     -1.536853      0.453150
  H       1.415260      2.287409     -0.056375
  H       1.883378      1.676128      1.543778
  H       2.097097     -2.479022      1.543084
  H       2.089380     -1.859729     -0.208955
  H       5.714531     -0.490462      0.694541
  H       5.452832      0.837861     -0.468905
  C      -0.865097     -0.824311     -0.744076
  H      -2.916014     -1.481862      0.892316
  C      -3.193842     -0.693182      0.210850
  C      -4.466811     -0.143650      0.242318
  H      -5.191100     -0.514430      0.953256
  C      -4.804093      0.879640     -0.629759
  H      -5.794980      1.309122     -0.603879
  C      -3.863370      1.354483     -1.533850
  H      -4.120697      2.156345     -2.210773
  C      -2.591950      0.804122     -1.567866
  H      -1.852050      1.177449     -2.261571
  C      -2.253151     -0.220852     -0.692884
  H      -0.755537     -1.489230     -1.601391
  I       4.775760     -1.449112     -1.603425
32
Coordinates from ORCA-job input_IRC_Full E -1102.970966515657
  O       2.871784      0.899937     -0.100832
  O       3.599101      0.135159      1.887834
  C       0.501439      0.455754      0.473893
  C       0.550791     -0.945451      1.095068
  C       1.676506      1.398162      0.513489
  C       1.720374     -1.796770      0.800329
  C       3.758157      0.309731      0.709517
  C       5.029582     -0.048746     -0.013043
  O       0.134610      0.166506     -0.864967
  H      -0.319061      0.994519      0.965934
  H       0.342702     -0.901779      2.160915
  O      -0.606851     -1.537718      0.452655
  H       1.416143      2.285983     -0.056580
  H       1.883807      1.674763      1.543845
  H       2.099185     -2.477661      1.542920
  H       2.088490     -1.860415     -0.209805
  H       5.716060     -0.490025      0.694377
  H       5.453919      0.838043     -0.468775
  C      -0.865794     -0.824534     -0.744117
  H      -2.917393     -1.481844      0.892277
  C      -3.194979     -0.693068      0.210905
  C      -4.467639     -0.143304      0.242044
  H      -5.192295     -0.513873      0.952791
  C      -4.804679      0.880155     -0.630157
  H      -5.795508      1.309815     -0.604393
  C      -3.863827      1.354732     -1.534055
  H      -4.120807      2.156546     -2.211104
  C      -2.592359      0.803989     -1.567755
  H      -1.852417      1.177229     -2.261535
  C      -2.253835     -0.220789     -0.692851
  H      -0.756552     -1.489083     -1.601765
  I       4.775652     -1.448588     -1.603027
32
Coordinates from ORCA-job input_IRC_Full E -1102.971022256531
  O       2.871804      0.897247     -0.100524
  O       3.603005      0.140262      1.889633
  C       0.501107      0.455086      0.474056
  C       0.550411     -0.946346      1.094781
  C       1.676635      1.396815      0.513694
  C       1.720658     -1.796709      0.799875
  C       3.759904      0.310929      0.710474
  C       5.030429     -0.048449     -0.012761
  O       0.133920      0.166257     -0.864819
  H      -0.319093      0.993990      0.966440
  H       0.342292     -0.903131      2.160649
  O      -0.607115     -1.538568      0.452156
  H       1.417022      2.284526     -0.056739
  H       1.884215      1.673350      1.543812
  H       2.101310     -2.476263      1.542784
  H       2.087605     -1.861113     -0.210667
  H       5.717772     -0.489678      0.694394
  H       5.455159      0.838440     -0.468753
  C      -0.866567     -0.824757     -0.744182
  H      -2.918776     -1.481856      0.892278
  C      -3.195769     -0.692916      0.210762
  C      -4.468730     -0.142769      0.241700
  H      -5.193483     -0.513310      0.952314
  C      -4.805335      0.880512     -0.630369
  H      -5.796023      1.310500     -0.604917
  C      -3.864022      1.354931     -1.534331
  H      -4.120918      2.156765     -2.211453
  C      -2.592960      0.804107     -1.567804
  H      -1.852786      1.176986     -2.261467
  C      -2.254597     -0.221002     -0.692501
  H      -0.757567     -1.488936     -1.602147
  I       4.775610     -1.448057     -1.602605
32
Coordinates from ORCA-job input_IRC_Full E -1102.971075047043
  O       2.871458      0.894831     -0.100253
  O       3.606857      0.145291      1.891340
  C       0.500722      0.454366      0.474198
  C       0.550035     -0.947194      1.094506
  C       1.676987      1.395295      0.513697
  C       1.720958     -1.796687      0.799410
  C       3.761553      0.312041      0.711621
  C       5.031924     -0.048026     -0.012476
  O       0.133201      0.166013     -0.864661
  H      -0.319125      0.993468      0.966935
  H       0.341870     -0.904474      2.160375
  O      -0.607394     -1.539431      0.451655
  H       1.417886      2.283144     -0.056908
  H       1.884638      1.671975      1.543919
  H       2.103440     -2.474821      1.542664
  H       2.086715     -1.861810     -0.211491
  H       5.719215     -0.489208      0.694223
  H       5.456244      0.838567     -0.468597
  C      -0.867248     -0.824981     -0.744228
  H      -2.920152     -1.481841      0.892259
  C      -3.196971     -0.692778      0.210835
  C      -4.469495     -0.142528      0.241503
  H      -5.194675     -0.512747      0.951839
  C      -4.805862      0.881120     -0.630893
  H      -5.796556      1.311180     -0.605437
  C      -3.864589      1.355156     -1.534458
  H      -4.121009      2.156966     -2.211792
  C      -2.593282      0.803933     -1.567687
  H      -1.853141      1.176754     -2.261404
  C      -2.255285     -0.220911     -0.692486
  H      -0.758588     -1.488778     -1.602526
  I       4.775599     -1.447570     -1.602211
32
Coordinates from ORCA-job input_IRC_Full E -1102.971125551894
  O       2.871561      0.892253     -0.099941
  O       3.610546      0.150120      1.893114
  C       0.500412      0.453731      0.474358
  C       0.549646     -0.948076      1.094224
  C       1.677073      1.394025      0.513915
  C       1.721206     -1.796648      0.798974
  C       3.763267      0.313238      0.712300
  C       5.032649     -0.047773     -0.012193
  O       0.132539      0.165771     -0.864535
  H      -0.319143      0.992959      0.967409
  H       0.341449     -0.905778      2.160107
  O      -0.607660     -1.540250      0.451164
  H       1.418723      2.281749     -0.057010
  H       1.885023      1.670578      1.543891
  H       2.105551     -2.473386      1.542575
  H       2.085852     -1.862506     -0.212310
  H       5.720876     -0.488872      0.694286
  H       5.457513      0.839015     -0.468608
  C      -0.868024     -0.825195     -0.744282
  H      -2.921500     -1.481844      0.892268
  C      -3.197712     -0.692669      0.210728
  C      -4.470588     -0.141911      0.241088
  H      -5.195844     -0.512209      0.951389
  C      -4.806556      0.881360     -0.630974
  H      -5.797042      1.311835     -0.605964
  C      -3.864659      1.355379     -1.534809
  H      -4.121104      2.157165     -2.212122
  C      -2.593927      0.804046     -1.567695
  H      -1.853470      1.176515     -2.261332
  C      -2.256005     -0.221112     -0.692160
  H      -0.759580     -1.488634     -1.602910
  I       4.775656     -1.447077     -1.601791
32
Coordinates from ORCA-job input_IRC_Full E -1102.971174417808
  O       2.871238      0.889938     -0.099678
  O       3.614257      0.154980      1.894778
  C       0.500041      0.453011      0.474478
  C       0.549268     -0.948920      1.093943
  C       1.677425      1.392543      0.513934
  C       1.721469     -1.796641      0.798525
  C       3.764901      0.314329      0.713277
  C       5.034121     -0.047316     -0.011941
  O       0.131822      0.165523     -0.864381
  H      -0.319169      0.992452      0.967884
  H       0.341010     -0.907097      2.159832
  O      -0.607946     -1.541100      0.450667
  H       1.419559      2.280411     -0.057132
  H       1.885430      1.669196      1.544006
  H       2.107705     -2.471883      1.542501
  H       2.084969     -1.863218     -0.213108
  H       5.722281     -0.488400      0.694152
  H       5.458611      0.839129     -0.468449
  C      -0.868692     -0.825418     -0.744337
  H      -2.922865     -1.481808      0.892246
  C      -3.198929     -0.692578      0.210866
  C      -4.471330     -0.141621      0.240835
  H      -5.197039     -0.511661      0.950934
  C      -4.807110      0.881891     -0.631416
  H      -5.797565      1.312500     -0.606496
  C      -3.865154      1.355643     -1.535003
  H      -4.121179      2.157344     -2.212443
  C      -2.594277      0.803837     -1.567519
  H      -1.853786      1.176288     -2.261270
  C      -2.256657     -0.220977     -0.692196
  H      -0.760599     -1.488469     -1.603286
  I       4.775739     -1.446624     -1.601396
32
Coordinates from ORCA-job input_IRC_Full E -1102.971222814583
  O       2.871241      0.887432     -0.099378
  O       3.618005      0.159873      1.896335
  C       0.499708      0.452345      0.474639
  C       0.548845     -0.949816      1.093654
  C       1.677589      1.391159      0.514083
  C       1.721724     -1.796638      0.798078
  C       3.766575      0.315520      0.714153
  C       5.035098     -0.047035     -0.011644
  O       0.131153      0.165284     -0.864264
  H      -0.319175      0.991929      0.968354
  H       0.340558     -0.908431      2.159546
  O      -0.608231     -1.541935      0.450148
  H       1.420400      2.279032     -0.057210
  H       1.885827      1.667753      1.544053
  H       2.109920     -2.470318      1.542448
  H       2.084073     -1.863959     -0.213919
  H       5.723871     -0.487989      0.694165
  H       5.459901      0.839525     -0.468430
  C      -0.869483     -0.825645     -0.744379
  H      -2.924246     -1.481843      0.892299
  C      -3.199772     -0.692358      0.210696
  C      -4.472372     -0.141235      0.240618
  H      -5.198215     -0.511083      0.950430
  C      -4.807673      0.882397     -0.631834
  H      -5.798083      1.313159     -0.607038
  C      -3.865514      1.355768     -1.535127
  H      -4.121266      2.157584     -2.212821
  C      -2.594738      0.803940     -1.567598
  H      -1.854150      1.176016     -2.261139
  C      -2.257438     -0.221192     -0.691828
  H      -0.761628     -1.488319     -1.603692
  I       4.775885     -1.446151     -1.600968
32
Coordinates from ORCA-job input_IRC_Full E -1102.971269422896
  O       2.870918      0.885113     -0.099128
  O       3.621748      0.164791      1.897994
  C       0.499338      0.451578      0.474720
  C       0.548465     -0.950694      1.093356
  C       1.677958      1.389673      0.514141
  C       1.721958     -1.796632      0.797627
  C       3.768266      0.316636      0.715071
  C       5.036630     -0.046490     -0.011442
  O       0.130399      0.165008     -0.864093
  H      -0.319201      0.991418      0.968835
  H       0.340084     -0.909786      2.159259
  O      -0.608551     -1.542816      0.449639
  H       1.421247      2.277667     -0.057286
  H       1.886234      1.666296      1.544167
  H       2.112197     -2.468691      1.542422
  H       2.083159     -1.864729     -0.214731
  H       5.725305     -0.487494      0.694068
  H       5.461043      0.839607     -0.468249
  C      -0.870138     -0.825861     -0.744482
  H      -2.925664     -1.481784      0.892272
  C      -3.200988     -0.692285      0.210848
  C      -4.473158     -0.140899      0.240328
  H      -5.199454     -0.510520      0.949963
  C      -4.808261      0.882896     -0.632242
  H      -5.798624      1.313839     -0.607603
  C      -3.865960      1.356066     -1.535382
  H      -4.121329      2.157749     -2.213137
  C      -2.595153      0.803748     -1.567405
  H      -1.854449      1.175784     -2.261073
  C      -2.258133     -0.221080     -0.691821
  H      -0.762693     -1.488139     -1.604068
  I       4.776064     -1.445710     -1.600553
32
Coordinates from ORCA-job input_IRC_Full E -1102.971313625923
  O       2.871212      0.882544     -0.098798
  O       3.625408      0.169565      1.899335
  C       0.499041      0.450989      0.474936
  C       0.548002     -0.951619      1.093065
  C       1.677948      1.388378      0.514377
  C       1.722206     -1.796655      0.797195
  C       3.769920      0.317876      0.715832
  C       5.037189     -0.046394     -0.011081
  O       0.129783      0.164784     -0.864038
  H      -0.319174      0.990884      0.969273
  H       0.339623     -0.911101      2.158962
  O      -0.608821     -1.543623      0.449105
  H       1.422063      2.276307     -0.057300
  H       1.886614      1.664819      1.544185
  H       2.114451     -2.467042      1.542411
  H       2.082259     -1.865506     -0.215518
  H       5.726984     -0.487115      0.694200
  H       5.462497      0.840260     -0.468366
  C      -0.871048     -0.826093     -0.744464
  H      -2.927035     -1.481838      0.892358
  C      -3.201659     -0.692085      0.210623
  C      -4.474359     -0.140294      0.239965
  H      -5.200634     -0.509954      0.949472
  C      -4.808940      0.883194     -0.632408
  H      -5.799107      1.314480     -0.608165
  C      -3.866065      1.356191     -1.535620
  H      -4.121420      2.158004     -2.213527
  C      -2.595741      0.803946     -1.567505
  H      -1.854798      1.175504     -2.260922
  C      -2.258881     -0.221375     -0.691388
  H      -0.763711     -1.488009     -1.604509
  I       4.776317     -1.445244     -1.600103
32
Coordinates from ORCA-job input_IRC_Full E -1102.971351292129
  O       2.870528      0.880725     -0.098653
  O       3.628754      0.173976      1.900713
  C       0.498674      0.450165      0.474896
  C       0.547699     -0.952382      1.092787
  C       1.678542      1.386928      0.514321
  C       1.722385     -1.796652      0.796792
  C       3.771382      0.318776      0.716918
  C       5.039252     -0.045590     -0.011033
  O       0.129029      0.164505     -0.863816
  H      -0.319226      0.990444      0.969719
  H       0.339171     -0.912335      2.158700
  O      -0.609149     -1.544448      0.448654
  H       1.422819      2.275118     -0.057354
  H       1.886987      1.663494      1.544378
  H       2.116577     -2.465485      1.542441
  H       2.081423     -1.866246     -0.216240
  H       5.728065     -0.486561      0.693989
  H       5.463345      0.839960     -0.468009
  C      -0.871467     -0.826286     -0.744644
  H      -2.928335     -1.481733      0.892297
  C      -3.203052     -0.692021      0.210909
  C      -4.474812     -0.140290      0.239882
  H      -5.201765     -0.509433      0.949036
  C      -4.809308      0.883912     -0.633127
  H      -5.799652      1.315104     -0.608681
  C      -3.866815      1.356486     -1.535716
  H      -4.121447      2.158119     -2.213792
  C      -2.595923      0.803600     -1.567249
  H      -1.855047      1.175308     -2.260868
  C      -2.259528     -0.221104     -0.691526
  H      -0.764709     -1.487811     -1.604808
  I       4.776546     -1.444899     -1.599747
32
Coordinates from ORCA-job input_IRC_Full E -1102.971364355722
  O       2.870796      0.879989     -0.098538
  O       3.629655      0.175150      1.901040
  C       0.498618      0.450074      0.474994
  C       0.547560     -0.952635      1.092715
  C       1.678418      1.386654      0.514436
  C       1.722453     -1.796669      0.796687
  C       3.771822      0.319137      0.716967
  C       5.039089     -0.045695     -0.010887
  O       0.128906      0.164455     -0.863838
  H      -0.319199      0.990297      0.969815
  H       0.339054     -0.912662      2.158621
  O      -0.609209     -1.544641      0.448512
  H       1.423019      2.274768     -0.057333
  H       1.887076      1.663103      1.544354
  H       2.117157     -2.465044      1.542446
  H       2.081193     -1.866453     -0.216432
  H       5.728575     -0.486497      0.694096
  H       5.463817      0.840302     -0.468131
  C      -0.871776     -0.826340     -0.744607
  H      -2.928678     -1.481768      0.892343
  C      -3.203082     -0.691964      0.210780
  C      -4.475240     -0.140001      0.239711
  H      -5.202062     -0.509293      0.948913
  C      -4.809555      0.883866     -0.633015
  H      -5.799750      1.315257     -0.608831
  C      -3.866680      1.356503     -1.535837
  H      -4.121479      2.158200     -2.213903
  C      -2.596160      0.803735     -1.567313
  H      -1.855137      1.175231     -2.260819
  C      -2.259715     -0.221264     -0.691336
  H      -0.764959     -1.487793     -1.604941
  I       4.776642     -1.444773     -1.599618
32
Coordinates from ORCA-job input_IRC_Full E -1102.971384560026
  O       2.870865      0.878849     -0.098375
  O       3.631303      0.177328      1.901944
  C       0.498472      0.449773      0.475074
  C       0.547346     -0.953068      1.092571
  C       1.678466      1.386023      0.514514
  C       1.722558     -1.796686      0.796486
  C       3.772651      0.319735      0.716994
  C       5.039450     -0.045584     -0.010733
  O       0.128606      0.164343     -0.863804
  H      -0.319189      0.990048      0.970018
  H       0.338828     -0.913280      2.158480
  O      -0.609342     -1.545026      0.448262
  H       1.423393      2.274147     -0.057318
  H       1.887251      1.662398      1.544388
  H       2.118251     -2.464222      1.542469
  H       2.080765     -1.866845     -0.216794
  H       5.729330     -0.486294      0.694146
  H       5.464477      0.840547     -0.468152
  C      -0.872180     -0.826452     -0.744612
  H      -2.929329     -1.481776      0.892373
  C      -3.203484     -0.691889      0.210737
  C      -4.475741     -0.139748      0.239541
  H      -5.202628     -0.509029      0.948686
  C      -4.809868      0.884024     -0.633120
  H      -5.799983      1.315558     -0.609105
  C      -3.866769      1.356591     -1.535959
  H      -4.121514      2.158307     -2.214076
  C      -2.596408      0.803763     -1.567304
  H      -1.855286      1.175107     -2.260753
  C      -2.260051     -0.221330     -0.691208
  H      -0.765448     -1.487725     -1.605143
  I       4.776803     -1.444569     -1.599401
32
Coordinates from ORCA-job input_IRC_Full E -1102.971406107160
  O       2.870750      0.877690     -0.098248
  O       3.633178      0.179795      1.902698
  C       0.498293      0.449380      0.475112
  C       0.547133     -0.953533      1.092411
  C       1.678637      1.385269      0.514559
  C       1.722665     -1.796701      0.796263
  C       3.773507      0.320321      0.717416
  C       5.040193     -0.045316     -0.010629
  O       0.128231      0.164201     -0.863732
  H      -0.319192      0.989780      0.970252
  H       0.338570     -0.913975      2.158323
  O      -0.609511     -1.545472      0.447990
  H       1.423813      2.273465     -0.057310
  H       1.887453      1.661615      1.544460
  H       2.119486     -2.463290      1.542504
  H       2.080283     -1.867290     -0.217198
  H       5.730069     -0.486019      0.694133
  H       5.465113      0.840636     -0.468082
  C      -0.872539     -0.826567     -0.744661
  H      -2.930064     -1.481754      0.892381
  C      -3.204057     -0.691822      0.210765
  C      -4.476190     -0.139576      0.239411
  H      -5.203264     -0.508732      0.948432
  C      -4.810160      0.884294     -0.633357
  H      -5.800265      1.315900     -0.609410
  C      -3.866994      1.356716     -1.536062
  H      -4.121542      2.158404     -2.214253
  C      -2.596622      0.803716     -1.567251
  H      -1.855441      1.174978     -2.260693
  C      -2.260432     -0.221326     -0.691134
  H      -0.766007     -1.487634     -1.605346
  I       4.776985     -1.444360     -1.599174
32
Coordinates from ORCA-job input_IRC_Full E -1102.971427450407
  O       2.870779      0.876458     -0.098101
  O       3.635060      0.182265      1.903367
  C       0.498127      0.449023      0.475181
  C       0.546905     -0.954014      1.092252
  C       1.678719      1.384552      0.514650
  C       1.722779     -1.796725      0.796041
  C       3.774362      0.320940      0.717830
  C       5.040729     -0.045139     -0.010487
  O       0.127876      0.164064     -0.863684
  H      -0.319181      0.989503      0.970478
  H       0.338312     -0.914671      2.158162
  O      -0.609674     -1.545915      0.447711
  H       1.424232      2.272775     -0.057287
  H       1.887651      1.660815      1.544509
  H       2.120733     -2.462339      1.542543
  H       2.079798     -1.867744     -0.217600
  H       5.730870     -0.485765      0.694169
  H       5.465826      0.840851     -0.468078
  C      -0.872957     -0.826682     -0.744685
  H      -2.930798     -1.481750      0.892406
  C      -3.204538     -0.691744      0.210739
  C      -4.476723     -0.139322      0.239236
  H      -5.203902     -0.508433      0.948174
  C      -4.810495      0.884496     -0.633509
  H      -5.800535      1.316239     -0.609720
  C      -3.867126      1.356823     -1.536192
  H      -4.121575      2.158517     -2.214443
  C      -2.596887      0.803731     -1.567230
  H      -1.855601      1.174844     -2.260623
  C      -2.260814     -0.221385     -0.691001
  H      -0.766564     -1.487552     -1.605566
  I       4.777188     -1.444143     -1.598936
32
Coordinates from ORCA-job input_IRC_Full E -1102.971448366180
  O       2.870691      0.875297     -0.097974
  O       3.636926      0.184724      1.904099
  C       0.497952      0.448632      0.475223
  C       0.546686     -0.954487      1.092088
  C       1.678874      1.383801      0.514706
  C       1.722883     -1.796747      0.795819
  C       3.775223      0.321536      0.718231
  C       5.041435     -0.044883     -0.010381
  O       0.127507      0.163923     -0.863618
  H      -0.319180      0.989232      0.970708
  H       0.338051     -0.915368      2.158002
  O      -0.609842     -1.546360      0.447434
  H       1.424649      2.272096     -0.057265
  H       1.887850      1.660018      1.544583
  H       2.121993     -2.461375      1.542593
  H       2.079311     -1.868209     -0.218000
  H       5.731622     -0.485487      0.694175
  H       5.466486      0.840969     -0.468022
  C      -0.873334     -0.826803     -0.744729
  H      -2.931536     -1.481731      0.892420
  C      -3.205119     -0.691672      0.210767
  C      -4.477175     -0.139147      0.239103
  H      -5.204544     -0.508134      0.947917
  C      -4.810790      0.884768     -0.633749
  H      -5.800817      1.316580     -0.610031
  C      -3.867354      1.356945     -1.536293
  H      -4.121603      2.158619     -2.214625
  C      -2.597094      0.803681     -1.567171
  H      -1.855756      1.174715     -2.260558
  C      -2.261191     -0.221375     -0.690934
  H      -0.767128     -1.487462     -1.605774
  I       4.777398     -1.443938     -1.598701
32
Coordinates from ORCA-job input_IRC_Full E -1102.971469135641
  O       2.870712      0.874080     -0.097822
  O       3.638788      0.187176      1.904840
  C       0.497785      0.448271      0.475286
  C       0.546457     -0.954971      1.091927
  C       1.678965      1.383079      0.514789
  C       1.722992     -1.796777      0.795599
  C       3.776095      0.322166      0.718540
  C       5.041991     -0.044694     -0.010237
  O       0.127149      0.163780     -0.863571
  H      -0.319168      0.988952      0.970932
  H       0.337789     -0.916065      2.157838
  O      -0.610011     -1.546804      0.447152
  H       1.425065      2.271409     -0.057228
  H       1.888047      1.659207      1.544642
  H       2.123264     -2.460391      1.542648
  H       2.078820     -1.868683     -0.218398
  H       5.732418     -0.485219      0.694212
  H       5.467202      0.841180     -0.468015
  C      -0.873746     -0.826913     -0.744758
  H      -2.932276     -1.481723      0.892445
  C      -3.205584     -0.691595      0.210736
  C      -4.477725     -0.138880      0.238920
  H      -5.205185     -0.507834      0.947657
  C      -4.811130      0.884959     -0.633890
  H      -5.801090      1.316919     -0.610347
  C      -3.867468      1.357055     -1.536433
  H      -4.121635      2.158731     -2.214815
  C      -2.597376      0.803712     -1.567157
  H      -1.855913      1.174582     -2.260486
  C      -2.261582     -0.221448     -0.690781
  H      -0.767690     -1.487381     -1.605994
  I       4.777624     -1.443727     -1.598458
32
Coordinates from ORCA-job input_IRC_Full E -1102.971489070271
  O       2.870625      0.872941     -0.097695
  O       3.640629      0.189606      1.905551
  C       0.497613      0.447876      0.475324
  C       0.546237     -0.955445      1.091760
  C       1.679123      1.382331      0.514847
  C       1.723091     -1.796806      0.795381
  C       3.776950      0.322760      0.718923
  C       5.042698     -0.044427     -0.010137
  O       0.126784      0.163641     -0.863509
  H      -0.319166      0.988682      0.971157
  H       0.337526     -0.916757      2.157677
  O      -0.610176     -1.547247      0.446876
  H       1.425475      2.270742     -0.057195
  H       1.888243      1.658405      1.544720
  H       2.124538     -2.459401      1.542714
  H       2.078331     -1.869165     -0.218792
  H       5.733163     -0.484933      0.694226
  H       5.467862      0.841297     -0.467960
  C      -0.874126     -0.827040     -0.744801
  H      -2.933010     -1.481702      0.892461
  C      -3.206192     -0.691520      0.210776
  C      -4.478152     -0.138728      0.238798
  H      -5.205825     -0.507534      0.947399
  C      -4.811416      0.885250     -0.634157
  H      -5.801371      1.317256     -0.610661
  C      -3.867725      1.357177     -1.536521
  H      -4.121661      2.158834     -2.214997
  C      -2.597558      0.803641     -1.567087
  H      -1.856065      1.174455     -2.260419
  C      -2.261948     -0.221413     -0.690741
  H      -0.768254     -1.487290     -1.606202
  I       4.777857     -1.443528     -1.598220
32
Coordinates from ORCA-job input_IRC_Full E -1102.971508969198
  O       2.870647      0.871750     -0.097555
  O       3.642474      0.192034      1.906177
  C       0.497448      0.447514      0.475380
  C       0.546010     -0.955928      1.091600
  C       1.679214      1.381615      0.514935
  C       1.723193     -1.796844      0.795165
  C       3.777792      0.323376      0.719320
  C       5.043268     -0.044231     -0.010002
  O       0.126429      0.163496     -0.863463
  H      -0.319152      0.988403      0.971376
  H       0.337263     -0.917448      2.157511
  O      -0.610349     -1.547688      0.446594
  H       1.425884      2.270067     -0.057145
  H       1.888437      1.657590      1.544785
  H       2.125822     -2.458392      1.542785
  H       2.077838     -1.869658     -0.219182
  H       5.733944     -0.484655      0.694268
  H       5.468576      0.841507     -0.467953
  C      -0.874531     -0.827146     -0.744834
  H      -2.933746     -1.481690      0.892486
  C      -3.206641     -0.691443      0.210741
  C      -4.478708     -0.138453      0.238611
  H      -5.206463     -0.507236      0.947139
  C      -4.811757      0.885430     -0.634288
  H      -5.801644      1.317591     -0.610980
  C      -3.867823      1.357288     -1.536669
  H      -4.121691      2.158945     -2.215185
  C      -2.597847      0.803684     -1.567076
  H      -1.856218      1.174324     -2.260346
  C      -2.262343     -0.221494     -0.690576
  H      -0.768816     -1.487209     -1.606422
  I       4.778107     -1.443325     -1.597974
32
Coordinates from ORCA-job input_IRC_Full E -1102.971528386340
  O       2.870592      0.870606     -0.097423
  O       3.644306      0.194456      1.906876
  C       0.497280      0.447124      0.475421
  C       0.545785     -0.956408      1.091432
  C       1.679354      1.380873      0.515001
  C       1.723289     -1.796883      0.794950
  C       3.778651      0.323983      0.719667
  C       5.043943     -0.043977     -0.009892
  O       0.126068      0.163353     -0.863408
  H      -0.319145      0.988127      0.971596
  H       0.336998     -0.918142      2.157346
  O      -0.610517     -1.548131      0.446314
  H       1.426292      2.269401     -0.057095
  H       1.888630      1.656773      1.544866
  H       2.127122     -2.457365      1.542868
  H       2.077343     -1.870163     -0.219572
  H       5.734698     -0.484359      0.694294
  H       5.469258      0.841655     -0.467912
  C      -0.874920     -0.827268     -0.744875
  H      -2.934484     -1.481670      0.892505
  C      -3.207221     -0.691366      0.210768
  C      -4.479162     -0.138275      0.238474
  H      -5.207106     -0.506936      0.946877
  C      -4.812054      0.885700     -0.634532
  H      -5.801925      1.317927     -0.611301
  C      -3.868051      1.357408     -1.536767
  H      -4.121716      2.159051     -2.215372
  C      -2.598049      0.803636     -1.567016
  H      -1.856368      1.174197     -2.260274
  C      -2.262714     -0.221480     -0.690511
  H      -0.769384     -1.487120     -1.606634
  I       4.778367     -1.443129     -1.597728
32
Coordinates from ORCA-job input_IRC_Full E -1102.971547723992
  O       2.870580      0.869442     -0.097290
  O       3.646147      0.196884      1.907504
  C       0.497115      0.446746      0.475466
  C       0.545557     -0.956896      1.091264
  C       1.679469      1.380141      0.515085
  C       1.723384     -1.796927      0.794734
  C       3.779502      0.324596      0.720058
  C       5.044565     -0.043743     -0.009775
  O       0.125710      0.163208     -0.863360
  H      -0.319133      0.987846      0.971814
  H       0.336730     -0.918836      2.157179
  O      -0.610690     -1.548574      0.446030
  H       1.426699      2.268733     -0.057035
  H       1.888823      1.655946      1.544941
  H       2.128437     -2.456319      1.542958
  H       2.076842     -1.870681     -0.219961
  H       5.735471     -0.484065      0.694338
  H       5.469964      0.841839     -0.467890
  C      -0.875322     -0.827384     -0.744912
  H      -2.935225     -1.481654      0.892530
  C      -3.207734     -0.691286      0.210760
  C      -4.479674     -0.138044      0.238309
  H      -5.207750     -0.506634      0.946613
  C      -4.812379      0.885924     -0.634718
  H      -5.802203      1.318262     -0.611625
  C      -3.868209      1.357525     -1.536895
  H      -4.121743      2.159160     -2.215561
  C      -2.598297      0.803637     -1.566982
  H      -1.856520      1.174069     -2.260199
  C      -2.263098     -0.221515     -0.690393
  H      -0.769955     -1.487036     -1.606852
  I       4.778641     -1.442932     -1.597477
32
Coordinates from ORCA-job input_IRC_Full E -1102.971566694386
  O       2.870548      0.868293     -0.097149
  O       3.647976      0.199303      1.908194
  C       0.496949      0.446354      0.475506
  C       0.545328     -0.957382      1.091096
  C       1.679601      1.379401      0.515155
  C       1.723478     -1.796976      0.794521
  C       3.780358      0.325217      0.720377
  C       5.045231     -0.043494     -0.009654
  O       0.125348      0.163062     -0.863310
  H      -0.319123      0.987566      0.972031
  H       0.336461     -0.919533      2.157009
  O      -0.610864     -1.549019      0.445746
  H       1.427105      2.268067     -0.056970
  H       1.889016      1.655114      1.545027
  H       2.129765     -2.455253      1.543056
  H       2.076338     -1.871212     -0.220348
  H       5.736229     -0.483756      0.694370
  H       5.470661      0.842006     -0.467859
  C      -0.875717     -0.827503     -0.744954
  H      -2.935968     -1.481631      0.892550
  C      -3.208309     -0.691207      0.210783
  C      -4.480137     -0.137858      0.238165
  H      -5.208398     -0.506332      0.946349
  C      -4.812680      0.886190     -0.634959
  H      -5.802487      1.318598     -0.611953
  C      -3.868430      1.357644     -1.536996
  H      -4.121769      2.159269     -2.215750
  C      -2.598505      0.803598     -1.566923
  H      -1.856669      1.173943     -2.260125
  C      -2.263472     -0.221506     -0.690323
  H      -0.770529     -1.486948     -1.607068
  I       4.778925     -1.442740     -1.597224
32
Coordinates from ORCA-job input_IRC_Full E -1102.971585251542
  O       2.870541      0.867147     -0.097021
  O       3.649793      0.201707      1.908810
  C       0.496787      0.445980      0.475550
  C       0.545101     -0.957874      1.090926
  C       1.679710      1.378673      0.515245
  C       1.723567     -1.797027      0.794308
  C       3.781214      0.325828      0.720746
  C       5.045837     -0.043256     -0.009542
  O       0.124996      0.162913     -0.863267
  H      -0.319107      0.987282      0.972243
  H       0.336193     -0.920224      2.156841
  O      -0.611040     -1.549460      0.445460
  H       1.427507      2.267407     -0.056897
  H       1.889205      1.654280      1.545107
  H       2.131099     -2.454176      1.543164
  H       2.075833     -1.871753     -0.220730
  H       5.737002     -0.483453      0.694427
  H       5.471373      0.842201     -0.467843
  C      -0.876120     -0.827614     -0.744993
  H      -2.936706     -1.481614      0.892576
  C      -3.208762     -0.691127      0.210750
  C      -4.480692     -0.137586      0.237979
  H      -5.209038     -0.506031      0.946083
  C      -4.813023      0.886373     -0.635099
  H      -5.802762      1.318930     -0.612282
  C      -3.868529      1.357761     -1.537150
  H      -4.121795      2.159379     -2.215939
  C      -2.598790      0.803642     -1.566910
  H      -1.856818      1.173817     -2.260047
  C      -2.263870     -0.221579     -0.690158
  H      -0.771099     -1.486865     -1.607288
  I       4.779222     -1.442548     -1.596967
32
Coordinates from ORCA-job input_IRC_Full E -1102.971603405233
  O       2.870517      0.866020     -0.096885
  O       3.651593      0.204091      1.909472
  C       0.496625      0.445592      0.475586
  C       0.544873     -0.958359      1.090757
  C       1.679838      1.377941      0.515320
  C       1.723654     -1.797085      0.794099
  C       3.782063      0.326444      0.721053
  C       5.046492     -0.043002     -0.009425
  O       0.124640      0.162766     -0.863220
  H      -0.319095      0.987000      0.972454
  H       0.335925     -0.920913      2.156670
  O      -0.611215     -1.549901      0.445177
  H       1.427905      2.266755     -0.056816
  H       1.889392      1.653444      1.545197
  H       2.132441     -2.453082      1.543282
  H       2.075326     -1.872308     -0.221109
  H       5.737756     -0.483135      0.694470
  H       5.472070      0.842377     -0.467817
  C      -0.876511     -0.827731     -0.745036
  H      -2.937443     -1.481589      0.892598
  C      -3.209328     -0.691047      0.210770
  C      -4.481154     -0.137398      0.237834
  H      -5.209680     -0.505731      0.945818
  C      -4.813325      0.886634     -0.635338
  H      -5.803043      1.319260     -0.612612
  C      -3.868743      1.357884     -1.537254
  H      -4.121819      2.159487     -2.216127
  C      -2.598997      0.803605     -1.566852
  H      -1.856963      1.173695     -2.259972
  C      -2.264242     -0.221570     -0.690084
  H      -0.771671     -1.486778     -1.607504
  I       4.779529     -1.442362     -1.596708
32
Coordinates from ORCA-job input_IRC_Full E -1102.971621305486
  O       2.870504      0.864892     -0.096752
  O       3.653397      0.206479      1.910071
  C       0.496465      0.445205      0.475625
  C       0.544641     -0.958849      1.090585
  C       1.679958      1.377211      0.515402
  C       1.723740     -1.797147      0.793892
  C       3.782900      0.327061      0.721415
  C       5.047140     -0.042753     -0.009309
  O       0.124287      0.162618     -0.863179
  H      -0.319080      0.986716      0.972662
  H       0.335655     -0.921603      2.156499
  O      -0.611389     -1.550340      0.444891
  H       1.428303      2.266102     -0.056729
  H       1.889579      1.652602      1.545288
  H       2.133796     -2.451969      1.543407
  H       2.074815     -1.872876     -0.221486
  H       5.738512     -0.482811      0.694519
  H       5.472776      0.842565     -0.467797
  C      -0.876914     -0.827849     -0.745073
  H      -2.938179     -1.481568      0.892622
  C      -3.209869     -0.690963      0.210776
  C      -4.481641     -0.137185      0.237675
  H      -5.210323     -0.505430      0.945551
  C      -4.813633      0.886875     -0.635554
  H      -5.803325      1.319591     -0.612944
  C      -3.868929      1.357999     -1.537366
  H      -4.121843      2.159601     -2.216320
  C      -2.599222      0.803592     -1.566809
  H      -1.857110      1.173573     -2.259893
  C      -2.264613     -0.221580     -0.689991
  H      -0.772245     -1.486693     -1.607723
  I       4.779847     -1.442178     -1.596446
32
Coordinates from ORCA-job input_IRC_Full E -1102.971638967415
  O       2.870492      0.863767     -0.096620
  O       3.655202      0.208870      1.910647
  C       0.496305      0.444817      0.475657
  C       0.544413     -0.959344      1.090413
  C       1.680080      1.376477      0.515492
  C       1.723821     -1.797211      0.793684
  C       3.783746      0.327676      0.721786
  C       5.047781     -0.042489     -0.009199
  O       0.123933      0.162466     -0.863136
  H      -0.319065      0.986430      0.972870
  H       0.335383     -0.922294      2.156325
  O      -0.611570     -1.550783      0.444604
  H       1.428700      2.265452     -0.056637
  H       1.889765      1.651751      1.545380
  H       2.135168     -2.450836      1.543543
  H       2.074299     -1.873460     -0.221862
  H       5.739276     -0.482482      0.694578
  H       5.473486      0.842754     -0.467777
  C      -0.877306     -0.827963     -0.745121
  H      -2.938920     -1.481541      0.892645
  C      -3.210388     -0.690881      0.210774
  C      -4.482142     -0.136964      0.237513
  H      -5.210967     -0.505127      0.945282
  C      -4.813959      0.887108     -0.635757
  H      -5.803604      1.319920     -0.613281
  C      -3.869096      1.358127     -1.537498
  H      -4.121867      2.159708     -2.216508
  C      -2.599461      0.803589     -1.566766
  H      -1.857253      1.173453     -2.259816
  C      -2.265003     -0.221602     -0.689878
  H      -0.772823     -1.486607     -1.607941
  I       4.780178     -1.441996     -1.596179
32
Coordinates from ORCA-job input_IRC_Full E -1102.971656386661
  O       2.870482      0.862650     -0.096480
  O       3.656987      0.211239      1.911301
  C       0.496147      0.444426      0.475695
  C       0.544178     -0.959837      1.090237
  C       1.680200      1.375746      0.515568
  C       1.723905     -1.797285      0.793481
  C       3.784592      0.328305      0.722059
  C       5.048436     -0.042237     -0.009076
  O       0.123585      0.162317     -0.863099
  H      -0.319048      0.986142      0.973074
  H       0.335112     -0.922984      2.156151
  O      -0.611746     -1.551221      0.444315
  H       1.429095      2.264803     -0.056535
  H       1.889949      1.650899      1.545481
  H       2.136548     -2.449684      1.543687
  H       2.073779     -1.874058     -0.222234
  H       5.740029     -0.482141      0.694629
  H       5.474196      0.842952     -0.467761
  C      -0.877714     -0.828079     -0.745157
  H      -2.939657     -1.481517      0.892671
  C      -3.210945     -0.690795      0.210786
  C      -4.482623     -0.136754      0.237353
  H      -5.211612     -0.504827      0.945013
  C      -4.814255      0.887352     -0.635985
  H      -5.803891      1.320251     -0.613619
  C      -3.869292      1.358236     -1.537598
  H      -4.121892      2.159827     -2.216706
  C      -2.599679      0.803577     -1.566722
  H      -1.857398      1.173332     -2.259733
  C      -2.265364     -0.221604     -0.689796
  H      -0.773400     -1.486523     -1.608163
  I       4.780519     -1.441815     -1.595908
32
Coordinates from ORCA-job input_IRC_Full E -1102.971673380082
  O       2.870466      0.861549     -0.096356
  O       3.658765      0.213601      1.911872
  C       0.495991      0.444039      0.475720
  C       0.543953     -0.960334      1.090064
  C       1.680322      1.375015      0.515665
  C       1.723977     -1.797354      0.793276
  C       3.785444      0.328913      0.722411
  C       5.049067     -0.041958     -0.008977
  O       0.123234      0.162161     -0.863057
  H      -0.319032      0.985854      0.973275
  H       0.334840     -0.923670      2.155976
  O      -0.611930     -1.551660      0.444028
  H       1.429485      2.264164     -0.056430
  H       1.890130      1.650043      1.545577
  H       2.137939     -2.448521      1.543845
  H       2.073257     -1.874670     -0.222602
  H       5.740794     -0.481803      0.694701
  H       5.474903      0.843145     -0.467743
  C      -0.878097     -0.828193     -0.745213
  H      -2.940394     -1.481486      0.892692
  C      -3.211421     -0.690713      0.210768
  C      -4.483142     -0.136518      0.237184
  H      -5.212251     -0.504525      0.944742
  C      -4.814601      0.887568     -0.636163
  H      -5.804162      1.320574     -0.613959
  C      -3.869426      1.358375     -1.537756
  H      -4.121913      2.159929     -2.216888
  C      -2.599935      0.803591     -1.566685
  H      -1.857537      1.173218     -2.259657
  C      -2.265769     -0.221642     -0.689655
  H      -0.773977     -1.486437     -1.608378
  I       4.780870     -1.441638     -1.595634
32
Coordinates from ORCA-job input_IRC_Full E -1102.971690089742
  O       2.870464      0.860448     -0.096216
  O       3.660531      0.215948      1.912476
  C       0.495836      0.443648      0.475752
  C       0.543718     -0.960828      1.089888
  C       1.680441      1.374288      0.515749
  C       1.724055     -1.797437      0.793077
  C       3.786278      0.329538      0.722700
  C       5.049720     -0.041694     -0.008857
  O       0.122890      0.162011     -0.863024
  H      -0.319014      0.985563      0.973474
  H       0.334568     -0.924355      2.155800
  O      -0.612107     -1.552096      0.443739
  H       1.429874      2.263527     -0.056314
  H       1.890310      1.649183      1.545682
  H       2.139340     -2.447334      1.544009
  H       2.072730     -1.875298     -0.222966
  H       5.741544     -0.481448      0.694761
  H       5.475611      0.843349     -0.467730
  C      -0.878501     -0.828310     -0.745253
  H      -2.941126     -1.481461      0.892719
  C      -3.211978     -0.690623      0.210778
  C      -4.483615     -0.136321      0.237032
  H      -5.212889     -0.504224      0.944469
  C      -4.814908      0.887821     -0.636398
  H      -5.804442      1.320898     -0.614301
  C      -3.869629      1.358497     -1.537865
  H      -4.121936      2.160044     -2.217082
  C      -2.600137      0.803566     -1.566631
  H      -1.857679      1.173102     -2.259575
  C      -2.266134     -0.221630     -0.689582
  H      -0.774553     -1.486353     -1.608600
  I       4.781232     -1.441465     -1.595356
32
Coordinates from ORCA-job input_IRC_Full E -1102.971706458997
  O       2.870459      0.859356     -0.096084
  O       3.662294      0.218288      1.913034
  C       0.495682      0.443258      0.475781
  C       0.543488     -0.961324      1.089711
  C       1.680561      1.373563      0.515835
  C       1.724129     -1.797521      0.792882
  C       3.787107      0.330159      0.723032
  C       5.050370     -0.041426     -0.008743
  O       0.122543      0.161856     -0.862990
  H      -0.318995      0.985272      0.973670
  H       0.334296     -0.925038      2.155623
  O      -0.612289     -1.552532      0.443448
  H       1.430261      2.262892     -0.056192
  H       1.890488      1.648321      1.545791
  H       2.140750     -2.446131      1.544182
  H       2.072201     -1.875941     -0.223329
  H       5.742295     -0.481087      0.694827
  H       5.476319      0.843557     -0.467719
  C      -0.878898     -0.828419     -0.745293
  H      -2.941856     -1.481427      0.892738
  C      -3.212483     -0.690541      0.210777
  C      -4.484123     -0.136069      0.236841
  H      -5.213532     -0.503928      0.944202
  C      -4.815199      0.888026     -0.636592
  H      -5.804736      1.321225     -0.614643
  C      -3.869774      1.358599     -1.537980
  H      -4.121958      2.160165     -2.217281
  C      -2.600402      0.803607     -1.566613
  H      -1.857817      1.172989     -2.259493
  C      -2.266500     -0.221672     -0.689454
  H      -0.775130     -1.486270     -1.608822
  I       4.781604     -1.441293     -1.595074
32
Coordinates from ORCA-job input_IRC_Full E -1102.971722452232
  O       2.870455      0.858272     -0.095949
  O       3.664041      0.220618      1.913611
  C       0.495530      0.442865      0.475804
  C       0.543257     -0.961822      1.089535
  C       1.680678      1.372836      0.515932
  C       1.724200     -1.797608      0.792684
  C       3.787948      0.330777      0.723326
  C       5.051014     -0.041141     -0.008634
  O       0.122201      0.161703     -0.862956
  H      -0.318976      0.984980      0.973864
  H       0.334024     -0.925719      2.155444
  O      -0.612468     -1.552968      0.443162
  H       1.430645      2.262264     -0.056066
  H       1.890664      1.647453      1.545898
  H       2.142173     -2.444910      1.544368
  H       2.071666     -1.876600     -0.223686
  H       5.743050     -0.480721      0.694901
  H       5.477026      0.843764     -0.467707
  C      -0.879292     -0.828537     -0.745347
  H      -2.942585     -1.481398      0.892763
  C      -3.213050     -0.690446      0.210789
  C      -4.484575     -0.135903      0.236710
  H      -5.214166     -0.503625      0.943924
  C      -4.815522      0.888305     -0.636848
  H      -5.805006      1.321541     -0.614988
  C      -3.869998      1.358739     -1.538097
  H      -4.121979      2.160274     -2.217470
  C      -2.600575      0.803554     -1.566538
  H      -1.857955      1.172881     -2.259413
  C      -2.266875     -0.221635     -0.689399
  H      -0.775709     -1.486184     -1.609040
  I       4.781986     -1.441125     -1.594788
32
Coordinates from ORCA-job input_IRC_Full E -1102.971738348821
  O       2.870452      0.857198     -0.095818
  O       3.665783      0.222932      1.914156
  C       0.495379      0.442475      0.475832
  C       0.543025     -0.962319      1.089356
  C       1.680797      1.372114      0.516019
  C       1.724268     -1.797700      0.792495
  C       3.788771      0.331397      0.723645
  C       5.051666     -0.040867     -0.008522
  O       0.121865      0.161545     -0.862928
  H      -0.318956      0.984686      0.974055
  H       0.333752     -0.926397      2.155266
  O      -0.612654     -1.553397      0.442867
  H       1.431027      2.261638     -0.055930
  H       1.890839      1.646585      1.546015
  H       2.143602     -2.443672      1.544562
  H       2.071129     -1.877275     -0.224041
  H       5.743798     -0.480345      0.694973
  H       5.477732      0.843980     -0.467701
  C      -0.879686     -0.828642     -0.745389
  H      -2.943312     -1.481362      0.892784
  C      -3.213503     -0.690366      0.210766
  C      -4.485115     -0.135619      0.236503
  H      -5.214802     -0.503331      0.943656
  C      -4.815833      0.888477     -0.637004
  H      -5.805294      1.321865     -0.615336
  C      -3.870095      1.358851     -1.538242
  H      -4.122002      2.160391     -2.217665
  C      -2.600866      0.803625     -1.566533
  H      -1.858090      1.172770     -2.259329
  C      -2.267253     -0.221703     -0.689237
  H      -0.776284     -1.486104     -1.609263
  I       4.782377     -1.440959     -1.594498
32
Coordinates from ORCA-job input_IRC_Full E -1102.971753728135
  O       2.870453      0.856132     -0.095679
  O       3.667501      0.225227      1.914744
  C       0.495231      0.442083      0.475850
  C       0.542795     -0.962816      1.089178
  C       1.680915      1.371394      0.516117
  C       1.724334     -1.797797      0.792304
  C       3.789608      0.332016      0.723892
  C       5.052305     -0.040575     -0.008411
  O       0.121526      0.161392     -0.862896
  H      -0.318937      0.984392      0.974243
  H       0.333480     -0.927072      2.155086
  O      -0.612831     -1.553831      0.442582
  H       1.431404      2.261022     -0.055790
  H       1.891010      1.645715      1.546128
  H       2.145040     -2.442418      1.544766
  H       2.070588     -1.877965     -0.224389
  H       5.744548     -0.479963      0.695052
  H       5.478432      0.844195     -0.467693
  C      -0.880078     -0.828760     -0.745443
  H      -2.944032     -1.481328      0.892806
  C      -3.214096     -0.690270      0.210794
  C      -4.485540     -0.135466      0.236373
  H      -5.215432     -0.503032      0.943380
  C      -4.816130      0.888768     -0.637286
  H      -5.805569      1.322179     -0.615682
  C      -3.870345      1.358981     -1.538335
  H      -4.122021      2.160506     -2.217858
  C      -2.601024      0.803563     -1.566456
  H      -1.858224      1.172668     -2.259248
  C      -2.267608     -0.221646     -0.689206
  H      -0.776859     -1.486018     -1.609480
  I       4.782776     -1.440798     -1.594204
32
Coordinates from ORCA-job input_IRC_Full E -1102.971768816069
  O       2.870453      0.855089     -0.095553
  O       3.669201      0.227488      1.915234
  C       0.495085      0.441698      0.475874
  C       0.542568     -0.963307      1.089001
  C       1.681030      1.370684      0.516209
  C       1.724397     -1.797896      0.792121
  C       3.790409      0.332624      0.724234
  C       5.052949     -0.040293     -0.008304
  O       0.121201      0.161236     -0.862874
  H      -0.318917      0.984100      0.974425
  H       0.333212     -0.927735      2.154909
  O      -0.613017     -1.554251      0.442290
  H       1.431777      2.260414     -0.055644
  H       1.891178      1.644853      1.546248
  H       2.146470     -2.441162      1.544978
  H       2.070050     -1.878663     -0.224732
  H       5.745284     -0.479576      0.695130
  H       5.479125      0.844415     -0.467691
  C      -0.880462     -0.828863     -0.745488
  H      -2.944743     -1.481294      0.892828
  C      -3.214508     -0.690184      0.210750
  C      -4.486089     -0.135186      0.236174
  H      -5.216050     -0.502740      0.943108
  C      -4.816465      0.888931     -0.637422
  H      -5.805841      1.322489     -0.616029
  C      -3.870415      1.359108     -1.538506
  H      -4.122042      2.160615     -2.218044
  C      -2.601313      0.803642     -1.566452
  H      -1.858355      1.172566     -2.259166
  C      -2.267996     -0.221722     -0.689029
  H      -0.777425     -1.485940     -1.609701
  I       4.783180     -1.440640     -1.593910
32
Coordinates from ORCA-job input_IRC_Full E -1102.971783545046
  O       2.870459      0.854042     -0.095411
  O       3.670889      0.229747      1.915825
  C       0.494941      0.441306      0.475889
  C       0.542338     -0.963802      1.088822
  C       1.681147      1.369971      0.516308
  C       1.724459     -1.798001      0.791938
  C       3.791239      0.333241      0.724446
  C       5.053583     -0.039995     -0.008192
  O       0.120867      0.161081     -0.862845
  H      -0.318897      0.983805      0.974606
  H       0.332941     -0.928402      2.154729
  O      -0.613191     -1.554680      0.442006
  H       1.432148      2.259808     -0.055491
  H       1.891345      1.643981      1.546368
  H       2.147921     -2.439878      1.545202
  H       2.069503     -1.879384     -0.225071
  H       5.746029     -0.479179      0.695214
  H       5.479818      0.844639     -0.467688
  C      -0.880850     -0.828980     -0.745543
  H      -2.945453     -1.481255      0.892847
  C      -3.215120     -0.690088      0.210790
  C      -4.486489     -0.135043      0.236044
  H      -5.216676     -0.502446      0.942835
  C      -4.816741      0.889230     -0.637723
  H      -5.806119      1.322799     -0.616376
  C      -3.870684      1.359232     -1.538582
  H      -4.122061      2.160734     -2.218239
  C      -2.601457      0.803574     -1.566372
  H      -1.858485      1.172470     -2.259086
  C      -2.268334     -0.221650     -0.689016
  H      -0.777998     -1.485854     -1.609917
  I       4.783595     -1.440484     -1.593608
32
Coordinates from ORCA-job input_IRC_Full E -1102.971797842398
  O       2.870461      0.853036     -0.095289
  O       3.672538      0.231941      1.916262
  C       0.494801      0.440928      0.475907
  C       0.542116     -0.964286      1.088648
  C       1.681259      1.369278      0.516403
  C       1.724516     -1.798106      0.791764
  C       3.792014      0.333834      0.724803
  C       5.054216     -0.039709     -0.008090
  O       0.120555      0.160926     -0.862826
  H      -0.318875      0.983516      0.974779
  H       0.332678     -0.929048      2.154554
  O      -0.613375     -1.555089      0.441718
  H       1.432509      2.259220     -0.055337
  H       1.891506      1.643130      1.546492
  H       2.149342     -2.438611      1.545430
  H       2.068966     -1.880102     -0.225398
  H       5.746748     -0.478782      0.695297
  H       5.480492      0.844862     -0.467689
  C      -0.881225     -0.829077     -0.745588
  H      -2.946145     -1.481219      0.892868
  C      -3.215499     -0.690004      0.210738
  C      -4.487041     -0.134748      0.235835
  H      -5.217276     -0.502163      0.942568
  C      -4.817068      0.889371     -0.637840
  H      -5.806387      1.323101     -0.616719
  C      -3.870729      1.359352     -1.538755
  H      -4.122081      2.160845     -2.218424
  C      -2.601755      0.803672     -1.566379
  H      -1.858610      1.172373     -2.259003
  C      -2.268713     -0.221737     -0.688829
  H      -0.778551     -1.485779     -1.610135
  I       4.784008     -1.440335     -1.593311
32
Coordinates from ORCA-job input_IRC_Full E -1102.971811932961
  O       2.870471      0.852011     -0.095145
  O       3.674192      0.234158      1.916852
  C       0.494661      0.440538      0.475919
  C       0.541887     -0.964777      1.088469
  C       1.681374      1.368574      0.516503
  C       1.724574     -1.798218      0.791590
  C       3.792836      0.334449      0.724986
  C       5.054845     -0.039406     -0.007977
  O       0.120228      0.160771     -0.862802
  H      -0.318855      0.983221      0.974954
  H       0.332409     -0.929705      2.154372
  O      -0.613548     -1.555514      0.441435
  H       1.432873      2.258626     -0.055172
  H       1.891667      1.642258      1.546618
  H       2.150803     -2.437297      1.545673
  H       2.068413     -1.880853     -0.225728
  H       5.747487     -0.478370      0.695385
  H       5.481176      0.845095     -0.467692
  C      -0.881607     -0.829194     -0.745646
  H      -2.946843     -1.481177      0.892883
  C      -3.216118     -0.689907      0.210784
  C      -4.487421     -0.134620      0.235712
  H      -5.217894     -0.501872      0.942295
  C      -4.817335      0.889679     -0.638156
  H      -5.806661      1.323404     -0.617067
  C      -3.871012      1.359479     -1.538826
  H      -4.122097      2.160964     -2.218618
  C      -2.601882      0.803595     -1.566292
  H      -1.858736      1.172285     -2.258926
  C      -2.269042     -0.221650     -0.688832
  H      -0.779118     -1.485693     -1.610350
  I       4.784437     -1.440186     -1.593001
32
Coordinates from ORCA-job input_IRC_Full E -1102.971825480001
  O       2.870475      0.851042     -0.095028
  O       3.675789      0.236283      1.917250
  C       0.494526      0.440169      0.475933
  C       0.541671     -0.965253      1.088297
  C       1.681481      1.367898      0.516602
  C       1.724626     -1.798328      0.791425
  C       3.793588      0.335025      0.725350
  C       5.055466     -0.039115     -0.007880
  O       0.119930      0.160619     -0.862787
  H      -0.318833      0.982937      0.975118
  H       0.332151     -0.930332      2.154200
  O      -0.613728     -1.555910      0.441151
  H       1.433222      2.258059     -0.055009
  H       1.891820      1.641420      1.546745
  H       2.152213     -2.436022      1.545916
  H       2.067878     -1.881590     -0.226040
  H       5.748190     -0.477965      0.695472
  H       5.481830      0.845321     -0.467697
  C      -0.881972     -0.829286     -0.745692
  H      -2.947513     -1.481140      0.892904
  C      -3.216470     -0.689820      0.210722
  C      -4.487967     -0.134324      0.235504
  H      -5.218475     -0.501597      0.942031
  C      -4.817662      0.889808     -0.638260
  H      -5.806919      1.323695     -0.617405
  C      -3.871038      1.359599     -1.539003
  H      -4.122117      2.161074     -2.218798
  C      -2.602178      0.803704     -1.566307
  H      -1.858857      1.172195     -2.258843
  C      -2.269413     -0.221741     -0.688639
  H      -0.779657     -1.485621     -1.610565
  I       4.784857     -1.440045     -1.592701
32
Coordinates from ORCA-job input_IRC_Full E -1102.971838843984
  O       2.870489      0.850037     -0.094879
  O       3.677410      0.238459      1.917836
  C       0.494389      0.439779      0.475941
  C       0.541444     -0.965740      1.088118
  C       1.681597      1.367203      0.516702
  C       1.724681     -1.798447      0.791259
  C       3.794397      0.335637      0.725504
  C       5.056088     -0.038806     -0.007765
  O       0.119609      0.160463     -0.862766
  H      -0.318813      0.982642      0.975287
  H       0.331883     -0.930980      2.154019
  O      -0.613899     -1.556330      0.440869
  H       1.433580      2.257477     -0.054832
  H       1.891976      1.640550      1.546878
  H       2.153684     -2.434680      1.546177
  H       2.067318     -1.882372     -0.226359
  H       5.748925     -0.477538      0.695566
  H       5.482504      0.845563     -0.467705
  C      -0.882346     -0.829400     -0.745754
  H      -2.948200     -1.481094      0.892917
  C      -3.217102     -0.689722      0.210775
  C      -4.488321     -0.134215      0.235388
  H      -5.219084     -0.501310      0.941759
  C      -4.817917      0.890130     -0.638596
  H      -5.807192      1.323992     -0.617753
  C      -3.871341      1.359728     -1.539065
  H      -4.122132      2.161191     -2.218990
  C      -2.602287      0.803616     -1.566213
  H      -1.858978      1.172113     -2.258768
  C      -2.269730     -0.221637     -0.688661
  H      -0.780219     -1.485535     -1.610779
  I       4.785299     -1.439902     -1.592383
32
Coordinates from ORCA-job input_IRC_Full E -1102.971851566376
  O       2.870494      0.849111     -0.094768
  O       3.678942      0.240497      1.918190
  C       0.494264      0.439423      0.475955
  C       0.541232     -0.966202      1.087950
  C       1.681698      1.366550      0.516803
  C       1.724729     -1.798560      0.791106
  C       3.795119      0.336192      0.725874
  C       5.056695     -0.038514     -0.007673
  O       0.119330      0.160315     -0.862757
  H      -0.318791      0.982363      0.975440
  H       0.331633     -0.931583      2.153850
  O      -0.614075     -1.556710      0.440590
  H       1.433916      2.256935     -0.054662
  H       1.892120      1.639732      1.547006
  H       2.155071     -2.433407      1.546432
  H       2.066789     -1.883121     -0.226654
  H       5.749605     -0.477126      0.695655
  H       5.483131      0.845790     -0.467714
  C      -0.882700     -0.829489     -0.745798
  H      -2.948844     -1.481057      0.892936
  C      -3.217406     -0.689640      0.210702
  C      -4.488875     -0.133900      0.235169
  H      -5.219641     -0.501045      0.941501
  C      -4.818237      0.890226     -0.638670
  H      -5.807441      1.324271     -0.618085
  C      -3.871332      1.359842     -1.539250
  H      -4.122151      2.161301     -2.219167
  C      -2.602592      0.803747     -1.566239
  H      -1.859092      1.172030     -2.258687
  C      -2.270092     -0.221742     -0.688455
  H      -0.780739     -1.485468     -1.610990
  I       4.785720     -1.439771     -1.592081
32
Coordinates from ORCA-job input_IRC_Full E -1102.971864232385
  O       2.870513      0.848130     -0.094615
  O       3.680521      0.242619      1.918769
  C       0.494129      0.439034      0.475956
  C       0.541010     -0.966683      1.087773
  C       1.681813      1.365867      0.516905
  C       1.724779     -1.798684      0.790948
  C       3.795915      0.336796      0.726002
  C       5.057304     -0.038200     -0.007558
  O       0.119014      0.160159     -0.862737
  H      -0.318772      0.982070      0.975600
  H       0.331367     -0.932219      2.153669
  O      -0.614241     -1.557125      0.440312
  H       1.434265      2.256368     -0.054476
  H       1.892270      1.638868      1.547145
  H       2.156543     -2.432044      1.546709
  H       2.066226     -1.883930     -0.226961
  H       5.750332     -0.476686      0.695752
  H       5.483791      0.846040     -0.467727
  C      -0.883062     -0.829601     -0.745865
  H      -2.949515     -1.481007      0.892943
  C      -3.218056     -0.689542      0.210769
  C      -4.489195     -0.133816      0.235064
  H      -5.220239     -0.500765      0.941231
  C      -4.818476      0.890566     -0.639030
  H      -5.807710      1.324560     -0.618431
  C      -3.871662      1.359975     -1.539301
  H      -4.122164      2.161417     -2.219356
  C      -2.602674      0.803638     -1.566134
  H      -1.859207      1.171957     -2.258615
  C      -2.270394     -0.221612     -0.688505
  H      -0.781293     -1.485381     -1.611200
  I       4.786172     -1.439635     -1.591756
32
Coordinates from ORCA-job input_IRC_Full E -1102.971870037167
  O       2.870515      0.847709     -0.094562
  O       3.681218      0.243549      1.918954
  C       0.494073      0.438871      0.475963
  C       0.540912     -0.966898      1.087693
  C       1.681859      1.365566      0.516952
  C       1.724801     -1.798739      0.790880
  C       3.796252      0.337054      0.726142
  C       5.057585     -0.038060     -0.007514
  O       0.118890      0.160091     -0.862736
  H      -0.318761      0.981940      0.975669
  H       0.331250     -0.932496      2.153591
  O      -0.614323     -1.557299      0.440181
  H       1.434419      2.256120     -0.054392
  H       1.892335      1.638488      1.547207
  H       2.157193     -2.431439      1.546836
  H       2.065976     -1.884293     -0.227094
  H       5.750647     -0.476487      0.695795
  H       5.484077      0.846149     -0.467733
  C      -0.883226     -0.829641     -0.745885
  H      -2.949809     -1.480991      0.892953
  C      -3.218178     -0.689500      0.210723
  C      -4.489462     -0.133660      0.234957
  H      -5.220493     -0.500643      0.941110
  C      -4.818631      0.890599     -0.639051
  H      -5.807823      1.324688     -0.618586
  C      -3.871637      1.360026     -1.539393
  H      -4.122173      2.161470     -2.219438
  C      -2.602827      0.803717     -1.566156
  H      -1.859260      1.171920     -2.258576
  C      -2.270564     -0.221675     -0.688393
  H      -0.781532     -1.485350     -1.611300
  I       4.786373     -1.439577     -1.591612
32
Coordinates from ORCA-job input_IRC_Full E -1102.971882130325
  O       2.870537      0.846784     -0.094438
  O       3.682738      0.245573      1.919290
  C       0.493949      0.438503      0.475967
  C       0.540698     -0.967361      1.087523
  C       1.681962      1.364917      0.517064
  C       1.724847     -1.798862      0.790736
  C       3.796968      0.337616      0.726500
  C       5.058184     -0.037754     -0.007417
  O       0.118601      0.159942     -0.862724
  H      -0.318741      0.981659      0.975818
  H       0.330997     -0.933099      2.153418
  O      -0.614487     -1.557686      0.439906
  H       1.434752      2.255583     -0.054208
  H       1.892476      1.637658      1.547341
  H       2.158613     -2.430111      1.547116
  H       2.065430     -1.885091     -0.227381
  H       5.751337     -0.476051      0.695893
  H       5.484702      0.846392     -0.467750
  C      -0.883575     -0.829743     -0.745942
  H      -2.950446     -1.480946      0.892964
  C      -3.218685     -0.689406      0.210734
  C      -4.489851     -0.133499      0.234815
  H      -5.221055     -0.500377      0.940850
  C      -4.818890      0.890845     -0.639304
  H      -5.808075      1.324962     -0.618920
  C      -3.871836      1.360148     -1.539490
  H      -4.122187      2.161582     -2.219618
  C      -2.602982      0.803701     -1.566102
  H      -1.859370      1.171850     -2.258502
  C      -2.270874     -0.221629     -0.688354
  H      -0.782057     -1.485273     -1.611507
  I       4.786815     -1.439451     -1.591296
32
Coordinates from ORCA-job input_IRC_Full E -1102.971894972756
  O       2.870544      0.845800     -0.094302
  O       3.684358      0.247739      1.919750
  C       0.493815      0.438113      0.475974
  C       0.540470     -0.967862      1.087338
  C       1.682073      1.364210      0.517174
  C       1.724896     -1.798995      0.790582
  C       3.797769      0.338224      0.726781
  C       5.058835     -0.037417     -0.007309
  O       0.118302      0.159779     -0.862717
  H      -0.318717      0.981352      0.975975
  H       0.330721     -0.933748      2.153231
  O      -0.614674     -1.558102      0.439604
  H       1.435112      2.255005     -0.054001
  H       1.892627      1.636759      1.547495
  H       2.160158     -2.428657      1.547430
  H       2.064835     -1.885973     -0.227687
  H       5.752082     -0.475568      0.695998
  H       5.485371      0.846658     -0.467768
  C      -0.883951     -0.829838     -0.746002
  H      -2.951133     -1.480897      0.892977
  C      -3.219071     -0.689310      0.210678
  C      -4.490392     -0.133208      0.234599
  H      -5.221653     -0.500091      0.940566
  C      -4.819216      0.890996     -0.639443
  H      -5.808344      1.325258     -0.619285
  C      -3.871888      1.360279     -1.539665
  H      -4.122205      2.161704     -2.219812
  C      -2.603262      0.803802     -1.566107
  H      -1.859487      1.171774     -2.258419
  C      -2.271247     -0.221694     -0.688182
  H      -0.782620     -1.485196     -1.611736
  I       4.787300     -1.439318     -1.590946
32
Coordinates from ORCA-job input_IRC_Full E -1102.971907164993
  O       2.870569      0.844827     -0.094149
  O       3.685932      0.249849      1.920304
  C       0.493685      0.437721      0.475972
  C       0.540243     -0.968355      1.087155
  C       1.682188      1.363521      0.517285
  C       1.724943     -1.799133      0.790436
  C       3.798558      0.338834      0.726922
  C       5.059459     -0.037081     -0.007195
  O       0.117997      0.159619     -0.862706
  H      -0.318698      0.981051      0.976129
  H       0.330449     -0.934385      2.153046
  O      -0.614842     -1.558516      0.439312
  H       1.435461      2.254442     -0.053790
  H       1.892771      1.635872      1.547647
  H       2.161690     -2.427201      1.547749
  H       2.064240     -1.886864     -0.227982
  H       5.752824     -0.475084      0.696107
  H       5.486027      0.846933     -0.467792
  C      -0.884315     -0.829949     -0.746069
  H      -2.951801     -1.480845      0.892984
  C      -3.219668     -0.689206      0.210716
  C      -4.490752     -0.133083      0.234469
  H      -5.222248     -0.499811      0.940289
  C      -4.819470      0.891300     -0.639768
  H      -5.808612      1.325545     -0.619641
  C      -3.872162      1.360414     -1.539740
  H      -4.122217      2.161826     -2.220004
  C      -2.603377      0.803740     -1.566026
  H      -1.859600      1.171708     -2.258343
  C      -2.271556     -0.221594     -0.688196
  H      -0.783177     -1.485110     -1.611956
  I       4.787785     -1.439189     -1.590595
32
Coordinates from ORCA-job input_IRC_Full E -1102.971918583822
  O       2.870578      0.843945     -0.094032
  O       3.687397      0.251800      1.920621
  C       0.493566      0.437368      0.475979
  C       0.540035     -0.968812      1.086985
  C       1.682285      1.362881      0.517395
  C       1.724985     -1.799260      0.790304
  C       3.799264      0.339377      0.727275
  C       5.060061     -0.036763     -0.007100
  O       0.117737      0.159471     -0.862706
  H      -0.318675      0.980769      0.976265
  H       0.330197     -0.934970      2.152875
  O      -0.615013     -1.558890      0.439030
  H       1.435785      2.253924     -0.053590
  H       1.892903      1.635050      1.547791
  H       2.163117     -2.425838      1.548056
  H       2.063685     -1.887707     -0.228251
  H       5.753501     -0.474622      0.696206
  H       5.486625      0.847183     -0.467814
  C      -0.884657     -0.830030     -0.746123
  H      -2.952418     -1.480801      0.892995
  C      -3.219962     -0.689116      0.210638
  C      -4.491279     -0.132783      0.234253
  H      -5.222783     -0.499553      0.940027
  C      -4.819780      0.891401     -0.639853
  H      -5.808852      1.325811     -0.619977
  C      -3.872152      1.360529     -1.539922
  H      -4.122233      2.161940     -2.220181
  C      -2.603665      0.803878     -1.566054
  H      -1.859705      1.171642     -2.258266
  C      -2.271902     -0.221689     -0.687999
  H      -0.783685     -1.485042     -1.612170
  I       4.788239     -1.439074     -1.590266
32
Coordinates from ORCA-job input_IRC_Full E -1102.971929918012
  O       2.870609      0.843007     -0.093872
  O       3.688903      0.253825      1.921179
  C       0.493441      0.436982      0.475971
  C       0.539814     -0.969290      1.086807
  C       1.682397      1.362214      0.517507
  C       1.725028     -1.799399      0.790170
  C       3.800034      0.339973      0.727368
  C       5.060659     -0.036425     -0.006985
  O       0.117442      0.159314     -0.862695
  H      -0.318657      0.980475      0.976410
  H       0.329930     -0.935585      2.152692
  O      -0.615174     -1.559293      0.438745
  H       1.436122      2.253383     -0.053373
  H       1.893040      1.634181      1.547948
  H       2.164631     -2.424379      1.548388
  H       2.063094     -1.888615     -0.228530
  H       5.754229     -0.474129      0.696318
  H       5.487256      0.847464     -0.467845
  C      -0.885002     -0.830139     -0.746196
  H      -2.953060     -1.480745      0.892996
  C      -3.220586     -0.689012      0.210694
  C      -4.491581     -0.132701      0.234144
  H      -5.223358     -0.499282      0.939756
  C      -4.820008      0.891735     -0.640217
  H      -5.809112      1.326086     -0.620326
  C      -3.872467      1.360664     -1.539975
  H      -4.122242      2.162059     -2.220368
  C      -2.603741      0.803787     -1.565957
  H      -1.859809      1.171587     -2.258196
  C      -2.272187     -0.221555     -0.688053
  H      -0.784225     -1.484955     -1.612384
  I       4.788726     -1.438954     -1.589911
32
Coordinates from ORCA-job input_IRC_Full E -1102.971933544253
  O       2.870611      0.842734     -0.093838
  O       3.689362      0.254433      1.921264
  C       0.493405      0.436872      0.475974
  C       0.539748     -0.969436      1.086753
  C       1.682427      1.362012      0.517544
  C       1.725041     -1.799442      0.790131
  C       3.800253      0.340143      0.727495
  C       5.060853     -0.036321     -0.006957
  O       0.117363      0.159267     -0.862698
  H      -0.318650      0.980385      0.976451
  H       0.329850     -0.935768      2.152638
  O      -0.615228     -1.559409      0.438655
  H       1.436224      2.253222     -0.053307
  H       1.893080      1.633920      1.547995
  H       2.165088     -2.423936      1.548492
  H       2.062914     -1.888894     -0.228612
  H       5.754442     -0.473976      0.696350
  H       5.487442      0.847545     -0.467853
  C      -0.885112     -0.830164     -0.746212
  H      -2.953252     -1.480732      0.893000
  C      -3.220655     -0.688984      0.210659
  C      -4.491765     -0.132587      0.234065
  H      -5.223524     -0.499201      0.939672
  C      -4.820111      0.891748     -0.640224
  H      -5.809187      1.326169     -0.620433
  C      -3.872441      1.360701     -1.540043
  H      -4.122247      2.162096     -2.220424
  C      -2.603843      0.803845     -1.565974
  H      -1.859842      1.171567     -2.258171
  C      -2.272300     -0.221597     -0.687977
  H      -0.784384     -1.484935     -1.612454
  I       4.788873     -1.438920     -1.589803
32
Coordinates from ORCA-job input_IRC_Full E -1102.971944607026
  O       2.870636      0.841847     -0.093711
  O       3.690824      0.256378      1.921574
  C       0.493289      0.436508      0.475972
  C       0.539535     -0.969898      1.086580
  C       1.682527      1.361372      0.517664
  C       1.725082     -1.799579      0.790008
  C       3.800953      0.340696      0.727840
  C       5.061455     -0.035988     -0.006860
  O       0.117097      0.159117     -0.862699
  H      -0.318630      0.980099      0.976585
  H       0.329592     -0.936356      2.152462
  O      -0.615390     -1.559789      0.438371
  H       1.436549      2.252705     -0.053092
  H       1.893210      1.633080      1.548147
  H       2.166557     -2.422507      1.548825
  H       2.062337     -1.889792     -0.228874
  H       5.755135     -0.473484      0.696458
  H       5.488040      0.847816     -0.467885
  C      -0.885450     -0.830258     -0.746274
  H      -2.953866     -1.480682      0.893005
  C      -3.221093     -0.688888      0.210642
  C      -4.492181     -0.132389      0.233897
  H      -5.224064     -0.498943      0.939406
  C      -4.820376      0.891951     -0.640435
  H      -5.809431      1.326433     -0.620773
  C      -3.872581      1.360827     -1.540165
  H      -4.122258      2.162213     -2.220604
  C      -2.604022      0.803876     -1.565944
  H      -1.859944      1.171512     -2.258097
  C      -2.272608     -0.221577     -0.687907
  H      -0.784898     -1.484859     -1.612668
  I       4.789350     -1.438809     -1.589454
32
Coordinates from ORCA-job input_IRC_Full E -1102.971956230276
  O       2.870660      0.840889     -0.093560
  O       3.692393      0.258474      1.921993
  C       0.493161      0.436111      0.475966
  C       0.539307     -0.970401      1.086392
  C       1.682636      1.360674      0.517790
  C       1.725124     -1.799731      0.789878
  C       3.801739      0.341302      0.728110
  C       5.062098     -0.035618     -0.006746
  O       0.116808      0.158951     -0.862696
  H      -0.318608      0.979787      0.976727
  H       0.329310     -0.936994      2.152269
  O      -0.615567     -1.560205      0.438062
  H       1.436901      2.252146     -0.052851
  H       1.893349      1.632165      1.548320
  H       2.168168     -2.420930      1.549200
  H       2.061701     -1.890793     -0.229153
  H       5.755894     -0.472938      0.696579
  H       5.488685      0.848119     -0.467923
  C      -0.885811     -0.830356     -0.746350
  H      -2.954530     -1.480623      0.893005
  C      -3.221561     -0.688783      0.210620
  C      -4.492627     -0.132175      0.233713
  H      -5.224651     -0.498663      0.939118
  C      -4.820663      0.892173     -0.640669
  H      -5.809697      1.326718     -0.621145
  C      -3.872725      1.360964     -1.540299
  H      -4.122269      2.162341     -2.220799
  C      -2.604224      0.803918     -1.565916
  H      -1.860050      1.171457     -2.258021
  C      -2.272943     -0.221563     -0.687820
  H      -0.785456     -1.484774     -1.612902
  I       4.789876     -1.438692     -1.589067
32
Coordinates from ORCA-job input_IRC_Full E -1102.971967690475
  O       2.870691      0.839935     -0.093412
  O       3.693958      0.260554      1.922418
  C       0.493036      0.435715      0.475964
  C       0.539073     -0.970907      1.086202
  C       1.682750      1.359976      0.517923
  C       1.725166     -1.799887      0.789753
  C       3.802498      0.341913      0.728378
  C       5.062760     -0.035244     -0.006639
  O       0.116526      0.158789     -0.862704
  H      -0.318588      0.979474      0.976867
  H       0.329026     -0.937629      2.152077
  O      -0.615738     -1.560618      0.437748
  H       1.437252      2.251591     -0.052603
  H       1.893484      1.631245      1.548494
  H       2.169793     -2.419325      1.549587
  H       2.061057     -1.891819     -0.229426
  H       5.756653     -0.472375      0.696700
  H       5.489322      0.848427     -0.467963
  C      -0.886179     -0.830457     -0.746416
  H      -2.955187     -1.480570      0.893010
  C      -3.222045     -0.688673      0.210602
  C      -4.493070     -0.131964      0.233531
  H      -5.225230     -0.498383      0.938824
  C      -4.820944      0.892398     -0.640907
  H      -5.809959      1.327001     -0.621518
  C      -3.872885      1.361102     -1.540428
  H      -4.122280      2.162473     -2.220998
  C      -2.604398      0.803946     -1.565881
  H      -1.860160      1.171403     -2.257940
  C      -2.273266     -0.221525     -0.687764
  H      -0.786012     -1.484691     -1.613141
  I       4.790409     -1.438577     -1.588670
32
Coordinates from ORCA-job input_IRC_Full E -1102.971979041623
  O       2.870705      0.838996     -0.093253
  O       3.695493      0.262616      1.922836
  C       0.492912      0.435320      0.475949
  C       0.538849     -0.971408      1.086014
  C       1.682852      1.359285      0.518044
  C       1.725203     -1.800046      0.789637
  C       3.803316      0.342500      0.728624
  C       5.063368     -0.034859     -0.006515
  O       0.116244      0.158620     -0.862697
  H      -0.318566      0.979160      0.977003
  H       0.328740     -0.938260      2.151883
  O      -0.615918     -1.561034      0.437436
  H       1.437601      2.251038     -0.052346
  H       1.893620      1.630327      1.548679
  H       2.171427     -2.417700      1.549987
  H       2.060406     -1.892867     -0.229694
  H       5.757423     -0.471804      0.696831
  H       5.489959      0.848752     -0.468014
  C      -0.886523     -0.830553     -0.746515
  H      -2.955842     -1.480499      0.892998
  C      -3.222452     -0.688573      0.210559
  C      -4.493528     -0.131725      0.233328
  H      -5.225813     -0.498109      0.938538
  C      -4.821239      0.892596     -0.641115
  H      -5.810222      1.327281     -0.621891
  C      -3.872976      1.361241     -1.540586
  H      -4.122287      2.162596     -2.221188
  C      -2.604648      0.804034     -1.565873
  H      -1.860252      1.171360     -2.257873
  C      -2.273616     -0.221554     -0.687623
  H      -0.786566     -1.484602     -1.613371
  I       4.790952     -1.438468     -1.588268
32
Coordinates from ORCA-job input_IRC_Full E -1102.971989720724
  O       2.870729      0.838080     -0.093110
  O       3.696996      0.264613      1.923306
  C       0.492797      0.434929      0.475945
  C       0.538616     -0.971905      1.085827
  C       1.682962      1.358606      0.518172
  C       1.725242     -1.800207      0.789526
  C       3.804059      0.343097      0.728827
  C       5.064025     -0.034477     -0.006416
  O       0.115982      0.158464     -0.862710
  H      -0.318550      0.978853      0.977134
  H       0.328459     -0.938875      2.151693
  O      -0.616081     -1.561434      0.437126
  H       1.437942      2.250501     -0.052087
  H       1.893747      1.629422      1.548861
  H       2.173045     -2.416075      1.550393
  H       2.059756     -1.893923     -0.229949
  H       5.758173     -0.471224      0.696955
  H       5.490565      0.849065     -0.468059
  C      -0.886882     -0.830654     -0.746590
  H      -2.956469     -1.480460      0.893011
  C      -3.222965     -0.688431      0.210525
  C      -4.493915     -0.131575      0.233184
  H      -5.226366     -0.497833      0.938242
  C      -4.821515      0.892867     -0.641400
  H      -5.810466      1.327548     -0.622258
  C      -3.873139      1.361345     -1.540677
  H      -4.122301      2.162743     -2.221395
  C      -2.604807      0.804070     -1.565847
  H      -1.860358      1.171311     -2.257790
  C      -2.273915     -0.221508     -0.687581
  H      -0.787105     -1.484517     -1.613608
  I       4.791488     -1.438361     -1.587860
32
Coordinates from ORCA-job input_IRC_Full E -1102.972000051133
  O       2.870797      0.837178     -0.092935
  O       3.698442      0.266535      1.923712
  C       0.492665      0.434562      0.475939
  C       0.538400     -0.972380      1.085644
  C       1.683073      1.357941      0.518327
  C       1.725276     -1.800366      0.789416
  C       3.804753      0.343685      0.729018
  C       5.064650     -0.034108     -0.006287
  O       0.115714      0.158296     -0.862724
  H      -0.318523      0.978547      0.977252
  H       0.328183     -0.939469      2.151508
  O      -0.616245     -1.561828      0.436815
  H       1.438263      2.250000     -0.051839
  H       1.893866      1.628542      1.549028
  H       2.174625     -2.414482      1.550801
  H       2.059118     -1.894969     -0.230186
  H       5.758895     -0.470644      0.697066
  H       5.491149      0.849383     -0.468112
  C      -0.887211     -0.830719     -0.746632
  H      -2.957085     -1.480377      0.892983
  C      -3.223366     -0.688384      0.210544
  C      -4.494366     -0.131308      0.232959
  H      -5.226908     -0.497580      0.937970
  C      -4.821748      0.893009     -0.641574
  H      -5.810727      1.327820     -0.622618
  C      -3.873317      1.361550     -1.540852
  H      -4.122298      2.162841     -2.221559
  C      -2.604938      0.804063     -1.565793
  H      -1.860449      1.171278     -2.257724
  C      -2.274210     -0.221448     -0.687556
  H      -0.787621     -1.484447     -1.613855
  I       4.792014     -1.438265     -1.587462
32
Coordinates from ORCA-job input_IRC_Full E -1102.972009847010
  O       2.870747      0.836360     -0.092827
  O       3.699832      0.268398      1.924086
  C       0.492591      0.434176      0.475918
  C       0.538178     -0.972852      1.085470
  C       1.683158      1.357324      0.518403
  C       1.725307     -1.800526      0.789339
  C       3.805543      0.344199      0.729304
  C       5.065214     -0.033711     -0.006213
  O       0.115487      0.158169     -0.862720
  H      -0.318522      0.978268      0.977377
  H       0.327914     -0.940045      2.151324
  O      -0.616391     -1.562201      0.436535
  H       1.438597      2.249472     -0.051569
  H       1.893990      1.627688      1.549235
  H       2.176173     -2.412897      1.551201
  H       2.058492     -1.896012     -0.230424
  H       5.759626     -0.470081      0.697212
  H       5.491712      0.849692     -0.468163
  C      -0.887544     -0.830871     -0.746786
  H      -2.957662     -1.480354      0.893005
  C      -3.223827     -0.688211      0.210462
  C      -4.494713     -0.131186      0.232833
  H      -5.227421     -0.497321      0.937686
  C      -4.822036      0.893287     -0.641855
  H      -5.810941      1.328059     -0.622964
  C      -3.873390      1.361583     -1.540909
  H      -4.122319      2.163010     -2.221778
  C      -2.605145      0.804154     -1.565795
  H      -1.860541      1.171238     -2.257649
  C      -2.274519     -0.221430     -0.687462
  H      -0.788131     -1.484335     -1.614044
  I       4.792539     -1.438172     -1.587060
32
Coordinates from ORCA-job input_IRC_Full E -1102.972019207102
  O       2.870933      0.835461     -0.092610
  O       3.701202      0.270189      1.924483
  C       0.492409      0.433860      0.475929
  C       0.537982     -0.973299      1.085291
  C       1.683284      1.356660      0.518642
  C       1.725340     -1.800682      0.789218
  C       3.806058      0.344821      0.729405
  C       5.065869     -0.033393     -0.006052
  O       0.115218      0.157969     -0.862761
  H      -0.318469      0.977955      0.977470
  H       0.327646     -0.940603      2.151150
  O      -0.616569     -1.562582      0.436205
  H       1.438882      2.249045     -0.051345
  H       1.894088      1.626840      1.549361
  H       2.177705     -2.411342      1.551623
  H       2.057864     -1.897050     -0.230622
  H       5.760292     -0.469483      0.697288
  H       5.492254      0.850023     -0.468230
  C      -0.887835     -0.830816     -0.746716
  H      -2.958245     -1.480248      0.892951
  C      -3.224176     -0.688187      0.210488
  C      -4.495141     -0.130933      0.232620
  H      -5.227933     -0.497086      0.937430
  C      -4.822241      0.893414     -0.642020
  H      -5.811195      1.328320     -0.623311
  C      -3.873573      1.361842     -1.541131
  H      -4.122299      2.163063     -2.221898
  C      -2.605293      0.804187     -1.565766
  H      -1.860614      1.171217     -2.257596
  C      -2.274763     -0.221448     -0.687405
  H      -0.788606     -1.484320     -1.614348
  I       4.793049     -1.438087     -1.586666
32
Coordinates from ORCA-job input_IRC_Full E -1102.972021958424
  O       2.870849      0.835273     -0.092604
  O       3.701562      0.270690      1.924606
  C       0.492423      0.433736      0.475912
  C       0.537914     -0.973431      1.085246
  C       1.683297      1.356512      0.518612
  C       1.725344     -1.800727      0.789214
  C       3.806360      0.344922      0.729491
  C       5.065986     -0.033255     -0.006051
  O       0.115171      0.157957     -0.862746
  H      -0.318486      0.977890      0.977510
  H       0.327572     -0.940759      2.151098
  O      -0.616594     -1.562678      0.436143
  H       1.438982      2.248880     -0.051254
  H       1.894127      1.626611      1.549442
  H       2.178131     -2.410893      1.551734
  H       2.057693     -1.897348     -0.230692
  H       5.760508     -0.469333      0.697347
  H       5.492402      0.850103     -0.468242
  C      -0.887933     -0.830921     -0.746825
  H      -2.958396     -1.480253      0.892967
  C      -3.224310     -0.688134      0.210463
  C      -4.495234     -0.130892      0.232576
  H      -5.228068     -0.497016      0.937351
  C      -4.822321      0.893485     -0.642091
  H      -5.811249      1.328382     -0.623405
  C      -3.873590      1.361825     -1.541122
  H      -4.122311      2.163131     -2.221975
  C      -2.605321      0.804186     -1.565753
  H      -1.860645      1.171206     -2.257571
  C      -2.274862     -0.221391     -0.687408
  H      -0.788749     -1.484259     -1.614363
  I       4.793196     -1.438064     -1.586551
32
Coordinates from ORCA-job input_IRC_Full E -1102.972024833765
  O       2.870846      0.835024     -0.092566
  O       3.701978      0.271242      1.924714
  C       0.492396      0.433623      0.475907
  C       0.537848     -0.973573      1.085193
  C       1.683324      1.356323      0.518645
  C       1.725352     -1.800778      0.789192
  C       3.806583      0.345082      0.729574
  C       5.066163     -0.033135     -0.006025
  O       0.115103      0.157914     -0.862749
  H      -0.318484      0.977802      0.977545
  H       0.327489     -0.940931      2.151042
  O      -0.616639     -1.562792      0.436054
  H       1.439079      2.248727     -0.051170
  H       1.894161      1.626351      1.549503
  H       2.178608     -2.410397      1.551864
  H       2.057496     -1.897680     -0.230758
  H       5.760729     -0.469152      0.697389
  H       5.492567      0.850203     -0.468261
  C      -0.888030     -0.830957     -0.746861
  H      -2.958568     -1.480239      0.892966
  C      -3.224437     -0.688095      0.210447
  C      -4.495348     -0.130838      0.232526
  H      -5.228221     -0.496940      0.937266
  C      -4.822399      0.893552     -0.642163
  H      -5.811316      1.328456     -0.623511
  C      -3.873619      1.361853     -1.541152
  H      -4.122314      2.163175     -2.222035
  C      -2.605375      0.804205     -1.565749
  H      -1.860670      1.171198     -2.257550
  C      -2.274952     -0.221380     -0.687389
  H      -0.788900     -1.484229     -1.614428
  I       4.793358     -1.438038     -1.586424
32
Coordinates from ORCA-job input_IRC_Full E -1102.972028009669
  O       2.870858      0.834743     -0.092514
  O       3.702436      0.271849      1.924845
  C       0.492360      0.433501      0.475902
  C       0.537776     -0.973729      1.085133
  C       1.683357      1.356111      0.518690
  C       1.725361     -1.800834      0.789165
  C       3.806816      0.345266      0.729641
  C       5.066362     -0.033005     -0.005988
  O       0.115024      0.157864     -0.862754
  H      -0.318479      0.977704      0.977581
  H       0.327396     -0.941121      2.150981
  O      -0.616690     -1.562918      0.435952
  H       1.439185      2.248564     -0.051079
  H       1.894198      1.626063      1.549566
  H       2.179137     -2.409848      1.552011
  H       2.057279     -1.898049     -0.230829
  H       5.760971     -0.468948      0.697431
  H       5.492749      0.850315     -0.468284
  C      -0.888135     -0.830984     -0.746889
  H      -2.958759     -1.480220      0.892962
  C      -3.224574     -0.688059      0.210435
  C      -4.495475     -0.130776      0.232467
  H      -5.228391     -0.496857      0.937173
  C      -4.822482      0.893621     -0.642240
  H      -5.811392      1.328538     -0.623628
  C      -3.873659      1.361897     -1.541194
  H      -4.122315      2.163218     -2.222096
  C      -2.605430      0.804224     -1.565743
  H      -1.860697      1.171190     -2.257528
  C      -2.275046     -0.221370     -0.687370
  H      -0.789066     -1.484201     -1.614506
  I       4.793537     -1.438010     -1.586284
32
Coordinates from ORCA-job input_IRC_Full E -1102.972030827494
  O       2.870867      0.834496     -0.092470
  O       3.702841      0.272385      1.924943
  C       0.492328      0.433393      0.475898
  C       0.537713     -0.973868      1.085081
  C       1.683386      1.355925      0.518731
  C       1.725369     -1.800884      0.789141
  C       3.807020      0.345428      0.729721
  C       5.066539     -0.032889     -0.005957
  O       0.114955      0.157819     -0.862759
  H      -0.318474      0.977617      0.977613
  H       0.327314     -0.941289      2.150927
  O      -0.616735     -1.563030      0.435861
  H       1.439278      2.248420     -0.050999
  H       1.894231      1.625808      1.549622
  H       2.179606     -2.409360      1.552142
  H       2.057085     -1.898377     -0.230892
  H       5.761184     -0.468767      0.697469
  H       5.492908      0.850414     -0.468304
  C      -0.888228     -0.831009     -0.746915
  H      -2.958927     -1.480202      0.892957
  C      -3.224694     -0.688028      0.210425
  C      -4.495588     -0.130719      0.232415
  H      -5.228540     -0.496784      0.937091
  C      -4.822554      0.893681     -0.642307
  H      -5.811460      1.328611     -0.623732
  C      -3.873695      1.361936     -1.541232
  H      -4.122316      2.163256     -2.222150
  C      -2.605477      0.804240     -1.565738
  H      -1.860721      1.171183     -2.257509
  C      -2.275129     -0.221361     -0.687353
  H      -0.789212     -1.484176     -1.614575
  I       4.793697     -1.437986     -1.586158
32
Coordinates from ORCA-job input_IRC_Full E -1102.972033933163
  O       2.870878      0.834218     -0.092418
  O       3.703293      0.272985      1.925076
  C       0.492292      0.433271      0.475893
  C       0.537641     -0.974023      1.085021
  C       1.683419      1.355714      0.518777
  C       1.725378     -1.800941      0.789116
  C       3.807253      0.345610      0.729784
  C       5.066737     -0.032758     -0.005920
  O       0.114878      0.157768     -0.862764
  H      -0.318469      0.977519      0.977648
  H       0.327222     -0.941478      2.150866
  O      -0.616786     -1.563155      0.435760
  H       1.439382      2.248259     -0.050907
  H       1.894267      1.625521      1.549686
  H       2.180135     -2.408809      1.552290
  H       2.056867     -1.898749     -0.230961
  H       5.761425     -0.468561      0.697511
  H       5.493086      0.850526     -0.468327
  C      -0.888332     -0.831036     -0.746944
  H      -2.959116     -1.480182      0.892952
  C      -3.224828     -0.687993      0.210413
  C      -4.495715     -0.130655      0.232355
  H      -5.228708     -0.496703      0.936999
  C      -4.822635      0.893748     -0.642381
  H      -5.811536      1.328692     -0.623849
  C      -3.873735      1.361981     -1.541275
  H      -4.122316      2.163298     -2.222211
  C      -2.605530      0.804258     -1.565732
  H      -1.860748      1.171176     -2.257488
  C      -2.275222     -0.221349     -0.687335
  H      -0.789376     -1.484148     -1.614653
  I       4.793876     -1.437960     -1.586017
32
Coordinates from ORCA-job input_IRC_Full E -1102.972036618448
  O       2.870888      0.833982     -0.092375
  O       3.703681      0.273497      1.925164
  C       0.492262      0.433168      0.475889
  C       0.537579     -0.974155      1.084971
  C       1.683447      1.355535      0.518817
  C       1.725385     -1.800989      0.789094
  C       3.807448      0.345765      0.729865
  C       5.066907     -0.032646     -0.005890
  O       0.114812      0.157725     -0.862769
  H      -0.318464      0.977435      0.977678
  H       0.327143     -0.941638      2.150813
  O      -0.616829     -1.563262      0.435672
  H       1.439471      2.248121     -0.050829
  H       1.894298      1.625276      1.549740
  H       2.180588     -2.408336      1.552418
  H       2.056680     -1.899069     -0.231020
  H       5.761631     -0.468384      0.697547
  H       5.493238      0.850623     -0.468347
  C      -0.888420     -0.831060     -0.746969
  H      -2.959277     -1.480164      0.892947
  C      -3.224942     -0.687963      0.210403
  C      -4.495823     -0.130600      0.232304
  H      -5.228850     -0.496633      0.936920
  C      -4.822704      0.893804     -0.642445
  H      -5.811601      1.328762     -0.623949
  C      -3.873769      1.362019     -1.541311
  H      -4.122316      2.163335     -2.222262
  C      -2.605574      0.804273     -1.565727
  H      -1.860770      1.171170     -2.257470
  C      -2.275301     -0.221340     -0.687320
  H      -0.789516     -1.484124     -1.614720
  I       4.794030     -1.437937     -1.585895
32
Coordinates from ORCA-job input_IRC_Full E -1102.972039703720
  O       2.870899      0.833702     -0.092322
  O       3.704136      0.274100      1.925301
  C       0.492226      0.433045      0.475884
  C       0.537507     -0.974312      1.084911
  C       1.683480      1.355323      0.518864
  C       1.725393     -1.801047      0.789070
  C       3.807684      0.345949      0.729926
  C       5.067107     -0.032512     -0.005853
  O       0.114735      0.157674     -0.862774
  H      -0.318459      0.977335      0.977714
  H       0.327049     -0.941828      2.150752
  O      -0.616880     -1.563389      0.435568
  H       1.439577      2.247958     -0.050735
  H       1.894334      1.624985      1.549806
  H       2.181126     -2.407773      1.552571
  H       2.056457     -1.899450     -0.231089
  H       5.761875     -0.468172      0.697590
  H       5.493417      0.850739     -0.468372
  C      -0.888524     -0.831088     -0.746998
  H      -2.959467     -1.480144      0.892940
  C      -3.225076     -0.687927      0.210391
  C      -4.495950     -0.130535      0.232243
  H      -5.229019     -0.496551      0.936826
  C      -4.822785      0.893871     -0.642521
  H      -5.811677      1.328844     -0.624067
  C      -3.873809      1.362065     -1.541354
  H      -4.122317      2.163378     -2.222323
  C      -2.605627      0.804291     -1.565721
  H      -1.860797      1.171164     -2.257448
  C      -2.275394     -0.221328     -0.687303
  H      -0.789681     -1.484095     -1.614799
  I       4.794213     -1.437911     -1.585750
32
Coordinates from ORCA-job input_IRC_Full E -1102.972042275915
  O       2.870908      0.833473     -0.092280
  O       3.704511      0.274596      1.925384
  C       0.492197      0.432944      0.475880
  C       0.537447     -0.974442      1.084862
  C       1.683507      1.355149      0.518904
  C       1.725400     -1.801095      0.789050
  C       3.807873      0.346098      0.730008
  C       5.067273     -0.032401     -0.005824
  O       0.114672      0.157632     -0.862779
  H      -0.318455      0.977254      0.977742
  H       0.326971     -0.941984      2.150701
  O      -0.616921     -1.563493      0.435483
  H       1.439663      2.247825     -0.050658
  H       1.894364      1.624746      1.549859
  H       2.181569     -2.407308      1.552698
  H       2.056273     -1.899766     -0.231145
  H       5.762076     -0.467997      0.697626
  H       5.493563      0.850834     -0.468392
  C      -0.888610     -0.831110     -0.747023
  H      -2.959622     -1.480127      0.892935
  C      -3.225186     -0.687898      0.210380
  C      -4.496055     -0.130482      0.232193
  H      -5.229156     -0.496483      0.936750
  C      -4.822852      0.893927     -0.642583
  H      -5.811740      1.328912     -0.624165
  C      -3.873842      1.362102     -1.541390
  H      -4.122317      2.163414     -2.222374
  C      -2.605669      0.804307     -1.565717
  H      -1.860818      1.171159     -2.257431
  C      -2.275470     -0.221318     -0.687288
  H      -0.789816     -1.484072     -1.614864
  I       4.794363     -1.437891     -1.585629
32
Coordinates from ORCA-job input_IRC_Full E -1102.972045383056
  O       2.870920      0.833194     -0.092226
  O       3.704966      0.275199      1.925524
  C       0.492161      0.432821      0.475875
  C       0.537373     -0.974599      1.084801
  C       1.683540      1.354936      0.518951
  C       1.725408     -1.801154      0.789026
  C       3.808110      0.346283      0.730065
  C       5.067473     -0.032265     -0.005786
  O       0.114595      0.157580     -0.862785
  H      -0.318450      0.977153      0.977777
  H       0.326876     -0.942175      2.150638
  O      -0.616972     -1.563620      0.435378
  H       1.439769      2.247662     -0.050562
  H       1.894400      1.624454      1.549926
  H       2.182112     -2.406737      1.552854
  H       2.056047     -1.900154     -0.231212
  H       5.762323     -0.467782      0.697670
  H       5.493741      0.850952     -0.468418
  C      -0.888714     -0.831138     -0.747054
  H      -2.959812     -1.480106      0.892928
  C      -3.225321     -0.687863      0.210368
  C      -4.496182     -0.130416      0.232131
  H      -5.229325     -0.496401      0.936655
  C      -4.822933      0.893994     -0.642659
  H      -5.811816      1.328994     -0.624284
  C      -3.873882      1.362148     -1.541434
  H      -4.122317      2.163458     -2.222435
  C      -2.605722      0.804326     -1.565711
  H      -1.860844      1.171153     -2.257409
  C      -2.275563     -0.221306     -0.687271
  H      -0.789981     -1.484043     -1.614945
  I       4.794549     -1.437865     -1.585481
32
Coordinates from ORCA-job input_IRC_Full E -1102.972047842776
  O       2.870929      0.832976     -0.092186
  O       3.705324      0.275669      1.925596
  C       0.492133      0.432724      0.475870
  C       0.537316     -0.974723      1.084754
  C       1.683565      1.354770      0.518990
  C       1.725414     -1.801200      0.789008
  C       3.808288      0.346426      0.730150
  C       5.067632     -0.032158     -0.005759
  O       0.114535      0.157540     -0.862790
  H      -0.318446      0.977075      0.977804
  H       0.326802     -0.942323      2.150589
  O      -0.617011     -1.563719      0.435296
  H       1.439852      2.247535     -0.050487
  H       1.894428      1.624226      1.549978
  H       2.182537     -2.406289      1.552977
  H       2.055870     -1.900460     -0.231264
  H       5.762515     -0.467612      0.697704
  H       5.493879      0.851044     -0.468439
  C      -0.888795     -0.831159     -0.747078
  H      -2.959959     -1.480090      0.892922
  C      -3.225425     -0.687835      0.210357
  C      -4.496281     -0.130366      0.232083
  H      -5.229455     -0.496337      0.936582
  C      -4.822996      0.894046     -0.642719
  H      -5.811875      1.329058     -0.624377
  C      -3.873913      1.362184     -1.541468
  H      -4.122316      2.163492     -2.222483
  C      -2.605762      0.804341     -1.565707
  H      -1.860865      1.171149     -2.257393
  C      -2.275635     -0.221296     -0.687258
  H      -0.790110     -1.484020     -1.615008
  I       4.794693     -1.437846     -1.585365
32
Coordinates from ORCA-job input_IRC_Full E -1102.972051038930
  O       2.870941      0.832688     -0.092129
  O       3.705792      0.276290      1.925748
  C       0.492096      0.432597      0.475864
  C       0.537240     -0.974886      1.084692
  C       1.683600      1.354549      0.519039
  C       1.725422     -1.801262      0.788985
  C       3.808534      0.346617      0.730202
  C       5.067839     -0.032016     -0.005719
  O       0.114457      0.157487     -0.862797
  H      -0.318441      0.976972      0.977839
  H       0.326702     -0.942520      2.150524
  O      -0.617064     -1.563851      0.435186
  H       1.439961      2.247367     -0.050387
  H       1.894465      1.623923      1.550048
  H       2.183103     -2.405692      1.553142
  H       2.055634     -1.900868     -0.231333
  H       5.762771     -0.467385      0.697750
  H       5.494061      0.851168     -0.468467
  C      -0.888902     -0.831188     -0.747110
  H      -2.960154     -1.480068      0.892915
  C      -3.225563     -0.687798      0.210344
  C      -4.496412     -0.130298      0.232019
  H      -5.229628     -0.496252      0.936484
  C      -4.823079      0.894116     -0.642798
  H      -5.811953      1.329143     -0.624500
  C      -3.873954      1.362232     -1.541513
  H      -4.122316      2.163538     -2.222547
  C      -2.605815      0.804361     -1.565702
  H      -1.860891      1.171144     -2.257371
  C      -2.275731     -0.221283     -0.687241
  H      -0.790280     -1.483989     -1.615092
  I       4.794886     -1.437821     -1.585210
32
Coordinates from ORCA-job input_IRC_Full E -1102.972053306703
  O       2.870950      0.832487     -0.092092
  O       3.706123      0.276724      1.925804
  C       0.492071      0.432507      0.475860
  C       0.537187     -0.975001      1.084648
  C       1.683623      1.354396      0.519076
  C       1.725427     -1.801306      0.788970
  C       3.808697      0.346749      0.730292
  C       5.067986     -0.031915     -0.005694
  O       0.114402      0.157450     -0.862802
  H      -0.318437      0.976899      0.977864
  H       0.326633     -0.942657      2.150479
  O      -0.617100     -1.563943      0.435110
  H       1.440037      2.247250     -0.050316
  H       1.894491      1.623710      1.550097
  H       2.183499     -2.405272      1.553258
  H       2.055469     -1.901155     -0.231380
  H       5.762949     -0.467226      0.697782
  H       5.494188      0.851255     -0.468486
  C      -0.888977     -0.831207     -0.747133
  H      -2.960289     -1.480052      0.892909
  C      -3.225659     -0.687772      0.210334
  C      -4.496503     -0.130251      0.231974
  H      -5.229749     -0.496193      0.936415
  C      -4.823137      0.894164     -0.642854
  H      -5.812008      1.329202     -0.624587
  C      -3.873982      1.362266     -1.541545
  H      -4.122316      2.163570     -2.222591
  C      -2.605852      0.804375     -1.565698
  H      -1.860909      1.171141     -2.257356
  C      -2.275797     -0.221274     -0.687230
  H      -0.790399     -1.483968     -1.615151
  I       4.795022     -1.437803     -1.585101
32
Coordinates from ORCA-job input_IRC_Full E -1102.972056540905
  O       2.870962      0.832187     -0.092031
  O       3.706608      0.277368      1.925969
  C       0.492032      0.432374      0.475854
  C       0.537107     -0.975172      1.084583
  C       1.683659      1.354166      0.519127
  C       1.725435     -1.801371      0.788947
  C       3.808954      0.346948      0.730337
  C       5.068202     -0.031765     -0.005652
  O       0.114321      0.157394     -0.862809
  H      -0.318432      0.976790      0.977900
  H       0.326529     -0.942862      2.150411
  O      -0.617154     -1.564080      0.434995
  H       1.440151      2.247075     -0.050210
  H       1.894528      1.623394      1.550171
  H       2.184093     -2.404642      1.553433
  H       2.055220     -1.901586     -0.231451
  H       5.763218     -0.466986      0.697830
  H       5.494376      0.851386     -0.468517
  C      -0.889088     -0.831237     -0.747167
  H      -2.960492     -1.480030      0.892900
  C      -3.225802     -0.687733      0.210319
  C      -4.496639     -0.130181      0.231907
  H      -5.229928     -0.496105      0.936313
  C      -4.823223      0.894237     -0.642936
  H      -5.812089      1.329290     -0.624716
  C      -3.874024      1.362316     -1.541593
  H      -4.122315      2.163618     -2.222658
  C      -2.605907      0.804397     -1.565693
  H      -1.860936      1.171136     -2.257334
  C      -2.275896     -0.221260     -0.687212
  H      -0.790576     -1.483936     -1.615239
  I       4.795224     -1.437778     -1.584936
32
Coordinates from ORCA-job input_IRC_Full E -1102.972058667733
  O       2.870971      0.832000     -0.091997
  O       3.706918      0.277773      1.926010
  C       0.492009      0.432290      0.475850
  C       0.537058     -0.975279      1.084542
  C       1.683680      1.354023      0.519163
  C       1.725440     -1.801412      0.788933
  C       3.809105      0.347071      0.730434
  C       5.068340     -0.031670     -0.005629
  O       0.114271      0.157360     -0.862814
  H      -0.318429      0.976722      0.977923
  H       0.326463     -0.942990      2.150369
  O      -0.617188     -1.564166      0.434922
  H       1.440222      2.246966     -0.050143
  H       1.894552      1.623195      1.550217
  H       2.184466     -2.404245      1.553544
  H       2.055064     -1.901859     -0.231494
  H       5.763386     -0.466834      0.697860
  H       5.494493      0.851468     -0.468536
  C      -0.889157     -0.831255     -0.747189
  H      -2.960618     -1.480015      0.892894
  C      -3.225891     -0.687708      0.210309
  C      -4.496723     -0.130137      0.231865
  H      -5.230040     -0.496050      0.936249
  C      -4.823277      0.894282     -0.642988
  H      -5.812140      1.329345     -0.624797
  C      -3.874050      1.362347     -1.541623
  H      -4.122314      2.163648     -2.222699
  C      -2.605941      0.804410     -1.565690
  H      -1.860953      1.171134     -2.257320
  C      -2.275957     -0.221251     -0.687202
  H      -0.790687     -1.483916     -1.615295
  I       4.795352     -1.437762     -1.584833
32
Coordinates from ORCA-job input_IRC_Full E -1102.972062147072
  O       2.870984      0.831678     -0.091930
  O       3.707438      0.278463      1.926193
  C       0.491968      0.432147      0.475843
  C       0.536972     -0.975463      1.084471
  C       1.683719      1.353775      0.519219
  C       1.725448     -1.801484      0.788910
  C       3.809382      0.347285      0.730476
  C       5.068573     -0.031506     -0.005584
  O       0.114185      0.157300     -0.862822
  H      -0.318424      0.976605      0.977961
  H       0.326350     -0.943210      2.150295
  O      -0.617246     -1.564315      0.434798
  H       1.440344      2.246779     -0.050027
  H       1.894592      1.622853      1.550298
  H       2.185109     -2.403559      1.553735
  H       2.054794     -1.902330     -0.231568
  H       5.763676     -0.466571      0.697912
  H       5.494694      0.851611     -0.468570
  C      -0.889276     -0.831286     -0.747227
  H      -2.960834     -1.479990      0.892884
  C      -3.226044     -0.687666      0.210293
  C      -4.496868     -0.130062      0.231792
  H      -5.230232     -0.495955      0.936138
  C      -4.823369      0.894360     -0.643078
  H      -5.812227      1.329439     -0.624937
  C      -3.874095      1.362402     -1.541674
  H      -4.122313      2.163700     -2.222771
  C      -2.606000      0.804434     -1.565685
  H      -1.860981      1.171130     -2.257297
  C      -2.276063     -0.221235     -0.687184
  H      -0.790877     -1.483881     -1.615391
  I       4.795572     -1.437736     -1.584653
32
Coordinates from ORCA-job input_IRC_Full E -1102.972064171288
  O       2.870993      0.831500     -0.091898
  O       3.707733      0.278848      1.926224
  C       0.491946      0.432067      0.475839
  C       0.536924     -0.975566      1.084432
  C       1.683739      1.353639      0.519254
  C       1.725453     -1.801524      0.788897
  C       3.809524      0.347402      0.730577
  C       5.068705     -0.031415     -0.005562
  O       0.114137      0.157267     -0.862827
  H      -0.318421      0.976540      0.977982
  H       0.326287     -0.943332      2.150254
  O      -0.617278     -1.564396      0.434728
  H       1.440412      2.246675     -0.049963
  H       1.894615      1.622663      1.550343
  H       2.185467     -2.403176      1.553843
  H       2.054643     -1.902594     -0.231608
  H       5.763836     -0.466424      0.697941
  H       5.494805      0.851691     -0.468589
  C      -0.889342     -0.831304     -0.747248
  H      -2.960953     -1.479976      0.892878
  C      -3.226128     -0.687643      0.210283
  C      -4.496948     -0.130020      0.231751
  H      -5.230338     -0.495903      0.936076
  C      -4.823420      0.894403     -0.643128
  H      -5.812275      1.329491     -0.625014
  C      -3.874119      1.362432     -1.541703
  H      -4.122312      2.163729     -2.222810
  C      -2.606032      0.804448     -1.565682
  H      -1.860997      1.171128     -2.257284
  C      -2.276121     -0.221226     -0.687174
  H      -0.790982     -1.483862     -1.615444
  I       4.795694     -1.437722     -1.584553
32
Coordinates from ORCA-job input_IRC_Full E -1102.972067670050
  O       2.871007      0.831172     -0.091829
  O       3.708263      0.279550      1.926412
  C       0.491904      0.431920      0.475832
  C       0.536836     -0.975754      1.084360
  C       1.683779      1.353385      0.519312
  C       1.725461     -1.801598      0.788875
  C       3.809808      0.347621      0.730618
  C       5.068943     -0.031245     -0.005515
  O       0.114050      0.157206     -0.862836
  H      -0.318416      0.976420      0.978021
  H       0.326170     -0.943557      2.150179
  O      -0.617337     -1.564548      0.434600
  H       1.440537      2.246484     -0.049842
  H       1.894655      1.622312      1.550427
  H       2.186130     -2.402467      1.554042
  H       2.054364     -1.903084     -0.231682
  H       5.764135     -0.466150      0.697995
  H       5.495008      0.851840     -0.468625
  C      -0.889462     -0.831335     -0.747287
  H      -2.961173     -1.479951      0.892867
  C      -3.226283     -0.687600      0.210265
  C      -4.497096     -0.129943      0.231676
  H      -5.230533     -0.495806      0.935963
  C      -4.823513      0.894483     -0.643220
  H      -5.812363      1.329588     -0.625157
  C      -3.874164      1.362488     -1.541756
  H      -4.122311      2.163783     -2.222884
  C      -2.606091      0.804473     -1.565678
  H      -1.861026      1.171125     -2.257260
  C      -2.276228     -0.221210     -0.687157
  H      -0.791175     -1.483826     -1.615543
  I       4.795921     -1.437696     -1.584366
32
Coordinates from ORCA-job input_IRC_Full E -1102.972069672835
  O       2.871016      0.830999     -0.091798
  O       3.708550      0.279924      1.926438
  C       0.491882      0.431842      0.475827
  C       0.536789     -0.975854      1.084322
  C       1.683799      1.353252      0.519347
  C       1.725465     -1.801637      0.788864
  C       3.809946      0.347735      0.730721
  C       5.069073     -0.031154     -0.005494
  O       0.114004      0.157174     -0.862841
  H      -0.318413      0.976356      0.978041
  H       0.326108     -0.943676      2.150139
  O      -0.617368     -1.564628      0.434531
  H       1.440604      2.246383     -0.049778
  H       1.894677      1.622126      1.550471
  H       2.186481     -2.402089      1.554149
  H       2.054215     -1.903345     -0.231720
  H       5.764292     -0.466004      0.698023
  H       5.495115      0.851919     -0.468645
  C      -0.889526     -0.831352     -0.747309
  H      -2.961289     -1.479937      0.892861
  C      -3.226365     -0.687577      0.210256
  C      -4.497173     -0.129902      0.231637
  H      -5.230636     -0.495756      0.935902
  C      -4.823562      0.894525     -0.643269
  H      -5.812409      1.329638     -0.625233
  C      -3.874188      1.362518     -1.541784
  H      -4.122310      2.163811     -2.222923
  C      -2.606122      0.804486     -1.565675
  H      -1.861040      1.171124     -2.257247
  C      -2.276284     -0.221201     -0.687148
  H      -0.791277     -1.483806     -1.615596
  I       4.796042     -1.437683     -1.584267
32
Coordinates from ORCA-job input_IRC_Full E -1102.972073154470
  O       2.871030      0.830669     -0.091726
  O       3.709084      0.280631      1.926633
  C       0.491840      0.431693      0.475820
  C       0.536700     -0.976046      1.084248
  C       1.683839      1.352996      0.519407
  C       1.725472     -1.801713      0.788843
  C       3.810233      0.347957      0.730758
  C       5.069313     -0.030980     -0.005446
  O       0.113917      0.157112     -0.862850
  H      -0.318408      0.976234      0.978079
  H       0.325989     -0.943903      2.150063
  O      -0.617427     -1.564782      0.434400
  H       1.440730      2.246190     -0.049654
  H       1.894717      1.621771      1.550558
  H       2.187156     -2.401363      1.554355
  H       2.053929     -1.903848     -0.231793
  H       5.764596     -0.465723      0.698078
  H       5.495318      0.852072     -0.468683
  C      -0.889647     -0.831384     -0.747350
  H      -2.961510     -1.479911      0.892848
  C      -3.226521     -0.687533      0.210237
  C      -4.497322     -0.129824      0.231560
  H      -5.230832     -0.495658      0.935787
  C      -4.823656      0.894606     -0.643362
  H      -5.812498      1.329735     -0.625378
  C      -3.874233      1.362575     -1.541838
  H      -4.122308      2.163866     -2.222997
  C      -2.606181      0.804512     -1.565671
  H      -1.861069      1.171122     -2.257224
  C      -2.276392     -0.221184     -0.687131
  H      -0.791473     -1.483769     -1.615697
  I       4.796273     -1.437658     -1.584075
32
Coordinates from ORCA-job input_IRC_Full E -1102.972075016678
  O       2.871039      0.830505     -0.091697
  O       3.709355      0.280982      1.926650
  C       0.491820      0.431619      0.475816
  C       0.536655     -0.976141      1.084212
  C       1.683857      1.352871      0.519441
  C       1.725476     -1.801751      0.788834
  C       3.810362      0.348064      0.730862
  C       5.069436     -0.030894     -0.005426
  O       0.113875      0.157081     -0.862855
  H      -0.318405      0.976174      0.978098
  H       0.325930     -0.944015      2.150025
  O      -0.617456     -1.564858      0.434335
  H       1.440792      2.246095     -0.049593
  H       1.894737      1.621594      1.550600
  H       2.187491     -2.401002      1.554457
  H       2.053788     -1.904098     -0.231828
  H       5.764745     -0.465583      0.698105
  H       5.495418      0.852147     -0.468703
  C      -0.889707     -0.831400     -0.747370
  H      -2.961618     -1.479898      0.892842
  C      -3.226598     -0.687511      0.210227
  C      -4.497394     -0.129786      0.231522
  H      -5.230929     -0.495611      0.935730
  C      -4.823702      0.894646     -0.643408
  H      -5.812542      1.329783     -0.625449
  C      -3.874255      1.362603     -1.541865
  H      -4.122307      2.163893     -2.223034
  C      -2.606210      0.804525     -1.565669
  H      -1.861082      1.171121     -2.257212
  C      -2.276444     -0.221175     -0.687123
  H      -0.791569     -1.483751     -1.615747
  I       4.796388     -1.437646     -1.583980
32
Coordinates from ORCA-job input_IRC_Full E -1102.972078495242
  O       2.871053      0.830174     -0.091624
  O       3.709891      0.281691      1.926847
  C       0.491777      0.431469      0.475808
  C       0.536565     -0.976334      1.084137
  C       1.683898      1.352612      0.519501
  C       1.725483     -1.801828      0.788814
  C       3.810651      0.348287      0.730899
  C       5.069679     -0.030716     -0.005378
  O       0.113788      0.157019     -0.862865
  H      -0.318401      0.976050      0.978135
  H       0.325808     -0.944243      2.149947
  O      -0.617516     -1.565013      0.434202
  H       1.440919      2.245901     -0.049466
  H       1.894778      1.621235      1.550689
  H       2.188176     -2.400262      1.554668
  H       2.053497     -1.904613     -0.231899
  H       5.765053     -0.465295      0.698161
  H       5.495621      0.852304     -0.468743
  C      -0.889829     -0.831431     -0.747412
  H      -2.961840     -1.479871      0.892829
  C      -3.226754     -0.687467      0.210207
  C      -4.497543     -0.129707      0.231445
  H      -5.231126     -0.495513      0.935613
  C      -4.823796      0.894727     -0.643503
  H      -5.812630      1.329880     -0.625596
  C      -3.874300      1.362661     -1.541919
  H      -4.122305      2.163949     -2.223109
  C      -2.606269      0.804552     -1.565665
  H      -1.861110      1.171120     -2.257189
  C      -2.276551     -0.221157     -0.687106
  H      -0.791765     -1.483714     -1.615850
  I       4.796623     -1.437622     -1.583783
32
Coordinates from ORCA-job input_IRC_Full E -1102.972080340954
  O       2.871062      0.830014     -0.091595
  O       3.710156      0.282035      1.926861
  C       0.491757      0.431396      0.475804
  C       0.536521     -0.976427      1.084102
  C       1.683916      1.352489      0.519535
  C       1.725486     -1.801866      0.788806
  C       3.810777      0.348392      0.731004
  C       5.069799     -0.030630     -0.005359
  O       0.113747      0.156989     -0.862870
  H      -0.318398      0.975991      0.978153
  H       0.325750     -0.944353      2.149910
  O      -0.617544     -1.565087      0.434137
  H       1.440981      2.245808     -0.049405
  H       1.894797      1.621062      1.550730
  H       2.188507     -2.399903      1.554771
  H       2.053356     -1.904863     -0.231933
  H       5.765200     -0.465154      0.698188
  H       5.495718      0.852380     -0.468763
  C      -0.889887     -0.831446     -0.747433
  H      -2.961945     -1.479859      0.892822
  C      -3.226828     -0.687445      0.210198
  C      -4.497614     -0.129670      0.231407
  H      -5.231220     -0.495466      0.935556
  C      -4.823841      0.894766     -0.643549
  H      -5.812673      1.329927     -0.625666
  C      -3.874321      1.362689     -1.541946
  H      -4.122303      2.163976     -2.223145
  C      -2.606297      0.804566     -1.565663
  H      -1.861123      1.171120     -2.257177
  C      -2.276603     -0.221148     -0.687099
  H      -0.791858     -1.483695     -1.615900
  I       4.796737     -1.437611     -1.583688
32
Coordinates from ORCA-job input_IRC_Full E -1102.972083851844
  O       2.871077      0.829680     -0.091520
  O       3.710695      0.282747      1.927061
  C       0.491715      0.431244      0.475796
  C       0.536429     -0.976623      1.084027
  C       1.683956      1.352228      0.519597
  C       1.725493     -1.801946      0.788788
  C       3.811069      0.348618      0.731039
  C       5.070045     -0.030449     -0.005310
  O       0.113661      0.156926     -0.862881
  H      -0.318394      0.975866      0.978191
  H       0.325626     -0.944584      2.149831
  O      -0.617604     -1.565244      0.434001
  H       1.441109      2.245613     -0.049275
  H       1.894837      1.620698      1.550822
  H       2.189203     -2.399147      1.554988
  H       2.053059     -1.905390     -0.232003
  H       5.765512     -0.464859      0.698244
  H       5.495920      0.852540     -0.468805
  C      -0.890009     -0.831478     -0.747476
  H      -2.962167     -1.479832      0.892808
  C      -3.226985     -0.687400      0.210177
  C      -4.497762     -0.129591      0.231329
  H      -5.231417     -0.495368      0.935438
  C      -4.823935      0.894848     -0.643645
  H      -5.812762      1.330025     -0.625814
  C      -3.874365      1.362748     -1.542001
  H      -4.122300      2.164033     -2.223220
  C      -2.606355      0.804594     -1.565660
  H      -1.861150      1.171120     -2.257154
  C      -2.276710     -0.221130     -0.687083
  H      -0.792055     -1.483657     -1.616005
  I       4.796976     -1.437587     -1.583487
32
Coordinates from ORCA-job input_IRC_Full E -1102.972085594701
  O       2.871086      0.829526     -0.091492
  O       3.710950      0.283078      1.927071
  C       0.491696      0.431174      0.475792
  C       0.536387     -0.976713      1.083992
  C       1.683973      1.352109      0.519631
  C       1.725496     -1.801983      0.788780
  C       3.811190      0.348719      0.731144
  C       5.070162     -0.030364     -0.005291
  O       0.113621      0.156897     -0.862886
  H      -0.318392      0.975808      0.978208
  H       0.325569     -0.944690      2.149795
  O      -0.617631     -1.565315      0.433938
  H       1.441168      2.245524     -0.049216
  H       1.894855      1.620530      1.550863
  H       2.189525     -2.398796      1.555089
  H       2.052922     -1.905635     -0.232035
  H       5.765655     -0.464721      0.698271
  H       5.496012      0.852614     -0.468825
  C      -0.890065     -0.831493     -0.747496
  H      -2.962269     -1.479819      0.892801
  C      -3.227057     -0.687379      0.210167
  C      -4.497830     -0.129554      0.231292
  H      -5.231507     -0.495323      0.935383
  C      -4.823978      0.894885     -0.643689
  H      -5.812803      1.330070     -0.625883
  C      -3.874386      1.362775     -1.542027
  H      -4.122299      2.164059     -2.223255
  C      -2.606382      0.804607     -1.565658
  H      -1.861162      1.171121     -2.257143
  C      -2.276759     -0.221121     -0.687076
  H      -0.792146     -1.483639     -1.616054
  I       4.797086     -1.437578     -1.583394
