# Supplementary material for: AIMNet2‐NSE: A Transferable Reactive Neural Network Potential for Open‐Shell Chemistry
Source: Angew Chem Int Ed Engl. 2025 Dec 16;65(5):e16763. doi: 10.1002/anie.202516763 (PMC12851018; doi:10.1002/anie.202516763)
Supplement: Supplementary file 2 — Supporting Information [file ANIE-65-e16763-s001.zip › 2-methylene-1_3-dioxepane/input_NEB-TS_converged.xyz]

32
Coordinates from ORCA-job input
  O   2.88217051125285      1.06330883128189     -0.11071673359665
  O   3.16077658333211     -0.42862158148089      1.55866824681404
  C   0.50763087373137      0.51951979032333      0.46203989589793
  C   0.57912190443342     -0.86228420933577      1.11651723499890
  C   1.66700605118561      1.48484976696291      0.51040845324606
  C   1.83477731758560     -1.63395769652878      0.89605267507674
  C   3.65236530509420      0.22632171035766      0.61151353260671
  C   4.96042377898452     -0.04530544271389      0.02313825431520
  O   0.17062170215287      0.18729624277799     -0.87528839488023
  H   -0.33309278870409      1.05177647664507      0.92622102989388
  H   0.33552586146222     -0.80737660222106      2.17482703763292
  O   -0.50044216393733     -1.53987850035231      0.44452496070847
  H   1.37953630046642      2.37921568989348     -0.03443856817586
  H   1.85864183603307      1.74653929511686      1.55049633783597
  H   2.02309681512249     -2.47098645412136      1.54846936753694
  H   2.14085652445218     -1.76603699232236     -0.13141238085045
  H   5.62177691989210     -0.52185521040443      0.73098211019283
  H   5.40179615007825      0.82334715103162     -0.44448163043786
  C   -0.81024781877061     -0.81781708538591     -0.74067255413214
  H   -2.86964476845020     -1.49622539682074      0.91756955210693
  C   -3.14650918978810     -0.70738128635057      0.23527808800377
  C   -4.42449707192311     -0.16545488265147      0.26221918912978
  H   -5.15036807949644     -0.53950601469612      0.97003140114549
  C   -4.76871558945840      0.85344170892404     -0.61231327688010
  H   -5.76297720778720      1.27594628918748     -0.59017149518854
  C   -3.83003314369524      1.33204191640853     -1.51636976490810
  H   -4.09151429448352      2.12881770073791     -2.19781700312439
  C   -2.55532621187807      0.79010019302846     -1.54577062173961
  H   -1.81889088984812      1.16492568018687     -2.24199381544976
  C   -2.20697070371567     -0.23004157180448     -0.66739558731754
  H   -0.71186060743423     -1.47908296777069     -1.60117493076254
  I   4.80496609411106     -1.51563654790322     -1.62894060969879
