# Supplementary material for: AIMNet2‐NSE: A Transferable Reactive Neural Network Potential for Open‐Shell Chemistry
Source: Angew Chem Int Ed Engl. 2025 Dec 16;65(5):e16763. doi: 10.1002/anie.202516763 (PMC12851018; doi:10.1002/anie.202516763)
Supplement: Supplementary file 2 — Supporting Information [file ANIE-65-e16763-s001.zip › 2-methylene-1_3-dioxepane/product.xyz]

32
Coordinates from ORCA-job input
  O   4.22171476348611      1.72199821935973     -1.02638023521841
  O   6.17276244972962      2.69362365379703     -0.48035578789871
  C   2.05130052736649      2.44280460528835     -0.32630031780559
  C   1.58430389784705      1.00669958510799      0.05888422261329
  C   3.53390512702369      2.70861000128377     -0.24737353544373
  C   2.47253588899654      0.22242185032989      0.93133260318766
  C   5.55510527121715      1.82646738043356     -1.03653322091391
  C   6.17815285392737      0.71703360205816     -1.83940031881612
  O   1.61172667314294      2.59414241379482     -1.66997678004659
  H   1.55128459318236      3.17472080460887      0.31119214093123
  H   0.59406547685669      1.10032441575534      0.51667614244333
  O   1.45056480917986      0.38940974549016     -1.22010280762148
  H   3.75734894753084      3.69691001803041     -0.64290520081508
  H   3.87930948854388      2.66152754205014      0.78415456955099
  H   2.34315459699462      0.25296919374888      2.00028294002341
  H   3.28641538635037     -0.33686829613502      0.50169523449732
  H   7.18416932674470      0.99122423884390     -2.12344237258696
  H   5.57063718151688      0.45485070927283     -2.69569168192635
  C   0.94514928243654      1.40234433719068     -2.04797997341025
  H   -0.86703455949205     -0.56326672565089     -1.71100277800972
  C   -1.34489603787042      0.40448767593640     -1.75831343141026
  C   -2.72158254511175      0.51432627567343     -1.64192170473380
  H   -3.32256250491212     -0.37417835243246     -1.51116354398138
  C   -3.32658893558780      1.76292880635281     -1.68875879768298
  H   -4.39976454689191      1.84890401983354     -1.59714192546916
  C   -2.54888054684962      2.89923461235888     -1.85097678138981
  H   -3.01504320530711      3.87349562691387     -1.88585599096075
  C   -1.16968720715431      2.79013907581182     -1.96294281013703
  H   -0.55677250150371      3.67133476996542     -2.07859259823268
  C   -0.56247841155828      1.54298557648040     -1.91479273123136
  H   1.23009619377721      1.16594888936234     -3.07182191389920
  I   6.33208826638804     -1.05105427091518     -0.64779061360582
