# Supplementary material for: AIMNet2‐NSE: A Transferable Reactive Neural Network Potential for Open‐Shell Chemistry
Source: Angew Chem Int Ed Engl. 2025 Dec 16;65(5):e16763. doi: 10.1002/anie.202516763 (PMC12851018; doi:10.1002/anie.202516763)
Supplement: Supplementary file 2 — Supporting Information [file ANIE-65-e16763-s001.zip › 2-methylene-1_3-dioxepane/reactant.xyz]

32
Coordinates from ORCA-job input
  O   4.40005580823216      2.33678043355888     -1.29048777652944
  O   4.47515005967221      0.71609966920096      0.32630151216167
  C   1.99521030996348      2.10435226181461     -0.71711934844868
  C   2.07155290895330      0.73142638362563     -0.06152920162086
  C   3.23886691771591      2.95769277035035     -0.72729612980565
  C   3.38684731017252      0.01574690741676     -0.30651183723935
  C   5.13522470120091      1.57159359176167     -0.46720009913240
  C   6.48101602023211      1.63169713459753     -0.47110374718637
  O   1.60347421599321      1.76862884282143     -2.03839880809442
  H   1.20742412109674      2.69246550934852     -0.23266699793125
  H   1.85408363132587      0.77696366969936      1.00433311353925
  O   1.04493407632502      0.00208544803720     -0.72404831814642
  H   3.05870515367999      3.82660387680521     -1.35282701040827
  H   3.45430935996877      3.29327098697098      0.28730385134829
  H   3.36365799561603     -0.97258106046103      0.14048690704685
  H   3.57565518112233     -0.08043382868249     -1.37308774927396
  H   7.03834880707575      0.97451522944725      0.17243855866404
  H   6.97502139680040      2.42673451705554     -1.00074288482180
  C   0.64815379845769      0.74419794573830     -1.87237346437889
  H   -1.29996515110913      0.00790800812391     -0.10240502611641
  C   -1.62891053029494      0.79764468339936     -0.76024647894651
  C   -2.91482619426873      1.31187400586469     -0.65830533481820
  H   -3.59233539993743      0.91662745608006      0.08492200062957
  C   -3.32902859018640      2.32802259516951     -1.50511427546041
  H   -4.32977948459806      2.72744176596198     -1.42566612817633
  C   -2.45283050537680      2.83257445405482     -2.45662436899253
  H   -2.76946816652195      3.62606789120841     -3.11806574545228
  C   -1.17050146864942      2.31931374494224     -2.56037425432268
  H   -0.48344463512937      2.71325715422397     -3.29551141555263
  C   -0.75211765310071      1.30166312307985     -1.70993741192024
  H   0.71213644470018      0.09921420814351     -2.74754977963687
  I   6.67467956086836     -0.29314937935900     -2.61349235097678
