# Supplementary material for: AIMNet2‐NSE: A Transferable Reactive Neural Network Potential for Open‐Shell Chemistry
Source: Angew Chem Int Ed Engl. 2025 Dec 16;65(5):e16763. doi: 10.1002/anie.202516763 (PMC12851018; doi:10.1002/anie.202516763)
Supplement: Supplementary file 2 — Supporting Information [file ANIE-65-e16763-s001.zip › AIBN/singlet_2Dscan/part1/input.001.xyz]

24
Coordinates from ORCA-job input
  C   2.26823614290302      1.76026032908118      0.00456344718105
  C   1.81490413201435     -0.08082795917146      1.69237077096376
  C   -2.26823751154415      1.76026178575420     -0.00456388982204
  C   -1.81490355323605     -0.08082636795200     -1.69237062342204
  N   0.47666841576545      0.26637783379386     -0.38913923300413
  N   -0.47666831233809      0.26638109824656      0.38913937290880
  C   1.74227144849484      0.31565677461418      0.20736772693616
  C   -1.74227130147525      0.31565870099002     -0.20736779006109
  C   2.61105469341632     -0.59418704035034     -0.57142437157969
  C   -2.61105351968913     -0.59418559275259      0.57142481946762
  N   3.31087600990870     -1.29563298234937     -1.15340843262269
  N   -3.31087338231562     -1.29563237517262      1.15340956859655
  H   2.21806046049624      2.04231032528482     -1.04575641014706
  H   1.64999223632000      2.43953356847831      0.59163453511107
  H   3.30028491829710      1.82572473140417      0.34415847548427
  H   2.85519639782789     -0.08154977595689      2.01374927271277
  H   1.25007400459177      0.62598500697960      2.29585363007679
  H   1.39572124512574     -1.07416051630771      1.84614975979861
  H   -1.64999407392291      2.43953594288491     -0.59163442823612
  H   -3.30028609344188      1.82572484617544     -0.34415976842680
  H   -2.21806291507632      2.04231174263099      1.04575602706414
  H   -1.39572015885592     -1.07415866291740     -1.84614977199186
  H   -2.85519571180357     -0.08154837837917     -2.01374945666601
  H   -1.25007357146257      0.62598696499131     -2.29585323032203
