# Supplementary material for: AIMNet2‐NSE: A Transferable Reactive Neural Network Potential for Open‐Shell Chemistry
Source: Angew Chem Int Ed Engl. 2025 Dec 16;65(5):e16763. doi: 10.1002/anie.202516763 (PMC12851018; doi:10.1002/anie.202516763)
Supplement: Supplementary file 2 — Supporting Information [file ANIE-65-e16763-s001.zip › AIBN/singlet_2Dscan/part1/input.002.xyz]

24
Coordinates from ORCA-job input
  C   2.27847436228359      1.76500935445930      0.02159254621234
  C   1.88112096502185     -0.09696065677256      1.70083472247810
  C   -2.31913757783342      1.77264635625573     -0.04004532842164
  C   -1.81695360891917     -0.09888445191766     -1.69132779496151
  N   0.47587427717063      0.27665783735005     -0.33012646169474
  N   -0.44767242148181      0.26509824357014      0.47131757640845
  C   1.76097767604923      0.31796363046072      0.22377162402644
  C   -1.84369325256127      0.32731859019378     -0.22772513375086
  C   2.60313393378473     -0.58167280215863     -0.59493429637778
  C   -2.68186647308930     -0.58350959092117      0.55932614077801
  N   3.28459823887073     -1.27431198542769     -1.20845474393232
  N   -3.36294850661122     -1.29270334343696      1.15466170397966
  H   2.19545704160593      2.05919843141615     -1.02332332456464
  H   1.67794728434855      2.43672628137675      0.63513512175356
  H   3.32045842045634      1.82833811875283      0.32968366975073
  H   2.93059277457958     -0.09677015083692      1.99072995685931
  H   1.33206604676324      0.60020055264620      2.32980314510494
  H   1.47080637339800     -1.09392611723202      1.85504192271949
  H   -1.67508629231014      2.43604030033648     -0.61792201304520
  H   -3.34447891242310      1.87832432122324     -0.39354711611303
  H   -2.27915902342231      2.05906710212277      1.01003911006655
  H   -1.40886934172105     -1.10287912695730     -1.79853954761898
  H   -2.83199949636716     -0.08853666116960     -2.08831929126852
  H   -1.19964248759247      0.58656576666636     -2.26767218838835
