# Supplementary material for: AIMNet2‐NSE: A Transferable Reactive Neural Network Potential for Open‐Shell Chemistry
Source: Angew Chem Int Ed Engl. 2025 Dec 16;65(5):e16763. doi: 10.1002/anie.202516763 (PMC12851018; doi:10.1002/anie.202516763)
Supplement: Supplementary file 2 — Supporting Information [file ANIE-65-e16763-s001.zip › AIBN/singlet_2Dscan/part1/input.003.xyz]

24
Coordinates from ORCA-job input
  C   2.28228690739842      1.79336812599254      0.07044758503782
  C   1.94865285661536     -0.12944473701702      1.69466862568361
  C   -2.34029026852722      1.78472314185849     -0.10035925376579
  C   -1.83831716462063     -0.15388996280544     -1.68343536293065
  N   0.47602928920882      0.30947225326966     -0.27226880437157
  N   -0.42033396447813      0.22539840142712      0.54183969920196
  C   1.77941937045460      0.33760282843057      0.23800854234359
  C   -1.94900759015227      0.32308058977348     -0.25140687935773
  C   2.59687615712008     -0.52882158177966     -0.63895190584030
  C   -2.77596967455774     -0.55069535908124      0.56480987240178
  N   3.26020405626112     -1.19768058983039     -1.29718038933178
  N   -3.43165290842396     -1.24267697711726      1.20865291225985
  H   2.16430079440414      2.12264971707645     -0.96050526996972
  H   1.69832514042933      2.44027919001052      0.72527727394998
  H   3.33313645381291      1.85269302879948      0.34755102511730
  H   3.00580973240912     -0.12379569579710      1.95488764592500
  H   1.40811189022667      0.53696309218893      2.36362909331032
  H   1.55657561073885     -1.13710290740751      1.82449516565895
  H   -1.65241537198582      2.40350656174258     -0.67753679839323
  H   -3.35241363231353      1.94579825672898     -0.47479091068611
  H   -2.30666185168565      2.09049271482440      0.94487745883659
  H   -1.51352246699915     -1.19244846273507     -1.73047549011449
  H   -2.81078957273415     -0.07091528625655     -2.17155012317838
  H   -1.11835379260121      0.46044365770405     -2.22068371178699
