# Supplementary material for: AIMNet2‐NSE: A Transferable Reactive Neural Network Potential for Open‐Shell Chemistry
Source: Angew Chem Int Ed Engl. 2025 Dec 16;65(5):e16763. doi: 10.1002/anie.202516763 (PMC12851018; doi:10.1002/anie.202516763)
Supplement: Supplementary file 2 — Supporting Information [file ANIE-65-e16763-s001.zip › AIBN/singlet_2Dscan/part1/input.004.xyz]

24
Coordinates from ORCA-job input
  C   2.26019120086987      1.89499905232894      0.26872592101792
  C   2.03749117973662     -0.24339408968636      1.61895789915116
  C   -2.25540300736942      1.79536287485983     -0.28844685292952
  C   -1.91026340679148     -0.35989504749234     -1.61379998843014
  N   0.45504726001272      0.43787642328810     -0.18280720687002
  N   -0.39519590680898      0.08833568609240      0.59383915481462
  C   1.78479557789572      0.42286016049891      0.25485010959868
  C   -2.06135941365422      0.29857474467656     -0.26776107797601
  C   2.55755526975679     -0.30018800540144     -0.77743850616246
  C   -2.92466373541165     -0.39988738597649      0.64863577989275
  N   3.18530781382959     -0.86879827086810     -1.55411707020367
  N   -3.60815602199883     -0.96261204662990      1.38507989113828
  H   2.08294113090315      2.36329292451377     -0.69789639751447
  H   1.70555370086474      2.43419333761937      1.03690173354281
  H   3.32335377060239      1.93548809101521      0.49806386871943
  H   3.10526226161693     -0.23724972397655      1.83140239909528
  H   1.51121650590094      0.30303479411569      2.39976956963252
  H   1.68057787385874     -1.27183392626982      1.62069684612340
  H   -1.47512865244632      2.25003308721247     -0.90007808647454
  H   -3.22589564464397      2.04518802134966     -0.72403801363135
  H   -2.21553038802982      2.21406242925074      0.71700765721559
  H   -1.79448998797774     -1.43883184161931     -1.52187545313072
  H   -2.78888236804527     -0.15679118368873     -2.23108559427376
  H   -1.03432501267055      0.05517989478739     -2.11458658234576
