# Supplementary material for: AIMNet2‐NSE: A Transferable Reactive Neural Network Potential for Open‐Shell Chemistry
Source: Angew Chem Int Ed Engl. 2025 Dec 16;65(5):e16763. doi: 10.1002/anie.202516763 (PMC12851018; doi:10.1002/anie.202516763)
Supplement: Supplementary file 2 — Supporting Information [file ANIE-65-e16763-s001.zip › AIBN/singlet_2Dscan/part1/input.005.xyz]

24
Coordinates from ORCA-job input
  C   2.13218567986502      1.93370076651719      1.07483183726143
  C   2.21981491649834     -0.60314867577206      1.14303760409561
  C   -1.98941047394951      1.66799024920600     -1.06364993334629
  C   -2.33164932217430     -0.86893857750052     -1.19795331715550
  N   0.47748984547045      0.69120472900319     -0.06683189718733
  N   -0.31410726994068     -0.03334543991526      0.45049914238194
  C   1.82543029687882      0.62645290454491      0.30581236267149
  C   -2.15682331800734      0.36473804859178     -0.35475056580098
  C   2.61324099621315      0.62909247050569     -0.94448752397495
  C   -2.88726251237561      0.38980178504263      0.87185262413585
  N   3.24702023730670      0.61984708775652     -1.90306750548828
  N   -3.44691160554213      0.41100292379298      1.88077807003675
  H   1.85462755248342      2.80130419471550      0.47885728126759
  H   1.55870717075285      1.93552702262722      2.00170907352083
  H   3.19452494773766      1.98097109503218      1.30654918631269
  H   3.28828122184382     -0.57507287099354      1.34962723949932
  H   1.66947086751459     -0.59820575928555      2.08240359369487
  H   1.98585361045310     -1.52410554338688      0.61100414269507
  H   -0.98337779175494      1.70680719989310     -1.49848077150001
  H   -2.71173265574593      1.75789571315370     -1.87900256487456
  H   -2.10602086724560      2.51806966807452     -0.39409125629514
  H   -2.21060683822849     -1.77334548313706     -0.60271427255811
  H   -3.32993919979556     -0.88700585175872     -1.64579257356260
  H   -1.59880548825784     -0.87223765670758     -2.00613997582967
