# Supplementary material for: AIMNet2‐NSE: A Transferable Reactive Neural Network Potential for Open‐Shell Chemistry
Source: Angew Chem Int Ed Engl. 2025 Dec 16;65(5):e16763. doi: 10.1002/anie.202516763 (PMC12851018; doi:10.1002/anie.202516763)
Supplement: Supplementary file 2 — Supporting Information [file ANIE-65-e16763-s001.zip › AIBN/singlet_2Dscan/part1/input.006.xyz]

24
Coordinates from ORCA-job input
  C   2.02293924935975      1.80772071557673      1.38650352774047
  C   2.38783030006702     -0.65616397795716      0.88179576087085
  C   -1.88383175490722      1.49779058002347     -1.37532043351499
  C   -2.66370015942082     -0.93986903960527     -0.96840122049094
  N   0.50751199906127      0.67205291152531     -0.02622502846450
  N   -0.23117447921598     -0.18565476580928      0.31066326991189
  C   1.85937857846549      0.68257491191148      0.33756892796692
  C   -2.22821530018375      0.39455800194366     -0.44454340090560
  C   2.63138614769439      1.05120767088178     -0.86673106518611
  C   -2.70034207639675      0.76909043044893      0.84154242167399
  N   3.26345220433430      1.32284310976094     -1.78713137220692
  N   -3.04947885661958      1.07954239753153      1.89870853378017
  H   1.64676875701716      2.75164596641803      0.99604938871754
  H   1.45726122566019      1.53861177141478      2.27830117387794
  H   3.07527792700552      1.91730651508343      1.64170512999273
  H   3.44965468980062     -0.56665702180091      1.10401221337978
  H   1.84785798021718     -0.91696384703064      1.79056336813725
  H   2.24437896418861     -1.45153328496958      0.15164634800811
  H   -0.83796773447252      1.80877561098431     -1.18323543863600
  H   -1.95248566744472      1.17701184949106     -2.41404363531528
  H   -2.50737621817966      2.37968397744632     -1.22397169383361
  H   -2.61365963168920     -1.70370824588696     -0.19331660128890
  H   -3.69619194636214     -0.89234359624700     -1.33230063421198
  H   -2.02927419797921     -1.23852264113499     -1.80383954000277
