# Supplementary material for: AIMNet2‐NSE: A Transferable Reactive Neural Network Potential for Open‐Shell Chemistry
Source: Angew Chem Int Ed Engl. 2025 Dec 16;65(5):e16763. doi: 10.1002/anie.202516763 (PMC12851018; doi:10.1002/anie.202516763)
Supplement: Supplementary file 2 — Supporting Information [file ANIE-65-e16763-s001.zip › AIBN/singlet_2Dscan/part1/input.007.xyz]

24
Coordinates from ORCA-job input
  C   2.02762166123400      1.84992524018575      1.30490154018494
  C   2.45198873140182     -0.63200968451161      0.94992273535601
  C   -1.86149375168243      1.52492507884510     -1.28321796358815
  C   -2.69310603848051     -0.91319305711766     -1.05761933442211
  N   0.51190643267449      0.57112911956533      0.01708596578482
  N   -0.22328982633541     -0.23575182377994      0.45068688461043
  C   1.87257748567066      0.65451265594043      0.33586719974537
  C   -2.32678260868388      0.40356608616384     -0.44776507526551
  C   2.60037974077214      0.96612191494270     -0.91056146799232
  C   -2.82611572621318      0.69747207101959      0.84084527620413
  N   3.19843286229789      1.19906383500937     -1.86361284346291
  N   -3.21459957792419      0.94307914020603      1.90309039979784
  H   1.60326698808409      2.75263108527419      0.86868198069926
  H   1.50282950142263      1.61840055730285      2.23145748172981
  H   3.08291898565347      2.01406478458406      1.51423671185552
  H   3.51520671951271     -0.49959775506266      1.14188440086867
  H   1.93785131105133     -0.84964381333379      1.88471698870419
  H   2.31609151241365     -1.47446475313534      0.27304265837325
  H   -0.75769172968031      1.63492994591437     -1.14366519129206
  H   -2.03323610548722      1.33782436391635     -2.34322198746184
  H   -2.30409908392969      2.47873222379996     -0.99764460835684
  H   -2.68460911824790     -1.71144919703297     -0.31667788193800
  H   -3.69880131403270     -0.86771253433680     -1.49288346345979
  H   -1.99724705149152     -1.16355548435920     -1.85955040667468
