# Supplementary material for: AIMNet2‐NSE: A Transferable Reactive Neural Network Potential for Open‐Shell Chemistry
Source: Angew Chem Int Ed Engl. 2025 Dec 16;65(5):e16763. doi: 10.1002/anie.202516763 (PMC12851018; doi:10.1002/anie.202516763)
Supplement: Supplementary file 2 — Supporting Information [file ANIE-65-e16763-s001.zip › AIBN/singlet_2Dscan/part1/input.008.xyz]

24
Coordinates from ORCA-job input
  C   2.01572957312626      1.86961202999692      1.26809257698372
  C   2.53106925537532     -0.60449806882955      0.97897298222177
  C   -1.81364704202079      1.51252668262529     -1.22768777089215
  C   -2.77106812494887     -0.88415352211759     -1.11463483894896
  N   0.51795163723081      0.48254600641102      0.07265616615594
  N   -0.18671936749821     -0.33201250506663      0.53094468673677
  C   1.88278415300382      0.63792795282672      0.34300530771234
  C   -2.40078403995705      0.40980285159468     -0.46229943364008
  C   2.55757088520601      0.93713676961723     -0.93526328163023
  C   -2.89888651090690      0.67754723236007      0.82829369370760
  N   3.11537493909966      1.16286081976656     -1.91405131797718
  N   -3.30089246366367      0.90724443214214      1.89033742271511
  H   1.53798486362715      2.73838708950856      0.81827461417602
  H   1.53197188108337      1.64626493086934      2.21864240967035
  H   3.06883612502973      2.08619284795482      1.43648892791388
  H   3.59203085390505     -0.42220079005287      1.13964217241445
  H   2.04861289473839     -0.81343679070442      1.93248553200498
  H   2.41338304224682     -1.47180996841318      0.33081597427343
  H   -0.70448266695807      1.52899735612811     -1.02700060921789
  H   -1.93247566145399      1.37655742983325     -2.30268450561262
  H   -2.18451074117693      2.49178945448106     -0.92644627757236
  H   -2.83128115075196     -1.69529385937274     -0.39067271682345
  H   -3.74841174911018     -0.79852973016616     -1.60631985859543
  H   -2.04014058522582     -1.14445865139270     -1.88159185577598
