# Supplementary material for: AIMNet2‐NSE: A Transferable Reactive Neural Network Potential for Open‐Shell Chemistry
Source: Angew Chem Int Ed Engl. 2025 Dec 16;65(5):e16763. doi: 10.1002/anie.202516763 (PMC12851018; doi:10.1002/anie.202516763)
Supplement: Supplementary file 2 — Supporting Information [file ANIE-65-e16763-s001.zip › AIBN/singlet_2Dscan/part1/input.009.xyz]

24
Coordinates from ORCA-job input
  C   1.99743230807396      1.88181057415381      1.23928727992045
  C   2.60666216973144     -0.57642780441073      0.99242164814155
  C   -1.75862679367810      1.49073476531899     -1.17265882096321
  C   -2.83302181675124     -0.85238964422936     -1.16347105704652
  N   0.52128908439166      0.39708022409564      0.13526735993602
  N   -0.14702368240917     -0.42589630790259      0.62507752252957
  C   1.88621894648056      0.62249196320472      0.35010688892786
  C   -2.46179447602642      0.42263550850257     -0.47575397944354
  C   2.49935374736305      0.91522257734025     -0.95995004450645
  C   -2.98115075456438      0.67844174145318      0.80639296245081
  N   3.00852970489604      1.13702955875169     -1.96573899641180
  N   -3.40499735776141      0.90211642415102      1.86206039964707
  H   1.46647605635365      2.71753148408801      0.78635685125129
  H   1.55801245083583      1.66251591032225      2.21202639084817
  H   3.04520860973988      2.14813114066263      1.36382273858034
  H   3.66362551708240     -0.34673723739811      1.11361402594547
  H   2.16349735181885     -0.78064382470319      1.96577933552181
  H   2.50379204035252     -1.46320142207050      0.36864238933697
  H   -0.65223476630148      1.41361356499001     -0.91231275436356
  H   -1.81790406291058      1.39369329517321     -2.25676668949353
  H   -2.05758266204172      2.48973270432738     -0.85700552585969
  H   -2.96509336174624     -1.66871039109577     -0.45535274910980
  H   -3.77480578625082     -0.72985615449891     -1.71392549186900
  H   -2.06586246667831     -1.12991865022626     -1.88791968397026
