# Supplementary material for: AIMNet2‐NSE: A Transferable Reactive Neural Network Potential for Open‐Shell Chemistry
Source: Angew Chem Int Ed Engl. 2025 Dec 16;65(5):e16763. doi: 10.1002/anie.202516763 (PMC12851018; doi:10.1002/anie.202516763)
Supplement: Supplementary file 2 — Supporting Information [file ANIE-65-e16763-s001.zip › AIBN/singlet_2Dscan/part1/input.010.xyz]

24
Coordinates from ORCA-job input
  C   2.31913149569964      1.77264564478936      0.04004117603387
  C   1.81695725430978     -0.09888257308346      1.69132929186895
  C   -2.27846926186879      1.76500830295698     -0.02158811481718
  C   -1.88111976509905     -0.09695761009369     -1.70083642345013
  N   0.44767201216156      0.26508892414693     -0.47131593897134
  N   -0.47587509672195      0.27664852053867      0.33012787592336
  C   1.84369314329409      0.32731653375025      0.22772552546630
  C   -1.76097758404965      0.31796115697461     -0.22377181432236
  C   2.68186840128440     -0.58351126766759     -0.55932322136029
  C   -2.60314132529081     -0.58167221411732      0.59492952345101
  N   3.36295201778389     -1.29270587865376     -1.15465607040176
  N   -3.28461354089075     -1.27430576554097      1.20844750002345
  H   2.27914860691168      2.05906419229048     -1.01004367593407
  H   1.67507912869642      2.43603818484182      0.61791829681670
  H   3.34447341413054      1.87832815753240      0.39353995222347
  H   2.83200394148975     -0.08852873624989      2.08831876392004
  H   1.19964372700768      0.58656621759522      2.26767264096811
  H   1.40887821850305     -1.10287894526838      1.79854426692747
  H   -1.67793793017700      2.43672578109739     -0.63512582254288
  H   -3.32045223889290      1.82834202177136     -0.32968185187549
  H   -2.19545392735016      2.05919197454801      1.02332945920142
  H   -1.47080694519151     -1.09392338286571     -1.85504658259321
  H   -2.93059121309025     -0.09676388943939     -1.99073295548769
  H   -1.33206253264970      0.60020465014667     -2.32980180106777
