# Supplementary material for: AIMNet2‐NSE: A Transferable Reactive Neural Network Potential for Open‐Shell Chemistry
Source: Angew Chem Int Ed Engl. 2025 Dec 16;65(5):e16763. doi: 10.1002/anie.202516763 (PMC12851018; doi:10.1002/anie.202516763)
Supplement: Supplementary file 2 — Supporting Information [file ANIE-65-e16763-s001.zip › AIBN/singlet_2Dscan/part1/input.011.xyz]

24
Coordinates from ORCA-job input
  C   2.33185283078987      1.77657237528173      0.05717007565677
  C   1.88468344411161     -0.11530339573732      1.70125975106838
  C   -2.33255196754866      1.77822313984932     -0.05720573096540
  C   -1.88467564733545     -0.11388057123469     -1.70111856780764
  N   0.44700730473098      0.27378475299391     -0.41216382045256
  N   -0.44606507740026      0.27842798546608      0.41116267000439
  C   1.86474624764952      0.32853073266305      0.24237831754233
  C   -1.86428702313840      0.33060399486862     -0.24254247731983
  C   2.67810227130329     -0.57138897685377     -0.58149336424113
  C   -2.67529880058491     -0.57018695821250      0.58294733868968
  N   3.33679345500254     -1.27328587761886     -1.20985713359218
  N   -3.33701353625661     -1.27098257024872      1.20934736170447
  H   2.25802016250157      2.07568704427342     -0.98753422832587
  H   1.70595203209378      2.43191685185942      0.66339172879023
  H   3.36794823653168      1.87845145727097      0.37884683663050
  H   2.91134392510823     -0.10409907430044      2.06693462995842
  H   1.28178676607538      0.56024794386938      2.30403752649903
  H   1.48518649534625     -1.12270333335115      1.80865540201764
  H   -1.70669185758515      2.43426325150912     -0.66271051061951
  H   -3.36844198804194      1.87990556712149     -0.37971476981688
  H   -2.25971059067484      2.07700017200025      0.98763924537198
  H   -1.48131673809016     -1.11969215216563     -1.80886414380930
  H   -2.91194355349707     -0.10681629214943     -2.06521181382311
  H   -1.28542639109128      0.56372393284574     -2.30535432316038
