# Supplementary material for: AIMNet2‐NSE: A Transferable Reactive Neural Network Potential for Open‐Shell Chemistry
Source: Angew Chem Int Ed Engl. 2025 Dec 16;65(5):e16763. doi: 10.1002/anie.202516763 (PMC12851018; doi:10.1002/anie.202516763)
Supplement: Supplementary file 2 — Supporting Information [file ANIE-65-e16763-s001.zip › AIBN/singlet_2Dscan/part1/input.012.xyz]

24
Coordinates from ORCA-job input
  C   2.36327743809427      1.81592896767183      0.10812567057582
  C   1.94759156136691     -0.13029923249028      1.69718581598449
  C   -2.34308908851236      1.77465829948252     -0.10985631178581
  C   -1.90947632165417     -0.17839668823481     -1.69604336885034
  N   0.43918419314314      0.36692404576072     -0.34464611963688
  N   -0.42224926908803      0.18898049461263      0.47902169350115
  C   1.88058505542301      0.36989000550542      0.25847990390238
  C   -1.97477870392500      0.30789936942197     -0.26336341769610
  C   2.64195314398175     -0.51209993662682     -0.63060466995706
  C   -2.78779721237045     -0.55251155356813      0.57965760572324
  N   3.25625452640105     -1.20245875267016     -1.31447147096692
  N   -3.43735316465675     -1.23217997297543      1.24257062534461
  H   2.25740351281917      2.15183654341851     -0.92228384248340
  H   1.77009629658570      2.46000134186646      0.75787771018975
  H   3.41117828982672      1.89097495481389      0.39726848543852
  H   2.98655895152086     -0.13798044694669      2.02625171473276
  H   1.37112527154357      0.52638912032652      2.34602499215956
  H   1.54379702208087     -1.13768545221503      1.78211637320500
  H   -1.66282198438784      2.38080841961584     -0.70876807981554
  H   -3.36296894630190      1.94545459864364     -0.45805151442426
  H   -2.27836973504077      2.08597250968293      0.93240086518822
  H   -1.60289802486104     -1.22249426813167     -1.74457631587645
  H   -2.89273493432944     -0.08343150349983     -2.15983348750307
  H   -1.19446787765927      0.42281913653594     -2.25448285694964
