# Supplementary material for: AIMNet2‐NSE: A Transferable Reactive Neural Network Potential for Open‐Shell Chemistry
Source: Angew Chem Int Ed Engl. 2025 Dec 16;65(5):e16763. doi: 10.1002/anie.202516763 (PMC12851018; doi:10.1002/anie.202516763)
Supplement: Supplementary file 2 — Supporting Information [file ANIE-65-e16763-s001.zip › AIBN/singlet_2Dscan/part1/input.013.xyz]

24
Coordinates from ORCA-job input
  C   2.25852033466911      1.93227824314520      1.12769638935755
  C   2.14263158114777     -0.60980094256135      1.15410405784318
  C   -2.02849280635955      1.65971057772269     -1.10107040925391
  C   -2.37872287996085     -0.87816085825991     -1.20298937790926
  N   0.41353898045103      0.86296159699243     -0.07640546887582
  N   -0.30817979879563     -0.04393629570576      0.20904152725720
  C   1.90342413669844      0.66368904414428      0.35013751119026
  C   -2.06069282934072      0.34363717435173     -0.37503135990612
  C   2.62807841844413      0.61884505741252     -0.92161671336385
  C   -2.72733496651815      0.38367316629018      0.90065271598600
  N   3.19724358313708      0.57434616882012     -1.91978182678701
  N   -3.22810241536207      0.41865037164006      1.93791376962273
  H   2.03189767440773      2.81903026065369      0.53836094781707
  H   1.67837628413630      1.96036577874105      2.05050437682198
  H   3.31924559661063      1.93204118930402      1.37710515734010
  H   3.19542190528908     -0.66753807106030      1.43000334853793
  H   1.53709025542914     -0.59087118346453      2.05948482013800
  H   1.87885557454639     -1.49650429842617      0.58149381119231
  H   -1.28485727225056      1.62399902252741     -1.89743733848672
  H   -3.00662763162867      1.85720134895895     -1.54647882452636
  H   -1.77912745993092      2.48138368399006     -0.43242453545137
  H   -2.19758953616102     -1.78922918140283     -0.63404829881688
  H   -3.42731355965148     -0.86731322872222     -1.51017142740996
  H   -1.75728316900722     -0.88945862509135     -2.09904285231705
