# Supplementary material for: AIMNet2‐NSE: A Transferable Reactive Neural Network Potential for Open‐Shell Chemistry
Source: Angew Chem Int Ed Engl. 2025 Dec 16;65(5):e16763. doi: 10.1002/anie.202516763 (PMC12851018; doi:10.1002/anie.202516763)
Supplement: Supplementary file 2 — Supporting Information [file ANIE-65-e16763-s001.zip › AIBN/singlet_2Dscan/part1/input.014.xyz]

24
Coordinates from ORCA-job input
  C   2.22866719577097      1.91623632981299      1.17499760691609
  C   2.22989895550261     -0.62865121545655      1.10920837070168
  C   -2.02033692016962      1.63992114059944     -1.15010951550993
  C   -2.45694672613297     -0.89392082245729     -1.16699270180972
  N   0.44153141982068      0.80371533016007     -0.07373505881386
  N   -0.27852851485440     -0.06640539964207      0.27957645172018
  C   1.93868047567490      0.66120342680953      0.35010607289334
  C   -2.16811844972539      0.36036936452630     -0.39110467136013
  C   2.66826259865568      0.69510451897878     -0.91827577970267
  C   -2.79779106262875      0.46149343917661      0.88662327626656
  N   3.24283832612556      0.71185744962249     -1.91417769070274
  N   -3.27431893389433      0.54542424968796      1.93444429270258
  H   1.97515345523223      2.81323772250151      0.61263059588668
  H   1.63581464780468      1.88900419961951      2.08961352757601
  H   3.28537955953664      1.94984902924086      1.43923260848872
  H   3.28816398940191     -0.66349780367447      1.36717726699701
  H   1.63808372924704     -0.65784762075291      2.02302210265141
  H   1.98434580609946     -1.50331580879915      0.50979409167329
  H   -1.27228139049596      1.52409215309901     -1.93578901433612
  H   -2.97110183017920      1.91076374468636     -1.61910176279991
  H   -1.71474658343820      2.45824712523048     -0.49993659703128
  H   -2.33139888072846     -1.77755133802410     -0.54241571504114
  H   -3.48553695101689     -0.88569877904692     -1.54109888151097
  H   -1.78571391560821     -0.96463043589849     -2.02368887585506
