# Supplementary material for: AIMNet2‐NSE: A Transferable Reactive Neural Network Potential for Open‐Shell Chemistry
Source: Angew Chem Int Ed Engl. 2025 Dec 16;65(5):e16763. doi: 10.1002/anie.202516763 (PMC12851018; doi:10.1002/anie.202516763)
Supplement: Supplementary file 2 — Supporting Information [file ANIE-65-e16763-s001.zip › AIBN/singlet_2Dscan/part1/input.015.xyz]

24
Coordinates from ORCA-job input
  C   2.21550406013191      1.89006112711218      1.16411792247264
  C   2.32255938536972     -0.65344437800527      1.05739253593894
  C   -2.02476332384252      1.65348945729058     -1.14014059835983
  C   -2.55320331076683     -0.87144592725405     -1.13345085695541
  N   0.45031921075324      0.70514300146327     -0.05168815548453
  N   -0.26962590658545     -0.12364669063768      0.35759288984598
  C   1.96482113694497      0.63545142938621      0.32624470005945
  C   -2.28583738429660      0.40076341165093     -0.38741805021495
  C   2.66228107069849      0.72115537038971     -0.95656014582898
  C   -2.84175909824135      0.51652015804999      0.91214904691862
  N   3.21964635356713      0.78428064623377     -1.96022115457501
  N   -3.27040892262886      0.61192547513708      1.98148092760848
  H   1.90277967302131      2.78256911823405      0.62463236845245
  H   1.65180365476877      1.81885168681674      2.09442480986894
  H   3.27692750253825      1.97121594772572      1.39724000824361
  H   3.38700084195290     -0.65135295019917      1.29129594778508
  H   1.75195796943760     -0.71894099671381      1.98250091713716
  H   2.09770380657784     -1.52652344238920      0.44728235477077
  H   -0.93230174053049      1.83864177395570     -1.15168087860629
  H   -2.34992634154398      1.56716023279519     -2.17756139781157
  H   -2.49394285112691      2.52222490680023     -0.68125153520158
  H   -2.44342776199640     -1.74141843345193     -0.48736795782139
  H   -3.57319137048436     -0.87128895944734     -1.53394808542589
  H   -1.86491665371838     -0.96239196494296     -1.97506561281666
