# Supplementary material for: AIMNet2‐NSE: A Transferable Reactive Neural Network Potential for Open‐Shell Chemistry
Source: Angew Chem Int Ed Engl. 2025 Dec 16;65(5):e16763. doi: 10.1002/anie.202516763 (PMC12851018; doi:10.1002/anie.202516763)
Supplement: Supplementary file 2 — Supporting Information [file ANIE-65-e16763-s001.zip › AIBN/singlet_2Dscan/part1/input.016.xyz]

24
Coordinates from ORCA-job input
  C   2.19550087279022      1.89952285027543      1.15809151563226
  C   2.40743708960935     -0.63935283815769      1.06975179947575
  C   -1.99035325662123      1.63818999976658     -1.12747759609175
  C   -2.64368378762108     -0.85797348186105     -1.16299271140306
  N   0.46412207618056      0.62199846174686     -0.01234587595607
  N   -0.23598233865308     -0.20409215578872      0.41820865313169
  C   1.98759427435285      0.62835157002304      0.33463876690708
  C   -2.37605358342883      0.40708380447240     -0.41075683228880
  C   2.65765379513908      0.73202034532736     -0.96024967369004
  C   -2.90157927058461      0.52594531478971      0.89366047005283
  N   3.19110802670386      0.80882527605319     -1.97591531586365
  N   -3.32015483476743      0.62754967995458      1.96807706989182
  H   1.83391573103155      2.77258220863203      0.61712659624707
  H   1.65191957849565      1.81141164596801      2.09879061561497
  H   3.25619975347189      2.03043949626229      1.37115572730041
  H   3.47423190352483     -0.59389436979855      1.28808672671382
  H   1.85280303864613     -0.71946590536271      2.00344540141227
  H   2.20839234557575     -1.52497978726860      0.46872017993343
  H   -0.88136245241508      1.74353614088858     -1.08302444818934
  H   -2.26155526438835      1.58916326196249     -2.18294339060076
  H   -2.41095446809099      2.53650198506823     -0.67799375122356
  H   -2.58281169184826     -1.72977650233410     -0.51309956218358
  H   -3.64798039446592     -0.83499659720140     -1.60362549873010
  H   -1.92840714263688     -0.96959040341805     -1.97932886609265
